# Supplementary material for: Architect: A tool for aiding the reconstruction of high-quality metabolic models through improved enzyme annotation
Source: PLoS Comput Biol. 2022 Sep 8;18(9):e1010452. doi: 10.1371/journal.pcbi.1010452 (PMC9488769; doi:10.1371/journal.pcbi.1010452)
Supplement: S1 Data — Architect models built using BiGG and KEGG reaction definitions are found in the folders named Architect_BiGG and Architect_KEGG respectively, and those built using CarveMe, ModelSEED and PRIAM are similarly found in the folders thus named. Where applicable, additional settings had to be specified as follows. C. elegans models were built using undefined/complete media and ModelSEED’s core template and BiGG’s main reaction database (in the case of CarveMe and Architect-BiGG reconstructions). E. coli and N. meningitidis models were built under specifications of anaerobic and aerobic (respectively) minimal media conditions and with the specification that a gram-negative organism’s sequences had been input. (ZIP) [file pcbi.1010452.s027.zip]

Archive with 15 entries (15 files):
- Architect_BiGG/Celegans.xml
- Architect_BiGG/Ecoli.xml
- Architect_BiGG/Nmeningitidis.xml
- Architect_KEGG/Celegans.xml
- Architect_KEGG/Ecoli.xml
- Architect_KEGG/Nmeningitidis.xml
- CarveMe/Celegans.xml
- CarveMe/Ecoli.xml
- CarveMe/Nmeningitidis.xml
- ModelSEED/Celegans.xml
- ModelSEED/Ecoli.xml
- ModelSEED/Nmeningitidis.xml
- PRIAM/Celegans.xml
- PRIAM/Ecoli.xml
- PRIAM/Nmeningitidis.xml
