# Supplementary material for: Architect: A tool for aiding the reconstruction of high-quality metabolic models through improved enzyme annotation
Source: PLoS Comput Biol. 2022 Sep 8;18(9):e1010452. doi: 10.1371/journal.pcbi.1010452 (PMC9488769; doi:10.1371/journal.pcbi.1010452)
Supplement: S1 Data — Architect models built using BiGG and KEGG reaction definitions are found in the folders named Architect_BiGG and Architect_KEGG respectively, and those built using CarveMe, ModelSEED and PRIAM are similarly found in the folders thus named. Where applicable, additional settings had to be specified as follows. C. elegans models were built using undefined/complete media and ModelSEED’s core template and BiGG’s main reaction database (in the case of CarveMe and Architect-BiGG reconstructions). E. coli and N. meningitidis models were built under specifications of anaerobic and aerobic (respectively) minimal media conditions and with the specification that a gram-negative organism’s sequences had been input. (ZIP) [file pcbi.1010452.s027.zip › Architect_BiGG/Celegans.xml]

<?xml version="1.0" encoding="UTF-8"?>
<sbml xmlns="http://www.sbml.org/sbml/level3/version1/core" xmlns:fbc="http://www.sbml.org/sbml/level3/version1/fbc/version2" xmlns:groups="http://www.sbml.org/sbml/level3/version1/groups/version1" level="3" version="1" fbc:required="false" groups:required="false">
  <model metaid="Architect_model_0" id="Architect_model_0" fbc:strict="true">
    <listOfCompartments>
      <compartment metaid="c" id="c" name="cytosol" size="1" constant="true"/>
      <compartment metaid="p" id="p" name="periplasm" size="1" constant="true"/>
      <compartment metaid="e" id="e" name="extracellular space" size="1" constant="true"/>
    </listOfCompartments>
    <listOfSpecies>
      <species metaid="M_2dmmq8_c" sboTerm="SBO:0000247" id="M_2dmmq8_c" name="2-Demethylmenaquinone 8" hasOnlySubstanceUnits="true" boundaryCondition="false" constant="false">
        <annotation>
          <rdf:RDF xmlns:rdf="http://www.w3.org/1999/02/22-rdf-syntax-ns#" xmlns:dcterms="http://purl.org/dc/terms/" xmlns:vCard="http://www.w3.org/2001/vcard-rdf/3.0#" xmlns:vCard4="http://www.w3.org/2006/vcard/ns#" xmlns:bqbiol="http://biomodels.net/biology-qualifiers/" xmlns:bqmodel="http://biomodels.net/model-qualifiers/">
            <rdf:Description rdf:about="#M_2dmmq8_c">
              <bqbiol:is>
                <rdf:Bag>
                  <rdf:li rdf:resource="http://identifiers.org/CHEBI:48455"/>
                  <rdf:li rdf:resource="http://identifiers.org/lipidmaps:LMPR02030027"/>
                  <rdf:li rdf:resource="http://identifiers.org/metacyc.compound:DEMETHYLMENAQUINONE"/>
                  <rdf:li rdf:resource="http://identifiers.org/metanetx.chemical:MNXM2178"/>
                  <rdf:li rdf:resource="http://identifiers.org/seed.compound:cpd15352"/>
                </rdf:Bag>
              </bqbiol:is>
            </rdf:Description>
          </rdf:RDF>
        </annotation>
      </species>
      <species metaid="M_b2coa_c" sboTerm="SBO:0000247" id="M_b2coa_c" name="Crotonoyl-CoA" hasOnlySubstanceUnits="true" boundaryCondition="false" constant="false">
        <annotation>
          <rdf:RDF xmlns:rdf="http://www.w3.org/1999/02/22-rdf-syntax-ns#" xmlns:dcterms="http://purl.org/dc/terms/" xmlns:vCard="http://www.w3.org/2001/vcard-rdf/3.0#" xmlns:vCard4="http://www.w3.org/2006/vcard/ns#" xmlns:bqbiol="http://biomodels.net/biology-qualifiers/" xmlns:bqmodel="http://biomodels.net/model-qualifiers/">
            <rdf:Description rdf:about="#M_b2coa_c">
              <bqbiol:is>
                <rdf:Bag>
                  <rdf:li rdf:resource="http://identifiers.org/CHEBI:15473"/>
                  <rdf:li rdf:resource="http://identifiers.org/CHEBI:36926"/>
                  <rdf:li rdf:resource="http://identifiers.org/CHEBI:57332"/>
                  <rdf:li rdf:resource="http://identifiers.org/CHEBI:58669"/>
                  <rdf:li rdf:resource="http://identifiers.org/SLM:000001036"/>
                  <rdf:li rdf:resource="http://identifiers.org/envipath:32de3cf4-e3e6-4168-956e-32fa5ddb0ce1/compound/c0e5f008-6d8b-4b94-a265-03d19ff197f4"/>
                  <rdf:li rdf:resource="http://identifiers.org/hmdb:HMDB0002009"/>
                  <rdf:li rdf:resource="http://identifiers.org/kegg.compound:C00877"/>
                  <rdf:li rdf:resource="http://identifiers.org/lipidmaps:LMFA07050307"/>
                  <rdf:li rdf:resource="http://identifiers.org/metacyc.compound:CROTONYL-COA"/>
                  <rdf:li rdf:resource="http://identifiers.org/metanetx.chemical:MNXM1104270"/>
                  <rdf:li rdf:resource="http://identifiers.org/reactome:R-ALL-71045"/>
                  <rdf:li rdf:resource="http://identifiers.org/reactome:R-ALL-77313"/>
                  <rdf:li rdf:resource="http://identifiers.org/sabiork.compound:2174"/>
                  <rdf:li rdf:resource="http://identifiers.org/seed.compound:cpd00650"/>
                </rdf:Bag>
              </bqbiol:is>
            </rdf:Description>
          </rdf:RDF>
        </annotation>
      </species>
      <species metaid="M_dhpt_c" sboTerm="SBO:0000247" id="M_dhpt_c" name="Dihydropteroate" hasOnlySubstanceUnits="true" boundaryCondition="false" constant="false">
        <annotation>
          <rdf:RDF xmlns:rdf="http://www.w3.org/1999/02/22-rdf-syntax-ns#" xmlns:dcterms="http://purl.org/dc/terms/" xmlns:vCard="http://www.w3.org/2001/vcard-rdf/3.0#" xmlns:vCard4="http://www.w3.org/2006/vcard/ns#" xmlns:bqbiol="http://biomodels.net/biology-qualifiers/" xmlns:bqmodel="http://biomodels.net/model-qualifiers/">
            <rdf:Description rdf:about="#M_dhpt_c">
              <bqbiol:is>
                <rdf:Bag>
                  <rdf:li rdf:resource="http://identifiers.org/CHEBI:17839"/>
                  <rdf:li rdf:resource="http://identifiers.org/CHEBI:4581"/>
                  <rdf:li rdf:resource="http://identifiers.org/hmdb:HMDB0001412"/>
                  <rdf:li rdf:resource="http://identifiers.org/kegg.compound:C00921"/>
                  <rdf:li rdf:resource="http://identifiers.org/metacyc.compound:7-8-DIHYDROPTEROATE"/>
                  <rdf:li rdf:resource="http://identifiers.org/metanetx.chemical:MNXM722728"/>
                  <rdf:li rdf:resource="http://identifiers.org/sabiork.compound:5318"/>
                  <rdf:li rdf:resource="http://identifiers.org/seed.compound:cpd00683"/>
                  <rdf:li rdf:resource="http://identifiers.org/seed.compound:cpd28673"/>
                  <rdf:li rdf:resource="http://identifiers.org/seed.compound:cpd28675"/>
                </rdf:Bag>
              </bqbiol:is>
            </rdf:Description>
          </rdf:RDF>
        </annotation>
      </species>
      <species metaid="M_fmnh2_c" sboTerm="SBO:0000247" id="M_fmnh2_c" name="Reduced FMN" hasOnlySubstanceUnits="true" boundaryCondition="false" constant="false">
        <annotation>
          <rdf:RDF xmlns:rdf="http://www.w3.org/1999/02/22-rdf-syntax-ns#" xmlns:dcterms="http://purl.org/dc/terms/" xmlns:vCard="http://www.w3.org/2001/vcard-rdf/3.0#" xmlns:vCard4="http://www.w3.org/2006/vcard/ns#" xmlns:bqbiol="http://biomodels.net/biology-qualifiers/" xmlns:bqmodel="http://biomodels.net/model-qualifiers/">
            <rdf:Description rdf:about="#M_fmnh2_c">
              <bqbiol:is>
                <rdf:Bag>
                  <rdf:li rdf:resource="http://identifiers.org/CHEBI:16048"/>
                  <rdf:li rdf:resource="http://identifiers.org/CHEBI:57618"/>
                  <rdf:li rdf:resource="http://identifiers.org/hmdb:HMDB0001142"/>
                  <rdf:li rdf:resource="http://identifiers.org/kegg.compound:C01847"/>
                  <rdf:li rdf:resource="http://identifiers.org/metacyc.compound:FMNH2"/>
                  <rdf:li rdf:resource="http://identifiers.org/metacyc.compound:Red-FMNH2-Flavoproteins"/>
                  <rdf:li rdf:resource="http://identifiers.org/metacyc.compound:Reduced-flavodoxins"/>
                  <rdf:li rdf:resource="http://identifiers.org/metanetx.chemical:MNXM1107623"/>
                  <rdf:li rdf:resource="http://identifiers.org/sabiork.compound:2325"/>
                  <rdf:li rdf:resource="http://identifiers.org/seed.compound:cpd01270"/>
                </rdf:Bag>
              </bqbiol:is>
            </rdf:Description>
          </rdf:RDF>
        </annotation>
      </species>
      <species metaid="M_k_c" sboTerm="SBO:0000247" id="M_k_c" name="Potassium" hasOnlySubstanceUnits="true" boundaryCondition="false" constant="false">
        <annotation>
          <rdf:RDF xmlns:rdf="http://www.w3.org/1999/02/22-rdf-syntax-ns#" xmlns:dcterms="http://purl.org/dc/terms/" xmlns:vCard="http://www.w3.org/2001/vcard-rdf/3.0#" xmlns:vCard4="http://www.w3.org/2006/vcard/ns#" xmlns:bqbiol="http://biomodels.net/biology-qualifiers/" xmlns:bqmodel="http://biomodels.net/model-qualifiers/">
            <rdf:Description rdf:about="#M_k_c">
              <bqbiol:is>
                <rdf:Bag>
                  <rdf:li rdf:resource="http://identifiers.org/CHEBI:176608"/>
                  <rdf:li rdf:resource="http://identifiers.org/CHEBI:29103"/>
                  <rdf:li rdf:resource="http://identifiers.org/hmdb:HMDB0000586"/>
                  <rdf:li rdf:resource="http://identifiers.org/kegg.compound:C00238"/>
                  <rdf:li rdf:resource="http://identifiers.org/kegg.drug:D08403"/>
                  <rdf:li rdf:resource="http://identifiers.org/metacyc.compound:K+"/>
                  <rdf:li rdf:resource="http://identifiers.org/metanetx.chemical:MNXM95"/>
                  <rdf:li rdf:resource="http://identifiers.org/reactome:R-ALL-29804"/>
                  <rdf:li rdf:resource="http://identifiers.org/reactome:R-ALL-5626313"/>
                  <rdf:li rdf:resource="http://identifiers.org/reactome:R-ALL-74126"/>
                  <rdf:li rdf:resource="http://identifiers.org/sabiork.compound:21"/>
                  <rdf:li rdf:resource="http://identifiers.org/seed.compound:cpd00205"/>
                </rdf:Bag>
              </bqbiol:is>
            </rdf:Description>
          </rdf:RDF>
        </annotation>
      </species>
      <species metaid="M_thmpp_c" sboTerm="SBO:0000247" id="M_thmpp_c" name="Thiamine diphosphate" hasOnlySubstanceUnits="true" boundaryCondition="false" constant="false">
        <annotation>
          <rdf:RDF xmlns:rdf="http://www.w3.org/1999/02/22-rdf-syntax-ns#" xmlns:dcterms="http://purl.org/dc/terms/" xmlns:vCard="http://www.w3.org/2001/vcard-rdf/3.0#" xmlns:vCard4="http://www.w3.org/2006/vcard/ns#" xmlns:bqbiol="http://biomodels.net/biology-qualifiers/" xmlns:bqmodel="http://biomodels.net/model-qualifiers/">
            <rdf:Description rdf:about="#M_thmpp_c">
              <bqbiol:is>
                <rdf:Bag>
                  <rdf:li rdf:resource="http://identifiers.org/CHEBI:45931"/>
                  <rdf:li rdf:resource="http://identifiers.org/CHEBI:58937"/>
                  <rdf:li rdf:resource="http://identifiers.org/CHEBI:9532"/>
                  <rdf:li rdf:resource="http://identifiers.org/hmdb:HMDB0001372"/>
                  <rdf:li rdf:resource="http://identifiers.org/hmdb:HMDB0062636"/>
                  <rdf:li rdf:resource="http://identifiers.org/kegg.compound:C00068"/>
                  <rdf:li rdf:resource="http://identifiers.org/metacyc.compound:THIAMINE-PYROPHOSPHATE"/>
                  <rdf:li rdf:resource="http://identifiers.org/metanetx.chemical:MNXM256"/>
                  <rdf:li rdf:resource="http://identifiers.org/reactome:R-ALL-113547"/>
                  <rdf:li rdf:resource="http://identifiers.org/reactome:R-ALL-29480"/>
                  <rdf:li rdf:resource="http://identifiers.org/reactome:R-ALL-389589"/>
                  <rdf:li rdf:resource="http://identifiers.org/sabiork.compound:1287"/>
                  <rdf:li rdf:resource="http://identifiers.org/seed.compound:cpd00056"/>
                </rdf:Bag>
              </bqbiol:is>
            </rdf:Description>
          </rdf:RDF>
        </annotation>
      </species>
      <species metaid="M_uaagmda_c" sboTerm="SBO:0000247" id="M_uaagmda_c" name="Undecaprenyl-diphospho-N-acetylmuramoyl-(N-acetylglucosamine)-L-ala-D-glu-meso-2,6-diaminopimeloyl-D-ala-D-ala" hasOnlySubstanceUnits="true" boundaryCondition="false" constant="false">
        <annotation>
          <rdf:RDF xmlns:rdf="http://www.w3.org/1999/02/22-rdf-syntax-ns#" xmlns:dcterms="http://purl.org/dc/terms/" xmlns:vCard="http://www.w3.org/2001/vcard-rdf/3.0#" xmlns:vCard4="http://www.w3.org/2006/vcard/ns#" xmlns:bqbiol="http://biomodels.net/biology-qualifiers/" xmlns:bqmodel="http://biomodels.net/model-qualifiers/">
            <rdf:Description rdf:about="#M_uaagmda_c">
              <bqbiol:is>
                <rdf:Bag>
                  <rdf:li rdf:resource="http://identifiers.org/metanetx.chemical:MNXM739668"/>
                </rdf:Bag>
              </bqbiol:is>
            </rdf:Description>
          </rdf:RDF>
        </annotation>
      </species>
      <species metaid="M_12ppd__S_p" sboTerm="SBO:0000247" id="M_12ppd__S_p" name="(S)-Propane-1,2-diol" hasOnlySubstanceUnits="true" boundaryCondition="false" constant="false">
        <annotation>
          <rdf:RDF xmlns:rdf="http://www.w3.org/1999/02/22-rdf-syntax-ns#" xmlns:dcterms="http://purl.org/dc/terms/" xmlns:vCard="http://www.w3.org/2001/vcard-rdf/3.0#" xmlns:vCard4="http://www.w3.org/2006/vcard/ns#" xmlns:bqbiol="http://biomodels.net/biology-qualifiers/" xmlns:bqmodel="http://biomodels.net/model-qualifiers/">
            <rdf:Description rdf:about="#M_12ppd__S_p">
              <bqbiol:is>
                <rdf:Bag>
                  <rdf:li rdf:resource="http://identifiers.org/CHEBI:29002"/>
                  <rdf:li rdf:resource="http://identifiers.org/hmdb:HMDB0006213"/>
                  <rdf:li rdf:resource="http://identifiers.org/kegg.compound:C02917"/>
                  <rdf:li rdf:resource="http://identifiers.org/metacyc.compound:PROPANE-1-2-DIOL"/>
                  <rdf:li rdf:resource="http://identifiers.org/metanetx.chemical:MNXM1255"/>
                  <rdf:li rdf:resource="http://identifiers.org/seed.compound:cpd19024"/>
                </rdf:Bag>
              </bqbiol:is>
            </rdf:Description>
          </rdf:RDF>
        </annotation>
      </species>
      <species metaid="M_12ppd__S_c" sboTerm="SBO:0000247" id="M_12ppd__S_c" name="(S)-Propane-1,2-diol" hasOnlySubstanceUnits="true" boundaryCondition="false" constant="false">
        <annotation>
          <rdf:RDF xmlns:rdf="http://www.w3.org/1999/02/22-rdf-syntax-ns#" xmlns:dcterms="http://purl.org/dc/terms/" xmlns:vCard="http://www.w3.org/2001/vcard-rdf/3.0#" xmlns:vCard4="http://www.w3.org/2006/vcard/ns#" xmlns:bqbiol="http://biomodels.net/biology-qualifiers/" xmlns:bqmodel="http://biomodels.net/model-qualifiers/">
            <rdf:Description rdf:about="#M_12ppd__S_c">
              <bqbiol:is>
                <rdf:Bag>
                  <rdf:li rdf:resource="http://identifiers.org/CHEBI:29002"/>
                  <rdf:li rdf:resource="http://identifiers.org/hmdb:HMDB0006213"/>
                  <rdf:li rdf:resource="http://identifiers.org/kegg.compound:C02917"/>
                  <rdf:li rdf:resource="http://identifiers.org/metacyc.compound:PROPANE-1-2-DIOL"/>
                  <rdf:li rdf:resource="http://identifiers.org/metanetx.chemical:MNXM1255"/>
                  <rdf:li rdf:resource="http://identifiers.org/seed.compound:cpd19024"/>
                </rdf:Bag>
              </bqbiol:is>
            </rdf:Description>
          </rdf:RDF>
        </annotation>
      </species>
      <species metaid="M_12ppd__S_e" sboTerm="SBO:0000247" id="M_12ppd__S_e" name="(S)-Propane-1,2-diol" hasOnlySubstanceUnits="true" boundaryCondition="false" constant="false">
        <annotation>
          <rdf:RDF xmlns:rdf="http://www.w3.org/1999/02/22-rdf-syntax-ns#" xmlns:dcterms="http://purl.org/dc/terms/" xmlns:vCard="http://www.w3.org/2001/vcard-rdf/3.0#" xmlns:vCard4="http://www.w3.org/2006/vcard/ns#" xmlns:bqbiol="http://biomodels.net/biology-qualifiers/" xmlns:bqmodel="http://biomodels.net/model-qualifiers/">
            <rdf:Description rdf:about="#M_12ppd__S_e">
              <bqbiol:is>
                <rdf:Bag>
                  <rdf:li rdf:resource="http://identifiers.org/CHEBI:29002"/>
                  <rdf:li rdf:resource="http://identifiers.org/hmdb:HMDB0006213"/>
                  <rdf:li rdf:resource="http://identifiers.org/kegg.compound:C02917"/>
                  <rdf:li rdf:resource="http://identifiers.org/metacyc.compound:PROPANE-1-2-DIOL"/>
                  <rdf:li rdf:resource="http://identifiers.org/metanetx.chemical:MNXM1255"/>
                  <rdf:li rdf:resource="http://identifiers.org/seed.compound:cpd19024"/>
                </rdf:Bag>
              </bqbiol:is>
            </rdf:Description>
          </rdf:RDF>
        </annotation>
      </species>
      <species metaid="M_2agpe120_c" sboTerm="SBO:0000247" id="M_2agpe120_c" name="2-Acyl-sn-glycero-3-phosphoethanolamine (n-C12:0)" hasOnlySubstanceUnits="true" boundaryCondition="false" constant="false">
        <annotation>
          <rdf:RDF xmlns:rdf="http://www.w3.org/1999/02/22-rdf-syntax-ns#" xmlns:dcterms="http://purl.org/dc/terms/" xmlns:vCard="http://www.w3.org/2001/vcard-rdf/3.0#" xmlns:vCard4="http://www.w3.org/2006/vcard/ns#" xmlns:bqbiol="http://biomodels.net/biology-qualifiers/" xmlns:bqmodel="http://biomodels.net/model-qualifiers/">
            <rdf:Description rdf:about="#M_2agpe120_c">
              <bqbiol:is>
                <rdf:Bag>
                  <rdf:li rdf:resource="http://identifiers.org/SLM:000043349"/>
                  <rdf:li rdf:resource="http://identifiers.org/metacyc.compound:CPD0-2178"/>
                  <rdf:li rdf:resource="http://identifiers.org/metanetx.chemical:MNXM34808"/>
                  <rdf:li rdf:resource="http://identifiers.org/seed.compound:cpd26439"/>
                </rdf:Bag>
              </bqbiol:is>
            </rdf:Description>
          </rdf:RDF>
        </annotation>
      </species>
      <species metaid="M_atp_c" sboTerm="SBO:0000247" id="M_atp_c" name="ATP C10H12N5O13P3" hasOnlySubstanceUnits="true" boundaryCondition="false" constant="false">
        <annotation>
          <rdf:RDF xmlns:rdf="http://www.w3.org/1999/02/22-rdf-syntax-ns#" xmlns:dcterms="http://purl.org/dc/terms/" xmlns:vCard="http://www.w3.org/2001/vcard-rdf/3.0#" xmlns:vCard4="http://www.w3.org/2006/vcard/ns#" xmlns:bqbiol="http://biomodels.net/biology-qualifiers/" xmlns:bqmodel="http://biomodels.net/model-qualifiers/">
            <rdf:Description rdf:about="#M_atp_c">
              <bqbiol:is>
                <rdf:Bag>
                  <rdf:li rdf:resource="http://identifiers.org/CHEBI:15422"/>
                  <rdf:li rdf:resource="http://identifiers.org/CHEBI:237958"/>
                  <rdf:li rdf:resource="http://identifiers.org/CHEBI:30616"/>
                  <rdf:li rdf:resource="http://identifiers.org/CHEBI:57299"/>
                  <rdf:li rdf:resource="http://identifiers.org/hmdb:HMDB0000538"/>
                  <rdf:li rdf:resource="http://identifiers.org/kegg.compound:C00002"/>
                  <rdf:li rdf:resource="http://identifiers.org/kegg.drug:D08646"/>
                  <rdf:li rdf:resource="http://identifiers.org/metacyc.compound:ATP"/>
                  <rdf:li rdf:resource="http://identifiers.org/metanetx.chemical:MNXM3"/>
                  <rdf:li rdf:resource="http://identifiers.org/reactome:R-ALL-113592"/>
                  <rdf:li rdf:resource="http://identifiers.org/reactome:R-ALL-113593"/>
                  <rdf:li rdf:resource="http://identifiers.org/reactome:R-ALL-114570"/>
                  <rdf:li rdf:resource="http://identifiers.org/reactome:R-ALL-114571"/>
                  <rdf:li rdf:resource="http://identifiers.org/reactome:R-ALL-139836"/>
                  <rdf:li rdf:resource="http://identifiers.org/reactome:R-ALL-211579"/>
                  <rdf:li rdf:resource="http://identifiers.org/reactome:R-ALL-29358"/>
                  <rdf:li rdf:resource="http://identifiers.org/reactome:R-ALL-389573"/>
                  <rdf:li rdf:resource="http://identifiers.org/reactome:R-ALL-5632460"/>
                  <rdf:li rdf:resource="http://identifiers.org/sabiork.compound:34"/>
                  <rdf:li rdf:resource="http://identifiers.org/seed.compound:cpd00002"/>
                </rdf:Bag>
              </bqbiol:is>
            </rdf:Description>
          </rdf:RDF>
        </annotation>
      </species>
      <species metaid="M_ddca_c" sboTerm="SBO:0000247" id="M_ddca_c" name="Dodecanoate (n-C12:0)" hasOnlySubstanceUnits="true" boundaryCondition="false" constant="false">
        <annotation>
          <rdf:RDF xmlns:rdf="http://www.w3.org/1999/02/22-rdf-syntax-ns#" xmlns:dcterms="http://purl.org/dc/terms/" xmlns:vCard="http://www.w3.org/2001/vcard-rdf/3.0#" xmlns:vCard4="http://www.w3.org/2006/vcard/ns#" xmlns:bqbiol="http://biomodels.net/biology-qualifiers/" xmlns:bqmodel="http://biomodels.net/model-qualifiers/">
            <rdf:Description rdf:about="#M_ddca_c">
              <bqbiol:is>
                <rdf:Bag>
                  <rdf:li rdf:resource="http://identifiers.org/CHEBI:18262"/>
                  <rdf:li rdf:resource="http://identifiers.org/CHEBI:30805"/>
                  <rdf:li rdf:resource="http://identifiers.org/SLM:000000719"/>
                  <rdf:li rdf:resource="http://identifiers.org/envipath:32de3cf4-e3e6-4168-956e-32fa5ddb0ce1/compound/fdb1987e-77af-47a5-b3e3-e3bf334e46ea"/>
                  <rdf:li rdf:resource="http://identifiers.org/hmdb:HMDB0000638"/>
                  <rdf:li rdf:resource="http://identifiers.org/kegg.compound:C02679"/>
                  <rdf:li rdf:resource="http://identifiers.org/kegg.drug:D10714"/>
                  <rdf:li rdf:resource="http://identifiers.org/lipidmaps:LMFA01010012"/>
                  <rdf:li rdf:resource="http://identifiers.org/lipidmaps:LMFA01010043"/>
                  <rdf:li rdf:resource="http://identifiers.org/metacyc.compound:DODECANOATE"/>
                  <rdf:li rdf:resource="http://identifiers.org/metanetx.chemical:MNXM402"/>
                  <rdf:li rdf:resource="http://identifiers.org/reactome:R-ALL-33549"/>
                  <rdf:li rdf:resource="http://identifiers.org/reactome:R-ALL-449678"/>
                  <rdf:li rdf:resource="http://identifiers.org/reactome:R-ALL-879557"/>
                  <rdf:li rdf:resource="http://identifiers.org/sabiork.compound:2488"/>
                  <rdf:li rdf:resource="http://identifiers.org/seed.compound:cpd01741"/>
                </rdf:Bag>
              </bqbiol:is>
            </rdf:Description>
          </rdf:RDF>
        </annotation>
      </species>
      <species metaid="M_amp_c" sboTerm="SBO:0000247" id="M_amp_c" name="AMP C10H12N5O7P" hasOnlySubstanceUnits="true" boundaryCondition="false" constant="false">
        <annotation>
          <rdf:RDF xmlns:rdf="http://www.w3.org/1999/02/22-rdf-syntax-ns#" xmlns:dcterms="http://purl.org/dc/terms/" xmlns:vCard="http://www.w3.org/2001/vcard-rdf/3.0#" xmlns:vCard4="http://www.w3.org/2006/vcard/ns#" xmlns:bqbiol="http://biomodels.net/biology-qualifiers/" xmlns:bqmodel="http://biomodels.net/model-qualifiers/">
            <rdf:Description rdf:about="#M_amp_c">
              <bqbiol:is>
                <rdf:Bag>
                  <rdf:li rdf:resource="http://identifiers.org/CHEBI:16027"/>
                  <rdf:li rdf:resource="http://identifiers.org/CHEBI:40721"/>
                  <rdf:li rdf:resource="http://identifiers.org/CHEBI:456215"/>
                  <rdf:li rdf:resource="http://identifiers.org/hmdb:HMDB0000045"/>
                  <rdf:li rdf:resource="http://identifiers.org/kegg.compound:C00020"/>
                  <rdf:li rdf:resource="http://identifiers.org/kegg.drug:D02769"/>
                  <rdf:li rdf:resource="http://identifiers.org/metacyc.compound:AMP"/>
                  <rdf:li rdf:resource="http://identifiers.org/metacyc.compound:AMP-GROUP"/>
                  <rdf:li rdf:resource="http://identifiers.org/metanetx.chemical:MNXM728294"/>
                  <rdf:li rdf:resource="http://identifiers.org/reactome:R-ALL-109275"/>
                  <rdf:li rdf:resource="http://identifiers.org/reactome:R-ALL-159448"/>
                  <rdf:li rdf:resource="http://identifiers.org/reactome:R-ALL-164121"/>
                  <rdf:li rdf:resource="http://identifiers.org/reactome:R-ALL-2046064"/>
                  <rdf:li rdf:resource="http://identifiers.org/reactome:R-ALL-389620"/>
                  <rdf:li rdf:resource="http://identifiers.org/reactome:R-ALL-76577"/>
                  <rdf:li rdf:resource="http://identifiers.org/sabiork.compound:1273"/>
                  <rdf:li rdf:resource="http://identifiers.org/seed.compound:cpd00018"/>
                </rdf:Bag>
              </bqbiol:is>
            </rdf:Description>
          </rdf:RDF>
        </annotation>
      </species>
      <species metaid="M_pe120_c" sboTerm="SBO:0000247" id="M_pe120_c" name="Phosphatidylethanolamine (didodecanoyl, n-C12:0)" hasOnlySubstanceUnits="true" boundaryCondition="false" constant="false">
        <annotation>
          <rdf:RDF xmlns:rdf="http://www.w3.org/1999/02/22-rdf-syntax-ns#" xmlns:dcterms="http://purl.org/dc/terms/" xmlns:vCard="http://www.w3.org/2001/vcard-rdf/3.0#" xmlns:vCard4="http://www.w3.org/2006/vcard/ns#" xmlns:bqbiol="http://biomodels.net/biology-qualifiers/" xmlns:bqmodel="http://biomodels.net/model-qualifiers/">
            <rdf:Description rdf:about="#M_pe120_c">
              <bqbiol:is>
                <rdf:Bag>
                  <rdf:li rdf:resource="http://identifiers.org/metanetx.chemical:MNXM733471"/>
                </rdf:Bag>
              </bqbiol:is>
            </rdf:Description>
          </rdf:RDF>
        </annotation>
      </species>
      <species metaid="M_ppi_c" sboTerm="SBO:0000247" id="M_ppi_c" name="Diphosphate" hasOnlySubstanceUnits="true" boundaryCondition="false" constant="false">
        <annotation>
          <rdf:RDF xmlns:rdf="http://www.w3.org/1999/02/22-rdf-syntax-ns#" xmlns:dcterms="http://purl.org/dc/terms/" xmlns:vCard="http://www.w3.org/2001/vcard-rdf/3.0#" xmlns:vCard4="http://www.w3.org/2006/vcard/ns#" xmlns:bqbiol="http://biomodels.net/biology-qualifiers/" xmlns:bqmodel="http://biomodels.net/model-qualifiers/">
            <rdf:Description rdf:about="#M_ppi_c">
              <bqbiol:is>
                <rdf:Bag>
                  <rdf:li rdf:resource="http://identifiers.org/CHEBI:18361"/>
                  <rdf:li rdf:resource="http://identifiers.org/CHEBI:29888"/>
                  <rdf:li rdf:resource="http://identifiers.org/CHEBI:33017"/>
                  <rdf:li rdf:resource="http://identifiers.org/CHEBI:33019"/>
                  <rdf:li rdf:resource="http://identifiers.org/CHEBI:45212"/>
                  <rdf:li rdf:resource="http://identifiers.org/hmdb:HMDB0000250"/>
                  <rdf:li rdf:resource="http://identifiers.org/kegg.compound:C00013"/>
                  <rdf:li rdf:resource="http://identifiers.org/metacyc.compound:PPI"/>
                  <rdf:li rdf:resource="http://identifiers.org/metacyc.compound:PYROPHOSPHATE-GROUP"/>
                  <rdf:li rdf:resource="http://identifiers.org/metanetx.chemical:MNXM11"/>
                  <rdf:li rdf:resource="http://identifiers.org/reactome:R-ALL-111294"/>
                  <rdf:li rdf:resource="http://identifiers.org/reactome:R-ALL-113541"/>
                  <rdf:li rdf:resource="http://identifiers.org/reactome:R-ALL-113542"/>
                  <rdf:li rdf:resource="http://identifiers.org/reactome:R-ALL-114654"/>
                  <rdf:li rdf:resource="http://identifiers.org/reactome:R-ALL-159450"/>
                  <rdf:li rdf:resource="http://identifiers.org/reactome:R-ALL-2046049"/>
                  <rdf:li rdf:resource="http://identifiers.org/reactome:R-ALL-389593"/>
                  <rdf:li rdf:resource="http://identifiers.org/sabiork.compound:1267"/>
                  <rdf:li rdf:resource="http://identifiers.org/seed.compound:cpd00012"/>
                  <rdf:li rdf:resource="http://identifiers.org/seed.compound:cpd27828"/>
                </rdf:Bag>
              </bqbiol:is>
            </rdf:Description>
          </rdf:RDF>
        </annotation>
      </species>
      <species metaid="M_2agpe140_c" sboTerm="SBO:0000247" id="M_2agpe140_c" name="2-Acyl-sn-glycero-3-phosphoethanolamine (n-C14:0)" hasOnlySubstanceUnits="true" boundaryCondition="false" constant="false">
        <annotation>
          <rdf:RDF xmlns:rdf="http://www.w3.org/1999/02/22-rdf-syntax-ns#" xmlns:dcterms="http://purl.org/dc/terms/" xmlns:vCard="http://www.w3.org/2001/vcard-rdf/3.0#" xmlns:vCard4="http://www.w3.org/2006/vcard/ns#" xmlns:bqbiol="http://biomodels.net/biology-qualifiers/" xmlns:bqmodel="http://biomodels.net/model-qualifiers/">
            <rdf:Description rdf:about="#M_2agpe140_c">
              <bqbiol:is>
                <rdf:Bag>
                  <rdf:li rdf:resource="http://identifiers.org/CHEBI:145244"/>
                  <rdf:li rdf:resource="http://identifiers.org/SLM:000043363"/>
                  <rdf:li rdf:resource="http://identifiers.org/hmdb:HMDB0011470"/>
                  <rdf:li rdf:resource="http://identifiers.org/lipidmaps:LMGP02050033"/>
                  <rdf:li rdf:resource="http://identifiers.org/metacyc.compound:CPD0-2165"/>
                  <rdf:li rdf:resource="http://identifiers.org/metanetx.chemical:MNXM34809"/>
                  <rdf:li rdf:resource="http://identifiers.org/seed.compound:cpd26435"/>
                </rdf:Bag>
              </bqbiol:is>
            </rdf:Description>
          </rdf:RDF>
        </annotation>
      </species>
      <species metaid="M_ttdca_c" sboTerm="SBO:0000247" id="M_ttdca_c" name="Tetradecanoate (n-C14:0)" hasOnlySubstanceUnits="true" boundaryCondition="false" constant="false">
        <annotation>
          <rdf:RDF xmlns:rdf="http://www.w3.org/1999/02/22-rdf-syntax-ns#" xmlns:dcterms="http://purl.org/dc/terms/" xmlns:vCard="http://www.w3.org/2001/vcard-rdf/3.0#" xmlns:vCard4="http://www.w3.org/2006/vcard/ns#" xmlns:bqbiol="http://biomodels.net/biology-qualifiers/" xmlns:bqmodel="http://biomodels.net/model-qualifiers/">
            <rdf:Description rdf:about="#M_ttdca_c">
              <bqbiol:is>
                <rdf:Bag>
                  <rdf:li rdf:resource="http://identifiers.org/CHEBI:134623"/>
                  <rdf:li rdf:resource="http://identifiers.org/CHEBI:28875"/>
                  <rdf:li rdf:resource="http://identifiers.org/CHEBI:30807"/>
                  <rdf:li rdf:resource="http://identifiers.org/SLM:000000825"/>
                  <rdf:li rdf:resource="http://identifiers.org/hmdb:HMDB0000806"/>
                  <rdf:li rdf:resource="http://identifiers.org/kegg.compound:C06424"/>
                  <rdf:li rdf:resource="http://identifiers.org/lipidmaps:LMFA01010014"/>
                  <rdf:li rdf:resource="http://identifiers.org/lipidmaps:LMFA01010044"/>
                  <rdf:li rdf:resource="http://identifiers.org/metacyc.compound:CPD-7836"/>
                  <rdf:li rdf:resource="http://identifiers.org/metanetx.chemical:MNXM314"/>
                  <rdf:li rdf:resource="http://identifiers.org/reactome:R-ALL-400514"/>
                  <rdf:li rdf:resource="http://identifiers.org/reactome:R-ALL-879604"/>
                  <rdf:li rdf:resource="http://identifiers.org/sabiork.compound:2890"/>
                  <rdf:li rdf:resource="http://identifiers.org/seed.compound:cpd03847"/>
                </rdf:Bag>
              </bqbiol:is>
            </rdf:Description>
          </rdf:RDF>
        </annotation>
      </species>
      <species metaid="M_pe140_c" sboTerm="SBO:0000247" id="M_pe140_c" name="Phosphatidylethanolamine (ditetradecanoyl, n-C14:0)" hasOnlySubstanceUnits="true" boundaryCondition="false" constant="false">
        <annotation>
          <rdf:RDF xmlns:rdf="http://www.w3.org/1999/02/22-rdf-syntax-ns#" xmlns:dcterms="http://purl.org/dc/terms/" xmlns:vCard="http://www.w3.org/2001/vcard-rdf/3.0#" xmlns:vCard4="http://www.w3.org/2006/vcard/ns#" xmlns:bqbiol="http://biomodels.net/biology-qualifiers/" xmlns:bqmodel="http://biomodels.net/model-qualifiers/">
            <rdf:Description rdf:about="#M_pe140_c">
              <bqbiol:is>
                <rdf:Bag>
                  <rdf:li rdf:resource="http://identifiers.org/metanetx.chemical:MNXM733473"/>
                </rdf:Bag>
              </bqbiol:is>
            </rdf:Description>
          </rdf:RDF>
        </annotation>
      </species>
      <species metaid="M_2agpe141_c" sboTerm="SBO:0000247" id="M_2agpe141_c" name="2-Acyl-sn-glycero-3-phosphoethanolamine (n-C14:1)" hasOnlySubstanceUnits="true" boundaryCondition="false" constant="false">
        <annotation>
          <rdf:RDF xmlns:rdf="http://www.w3.org/1999/02/22-rdf-syntax-ns#" xmlns:dcterms="http://purl.org/dc/terms/" xmlns:vCard="http://www.w3.org/2001/vcard-rdf/3.0#" xmlns:vCard4="http://www.w3.org/2006/vcard/ns#" xmlns:bqbiol="http://biomodels.net/biology-qualifiers/" xmlns:bqmodel="http://biomodels.net/model-qualifiers/">
            <rdf:Description rdf:about="#M_2agpe141_c">
              <bqbiol:is>
                <rdf:Bag>
                  <rdf:li rdf:resource="http://identifiers.org/metanetx.chemical:MNXM3447"/>
                </rdf:Bag>
              </bqbiol:is>
            </rdf:Description>
          </rdf:RDF>
        </annotation>
      </species>
      <species metaid="M_ttdcea_c" sboTerm="SBO:0000247" id="M_ttdcea_c" name="Tetradecenoate (n-C14:1)" hasOnlySubstanceUnits="true" boundaryCondition="false" constant="false">
        <annotation>
          <rdf:RDF xmlns:rdf="http://www.w3.org/1999/02/22-rdf-syntax-ns#" xmlns:dcterms="http://purl.org/dc/terms/" xmlns:vCard="http://www.w3.org/2001/vcard-rdf/3.0#" xmlns:vCard4="http://www.w3.org/2006/vcard/ns#" xmlns:bqbiol="http://biomodels.net/biology-qualifiers/" xmlns:bqmodel="http://biomodels.net/model-qualifiers/">
            <rdf:Description rdf:about="#M_ttdcea_c">
              <bqbiol:is>
                <rdf:Bag>
                  <rdf:li rdf:resource="http://identifiers.org/CHEBI:27781"/>
                  <rdf:li rdf:resource="http://identifiers.org/CHEBI:32370"/>
                  <rdf:li rdf:resource="http://identifiers.org/SLM:000000856"/>
                  <rdf:li rdf:resource="http://identifiers.org/hmdb:HMDB0002000"/>
                  <rdf:li rdf:resource="http://identifiers.org/kegg.compound:C08322"/>
                  <rdf:li rdf:resource="http://identifiers.org/lipidmaps:LMFA01030051"/>
                  <rdf:li rdf:resource="http://identifiers.org/metacyc.compound:CPD-20392"/>
                  <rdf:li rdf:resource="http://identifiers.org/metanetx.chemical:MNXM1107981"/>
                  <rdf:li rdf:resource="http://identifiers.org/sabiork.compound:10421"/>
                  <rdf:li rdf:resource="http://identifiers.org/seed.compound:cpd05237"/>
                </rdf:Bag>
              </bqbiol:is>
            </rdf:Description>
          </rdf:RDF>
        </annotation>
      </species>
      <species metaid="M_pe141_c" sboTerm="SBO:0000247" id="M_pe141_c" name="Phosphatidylethanolamine (ditetradec-7-enoyl, n-C14:1)" hasOnlySubstanceUnits="true" boundaryCondition="false" constant="false">
        <annotation>
          <rdf:RDF xmlns:rdf="http://www.w3.org/1999/02/22-rdf-syntax-ns#" xmlns:dcterms="http://purl.org/dc/terms/" xmlns:vCard="http://www.w3.org/2001/vcard-rdf/3.0#" xmlns:vCard4="http://www.w3.org/2006/vcard/ns#" xmlns:bqbiol="http://biomodels.net/biology-qualifiers/" xmlns:bqmodel="http://biomodels.net/model-qualifiers/">
            <rdf:Description rdf:about="#M_pe141_c">
              <bqbiol:is>
                <rdf:Bag>
                  <rdf:li rdf:resource="http://identifiers.org/metanetx.chemical:MNXM3693"/>
                </rdf:Bag>
              </bqbiol:is>
            </rdf:Description>
          </rdf:RDF>
        </annotation>
      </species>
      <species metaid="M_2agpe161_c" sboTerm="SBO:0000247" id="M_2agpe161_c" name="2-Acyl-sn-glycero-3-phosphoethanolamine (n-C16:1)" hasOnlySubstanceUnits="true" boundaryCondition="false" constant="false">
        <annotation>
          <rdf:RDF xmlns:rdf="http://www.w3.org/1999/02/22-rdf-syntax-ns#" xmlns:dcterms="http://purl.org/dc/terms/" xmlns:vCard="http://www.w3.org/2001/vcard-rdf/3.0#" xmlns:vCard4="http://www.w3.org/2006/vcard/ns#" xmlns:bqbiol="http://biomodels.net/biology-qualifiers/" xmlns:bqmodel="http://biomodels.net/model-qualifiers/">
            <rdf:Description rdf:about="#M_2agpe161_c">
              <bqbiol:is>
                <rdf:Bag>
                  <rdf:li rdf:resource="http://identifiers.org/metanetx.chemical:MNXM3448"/>
                </rdf:Bag>
              </bqbiol:is>
            </rdf:Description>
          </rdf:RDF>
        </annotation>
      </species>
      <species metaid="M_hdcea_c" sboTerm="SBO:0000247" id="M_hdcea_c" name="Hexadecenoate (n-C16:1)" hasOnlySubstanceUnits="true" boundaryCondition="false" constant="false">
        <annotation>
          <rdf:RDF xmlns:rdf="http://www.w3.org/1999/02/22-rdf-syntax-ns#" xmlns:dcterms="http://purl.org/dc/terms/" xmlns:vCard="http://www.w3.org/2001/vcard-rdf/3.0#" xmlns:vCard4="http://www.w3.org/2006/vcard/ns#" xmlns:bqbiol="http://biomodels.net/biology-qualifiers/" xmlns:bqmodel="http://biomodels.net/model-qualifiers/">
            <rdf:Description rdf:about="#M_hdcea_c">
              <bqbiol:is>
                <rdf:Bag>
                  <rdf:li rdf:resource="http://identifiers.org/CHEBI:28716"/>
                  <rdf:li rdf:resource="http://identifiers.org/CHEBI:32372"/>
                  <rdf:li rdf:resource="http://identifiers.org/SLM:000000411"/>
                  <rdf:li rdf:resource="http://identifiers.org/hmdb:HMDB0003229"/>
                  <rdf:li rdf:resource="http://identifiers.org/kegg.compound:C08362"/>
                  <rdf:li rdf:resource="http://identifiers.org/lipidmaps:LMFA01030056"/>
                  <rdf:li rdf:resource="http://identifiers.org/metacyc.compound:CPD-9245"/>
                  <rdf:li rdf:resource="http://identifiers.org/metanetx.chemical:MNXM1107900"/>
                  <rdf:li rdf:resource="http://identifiers.org/reactome:R-ALL-400486"/>
                  <rdf:li rdf:resource="http://identifiers.org/sabiork.compound:10457"/>
                  <rdf:li rdf:resource="http://identifiers.org/seed.compound:cpd05274"/>
                </rdf:Bag>
              </bqbiol:is>
            </rdf:Description>
          </rdf:RDF>
        </annotation>
      </species>
      <species metaid="M_pe161_c" sboTerm="SBO:0000247" id="M_pe161_c" name="Phosphatidylethanolamine (dihexadec-9enoyl, n-C16:1)" hasOnlySubstanceUnits="true" boundaryCondition="false" constant="false">
        <annotation>
          <rdf:RDF xmlns:rdf="http://www.w3.org/1999/02/22-rdf-syntax-ns#" xmlns:dcterms="http://purl.org/dc/terms/" xmlns:vCard="http://www.w3.org/2001/vcard-rdf/3.0#" xmlns:vCard4="http://www.w3.org/2006/vcard/ns#" xmlns:bqbiol="http://biomodels.net/biology-qualifiers/" xmlns:bqmodel="http://biomodels.net/model-qualifiers/">
            <rdf:Description rdf:about="#M_pe161_c">
              <bqbiol:is>
                <rdf:Bag>
                  <rdf:li rdf:resource="http://identifiers.org/metanetx.chemical:MNXM739592"/>
                </rdf:Bag>
              </bqbiol:is>
            </rdf:Description>
          </rdf:RDF>
        </annotation>
      </species>
      <species metaid="M_2agpe181_c" sboTerm="SBO:0000247" id="M_2agpe181_c" name="2-Acyl-sn-glycero-3-phosphoethanolamine (n-C18:1)" hasOnlySubstanceUnits="true" boundaryCondition="false" constant="false">
        <annotation>
          <rdf:RDF xmlns:rdf="http://www.w3.org/1999/02/22-rdf-syntax-ns#" xmlns:dcterms="http://purl.org/dc/terms/" xmlns:vCard="http://www.w3.org/2001/vcard-rdf/3.0#" xmlns:vCard4="http://www.w3.org/2006/vcard/ns#" xmlns:bqbiol="http://biomodels.net/biology-qualifiers/" xmlns:bqmodel="http://biomodels.net/model-qualifiers/">
            <rdf:Description rdf:about="#M_2agpe181_c">
              <bqbiol:is>
                <rdf:Bag>
                  <rdf:li rdf:resource="http://identifiers.org/metanetx.chemical:MNXM3449"/>
                </rdf:Bag>
              </bqbiol:is>
            </rdf:Description>
          </rdf:RDF>
        </annotation>
      </species>
      <species metaid="M_ocdcea_c" sboTerm="SBO:0000247" id="M_ocdcea_c" name="Octadecenoate (n-C18:1)" hasOnlySubstanceUnits="true" boundaryCondition="false" constant="false">
        <annotation>
          <rdf:RDF xmlns:rdf="http://www.w3.org/1999/02/22-rdf-syntax-ns#" xmlns:dcterms="http://purl.org/dc/terms/" xmlns:vCard="http://www.w3.org/2001/vcard-rdf/3.0#" xmlns:vCard4="http://www.w3.org/2006/vcard/ns#" xmlns:bqbiol="http://biomodels.net/biology-qualifiers/" xmlns:bqmodel="http://biomodels.net/model-qualifiers/">
            <rdf:Description rdf:about="#M_ocdcea_c">
              <bqbiol:is>
                <rdf:Bag>
                  <rdf:li rdf:resource="http://identifiers.org/CHEBI:16196"/>
                  <rdf:li rdf:resource="http://identifiers.org/CHEBI:30823"/>
                  <rdf:li rdf:resource="http://identifiers.org/SLM:000000418"/>
                  <rdf:li rdf:resource="http://identifiers.org/hmdb:HMDB0000207"/>
                  <rdf:li rdf:resource="http://identifiers.org/hmdb:HMDB0000573"/>
                  <rdf:li rdf:resource="http://identifiers.org/kegg.compound:C00712"/>
                  <rdf:li rdf:resource="http://identifiers.org/kegg.drug:D02315"/>
                  <rdf:li rdf:resource="http://identifiers.org/lipidmaps:LMFA01030002"/>
                  <rdf:li rdf:resource="http://identifiers.org/lipidmaps:LMFA01030763"/>
                  <rdf:li rdf:resource="http://identifiers.org/lipidmaps:LMFA01030810"/>
                  <rdf:li rdf:resource="http://identifiers.org/metacyc.compound:OLEATE-CPD"/>
                  <rdf:li rdf:resource="http://identifiers.org/metanetx.chemical:MNXM1107708"/>
                  <rdf:li rdf:resource="http://identifiers.org/reactome:R-ALL-2864104"/>
                  <rdf:li rdf:resource="http://identifiers.org/reactome:R-ALL-3632879"/>
                  <rdf:li rdf:resource="http://identifiers.org/reactome:R-ALL-400431"/>
                  <rdf:li rdf:resource="http://identifiers.org/reactome:R-ALL-879534"/>
                  <rdf:li rdf:resource="http://identifiers.org/sabiork.compound:2139"/>
                  <rdf:li rdf:resource="http://identifiers.org/sabiork.compound:28897"/>
                  <rdf:li rdf:resource="http://identifiers.org/seed.compound:cpd00536"/>
                </rdf:Bag>
              </bqbiol:is>
            </rdf:Description>
          </rdf:RDF>
        </annotation>
      </species>
      <species metaid="M_pe181_c" sboTerm="SBO:0000247" id="M_pe181_c" name="Phosphatidylethanolamine (dioctadec-11-enoyl, n-C18:1)" hasOnlySubstanceUnits="true" boundaryCondition="false" constant="false">
        <annotation>
          <rdf:RDF xmlns:rdf="http://www.w3.org/1999/02/22-rdf-syntax-ns#" xmlns:dcterms="http://purl.org/dc/terms/" xmlns:vCard="http://www.w3.org/2001/vcard-rdf/3.0#" xmlns:vCard4="http://www.w3.org/2006/vcard/ns#" xmlns:bqbiol="http://biomodels.net/biology-qualifiers/" xmlns:bqmodel="http://biomodels.net/model-qualifiers/">
            <rdf:Description rdf:about="#M_pe181_c">
              <bqbiol:is>
                <rdf:Bag>
                  <rdf:li rdf:resource="http://identifiers.org/metanetx.chemical:MNXM2150"/>
                </rdf:Bag>
              </bqbiol:is>
            </rdf:Description>
          </rdf:RDF>
        </annotation>
      </species>
      <species metaid="M_2agpg120_c" sboTerm="SBO:0000247" id="M_2agpg120_c" name="2-Acyl-sn-glycero-3-phosphoglycerol (n-C12:0)" hasOnlySubstanceUnits="true" boundaryCondition="false" constant="false">
        <annotation>
          <rdf:RDF xmlns:rdf="http://www.w3.org/1999/02/22-rdf-syntax-ns#" xmlns:dcterms="http://purl.org/dc/terms/" xmlns:vCard="http://www.w3.org/2001/vcard-rdf/3.0#" xmlns:vCard4="http://www.w3.org/2006/vcard/ns#" xmlns:bqbiol="http://biomodels.net/biology-qualifiers/" xmlns:bqmodel="http://biomodels.net/model-qualifiers/">
            <rdf:Description rdf:about="#M_2agpg120_c">
              <bqbiol:is>
                <rdf:Bag>
                  <rdf:li rdf:resource="http://identifiers.org/metanetx.chemical:MNXM3450"/>
                </rdf:Bag>
              </bqbiol:is>
            </rdf:Description>
          </rdf:RDF>
        </annotation>
      </species>
      <species metaid="M_pg120_c" sboTerm="SBO:0000247" id="M_pg120_c" name="Phosphatidylglycerol (didodecanoyl, n-C12:0)" hasOnlySubstanceUnits="true" boundaryCondition="false" constant="false">
        <annotation>
          <rdf:RDF xmlns:rdf="http://www.w3.org/1999/02/22-rdf-syntax-ns#" xmlns:dcterms="http://purl.org/dc/terms/" xmlns:vCard="http://www.w3.org/2001/vcard-rdf/3.0#" xmlns:vCard4="http://www.w3.org/2006/vcard/ns#" xmlns:bqbiol="http://biomodels.net/biology-qualifiers/" xmlns:bqmodel="http://biomodels.net/model-qualifiers/">
            <rdf:Description rdf:about="#M_pg120_c">
              <bqbiol:is>
                <rdf:Bag>
                  <rdf:li rdf:resource="http://identifiers.org/CHEBI:60725"/>
                  <rdf:li rdf:resource="http://identifiers.org/metanetx.chemical:MNXM1771"/>
                </rdf:Bag>
              </bqbiol:is>
            </rdf:Description>
          </rdf:RDF>
        </annotation>
      </species>
      <species metaid="M_2agpg140_c" sboTerm="SBO:0000247" id="M_2agpg140_c" name="2-Acyl-sn-glycero-3-phosphoglycerol (n-C14:0)" hasOnlySubstanceUnits="true" boundaryCondition="false" constant="false">
        <annotation>
          <rdf:RDF xmlns:rdf="http://www.w3.org/1999/02/22-rdf-syntax-ns#" xmlns:dcterms="http://purl.org/dc/terms/" xmlns:vCard="http://www.w3.org/2001/vcard-rdf/3.0#" xmlns:vCard4="http://www.w3.org/2006/vcard/ns#" xmlns:bqbiol="http://biomodels.net/biology-qualifiers/" xmlns:bqmodel="http://biomodels.net/model-qualifiers/">
            <rdf:Description rdf:about="#M_2agpg140_c">
              <bqbiol:is>
                <rdf:Bag>
                  <rdf:li rdf:resource="http://identifiers.org/SLM:000046424"/>
                  <rdf:li rdf:resource="http://identifiers.org/metacyc.compound:CPD0-2173"/>
                  <rdf:li rdf:resource="http://identifiers.org/metanetx.chemical:MNXM34739"/>
                  <rdf:li rdf:resource="http://identifiers.org/seed.compound:cpd26437"/>
                </rdf:Bag>
              </bqbiol:is>
            </rdf:Description>
          </rdf:RDF>
        </annotation>
      </species>
      <species metaid="M_pg140_c" sboTerm="SBO:0000247" id="M_pg140_c" name="Phosphatidylglycerol (ditetradecanoyl, n-C14:0)" hasOnlySubstanceUnits="true" boundaryCondition="false" constant="false">
        <annotation>
          <rdf:RDF xmlns:rdf="http://www.w3.org/1999/02/22-rdf-syntax-ns#" xmlns:dcterms="http://purl.org/dc/terms/" xmlns:vCard="http://www.w3.org/2001/vcard-rdf/3.0#" xmlns:vCard4="http://www.w3.org/2006/vcard/ns#" xmlns:bqbiol="http://biomodels.net/biology-qualifiers/" xmlns:bqmodel="http://biomodels.net/model-qualifiers/">
            <rdf:Description rdf:about="#M_pg140_c">
              <bqbiol:is>
                <rdf:Bag>
                  <rdf:li rdf:resource="http://identifiers.org/metanetx.chemical:MNXM737417"/>
                </rdf:Bag>
              </bqbiol:is>
            </rdf:Description>
          </rdf:RDF>
        </annotation>
      </species>
      <species metaid="M_2agpg141_c" sboTerm="SBO:0000247" id="M_2agpg141_c" name="2-Acyl-sn-glycero-3-phosphoglycerol (n-C14:1)" hasOnlySubstanceUnits="true" boundaryCondition="false" constant="false">
        <annotation>
          <rdf:RDF xmlns:rdf="http://www.w3.org/1999/02/22-rdf-syntax-ns#" xmlns:dcterms="http://purl.org/dc/terms/" xmlns:vCard="http://www.w3.org/2001/vcard-rdf/3.0#" xmlns:vCard4="http://www.w3.org/2006/vcard/ns#" xmlns:bqbiol="http://biomodels.net/biology-qualifiers/" xmlns:bqmodel="http://biomodels.net/model-qualifiers/">
            <rdf:Description rdf:about="#M_2agpg141_c">
              <bqbiol:is>
                <rdf:Bag>
                  <rdf:li rdf:resource="http://identifiers.org/metanetx.chemical:MNXM3452"/>
                </rdf:Bag>
              </bqbiol:is>
            </rdf:Description>
          </rdf:RDF>
        </annotation>
      </species>
      <species metaid="M_pg141_c" sboTerm="SBO:0000247" id="M_pg141_c" name="Phosphatidylglycerol (ditetradec-7-enoyl, n-C14:1)" hasOnlySubstanceUnits="true" boundaryCondition="false" constant="false">
        <annotation>
          <rdf:RDF xmlns:rdf="http://www.w3.org/1999/02/22-rdf-syntax-ns#" xmlns:dcterms="http://purl.org/dc/terms/" xmlns:vCard="http://www.w3.org/2001/vcard-rdf/3.0#" xmlns:vCard4="http://www.w3.org/2006/vcard/ns#" xmlns:bqbiol="http://biomodels.net/biology-qualifiers/" xmlns:bqmodel="http://biomodels.net/model-qualifiers/">
            <rdf:Description rdf:about="#M_pg141_c">
              <bqbiol:is>
                <rdf:Bag>
                  <rdf:li rdf:resource="http://identifiers.org/metanetx.chemical:MNXM2029"/>
                </rdf:Bag>
              </bqbiol:is>
            </rdf:Description>
          </rdf:RDF>
        </annotation>
      </species>
      <species metaid="M_2agpg160_c" sboTerm="SBO:0000247" id="M_2agpg160_c" name="2-Acyl-sn-glycero-3-phosphoglycerol (n-C16:0)" hasOnlySubstanceUnits="true" boundaryCondition="false" constant="false">
        <annotation>
          <rdf:RDF xmlns:rdf="http://www.w3.org/1999/02/22-rdf-syntax-ns#" xmlns:dcterms="http://purl.org/dc/terms/" xmlns:vCard="http://www.w3.org/2001/vcard-rdf/3.0#" xmlns:vCard4="http://www.w3.org/2006/vcard/ns#" xmlns:bqbiol="http://biomodels.net/biology-qualifiers/" xmlns:bqmodel="http://biomodels.net/model-qualifiers/">
            <rdf:Description rdf:about="#M_2agpg160_c">
              <bqbiol:is>
                <rdf:Bag>
                  <rdf:li rdf:resource="http://identifiers.org/SLM:000046415"/>
                  <rdf:li rdf:resource="http://identifiers.org/metacyc.compound:CPD-8363"/>
                  <rdf:li rdf:resource="http://identifiers.org/metanetx.chemical:MNXM34740"/>
                  <rdf:li rdf:resource="http://identifiers.org/seed.compound:cpd25200"/>
                </rdf:Bag>
              </bqbiol:is>
            </rdf:Description>
          </rdf:RDF>
        </annotation>
      </species>
      <species metaid="M_hdca_c" sboTerm="SBO:0000247" id="M_hdca_c" name="Hexadecanoate (n-C16:0)" hasOnlySubstanceUnits="true" boundaryCondition="false" constant="false">
        <annotation>
          <rdf:RDF xmlns:rdf="http://www.w3.org/1999/02/22-rdf-syntax-ns#" xmlns:dcterms="http://purl.org/dc/terms/" xmlns:vCard="http://www.w3.org/2001/vcard-rdf/3.0#" xmlns:vCard4="http://www.w3.org/2006/vcard/ns#" xmlns:bqbiol="http://biomodels.net/biology-qualifiers/" xmlns:bqmodel="http://biomodels.net/model-qualifiers/">
            <rdf:Description rdf:about="#M_hdca_c">
              <bqbiol:is>
                <rdf:Bag>
                  <rdf:li rdf:resource="http://identifiers.org/CHEBI:15756"/>
                  <rdf:li rdf:resource="http://identifiers.org/CHEBI:168544"/>
                  <rdf:li rdf:resource="http://identifiers.org/CHEBI:7896"/>
                  <rdf:li rdf:resource="http://identifiers.org/SLM:000000510"/>
                  <rdf:li rdf:resource="http://identifiers.org/envipath:32de3cf4-e3e6-4168-956e-32fa5ddb0ce1/compound/dc7314a1-8e9a-410f-be4f-f7d8bf32b1cb"/>
                  <rdf:li rdf:resource="http://identifiers.org/hmdb:HMDB0000220"/>
                  <rdf:li rdf:resource="http://identifiers.org/kegg.compound:C00249"/>
                  <rdf:li rdf:resource="http://identifiers.org/kegg.drug:D05341"/>
                  <rdf:li rdf:resource="http://identifiers.org/lipidmaps:LMFA01010001"/>
                  <rdf:li rdf:resource="http://identifiers.org/lipidmaps:LMFA01010046"/>
                  <rdf:li rdf:resource="http://identifiers.org/metacyc.compound:PALMITATE"/>
                  <rdf:li rdf:resource="http://identifiers.org/metanetx.chemical:MNXM108"/>
                  <rdf:li rdf:resource="http://identifiers.org/reactome:R-ALL-2453691"/>
                  <rdf:li rdf:resource="http://identifiers.org/reactome:R-ALL-3632881"/>
                  <rdf:li rdf:resource="http://identifiers.org/reactome:R-ALL-390435"/>
                  <rdf:li rdf:resource="http://identifiers.org/reactome:R-ALL-400150"/>
                  <rdf:li rdf:resource="http://identifiers.org/reactome:R-ALL-400452"/>
                  <rdf:li rdf:resource="http://identifiers.org/reactome:R-ALL-426576"/>
                  <rdf:li rdf:resource="http://identifiers.org/reactome:R-ALL-76168"/>
                  <rdf:li rdf:resource="http://identifiers.org/sabiork.compound:1990"/>
                  <rdf:li rdf:resource="http://identifiers.org/seed.compound:cpd00214"/>
                </rdf:Bag>
              </bqbiol:is>
            </rdf:Description>
          </rdf:RDF>
        </annotation>
      </species>
      <species metaid="M_pg160_c" sboTerm="SBO:0000247" id="M_pg160_c" name="Phosphatidylglycerol (dihexadecanoyl, n-C16:0)" hasOnlySubstanceUnits="true" boundaryCondition="false" constant="false">
        <annotation>
          <rdf:RDF xmlns:rdf="http://www.w3.org/1999/02/22-rdf-syntax-ns#" xmlns:dcterms="http://purl.org/dc/terms/" xmlns:vCard="http://www.w3.org/2001/vcard-rdf/3.0#" xmlns:vCard4="http://www.w3.org/2006/vcard/ns#" xmlns:bqbiol="http://biomodels.net/biology-qualifiers/" xmlns:bqmodel="http://biomodels.net/model-qualifiers/">
            <rdf:Description rdf:about="#M_pg160_c">
              <bqbiol:is>
                <rdf:Bag>
                  <rdf:li rdf:resource="http://identifiers.org/CHEBI:60724"/>
                  <rdf:li rdf:resource="http://identifiers.org/metanetx.chemical:MNXM734041"/>
                  <rdf:li rdf:resource="http://identifiers.org/sabiork.compound:27596"/>
                </rdf:Bag>
              </bqbiol:is>
            </rdf:Description>
          </rdf:RDF>
        </annotation>
      </species>
      <species metaid="M_2agpg161_c" sboTerm="SBO:0000247" id="M_2agpg161_c" name="2-Acyl-sn-glycero-3-phosphoglycerol (n-C16:1)" hasOnlySubstanceUnits="true" boundaryCondition="false" constant="false">
        <annotation>
          <rdf:RDF xmlns:rdf="http://www.w3.org/1999/02/22-rdf-syntax-ns#" xmlns:dcterms="http://purl.org/dc/terms/" xmlns:vCard="http://www.w3.org/2001/vcard-rdf/3.0#" xmlns:vCard4="http://www.w3.org/2006/vcard/ns#" xmlns:bqbiol="http://biomodels.net/biology-qualifiers/" xmlns:bqmodel="http://biomodels.net/model-qualifiers/">
            <rdf:Description rdf:about="#M_2agpg161_c">
              <bqbiol:is>
                <rdf:Bag>
                  <rdf:li rdf:resource="http://identifiers.org/metanetx.chemical:MNXM3453"/>
                </rdf:Bag>
              </bqbiol:is>
            </rdf:Description>
          </rdf:RDF>
        </annotation>
      </species>
      <species metaid="M_pg161_c" sboTerm="SBO:0000247" id="M_pg161_c" name="Phosphatidylglycerol (dihexadec-9-enoyl, n-C16:1)" hasOnlySubstanceUnits="true" boundaryCondition="false" constant="false">
        <annotation>
          <rdf:RDF xmlns:rdf="http://www.w3.org/1999/02/22-rdf-syntax-ns#" xmlns:dcterms="http://purl.org/dc/terms/" xmlns:vCard="http://www.w3.org/2001/vcard-rdf/3.0#" xmlns:vCard4="http://www.w3.org/2006/vcard/ns#" xmlns:bqbiol="http://biomodels.net/biology-qualifiers/" xmlns:bqmodel="http://biomodels.net/model-qualifiers/">
            <rdf:Description rdf:about="#M_pg161_c">
              <bqbiol:is>
                <rdf:Bag>
                  <rdf:li rdf:resource="http://identifiers.org/metanetx.chemical:MNXM739991"/>
                </rdf:Bag>
              </bqbiol:is>
            </rdf:Description>
          </rdf:RDF>
        </annotation>
      </species>
      <species metaid="M_2agpg180_c" sboTerm="SBO:0000247" id="M_2agpg180_c" name="2-Acyl-sn-glycero-3-phosphoglycerol (n-C18:0)" hasOnlySubstanceUnits="true" boundaryCondition="false" constant="false">
        <annotation>
          <rdf:RDF xmlns:rdf="http://www.w3.org/1999/02/22-rdf-syntax-ns#" xmlns:dcterms="http://purl.org/dc/terms/" xmlns:vCard="http://www.w3.org/2001/vcard-rdf/3.0#" xmlns:vCard4="http://www.w3.org/2006/vcard/ns#" xmlns:bqbiol="http://biomodels.net/biology-qualifiers/" xmlns:bqmodel="http://biomodels.net/model-qualifiers/">
            <rdf:Description rdf:about="#M_2agpg180_c">
              <bqbiol:is>
                <rdf:Bag>
                  <rdf:li rdf:resource="http://identifiers.org/metanetx.chemical:MNXM729358"/>
                </rdf:Bag>
              </bqbiol:is>
            </rdf:Description>
          </rdf:RDF>
        </annotation>
      </species>
      <species metaid="M_ocdca_c" sboTerm="SBO:0000247" id="M_ocdca_c" name="Octadecanoate (n-C18:0)" hasOnlySubstanceUnits="true" boundaryCondition="false" constant="false">
        <annotation>
          <rdf:RDF xmlns:rdf="http://www.w3.org/1999/02/22-rdf-syntax-ns#" xmlns:dcterms="http://purl.org/dc/terms/" xmlns:vCard="http://www.w3.org/2001/vcard-rdf/3.0#" xmlns:vCard4="http://www.w3.org/2006/vcard/ns#" xmlns:bqbiol="http://biomodels.net/biology-qualifiers/" xmlns:bqmodel="http://biomodels.net/model-qualifiers/">
            <rdf:Description rdf:about="#M_ocdca_c">
              <bqbiol:is>
                <rdf:Bag>
                  <rdf:li rdf:resource="http://identifiers.org/CHEBI:168383"/>
                  <rdf:li rdf:resource="http://identifiers.org/CHEBI:25629"/>
                  <rdf:li rdf:resource="http://identifiers.org/CHEBI:28842"/>
                  <rdf:li rdf:resource="http://identifiers.org/SLM:000000826"/>
                  <rdf:li rdf:resource="http://identifiers.org/envipath:5882df9c-dae1-4d80-a40e-db4724271456/compound/c0fae385-4844-4700-ba7a-96b6726ed216"/>
                  <rdf:li rdf:resource="http://identifiers.org/hmdb:HMDB0000827"/>
                  <rdf:li rdf:resource="http://identifiers.org/kegg.compound:C01530"/>
                  <rdf:li rdf:resource="http://identifiers.org/kegg.drug:D00119"/>
                  <rdf:li rdf:resource="http://identifiers.org/lipidmaps:LMFA01010018"/>
                  <rdf:li rdf:resource="http://identifiers.org/lipidmaps:LMFA01010047"/>
                  <rdf:li rdf:resource="http://identifiers.org/metacyc.compound:STEARIC_ACID"/>
                  <rdf:li rdf:resource="http://identifiers.org/metanetx.chemical:MNXM236"/>
                  <rdf:li rdf:resource="http://identifiers.org/sabiork.compound:20032"/>
                  <rdf:li rdf:resource="http://identifiers.org/seed.compound:cpd01080"/>
                </rdf:Bag>
              </bqbiol:is>
            </rdf:Description>
          </rdf:RDF>
        </annotation>
      </species>
      <species metaid="M_pg180_c" sboTerm="SBO:0000247" id="M_pg180_c" name="Phosphatidylglycerol (dioctadecanoyl, n-C18:0)" hasOnlySubstanceUnits="true" boundaryCondition="false" constant="false">
        <annotation>
          <rdf:RDF xmlns:rdf="http://www.w3.org/1999/02/22-rdf-syntax-ns#" xmlns:dcterms="http://purl.org/dc/terms/" xmlns:vCard="http://www.w3.org/2001/vcard-rdf/3.0#" xmlns:vCard4="http://www.w3.org/2006/vcard/ns#" xmlns:bqbiol="http://biomodels.net/biology-qualifiers/" xmlns:bqmodel="http://biomodels.net/model-qualifiers/">
            <rdf:Description rdf:about="#M_pg180_c">
              <bqbiol:is>
                <rdf:Bag>
                  <rdf:li rdf:resource="http://identifiers.org/CHEBI:61056"/>
                  <rdf:li rdf:resource="http://identifiers.org/metanetx.chemical:MNXM737492"/>
                </rdf:Bag>
              </bqbiol:is>
            </rdf:Description>
          </rdf:RDF>
        </annotation>
      </species>
      <species metaid="M_2agpg181_c" sboTerm="SBO:0000247" id="M_2agpg181_c" name="2-Acyl-sn-glycero-3-phosphoglycerol (n-C18:1)" hasOnlySubstanceUnits="true" boundaryCondition="false" constant="false">
        <annotation>
          <rdf:RDF xmlns:rdf="http://www.w3.org/1999/02/22-rdf-syntax-ns#" xmlns:dcterms="http://purl.org/dc/terms/" xmlns:vCard="http://www.w3.org/2001/vcard-rdf/3.0#" xmlns:vCard4="http://www.w3.org/2006/vcard/ns#" xmlns:bqbiol="http://biomodels.net/biology-qualifiers/" xmlns:bqmodel="http://biomodels.net/model-qualifiers/">
            <rdf:Description rdf:about="#M_2agpg181_c">
              <bqbiol:is>
                <rdf:Bag>
                  <rdf:li rdf:resource="http://identifiers.org/metanetx.chemical:MNXM3455"/>
                </rdf:Bag>
              </bqbiol:is>
            </rdf:Description>
          </rdf:RDF>
        </annotation>
      </species>
      <species metaid="M_pg181_c" sboTerm="SBO:0000247" id="M_pg181_c" name="Phosphatidylglycerol (dioctadec-11-enoyl, n-C18:1)" hasOnlySubstanceUnits="true" boundaryCondition="false" constant="false">
        <annotation>
          <rdf:RDF xmlns:rdf="http://www.w3.org/1999/02/22-rdf-syntax-ns#" xmlns:dcterms="http://purl.org/dc/terms/" xmlns:vCard="http://www.w3.org/2001/vcard-rdf/3.0#" xmlns:vCard4="http://www.w3.org/2006/vcard/ns#" xmlns:bqbiol="http://biomodels.net/biology-qualifiers/" xmlns:bqmodel="http://biomodels.net/model-qualifiers/">
            <rdf:Description rdf:about="#M_pg181_c">
              <bqbiol:is>
                <rdf:Bag>
                  <rdf:li rdf:resource="http://identifiers.org/metanetx.chemical:MNXM731815"/>
                </rdf:Bag>
              </bqbiol:is>
            </rdf:Description>
          </rdf:RDF>
        </annotation>
      </species>
      <species metaid="M_h_c" sboTerm="SBO:0000247" id="M_h_c" name="H+" hasOnlySubstanceUnits="true" boundaryCondition="false" constant="false">
        <annotation>
          <rdf:RDF xmlns:rdf="http://www.w3.org/1999/02/22-rdf-syntax-ns#" xmlns:dcterms="http://purl.org/dc/terms/" xmlns:vCard="http://www.w3.org/2001/vcard-rdf/3.0#" xmlns:vCard4="http://www.w3.org/2006/vcard/ns#" xmlns:bqbiol="http://biomodels.net/biology-qualifiers/" xmlns:bqmodel="http://biomodels.net/model-qualifiers/">
            <rdf:Description rdf:about="#M_h_c">
              <bqbiol:is>
                <rdf:Bag>
                  <rdf:li rdf:resource="http://identifiers.org/CHEBI:15378"/>
                  <rdf:li rdf:resource="http://identifiers.org/CHEBI:24636"/>
                  <rdf:li rdf:resource="http://identifiers.org/CHEBI:29233"/>
                  <rdf:li rdf:resource="http://identifiers.org/CHEBI:29234"/>
                  <rdf:li rdf:resource="http://identifiers.org/hmdb:HMDB0059597"/>
                  <rdf:li rdf:resource="http://identifiers.org/kegg.compound:C00080"/>
                  <rdf:li rdf:resource="http://identifiers.org/metacyc.compound:PROTON"/>
                  <rdf:li rdf:resource="http://identifiers.org/metanetx.chemical:MNXM1"/>
                  <rdf:li rdf:resource="http://identifiers.org/reactome:R-ALL-1132304"/>
                  <rdf:li rdf:resource="http://identifiers.org/reactome:R-ALL-113529"/>
                  <rdf:li rdf:resource="http://identifiers.org/reactome:R-ALL-1470067"/>
                  <rdf:li rdf:resource="http://identifiers.org/reactome:R-ALL-156540"/>
                  <rdf:li rdf:resource="http://identifiers.org/reactome:R-ALL-1614597"/>
                  <rdf:li rdf:resource="http://identifiers.org/reactome:R-ALL-163953"/>
                  <rdf:li rdf:resource="http://identifiers.org/reactome:R-ALL-193465"/>
                  <rdf:li rdf:resource="http://identifiers.org/reactome:R-ALL-194688"/>
                  <rdf:li rdf:resource="http://identifiers.org/reactome:R-ALL-2000349"/>
                  <rdf:li rdf:resource="http://identifiers.org/reactome:R-ALL-2429673"/>
                  <rdf:li rdf:resource="http://identifiers.org/reactome:R-ALL-2872447"/>
                  <rdf:li rdf:resource="http://identifiers.org/reactome:R-ALL-351626"/>
                  <rdf:li rdf:resource="http://identifiers.org/reactome:R-ALL-372511"/>
                  <rdf:li rdf:resource="http://identifiers.org/reactome:R-ALL-374900"/>
                  <rdf:li rdf:resource="http://identifiers.org/reactome:R-ALL-425969"/>
                  <rdf:li rdf:resource="http://identifiers.org/reactome:R-ALL-425978"/>
                  <rdf:li rdf:resource="http://identifiers.org/reactome:R-ALL-425999"/>
                  <rdf:li rdf:resource="http://identifiers.org/reactome:R-ALL-427899"/>
                  <rdf:li rdf:resource="http://identifiers.org/reactome:R-ALL-428040"/>
                  <rdf:li rdf:resource="http://identifiers.org/reactome:R-ALL-428548"/>
                  <rdf:li rdf:resource="http://identifiers.org/reactome:R-ALL-5228597"/>
                  <rdf:li rdf:resource="http://identifiers.org/reactome:R-ALL-5244410"/>
                  <rdf:li rdf:resource="http://identifiers.org/reactome:R-ALL-5668577"/>
                  <rdf:li rdf:resource="http://identifiers.org/reactome:R-ALL-70106"/>
                  <rdf:li rdf:resource="http://identifiers.org/reactome:R-ALL-74722"/>
                  <rdf:li rdf:resource="http://identifiers.org/sabiork.compound:39"/>
                  <rdf:li rdf:resource="http://identifiers.org/seed.compound:cpd00067"/>
                </rdf:Bag>
              </bqbiol:is>
            </rdf:Description>
          </rdf:RDF>
        </annotation>
      </species>
      <species metaid="M_nadh_c" sboTerm="SBO:0000247" id="M_nadh_c" name="Nicotinamide adenine dinucleotide - reduced" hasOnlySubstanceUnits="true" boundaryCondition="false" constant="false">
        <annotation>
          <rdf:RDF xmlns:rdf="http://www.w3.org/1999/02/22-rdf-syntax-ns#" xmlns:dcterms="http://purl.org/dc/terms/" xmlns:vCard="http://www.w3.org/2001/vcard-rdf/3.0#" xmlns:vCard4="http://www.w3.org/2006/vcard/ns#" xmlns:bqbiol="http://biomodels.net/biology-qualifiers/" xmlns:bqmodel="http://biomodels.net/model-qualifiers/">
            <rdf:Description rdf:about="#M_nadh_c">
              <bqbiol:is>
                <rdf:Bag>
                  <rdf:li rdf:resource="http://identifiers.org/CHEBI:16908"/>
                  <rdf:li rdf:resource="http://identifiers.org/CHEBI:57945"/>
                  <rdf:li rdf:resource="http://identifiers.org/hmdb:HMDB0001487"/>
                  <rdf:li rdf:resource="http://identifiers.org/kegg.compound:C00004"/>
                  <rdf:li rdf:resource="http://identifiers.org/metacyc.compound:NADH"/>
                  <rdf:li rdf:resource="http://identifiers.org/metanetx.chemical:MNXM10"/>
                  <rdf:li rdf:resource="http://identifiers.org/reactome:R-ALL-192305"/>
                  <rdf:li rdf:resource="http://identifiers.org/reactome:R-ALL-194697"/>
                  <rdf:li rdf:resource="http://identifiers.org/reactome:R-ALL-29362"/>
                  <rdf:li rdf:resource="http://identifiers.org/reactome:R-ALL-73473"/>
                  <rdf:li rdf:resource="http://identifiers.org/sabiork.compound:38"/>
                  <rdf:li rdf:resource="http://identifiers.org/seed.compound:cpd00004"/>
                </rdf:Bag>
              </bqbiol:is>
            </rdf:Description>
          </rdf:RDF>
        </annotation>
      </species>
      <species metaid="M_2dhglcn_c" sboTerm="SBO:0000247" id="M_2dhglcn_c" name="2-Dehydro-D-gluconate" hasOnlySubstanceUnits="true" boundaryCondition="false" constant="false">
        <annotation>
          <rdf:RDF xmlns:rdf="http://www.w3.org/1999/02/22-rdf-syntax-ns#" xmlns:dcterms="http://purl.org/dc/terms/" xmlns:vCard="http://www.w3.org/2001/vcard-rdf/3.0#" xmlns:vCard4="http://www.w3.org/2006/vcard/ns#" xmlns:bqbiol="http://biomodels.net/biology-qualifiers/" xmlns:bqmodel="http://biomodels.net/model-qualifiers/">
            <rdf:Description rdf:about="#M_2dhglcn_c">
              <bqbiol:is>
                <rdf:Bag>
                  <rdf:li rdf:resource="http://identifiers.org/CHEBI:16808"/>
                  <rdf:li rdf:resource="http://identifiers.org/CHEBI:27469"/>
                  <rdf:li rdf:resource="http://identifiers.org/kegg.compound:C06473"/>
                  <rdf:li rdf:resource="http://identifiers.org/metacyc.compound:CPD-377"/>
                  <rdf:li rdf:resource="http://identifiers.org/metanetx.chemical:MNXM582"/>
                  <rdf:li rdf:resource="http://identifiers.org/sabiork.compound:2124"/>
                  <rdf:li rdf:resource="http://identifiers.org/seed.compound:cpd00480"/>
                  <rdf:li rdf:resource="http://identifiers.org/seed.compound:cpd03889"/>
                </rdf:Bag>
              </bqbiol:is>
            </rdf:Description>
          </rdf:RDF>
        </annotation>
      </species>
      <species metaid="M_glcn_c" sboTerm="SBO:0000247" id="M_glcn_c" name="D-Gluconate" hasOnlySubstanceUnits="true" boundaryCondition="false" constant="false">
        <annotation>
          <rdf:RDF xmlns:rdf="http://www.w3.org/1999/02/22-rdf-syntax-ns#" xmlns:dcterms="http://purl.org/dc/terms/" xmlns:vCard="http://www.w3.org/2001/vcard-rdf/3.0#" xmlns:vCard4="http://www.w3.org/2006/vcard/ns#" xmlns:bqbiol="http://biomodels.net/biology-qualifiers/" xmlns:bqmodel="http://biomodels.net/model-qualifiers/">
            <rdf:Description rdf:about="#M_glcn_c">
              <bqbiol:is>
                <rdf:Bag>
                  <rdf:li rdf:resource="http://identifiers.org/CHEBI:18391"/>
                  <rdf:li rdf:resource="http://identifiers.org/CHEBI:24265"/>
                  <rdf:li rdf:resource="http://identifiers.org/CHEBI:24266"/>
                  <rdf:li rdf:resource="http://identifiers.org/CHEBI:33198"/>
                  <rdf:li rdf:resource="http://identifiers.org/bigg.metabolite:glcn__D"/>
                  <rdf:li rdf:resource="http://identifiers.org/hmdb:HMDB0000625"/>
                  <rdf:li rdf:resource="http://identifiers.org/kegg.compound:C00257"/>
                  <rdf:li rdf:resource="http://identifiers.org/metacyc.compound:GLUCONATE"/>
                  <rdf:li rdf:resource="http://identifiers.org/metanetx.chemical:MNXM341"/>
                  <rdf:li rdf:resource="http://identifiers.org/sabiork.compound:1998"/>
                  <rdf:li rdf:resource="http://identifiers.org/sabiork.compound:23420"/>
                  <rdf:li rdf:resource="http://identifiers.org/seed.compound:cpd00222"/>
                </rdf:Bag>
              </bqbiol:is>
            </rdf:Description>
          </rdf:RDF>
        </annotation>
      </species>
      <species metaid="M_nad_c" sboTerm="SBO:0000247" id="M_nad_c" name="Nicotinamide adenine dinucleotide" hasOnlySubstanceUnits="true" boundaryCondition="false" constant="false">
        <annotation>
          <rdf:RDF xmlns:rdf="http://www.w3.org/1999/02/22-rdf-syntax-ns#" xmlns:dcterms="http://purl.org/dc/terms/" xmlns:vCard="http://www.w3.org/2001/vcard-rdf/3.0#" xmlns:vCard4="http://www.w3.org/2006/vcard/ns#" xmlns:bqbiol="http://biomodels.net/biology-qualifiers/" xmlns:bqmodel="http://biomodels.net/model-qualifiers/">
            <rdf:Description rdf:about="#M_nad_c">
              <bqbiol:is>
                <rdf:Bag>
                  <rdf:li rdf:resource="http://identifiers.org/CHEBI:15846"/>
                  <rdf:li rdf:resource="http://identifiers.org/CHEBI:44215"/>
                  <rdf:li rdf:resource="http://identifiers.org/CHEBI:57540"/>
                  <rdf:li rdf:resource="http://identifiers.org/hmdb:HMDB0000902"/>
                  <rdf:li rdf:resource="http://identifiers.org/kegg.compound:C00003"/>
                  <rdf:li rdf:resource="http://identifiers.org/kegg.drug:D00002"/>
                  <rdf:li rdf:resource="http://identifiers.org/metacyc.compound:NAD"/>
                  <rdf:li rdf:resource="http://identifiers.org/metanetx.chemical:MNXM8"/>
                  <rdf:li rdf:resource="http://identifiers.org/reactome:R-ALL-113526"/>
                  <rdf:li rdf:resource="http://identifiers.org/reactome:R-ALL-192307"/>
                  <rdf:li rdf:resource="http://identifiers.org/reactome:R-ALL-194653"/>
                  <rdf:li rdf:resource="http://identifiers.org/reactome:R-ALL-29360"/>
                  <rdf:li rdf:resource="http://identifiers.org/reactome:R-ALL-352330"/>
                  <rdf:li rdf:resource="http://identifiers.org/reactome:R-ALL-427523"/>
                  <rdf:li rdf:resource="http://identifiers.org/sabiork.compound:37"/>
                  <rdf:li rdf:resource="http://identifiers.org/seed.compound:cpd00003"/>
                </rdf:Bag>
              </bqbiol:is>
            </rdf:Description>
          </rdf:RDF>
        </annotation>
      </species>
      <species metaid="M_34hpp_c" sboTerm="SBO:0000247" id="M_34hpp_c" name="3-(4-Hydroxyphenyl)pyruvate" hasOnlySubstanceUnits="true" boundaryCondition="false" constant="false">
        <annotation>
          <rdf:RDF xmlns:rdf="http://www.w3.org/1999/02/22-rdf-syntax-ns#" xmlns:dcterms="http://purl.org/dc/terms/" xmlns:vCard="http://www.w3.org/2001/vcard-rdf/3.0#" xmlns:vCard4="http://www.w3.org/2006/vcard/ns#" xmlns:bqbiol="http://biomodels.net/biology-qualifiers/" xmlns:bqmodel="http://biomodels.net/model-qualifiers/">
            <rdf:Description rdf:about="#M_34hpp_c">
              <bqbiol:is>
                <rdf:Bag>
                  <rdf:li rdf:resource="http://identifiers.org/CHEBI:15999"/>
                  <rdf:li rdf:resource="http://identifiers.org/CHEBI:36242"/>
                  <rdf:li rdf:resource="http://identifiers.org/envipath:32de3cf4-e3e6-4168-956e-32fa5ddb0ce1/compound/f2e806ef-76ea-4ddf-bf89-db7737caa79b"/>
                  <rdf:li rdf:resource="http://identifiers.org/hmdb:HMDB0000707"/>
                  <rdf:li rdf:resource="http://identifiers.org/kegg.compound:C01179"/>
                  <rdf:li rdf:resource="http://identifiers.org/metacyc.compound:P-HYDROXY-PHENYLPYRUVATE"/>
                  <rdf:li rdf:resource="http://identifiers.org/metanetx.chemical:MNXM153"/>
                  <rdf:li rdf:resource="http://identifiers.org/reactome:R-ALL-31365"/>
                  <rdf:li rdf:resource="http://identifiers.org/sabiork.compound:5423"/>
                  <rdf:li rdf:resource="http://identifiers.org/seed.compound:cpd00868"/>
                </rdf:Bag>
              </bqbiol:is>
            </rdf:Description>
          </rdf:RDF>
        </annotation>
      </species>
      <species metaid="M_o2_c" sboTerm="SBO:0000247" id="M_o2_c" name="O2 O2" hasOnlySubstanceUnits="true" boundaryCondition="false" constant="false">
        <annotation>
          <rdf:RDF xmlns:rdf="http://www.w3.org/1999/02/22-rdf-syntax-ns#" xmlns:dcterms="http://purl.org/dc/terms/" xmlns:vCard="http://www.w3.org/2001/vcard-rdf/3.0#" xmlns:vCard4="http://www.w3.org/2006/vcard/ns#" xmlns:bqbiol="http://biomodels.net/biology-qualifiers/" xmlns:bqmodel="http://biomodels.net/model-qualifiers/">
            <rdf:Description rdf:about="#M_o2_c">
              <bqbiol:is>
                <rdf:Bag>
                  <rdf:li rdf:resource="http://identifiers.org/CHEBI:15379"/>
                  <rdf:li rdf:resource="http://identifiers.org/CHEBI:26689"/>
                  <rdf:li rdf:resource="http://identifiers.org/CHEBI:29793"/>
                  <rdf:li rdf:resource="http://identifiers.org/envipath:5882df9c-dae1-4d80-a40e-db4724271456/compound/d5d12248-82d3-4cf3-b7d0-2e3d096768b4"/>
                  <rdf:li rdf:resource="http://identifiers.org/hmdb:HMDB0001377"/>
                  <rdf:li rdf:resource="http://identifiers.org/kegg.compound:C00007"/>
                  <rdf:li rdf:resource="http://identifiers.org/kegg.drug:D00003"/>
                  <rdf:li rdf:resource="http://identifiers.org/metacyc.compound:OXYGEN-MOLECULE"/>
                  <rdf:li rdf:resource="http://identifiers.org/metanetx.chemical:MNXM735438"/>
                  <rdf:li rdf:resource="http://identifiers.org/reactome:R-ALL-113533"/>
                  <rdf:li rdf:resource="http://identifiers.org/reactome:R-ALL-113534"/>
                  <rdf:li rdf:resource="http://identifiers.org/reactome:R-ALL-113535"/>
                  <rdf:li rdf:resource="http://identifiers.org/reactome:R-ALL-113685"/>
                  <rdf:li rdf:resource="http://identifiers.org/reactome:R-ALL-1236709"/>
                  <rdf:li rdf:resource="http://identifiers.org/reactome:R-ALL-189461"/>
                  <rdf:li rdf:resource="http://identifiers.org/reactome:R-ALL-2230955"/>
                  <rdf:li rdf:resource="http://identifiers.org/reactome:R-ALL-29368"/>
                  <rdf:li rdf:resource="http://identifiers.org/reactome:R-ALL-351593"/>
                  <rdf:li rdf:resource="http://identifiers.org/reactome:R-ALL-352327"/>
                  <rdf:li rdf:resource="http://identifiers.org/reactome:R-ALL-5668566"/>
                  <rdf:li rdf:resource="http://identifiers.org/sabiork.compound:1264"/>
                  <rdf:li rdf:resource="http://identifiers.org/seed.compound:cpd00007"/>
                </rdf:Bag>
              </bqbiol:is>
            </rdf:Description>
          </rdf:RDF>
        </annotation>
      </species>
      <species metaid="M_co2_c" sboTerm="SBO:0000247" id="M_co2_c" name="CO2 CO2" hasOnlySubstanceUnits="true" boundaryCondition="false" constant="false">
        <annotation>
          <rdf:RDF xmlns:rdf="http://www.w3.org/1999/02/22-rdf-syntax-ns#" xmlns:dcterms="http://purl.org/dc/terms/" xmlns:vCard="http://www.w3.org/2001/vcard-rdf/3.0#" xmlns:vCard4="http://www.w3.org/2006/vcard/ns#" xmlns:bqbiol="http://biomodels.net/biology-qualifiers/" xmlns:bqmodel="http://biomodels.net/model-qualifiers/">
            <rdf:Description rdf:about="#M_co2_c">
              <bqbiol:is>
                <rdf:Bag>
                  <rdf:li rdf:resource="http://identifiers.org/CHEBI:139538"/>
                  <rdf:li rdf:resource="http://identifiers.org/CHEBI:16526"/>
                  <rdf:li rdf:resource="http://identifiers.org/envipath:32de3cf4-e3e6-4168-956e-32fa5ddb0ce1/compound/05f60af4-0a3f-4ead-9a29-33bb0f123379"/>
                  <rdf:li rdf:resource="http://identifiers.org/envipath:650babc9-9d68-4b73-9332-11972ca26f7b/compound/2ec3da94-5f50-4525-81b1-5607c5c7a3d3"/>
                  <rdf:li rdf:resource="http://identifiers.org/hmdb:HMDB0001967"/>
                  <rdf:li rdf:resource="http://identifiers.org/kegg.compound:C00011"/>
                  <rdf:li rdf:resource="http://identifiers.org/kegg.drug:D00004"/>
                  <rdf:li rdf:resource="http://identifiers.org/metacyc.compound:CARBON-DIOXIDE"/>
                  <rdf:li rdf:resource="http://identifiers.org/metanetx.chemical:MNXM13"/>
                  <rdf:li rdf:resource="http://identifiers.org/reactome:R-ALL-113528"/>
                  <rdf:li rdf:resource="http://identifiers.org/reactome:R-ALL-1237009"/>
                  <rdf:li rdf:resource="http://identifiers.org/reactome:R-ALL-159751"/>
                  <rdf:li rdf:resource="http://identifiers.org/reactome:R-ALL-159942"/>
                  <rdf:li rdf:resource="http://identifiers.org/reactome:R-ALL-189480"/>
                  <rdf:li rdf:resource="http://identifiers.org/reactome:R-ALL-29376"/>
                  <rdf:li rdf:resource="http://identifiers.org/reactome:R-ALL-389536"/>
                  <rdf:li rdf:resource="http://identifiers.org/reactome:R-ALL-5668565"/>
                  <rdf:li rdf:resource="http://identifiers.org/sabiork.compound:1266"/>
                  <rdf:li rdf:resource="http://identifiers.org/seed.compound:cpd00011"/>
                </rdf:Bag>
              </bqbiol:is>
            </rdf:Description>
          </rdf:RDF>
        </annotation>
      </species>
      <species metaid="M_hgentis_c" sboTerm="SBO:0000247" id="M_hgentis_c" name="Homogentisate C8H7O4" hasOnlySubstanceUnits="true" boundaryCondition="false" constant="false">
        <annotation>
          <rdf:RDF xmlns:rdf="http://www.w3.org/1999/02/22-rdf-syntax-ns#" xmlns:dcterms="http://purl.org/dc/terms/" xmlns:vCard="http://www.w3.org/2001/vcard-rdf/3.0#" xmlns:vCard4="http://www.w3.org/2006/vcard/ns#" xmlns:bqbiol="http://biomodels.net/biology-qualifiers/" xmlns:bqmodel="http://biomodels.net/model-qualifiers/">
            <rdf:Description rdf:about="#M_hgentis_c">
              <bqbiol:is>
                <rdf:Bag>
                  <rdf:li rdf:resource="http://identifiers.org/CHEBI:16169"/>
                  <rdf:li rdf:resource="http://identifiers.org/CHEBI:44747"/>
                  <rdf:li rdf:resource="http://identifiers.org/envipath:32de3cf4-e3e6-4168-956e-32fa5ddb0ce1/compound/7101a963-623b-4f0b-bef2-c39ba3e563bb"/>
                  <rdf:li rdf:resource="http://identifiers.org/hmdb:HMDB0000130"/>
                  <rdf:li rdf:resource="http://identifiers.org/kegg.compound:C00544"/>
                  <rdf:li rdf:resource="http://identifiers.org/metacyc.compound:HOMOGENTISATE"/>
                  <rdf:li rdf:resource="http://identifiers.org/metanetx.chemical:MNXM345"/>
                  <rdf:li rdf:resource="http://identifiers.org/reactome:R-ALL-30337"/>
                  <rdf:li rdf:resource="http://identifiers.org/sabiork.compound:5134"/>
                  <rdf:li rdf:resource="http://identifiers.org/seed.compound:cpd00426"/>
                </rdf:Bag>
              </bqbiol:is>
            </rdf:Description>
          </rdf:RDF>
        </annotation>
      </species>
      <species metaid="M_h2o_c" sboTerm="SBO:0000247" id="M_h2o_c" name="H2O H2O" hasOnlySubstanceUnits="true" boundaryCondition="false" constant="false">
        <annotation>
          <rdf:RDF xmlns:rdf="http://www.w3.org/1999/02/22-rdf-syntax-ns#" xmlns:dcterms="http://purl.org/dc/terms/" xmlns:vCard="http://www.w3.org/2001/vcard-rdf/3.0#" xmlns:vCard4="http://www.w3.org/2006/vcard/ns#" xmlns:bqbiol="http://biomodels.net/biology-qualifiers/" xmlns:bqmodel="http://biomodels.net/model-qualifiers/">
            <rdf:Description rdf:about="#M_h2o_c">
              <bqbiol:is>
                <rdf:Bag>
                  <rdf:li rdf:resource="http://identifiers.org/CHEBI:15377"/>
                  <rdf:li rdf:resource="http://identifiers.org/CHEBI:29374"/>
                  <rdf:li rdf:resource="http://identifiers.org/CHEBI:29375"/>
                  <rdf:li rdf:resource="http://identifiers.org/CHEBI:33806"/>
                  <rdf:li rdf:resource="http://identifiers.org/CHEBI:33811"/>
                  <rdf:li rdf:resource="http://identifiers.org/CHEBI:33813"/>
                  <rdf:li rdf:resource="http://identifiers.org/CHEBI:41981"/>
                  <rdf:li rdf:resource="http://identifiers.org/envipath:5882df9c-dae1-4d80-a40e-db4724271456/compound/969d0227-3069-4e44-9525-7ae7bad84170"/>
                  <rdf:li rdf:resource="http://identifiers.org/envipath:650babc9-9d68-4b73-9332-11972ca26f7b/compound/799908db-b8c9-4982-86cb-1f225e2ad08c"/>
                  <rdf:li rdf:resource="http://identifiers.org/envipath:650babc9-9d68-4b73-9332-11972ca26f7b/compound/e7f34a8e-cded-4793-b6d5-792335b38636"/>
                  <rdf:li rdf:resource="http://identifiers.org/hmdb:HMDB0002111"/>
                  <rdf:li rdf:resource="http://identifiers.org/kegg.compound:C00001"/>
                  <rdf:li rdf:resource="http://identifiers.org/kegg.drug:D00001"/>
                  <rdf:li rdf:resource="http://identifiers.org/kegg.drug:D03703"/>
                  <rdf:li rdf:resource="http://identifiers.org/kegg.drug:D06249"/>
                  <rdf:li rdf:resource="http://identifiers.org/kegg.drug:D06322"/>
                  <rdf:li rdf:resource="http://identifiers.org/metacyc.compound:WATER"/>
                  <rdf:li rdf:resource="http://identifiers.org/metanetx.chemical:WATER"/>
                  <rdf:li rdf:resource="http://identifiers.org/reactome:R-ALL-109276"/>
                  <rdf:li rdf:resource="http://identifiers.org/reactome:R-ALL-113518"/>
                  <rdf:li rdf:resource="http://identifiers.org/reactome:R-ALL-113519"/>
                  <rdf:li rdf:resource="http://identifiers.org/reactome:R-ALL-113521"/>
                  <rdf:li rdf:resource="http://identifiers.org/reactome:R-ALL-141343"/>
                  <rdf:li rdf:resource="http://identifiers.org/reactome:R-ALL-1605715"/>
                  <rdf:li rdf:resource="http://identifiers.org/reactome:R-ALL-189422"/>
                  <rdf:li rdf:resource="http://identifiers.org/reactome:R-ALL-2022884"/>
                  <rdf:li rdf:resource="http://identifiers.org/reactome:R-ALL-2429665"/>
                  <rdf:li rdf:resource="http://identifiers.org/reactome:R-ALL-29356"/>
                  <rdf:li rdf:resource="http://identifiers.org/reactome:R-ALL-351603"/>
                  <rdf:li rdf:resource="http://identifiers.org/reactome:R-ALL-5668574"/>
                  <rdf:li rdf:resource="http://identifiers.org/sabiork.compound:40"/>
                  <rdf:li rdf:resource="http://identifiers.org/seed.compound:cpd00001"/>
                </rdf:Bag>
              </bqbiol:is>
            </rdf:Description>
          </rdf:RDF>
        </annotation>
      </species>
      <species metaid="M_3hibutcoa_c" sboTerm="SBO:0000247" id="M_3hibutcoa_c" name="(S)-3-Hydroxyisobutyryl-CoA" hasOnlySubstanceUnits="true" boundaryCondition="false" constant="false">
        <annotation>
          <rdf:RDF xmlns:rdf="http://www.w3.org/1999/02/22-rdf-syntax-ns#" xmlns:dcterms="http://purl.org/dc/terms/" xmlns:vCard="http://www.w3.org/2001/vcard-rdf/3.0#" xmlns:vCard4="http://www.w3.org/2006/vcard/ns#" xmlns:bqbiol="http://biomodels.net/biology-qualifiers/" xmlns:bqmodel="http://biomodels.net/model-qualifiers/">
            <rdf:Description rdf:about="#M_3hibutcoa_c">
              <bqbiol:is>
                <rdf:Bag>
                  <rdf:li rdf:resource="http://identifiers.org/CHEBI:28259"/>
                  <rdf:li rdf:resource="http://identifiers.org/CHEBI:62611"/>
                  <rdf:li rdf:resource="http://identifiers.org/bigg.metabolite:HC01223"/>
                  <rdf:li rdf:resource="http://identifiers.org/kegg.compound:C06000"/>
                  <rdf:li rdf:resource="http://identifiers.org/lipidmaps:LMFA07050157"/>
                  <rdf:li rdf:resource="http://identifiers.org/metacyc.compound:CPD-12173"/>
                  <rdf:li rdf:resource="http://identifiers.org/metanetx.chemical:MNXM1105906"/>
                  <rdf:li rdf:resource="http://identifiers.org/reactome:R-ALL-71847"/>
                  <rdf:li rdf:resource="http://identifiers.org/sabiork.compound:2846"/>
                  <rdf:li rdf:resource="http://identifiers.org/seed.compound:cpd23280"/>
                </rdf:Bag>
              </bqbiol:is>
            </rdf:Description>
          </rdf:RDF>
        </annotation>
      </species>
      <species metaid="M_coa_c" sboTerm="SBO:0000247" id="M_coa_c" name="Coenzyme A" hasOnlySubstanceUnits="true" boundaryCondition="false" constant="false">
        <annotation>
          <rdf:RDF xmlns:rdf="http://www.w3.org/1999/02/22-rdf-syntax-ns#" xmlns:dcterms="http://purl.org/dc/terms/" xmlns:vCard="http://www.w3.org/2001/vcard-rdf/3.0#" xmlns:vCard4="http://www.w3.org/2006/vcard/ns#" xmlns:bqbiol="http://biomodels.net/biology-qualifiers/" xmlns:bqmodel="http://biomodels.net/model-qualifiers/">
            <rdf:Description rdf:about="#M_coa_c">
              <bqbiol:is>
                <rdf:Bag>
                  <rdf:li rdf:resource="http://identifiers.org/CHEBI:15346"/>
                  <rdf:li rdf:resource="http://identifiers.org/CHEBI:57287"/>
                  <rdf:li rdf:resource="http://identifiers.org/envipath:32de3cf4-e3e6-4168-956e-32fa5ddb0ce1/compound/19310484-6aa5-4dcf-b1da-855a8c21ecfd"/>
                  <rdf:li rdf:resource="http://identifiers.org/hmdb:HMDB0001423"/>
                  <rdf:li rdf:resource="http://identifiers.org/kegg.compound:C00010"/>
                  <rdf:li rdf:resource="http://identifiers.org/metacyc.compound:CO-A"/>
                  <rdf:li rdf:resource="http://identifiers.org/metacyc.compound:COA-GROUP"/>
                  <rdf:li rdf:resource="http://identifiers.org/metanetx.chemical:MNXM727276"/>
                  <rdf:li rdf:resource="http://identifiers.org/reactome:R-ALL-162743"/>
                  <rdf:li rdf:resource="http://identifiers.org/reactome:R-ALL-193514"/>
                  <rdf:li rdf:resource="http://identifiers.org/reactome:R-ALL-2485002"/>
                  <rdf:li rdf:resource="http://identifiers.org/reactome:R-ALL-29374"/>
                  <rdf:li rdf:resource="http://identifiers.org/reactome:R-ALL-76194"/>
                  <rdf:li rdf:resource="http://identifiers.org/sabiork.compound:1265"/>
                  <rdf:li rdf:resource="http://identifiers.org/seed.compound:cpd00010"/>
                </rdf:Bag>
              </bqbiol:is>
            </rdf:Description>
          </rdf:RDF>
        </annotation>
      </species>
      <species metaid="M_3hmp_c" sboTerm="SBO:0000247" id="M_3hmp_c" name="3-Hydroxy-2-methylpropanoate" hasOnlySubstanceUnits="true" boundaryCondition="false" constant="false">
        <annotation>
          <rdf:RDF xmlns:rdf="http://www.w3.org/1999/02/22-rdf-syntax-ns#" xmlns:dcterms="http://purl.org/dc/terms/" xmlns:vCard="http://www.w3.org/2001/vcard-rdf/3.0#" xmlns:vCard4="http://www.w3.org/2006/vcard/ns#" xmlns:bqbiol="http://biomodels.net/biology-qualifiers/" xmlns:bqmodel="http://biomodels.net/model-qualifiers/">
            <rdf:Description rdf:about="#M_3hmp_c">
              <bqbiol:is>
                <rdf:Bag>
                  <rdf:li rdf:resource="http://identifiers.org/CHEBI:37373"/>
                  <rdf:li rdf:resource="http://identifiers.org/CHEBI:62638"/>
                  <rdf:li rdf:resource="http://identifiers.org/hmdb:HMDB0000023"/>
                  <rdf:li rdf:resource="http://identifiers.org/kegg.compound:C06001"/>
                  <rdf:li rdf:resource="http://identifiers.org/metacyc.compound:CPD-12175"/>
                  <rdf:li rdf:resource="http://identifiers.org/metanetx.chemical:MNXM1105921"/>
                  <rdf:li rdf:resource="http://identifiers.org/sabiork.compound:2847"/>
                  <rdf:li rdf:resource="http://identifiers.org/seed.compound:cpd23281"/>
                </rdf:Bag>
              </bqbiol:is>
            </rdf:Description>
          </rdf:RDF>
        </annotation>
      </species>
      <species metaid="M_3hpimcoa_c" sboTerm="SBO:0000247" id="M_3hpimcoa_c" name="3-Hydroxypimelyl-CoA" hasOnlySubstanceUnits="true" boundaryCondition="false" constant="false">
        <annotation>
          <rdf:RDF xmlns:rdf="http://www.w3.org/1999/02/22-rdf-syntax-ns#" xmlns:dcterms="http://purl.org/dc/terms/" xmlns:vCard="http://www.w3.org/2001/vcard-rdf/3.0#" xmlns:vCard4="http://www.w3.org/2006/vcard/ns#" xmlns:bqbiol="http://biomodels.net/biology-qualifiers/" xmlns:bqmodel="http://biomodels.net/model-qualifiers/">
            <rdf:Description rdf:about="#M_3hpimcoa_c">
              <bqbiol:is>
                <rdf:Bag>
                  <rdf:li rdf:resource="http://identifiers.org/metanetx.chemical:MNXM732604"/>
                </rdf:Bag>
              </bqbiol:is>
            </rdf:Description>
          </rdf:RDF>
        </annotation>
      </species>
      <species metaid="M_3opimcoa_c" sboTerm="SBO:0000247" id="M_3opimcoa_c" name="3-Oxopimeloyl-CoA" hasOnlySubstanceUnits="true" boundaryCondition="false" constant="false">
        <annotation>
          <rdf:RDF xmlns:rdf="http://www.w3.org/1999/02/22-rdf-syntax-ns#" xmlns:dcterms="http://purl.org/dc/terms/" xmlns:vCard="http://www.w3.org/2001/vcard-rdf/3.0#" xmlns:vCard4="http://www.w3.org/2006/vcard/ns#" xmlns:bqbiol="http://biomodels.net/biology-qualifiers/" xmlns:bqmodel="http://biomodels.net/model-qualifiers/">
            <rdf:Description rdf:about="#M_3opimcoa_c">
              <bqbiol:is>
                <rdf:Bag>
                  <rdf:li rdf:resource="http://identifiers.org/CHEBI:15492"/>
                  <rdf:li rdf:resource="http://identifiers.org/CHEBI:57350"/>
                  <rdf:li rdf:resource="http://identifiers.org/envipath:32de3cf4-e3e6-4168-956e-32fa5ddb0ce1/compound/04848a85-6e3c-4a83-bdd5-ae3154eb3c21"/>
                  <rdf:li rdf:resource="http://identifiers.org/kegg.compound:C06715"/>
                  <rdf:li rdf:resource="http://identifiers.org/lipidmaps:LMFA07050251"/>
                  <rdf:li rdf:resource="http://identifiers.org/metacyc.compound:3-OXOPIMELOYL-COA"/>
                  <rdf:li rdf:resource="http://identifiers.org/metanetx.chemical:MNXM2941"/>
                  <rdf:li rdf:resource="http://identifiers.org/seed.compound:cpd04104"/>
                </rdf:Bag>
              </bqbiol:is>
            </rdf:Description>
          </rdf:RDF>
        </annotation>
      </species>
      <species metaid="M_3mbzald_c" sboTerm="SBO:0000247" id="M_3mbzald_c" name="3-Methylbenzaldehyde" hasOnlySubstanceUnits="true" boundaryCondition="false" constant="false">
        <annotation>
          <rdf:RDF xmlns:rdf="http://www.w3.org/1999/02/22-rdf-syntax-ns#" xmlns:dcterms="http://purl.org/dc/terms/" xmlns:vCard="http://www.w3.org/2001/vcard-rdf/3.0#" xmlns:vCard4="http://www.w3.org/2006/vcard/ns#" xmlns:bqbiol="http://biomodels.net/biology-qualifiers/" xmlns:bqmodel="http://biomodels.net/model-qualifiers/">
            <rdf:Description rdf:about="#M_3mbzald_c">
              <bqbiol:is>
                <rdf:Bag>
                  <rdf:li rdf:resource="http://identifiers.org/CHEBI:28476"/>
                  <rdf:li rdf:resource="http://identifiers.org/envipath:32de3cf4-e3e6-4168-956e-32fa5ddb0ce1/compound/d21e99cf-791d-49a4-a1c5-f4bbdc1fbad9"/>
                  <rdf:li rdf:resource="http://identifiers.org/hmdb:HMDB0029637"/>
                  <rdf:li rdf:resource="http://identifiers.org/kegg.compound:C07209"/>
                  <rdf:li rdf:resource="http://identifiers.org/metacyc.compound:CPD-8774"/>
                  <rdf:li rdf:resource="http://identifiers.org/metanetx.chemical:MNXM4040"/>
                  <rdf:li rdf:resource="http://identifiers.org/sabiork.compound:20994"/>
                  <rdf:li rdf:resource="http://identifiers.org/sabiork.compound:9323"/>
                  <rdf:li rdf:resource="http://identifiers.org/seed.compound:cpd04447"/>
                </rdf:Bag>
              </bqbiol:is>
            </rdf:Description>
          </rdf:RDF>
        </annotation>
      </species>
      <species metaid="M_m_tol_c" sboTerm="SBO:0000247" id="M_m_tol_c" name="M-toluate" hasOnlySubstanceUnits="true" boundaryCondition="false" constant="false">
        <annotation>
          <rdf:RDF xmlns:rdf="http://www.w3.org/1999/02/22-rdf-syntax-ns#" xmlns:dcterms="http://purl.org/dc/terms/" xmlns:vCard="http://www.w3.org/2001/vcard-rdf/3.0#" xmlns:vCard4="http://www.w3.org/2006/vcard/ns#" xmlns:bqbiol="http://biomodels.net/biology-qualifiers/" xmlns:bqmodel="http://biomodels.net/model-qualifiers/">
            <rdf:Description rdf:about="#M_m_tol_c">
              <bqbiol:is>
                <rdf:Bag>
                  <rdf:li rdf:resource="http://identifiers.org/CHEBI:10589"/>
                  <rdf:li rdf:resource="http://identifiers.org/CHEBI:28795"/>
                  <rdf:li rdf:resource="http://identifiers.org/envipath:32de3cf4-e3e6-4168-956e-32fa5ddb0ce1/compound/89abc9d6-570d-4996-8d1e-48ea9d999b6a"/>
                  <rdf:li rdf:resource="http://identifiers.org/hmdb:HMDB0062810"/>
                  <rdf:li rdf:resource="http://identifiers.org/kegg.compound:C07211"/>
                  <rdf:li rdf:resource="http://identifiers.org/metacyc.compound:CPD-8775"/>
                  <rdf:li rdf:resource="http://identifiers.org/metanetx.chemical:MNXM4661"/>
                  <rdf:li rdf:resource="http://identifiers.org/sabiork.compound:9325"/>
                  <rdf:li rdf:resource="http://identifiers.org/seed.compound:cpd04449"/>
                </rdf:Bag>
              </bqbiol:is>
            </rdf:Description>
          </rdf:RDF>
        </annotation>
      </species>
      <species metaid="M_r3mmal_c" sboTerm="SBO:0000247" id="M_r3mmal_c" name="D-erythro-3-Methylmalate" hasOnlySubstanceUnits="true" boundaryCondition="false" constant="false">
        <annotation>
          <rdf:RDF xmlns:rdf="http://www.w3.org/1999/02/22-rdf-syntax-ns#" xmlns:dcterms="http://purl.org/dc/terms/" xmlns:vCard="http://www.w3.org/2001/vcard-rdf/3.0#" xmlns:vCard4="http://www.w3.org/2006/vcard/ns#" xmlns:bqbiol="http://biomodels.net/biology-qualifiers/" xmlns:bqmodel="http://biomodels.net/model-qualifiers/">
            <rdf:Description rdf:about="#M_r3mmal_c">
              <bqbiol:is>
                <rdf:Bag>
                  <rdf:li rdf:resource="http://identifiers.org/metanetx.chemical:MNXM725945"/>
                </rdf:Bag>
              </bqbiol:is>
            </rdf:Description>
          </rdf:RDF>
        </annotation>
      </species>
      <species metaid="M_2m3osuc_c" sboTerm="SBO:0000247" id="M_2m3osuc_c" name="2-methyl-3-oxosuccinate" hasOnlySubstanceUnits="true" boundaryCondition="false" constant="false">
        <annotation>
          <rdf:RDF xmlns:rdf="http://www.w3.org/1999/02/22-rdf-syntax-ns#" xmlns:dcterms="http://purl.org/dc/terms/" xmlns:vCard="http://www.w3.org/2001/vcard-rdf/3.0#" xmlns:vCard4="http://www.w3.org/2006/vcard/ns#" xmlns:bqbiol="http://biomodels.net/biology-qualifiers/" xmlns:bqmodel="http://biomodels.net/model-qualifiers/">
            <rdf:Description rdf:about="#M_2m3osuc_c">
              <bqbiol:is>
                <rdf:Bag>
                  <rdf:li rdf:resource="http://identifiers.org/metanetx.chemical:MNXM1102097"/>
                </rdf:Bag>
              </bqbiol:is>
            </rdf:Description>
          </rdf:RDF>
        </annotation>
      </species>
      <species metaid="M_4abutn_c" sboTerm="SBO:0000247" id="M_4abutn_c" name="4-Aminobutanal" hasOnlySubstanceUnits="true" boundaryCondition="false" constant="false">
        <annotation>
          <rdf:RDF xmlns:rdf="http://www.w3.org/1999/02/22-rdf-syntax-ns#" xmlns:dcterms="http://purl.org/dc/terms/" xmlns:vCard="http://www.w3.org/2001/vcard-rdf/3.0#" xmlns:vCard4="http://www.w3.org/2006/vcard/ns#" xmlns:bqbiol="http://biomodels.net/biology-qualifiers/" xmlns:bqmodel="http://biomodels.net/model-qualifiers/">
            <rdf:Description rdf:about="#M_4abutn_c">
              <bqbiol:is>
                <rdf:Bag>
                  <rdf:li rdf:resource="http://identifiers.org/CHEBI:17769"/>
                  <rdf:li rdf:resource="http://identifiers.org/CHEBI:58264"/>
                  <rdf:li rdf:resource="http://identifiers.org/hmdb:HMDB0001080"/>
                  <rdf:li rdf:resource="http://identifiers.org/kegg.compound:C00555"/>
                  <rdf:li rdf:resource="http://identifiers.org/metacyc.compound:4-AMINO-BUTYRALDEHYDE"/>
                  <rdf:li rdf:resource="http://identifiers.org/metanetx.chemical:MNXM422"/>
                  <rdf:li rdf:resource="http://identifiers.org/sabiork.compound:2092"/>
                  <rdf:li rdf:resource="http://identifiers.org/seed.compound:cpd00434"/>
                  <rdf:li rdf:resource="http://identifiers.org/seed.compound:cpd12219"/>
                </rdf:Bag>
              </bqbiol:is>
            </rdf:Description>
          </rdf:RDF>
        </annotation>
      </species>
      <species metaid="M_nadp_c" sboTerm="SBO:0000247" id="M_nadp_c" name="Nicotinamide adenine dinucleotide phosphate" hasOnlySubstanceUnits="true" boundaryCondition="false" constant="false">
        <annotation>
          <rdf:RDF xmlns:rdf="http://www.w3.org/1999/02/22-rdf-syntax-ns#" xmlns:dcterms="http://purl.org/dc/terms/" xmlns:vCard="http://www.w3.org/2001/vcard-rdf/3.0#" xmlns:vCard4="http://www.w3.org/2006/vcard/ns#" xmlns:bqbiol="http://biomodels.net/biology-qualifiers/" xmlns:bqmodel="http://biomodels.net/model-qualifiers/">
            <rdf:Description rdf:about="#M_nadp_c">
              <bqbiol:is>
                <rdf:Bag>
                  <rdf:li rdf:resource="http://identifiers.org/CHEBI:18009"/>
                  <rdf:li rdf:resource="http://identifiers.org/CHEBI:25523"/>
                  <rdf:li rdf:resource="http://identifiers.org/CHEBI:44409"/>
                  <rdf:li rdf:resource="http://identifiers.org/CHEBI:58349"/>
                  <rdf:li rdf:resource="http://identifiers.org/hmdb:HMDB0000217"/>
                  <rdf:li rdf:resource="http://identifiers.org/kegg.compound:C00006"/>
                  <rdf:li rdf:resource="http://identifiers.org/metacyc.compound:NADP"/>
                  <rdf:li rdf:resource="http://identifiers.org/metanetx.chemical:MNXM5"/>
                  <rdf:li rdf:resource="http://identifiers.org/reactome:R-ALL-113563"/>
                  <rdf:li rdf:resource="http://identifiers.org/reactome:R-ALL-113564"/>
                  <rdf:li rdf:resource="http://identifiers.org/reactome:R-ALL-194668"/>
                  <rdf:li rdf:resource="http://identifiers.org/reactome:R-ALL-2000348"/>
                  <rdf:li rdf:resource="http://identifiers.org/reactome:R-ALL-29366"/>
                  <rdf:li rdf:resource="http://identifiers.org/reactome:R-ALL-351628"/>
                  <rdf:li rdf:resource="http://identifiers.org/reactome:R-ALL-389556"/>
                  <rdf:li rdf:resource="http://identifiers.org/reactome:R-ALL-5623650"/>
                  <rdf:li rdf:resource="http://identifiers.org/sabiork.compound:1263"/>
                  <rdf:li rdf:resource="http://identifiers.org/seed.compound:cpd00006"/>
                </rdf:Bag>
              </bqbiol:is>
            </rdf:Description>
          </rdf:RDF>
        </annotation>
      </species>
      <species metaid="M_4abut_c" sboTerm="SBO:0000247" id="M_4abut_c" name="4-Aminobutanoate" hasOnlySubstanceUnits="true" boundaryCondition="false" constant="false">
        <annotation>
          <rdf:RDF xmlns:rdf="http://www.w3.org/1999/02/22-rdf-syntax-ns#" xmlns:dcterms="http://purl.org/dc/terms/" xmlns:vCard="http://www.w3.org/2001/vcard-rdf/3.0#" xmlns:vCard4="http://www.w3.org/2006/vcard/ns#" xmlns:bqbiol="http://biomodels.net/biology-qualifiers/" xmlns:bqmodel="http://biomodels.net/model-qualifiers/">
            <rdf:Description rdf:about="#M_4abut_c">
              <bqbiol:is>
                <rdf:Bag>
                  <rdf:li rdf:resource="http://identifiers.org/CHEBI:16865"/>
                  <rdf:li rdf:resource="http://identifiers.org/CHEBI:30566"/>
                  <rdf:li rdf:resource="http://identifiers.org/CHEBI:59888"/>
                  <rdf:li rdf:resource="http://identifiers.org/envipath:32de3cf4-e3e6-4168-956e-32fa5ddb0ce1/compound/e90ecce1-b9b5-49f9-85d9-b83421426cbb"/>
                  <rdf:li rdf:resource="http://identifiers.org/hmdb:HMDB0000112"/>
                  <rdf:li rdf:resource="http://identifiers.org/kegg.compound:C00334"/>
                  <rdf:li rdf:resource="http://identifiers.org/kegg.drug:D00058"/>
                  <rdf:li rdf:resource="http://identifiers.org/lipidmaps:LMFA01100039"/>
                  <rdf:li rdf:resource="http://identifiers.org/metacyc.compound:4-AMINO-BUTYRATE"/>
                  <rdf:li rdf:resource="http://identifiers.org/metanetx.chemical:MNXM192"/>
                  <rdf:li rdf:resource="http://identifiers.org/reactome:R-ALL-352003"/>
                  <rdf:li rdf:resource="http://identifiers.org/reactome:R-ALL-352011"/>
                  <rdf:li rdf:resource="http://identifiers.org/reactome:R-ALL-428571"/>
                  <rdf:li rdf:resource="http://identifiers.org/reactome:R-ALL-916850"/>
                  <rdf:li rdf:resource="http://identifiers.org/reactome:R-ALL-936479"/>
                  <rdf:li rdf:resource="http://identifiers.org/sabiork.compound:2021"/>
                  <rdf:li rdf:resource="http://identifiers.org/seed.compound:cpd00281"/>
                </rdf:Bag>
              </bqbiol:is>
            </rdf:Description>
          </rdf:RDF>
        </annotation>
      </species>
      <species metaid="M_nadph_c" sboTerm="SBO:0000247" id="M_nadph_c" name="Nicotinamide adenine dinucleotide phosphate - reduced" hasOnlySubstanceUnits="true" boundaryCondition="false" constant="false">
        <annotation>
          <rdf:RDF xmlns:rdf="http://www.w3.org/1999/02/22-rdf-syntax-ns#" xmlns:dcterms="http://purl.org/dc/terms/" xmlns:vCard="http://www.w3.org/2001/vcard-rdf/3.0#" xmlns:vCard4="http://www.w3.org/2006/vcard/ns#" xmlns:bqbiol="http://biomodels.net/biology-qualifiers/" xmlns:bqmodel="http://biomodels.net/model-qualifiers/">
            <rdf:Description rdf:about="#M_nadph_c">
              <bqbiol:is>
                <rdf:Bag>
                  <rdf:li rdf:resource="http://identifiers.org/CHEBI:16474"/>
                  <rdf:li rdf:resource="http://identifiers.org/CHEBI:57783"/>
                  <rdf:li rdf:resource="http://identifiers.org/hmdb:HMDB0000221"/>
                  <rdf:li rdf:resource="http://identifiers.org/kegg.compound:C00005"/>
                  <rdf:li rdf:resource="http://identifiers.org/metacyc.compound:NADPH"/>
                  <rdf:li rdf:resource="http://identifiers.org/metanetx.chemical:MNXM738702"/>
                  <rdf:li rdf:resource="http://identifiers.org/reactome:R-ALL-113600"/>
                  <rdf:li rdf:resource="http://identifiers.org/reactome:R-ALL-113601"/>
                  <rdf:li rdf:resource="http://identifiers.org/reactome:R-ALL-113602"/>
                  <rdf:li rdf:resource="http://identifiers.org/reactome:R-ALL-194725"/>
                  <rdf:li rdf:resource="http://identifiers.org/reactome:R-ALL-2000347"/>
                  <rdf:li rdf:resource="http://identifiers.org/reactome:R-ALL-29364"/>
                  <rdf:li rdf:resource="http://identifiers.org/reactome:R-ALL-351627"/>
                  <rdf:li rdf:resource="http://identifiers.org/reactome:R-ALL-5623644"/>
                  <rdf:li rdf:resource="http://identifiers.org/sabiork.compound:1262"/>
                  <rdf:li rdf:resource="http://identifiers.org/seed.compound:cpd00005"/>
                </rdf:Bag>
              </bqbiol:is>
            </rdf:Description>
          </rdf:RDF>
        </annotation>
      </species>
      <species metaid="M_4hbzcoa_c" sboTerm="SBO:0000247" id="M_4hbzcoa_c" name="4 hydroxybenoyl CoA C28H36N7O18P3S" hasOnlySubstanceUnits="true" boundaryCondition="false" constant="false">
        <annotation>
          <rdf:RDF xmlns:rdf="http://www.w3.org/1999/02/22-rdf-syntax-ns#" xmlns:dcterms="http://purl.org/dc/terms/" xmlns:vCard="http://www.w3.org/2001/vcard-rdf/3.0#" xmlns:vCard4="http://www.w3.org/2006/vcard/ns#" xmlns:bqbiol="http://biomodels.net/biology-qualifiers/" xmlns:bqmodel="http://biomodels.net/model-qualifiers/">
            <rdf:Description rdf:about="#M_4hbzcoa_c">
              <bqbiol:is>
                <rdf:Bag>
                  <rdf:li rdf:resource="http://identifiers.org/CHEBI:15500"/>
                  <rdf:li rdf:resource="http://identifiers.org/CHEBI:57356"/>
                  <rdf:li rdf:resource="http://identifiers.org/envipath:32de3cf4-e3e6-4168-956e-32fa5ddb0ce1/compound/ab11f261-89a0-45c0-a638-6ee8b3156c03"/>
                  <rdf:li rdf:resource="http://identifiers.org/hmdb:HMDB0060140"/>
                  <rdf:li rdf:resource="http://identifiers.org/kegg.compound:C02949"/>
                  <rdf:li rdf:resource="http://identifiers.org/metacyc.compound:CPD-201"/>
                  <rdf:li rdf:resource="http://identifiers.org/metanetx.chemical:MNXM1104715"/>
                  <rdf:li rdf:resource="http://identifiers.org/sabiork.compound:2603"/>
                  <rdf:li rdf:resource="http://identifiers.org/seed.compound:cpd01892"/>
                </rdf:Bag>
              </bqbiol:is>
            </rdf:Description>
          </rdf:RDF>
        </annotation>
      </species>
      <species metaid="M_fdxr_42_c" sboTerm="SBO:0000247" id="M_fdxr_42_c" name="Ferredoxin (reduced form 4:2)" hasOnlySubstanceUnits="true" boundaryCondition="false" constant="false">
        <annotation>
          <rdf:RDF xmlns:rdf="http://www.w3.org/1999/02/22-rdf-syntax-ns#" xmlns:dcterms="http://purl.org/dc/terms/" xmlns:vCard="http://www.w3.org/2001/vcard-rdf/3.0#" xmlns:vCard4="http://www.w3.org/2006/vcard/ns#" xmlns:bqbiol="http://biomodels.net/biology-qualifiers/" xmlns:bqmodel="http://biomodels.net/model-qualifiers/">
            <rdf:Description rdf:about="#M_fdxr_42_c">
              <bqbiol:is>
                <rdf:Bag>
                  <rdf:li rdf:resource="http://identifiers.org/metanetx.chemical:MNXM145542"/>
                </rdf:Bag>
              </bqbiol:is>
            </rdf:Description>
          </rdf:RDF>
        </annotation>
      </species>
      <species metaid="M_benzcoa_c" sboTerm="SBO:0000247" id="M_benzcoa_c" name="Benzoyl-CoA" hasOnlySubstanceUnits="true" boundaryCondition="false" constant="false">
        <annotation>
          <rdf:RDF xmlns:rdf="http://www.w3.org/1999/02/22-rdf-syntax-ns#" xmlns:dcterms="http://purl.org/dc/terms/" xmlns:vCard="http://www.w3.org/2001/vcard-rdf/3.0#" xmlns:vCard4="http://www.w3.org/2006/vcard/ns#" xmlns:bqbiol="http://biomodels.net/biology-qualifiers/" xmlns:bqmodel="http://biomodels.net/model-qualifiers/">
            <rdf:Description rdf:about="#M_benzcoa_c">
              <bqbiol:is>
                <rdf:Bag>
                  <rdf:li rdf:resource="http://identifiers.org/metanetx.chemical:MNXM732898"/>
                </rdf:Bag>
              </bqbiol:is>
            </rdf:Description>
          </rdf:RDF>
        </annotation>
      </species>
      <species metaid="M_fdxo_42_c" sboTerm="SBO:0000247" id="M_fdxo_42_c" name="Ferredoxin (oxidized form 4:2)" hasOnlySubstanceUnits="true" boundaryCondition="false" constant="false">
        <annotation>
          <rdf:RDF xmlns:rdf="http://www.w3.org/1999/02/22-rdf-syntax-ns#" xmlns:dcterms="http://purl.org/dc/terms/" xmlns:vCard="http://www.w3.org/2001/vcard-rdf/3.0#" xmlns:vCard4="http://www.w3.org/2006/vcard/ns#" xmlns:bqbiol="http://biomodels.net/biology-qualifiers/" xmlns:bqmodel="http://biomodels.net/model-qualifiers/">
            <rdf:Description rdf:about="#M_fdxo_42_c">
              <bqbiol:is>
                <rdf:Bag>
                  <rdf:li rdf:resource="http://identifiers.org/metanetx.chemical:MNXM145541"/>
                </rdf:Bag>
              </bqbiol:is>
            </rdf:Description>
          </rdf:RDF>
        </annotation>
      </species>
      <species metaid="M_4mbzald_c" sboTerm="SBO:0000247" id="M_4mbzald_c" name="P-methylbenzaldehyde" hasOnlySubstanceUnits="true" boundaryCondition="false" constant="false">
        <annotation>
          <rdf:RDF xmlns:rdf="http://www.w3.org/1999/02/22-rdf-syntax-ns#" xmlns:dcterms="http://purl.org/dc/terms/" xmlns:vCard="http://www.w3.org/2001/vcard-rdf/3.0#" xmlns:vCard4="http://www.w3.org/2006/vcard/ns#" xmlns:bqbiol="http://biomodels.net/biology-qualifiers/" xmlns:bqmodel="http://biomodels.net/model-qualifiers/">
            <rdf:Description rdf:about="#M_4mbzald_c">
              <bqbiol:is>
                <rdf:Bag>
                  <rdf:li rdf:resource="http://identifiers.org/CHEBI:28617"/>
                  <rdf:li rdf:resource="http://identifiers.org/envipath:32de3cf4-e3e6-4168-956e-32fa5ddb0ce1/compound/05760994-348b-4764-af60-445d6ef930f4"/>
                  <rdf:li rdf:resource="http://identifiers.org/hmdb:HMDB0029638"/>
                  <rdf:li rdf:resource="http://identifiers.org/kegg.compound:C06758"/>
                  <rdf:li rdf:resource="http://identifiers.org/metacyc.compound:CPD-8773"/>
                  <rdf:li rdf:resource="http://identifiers.org/metanetx.chemical:MNXM4077"/>
                  <rdf:li rdf:resource="http://identifiers.org/sabiork.compound:20928"/>
                  <rdf:li rdf:resource="http://identifiers.org/sabiork.compound:2920"/>
                  <rdf:li rdf:resource="http://identifiers.org/seed.compound:cpd04138"/>
                </rdf:Bag>
              </bqbiol:is>
            </rdf:Description>
          </rdf:RDF>
        </annotation>
      </species>
      <species metaid="M_p_tol_c" sboTerm="SBO:0000247" id="M_p_tol_c" name="P-toluate" hasOnlySubstanceUnits="true" boundaryCondition="false" constant="false">
        <annotation>
          <rdf:RDF xmlns:rdf="http://www.w3.org/1999/02/22-rdf-syntax-ns#" xmlns:dcterms="http://purl.org/dc/terms/" xmlns:vCard="http://www.w3.org/2001/vcard-rdf/3.0#" xmlns:vCard4="http://www.w3.org/2006/vcard/ns#" xmlns:bqbiol="http://biomodels.net/biology-qualifiers/" xmlns:bqmodel="http://biomodels.net/model-qualifiers/">
            <rdf:Description rdf:about="#M_p_tol_c">
              <bqbiol:is>
                <rdf:Bag>
                  <rdf:li rdf:resource="http://identifiers.org/CHEBI:28856"/>
                  <rdf:li rdf:resource="http://identifiers.org/CHEBI:36635"/>
                  <rdf:li rdf:resource="http://identifiers.org/envipath:32de3cf4-e3e6-4168-956e-32fa5ddb0ce1/compound/ddf70c6c-2adb-44cb-8538-e1b88f783071"/>
                  <rdf:li rdf:resource="http://identifiers.org/hmdb:HMDB0029635"/>
                  <rdf:li rdf:resource="http://identifiers.org/kegg.compound:C01454"/>
                  <rdf:li rdf:resource="http://identifiers.org/metacyc.compound:4-TOLUENECARBOXYLATE"/>
                  <rdf:li rdf:resource="http://identifiers.org/metanetx.chemical:MNXM3331"/>
                  <rdf:li rdf:resource="http://identifiers.org/sabiork.compound:5590"/>
                  <rdf:li rdf:resource="http://identifiers.org/seed.compound:cpd01033"/>
                </rdf:Bag>
              </bqbiol:is>
            </rdf:Description>
          </rdf:RDF>
        </annotation>
      </species>
      <species metaid="M_lac6p_c" sboTerm="SBO:0000247" id="M_lac6p_c" name="Lactose-6-phosphate" hasOnlySubstanceUnits="true" boundaryCondition="false" constant="false">
        <annotation>
          <rdf:RDF xmlns:rdf="http://www.w3.org/1999/02/22-rdf-syntax-ns#" xmlns:dcterms="http://purl.org/dc/terms/" xmlns:vCard="http://www.w3.org/2001/vcard-rdf/3.0#" xmlns:vCard4="http://www.w3.org/2006/vcard/ns#" xmlns:bqbiol="http://biomodels.net/biology-qualifiers/" xmlns:bqmodel="http://biomodels.net/model-qualifiers/">
            <rdf:Description rdf:about="#M_lac6p_c">
              <bqbiol:is>
                <rdf:Bag>
                  <rdf:li rdf:resource="http://identifiers.org/CHEBI:28339"/>
                  <rdf:li rdf:resource="http://identifiers.org/CHEBI:79080"/>
                  <rdf:li rdf:resource="http://identifiers.org/bigg.metabolite:HC01441"/>
                  <rdf:li rdf:resource="http://identifiers.org/hmdb:HMDB0006789"/>
                  <rdf:li rdf:resource="http://identifiers.org/kegg.compound:C05396"/>
                  <rdf:li rdf:resource="http://identifiers.org/kegg.glycan:G10517"/>
                  <rdf:li rdf:resource="http://identifiers.org/metacyc.compound:CPD-15973"/>
                  <rdf:li rdf:resource="http://identifiers.org/metanetx.chemical:MNXM1106813"/>
                  <rdf:li rdf:resource="http://identifiers.org/seed.compound:cpd03194"/>
                </rdf:Bag>
              </bqbiol:is>
            </rdf:Description>
          </rdf:RDF>
        </annotation>
      </species>
      <species metaid="M_glc__D_c" sboTerm="SBO:0000247" id="M_glc__D_c" name="D-Glucose" hasOnlySubstanceUnits="true" boundaryCondition="false" constant="false">
        <annotation>
          <rdf:RDF xmlns:rdf="http://www.w3.org/1999/02/22-rdf-syntax-ns#" xmlns:dcterms="http://purl.org/dc/terms/" xmlns:vCard="http://www.w3.org/2001/vcard-rdf/3.0#" xmlns:vCard4="http://www.w3.org/2006/vcard/ns#" xmlns:bqbiol="http://biomodels.net/biology-qualifiers/" xmlns:bqmodel="http://biomodels.net/model-qualifiers/">
            <rdf:Description rdf:about="#M_glc__D_c">
              <bqbiol:is>
                <rdf:Bag>
                  <rdf:li rdf:resource="http://identifiers.org/CHEBI:4167"/>
                  <rdf:li rdf:resource="http://identifiers.org/hmdb:HMDB0000122"/>
                  <rdf:li rdf:resource="http://identifiers.org/kegg.compound:C00031"/>
                  <rdf:li rdf:resource="http://identifiers.org/kegg.drug:D00009"/>
                  <rdf:li rdf:resource="http://identifiers.org/metacyc.compound:Glucopyranose"/>
                  <rdf:li rdf:resource="http://identifiers.org/metacyc.compound:Hederagenin-Monoglucosides"/>
                  <rdf:li rdf:resource="http://identifiers.org/metacyc.compound:Soyasapogenol-B-Monoglucosides"/>
                  <rdf:li rdf:resource="http://identifiers.org/metacyc.compound:Soyasapogenol-E-Monoglucosides"/>
                  <rdf:li rdf:resource="http://identifiers.org/metanetx.chemical:MNXM1105029"/>
                  <rdf:li rdf:resource="http://identifiers.org/sabiork.compound:1407"/>
                  <rdf:li rdf:resource="http://identifiers.org/seed.compound:cpd00027"/>
                </rdf:Bag>
              </bqbiol:is>
            </rdf:Description>
          </rdf:RDF>
        </annotation>
      </species>
      <species metaid="M_dgal6p_c" sboTerm="SBO:0000247" id="M_dgal6p_c" name="D-Galactose 6-phosphate" hasOnlySubstanceUnits="true" boundaryCondition="false" constant="false">
        <annotation>
          <rdf:RDF xmlns:rdf="http://www.w3.org/1999/02/22-rdf-syntax-ns#" xmlns:dcterms="http://purl.org/dc/terms/" xmlns:vCard="http://www.w3.org/2001/vcard-rdf/3.0#" xmlns:vCard4="http://www.w3.org/2006/vcard/ns#" xmlns:bqbiol="http://biomodels.net/biology-qualifiers/" xmlns:bqmodel="http://biomodels.net/model-qualifiers/">
            <rdf:Description rdf:about="#M_dgal6p_c">
              <bqbiol:is>
                <rdf:Bag>
                  <rdf:li rdf:resource="http://identifiers.org/metanetx.chemical:MNXM92233"/>
                </rdf:Bag>
              </bqbiol:is>
            </rdf:Description>
          </rdf:RDF>
        </annotation>
      </species>
      <species metaid="M_ACP_c" sboTerm="SBO:0000247" id="M_ACP_c" name="Acyl carrier protein" hasOnlySubstanceUnits="true" boundaryCondition="false" constant="false">
        <annotation>
          <rdf:RDF xmlns:rdf="http://www.w3.org/1999/02/22-rdf-syntax-ns#" xmlns:dcterms="http://purl.org/dc/terms/" xmlns:vCard="http://www.w3.org/2001/vcard-rdf/3.0#" xmlns:vCard4="http://www.w3.org/2006/vcard/ns#" xmlns:bqbiol="http://biomodels.net/biology-qualifiers/" xmlns:bqmodel="http://biomodels.net/model-qualifiers/">
            <rdf:Description rdf:about="#M_ACP_c">
              <bqbiol:is>
                <rdf:Bag>
                  <rdf:li rdf:resource="http://identifiers.org/CHEBI:36945"/>
                  <rdf:li rdf:resource="http://identifiers.org/metanetx.chemical:MNXM740692"/>
                  <rdf:li rdf:resource="http://identifiers.org/sabiork.compound:2186"/>
                </rdf:Bag>
              </bqbiol:is>
            </rdf:Description>
          </rdf:RDF>
        </annotation>
      </species>
      <species metaid="M_hdeACP_c" sboTerm="SBO:0000247" id="M_hdeACP_c" name="Cis-hexadec-9-enoyl-[acyl-carrier protein] (n-C16:1)" hasOnlySubstanceUnits="true" boundaryCondition="false" constant="false">
        <annotation>
          <rdf:RDF xmlns:rdf="http://www.w3.org/1999/02/22-rdf-syntax-ns#" xmlns:dcterms="http://purl.org/dc/terms/" xmlns:vCard="http://www.w3.org/2001/vcard-rdf/3.0#" xmlns:vCard4="http://www.w3.org/2006/vcard/ns#" xmlns:bqbiol="http://biomodels.net/biology-qualifiers/" xmlns:bqmodel="http://biomodels.net/model-qualifiers/">
            <rdf:Description rdf:about="#M_hdeACP_c">
              <bqbiol:is>
                <rdf:Bag>
                  <rdf:li rdf:resource="http://identifiers.org/metanetx.chemical:MNXM89949"/>
                </rdf:Bag>
              </bqbiol:is>
            </rdf:Description>
          </rdf:RDF>
        </annotation>
      </species>
      <species metaid="M_octeACP_c" sboTerm="SBO:0000247" id="M_octeACP_c" name="Cis-octadec-11-enoyl-[acyl-carrier protein] (n-C18:1)" hasOnlySubstanceUnits="true" boundaryCondition="false" constant="false">
        <annotation>
          <rdf:RDF xmlns:rdf="http://www.w3.org/1999/02/22-rdf-syntax-ns#" xmlns:dcterms="http://purl.org/dc/terms/" xmlns:vCard="http://www.w3.org/2001/vcard-rdf/3.0#" xmlns:vCard4="http://www.w3.org/2006/vcard/ns#" xmlns:bqbiol="http://biomodels.net/biology-qualifiers/" xmlns:bqmodel="http://biomodels.net/model-qualifiers/">
            <rdf:Description rdf:about="#M_octeACP_c">
              <bqbiol:is>
                <rdf:Bag>
                  <rdf:li rdf:resource="http://identifiers.org/metanetx.chemical:MNXM89950"/>
                </rdf:Bag>
              </bqbiol:is>
            </rdf:Description>
          </rdf:RDF>
        </annotation>
      </species>
      <species metaid="M_ddcaACP_c" sboTerm="SBO:0000247" id="M_ddcaACP_c" name="Dodecanoyl-ACP (n-C12:0ACP)" hasOnlySubstanceUnits="true" boundaryCondition="false" constant="false">
        <annotation>
          <rdf:RDF xmlns:rdf="http://www.w3.org/1999/02/22-rdf-syntax-ns#" xmlns:dcterms="http://purl.org/dc/terms/" xmlns:vCard="http://www.w3.org/2001/vcard-rdf/3.0#" xmlns:vCard4="http://www.w3.org/2006/vcard/ns#" xmlns:bqbiol="http://biomodels.net/biology-qualifiers/" xmlns:bqmodel="http://biomodels.net/model-qualifiers/">
            <rdf:Description rdf:about="#M_ddcaACP_c">
              <bqbiol:is>
                <rdf:Bag>
                  <rdf:li rdf:resource="http://identifiers.org/kegg.compound:C05223"/>
                  <rdf:li rdf:resource="http://identifiers.org/metanetx.chemical:MNXM726234"/>
                  <rdf:li rdf:resource="http://identifiers.org/sabiork.compound:7816"/>
                </rdf:Bag>
              </bqbiol:is>
            </rdf:Description>
          </rdf:RDF>
        </annotation>
      </species>
      <species metaid="M_octa_c" sboTerm="SBO:0000247" id="M_octa_c" name="Octanoate (n-C8:0)" hasOnlySubstanceUnits="true" boundaryCondition="false" constant="false">
        <annotation>
          <rdf:RDF xmlns:rdf="http://www.w3.org/1999/02/22-rdf-syntax-ns#" xmlns:dcterms="http://purl.org/dc/terms/" xmlns:vCard="http://www.w3.org/2001/vcard-rdf/3.0#" xmlns:vCard4="http://www.w3.org/2006/vcard/ns#" xmlns:bqbiol="http://biomodels.net/biology-qualifiers/" xmlns:bqmodel="http://biomodels.net/model-qualifiers/">
            <rdf:Description rdf:about="#M_octa_c">
              <bqbiol:is>
                <rdf:Bag>
                  <rdf:li rdf:resource="http://identifiers.org/CHEBI:25646"/>
                  <rdf:li rdf:resource="http://identifiers.org/CHEBI:28837"/>
                  <rdf:li rdf:resource="http://identifiers.org/SLM:000000853"/>
                  <rdf:li rdf:resource="http://identifiers.org/envipath:32de3cf4-e3e6-4168-956e-32fa5ddb0ce1/compound/2202db6c-dc64-4714-9f17-23dbbb8d637f"/>
                  <rdf:li rdf:resource="http://identifiers.org/envipath:5882df9c-dae1-4d80-a40e-db4724271456/compound/7623a8e3-3436-493a-ad6e-13af00ad46d8"/>
                  <rdf:li rdf:resource="http://identifiers.org/envipath:650babc9-9d68-4b73-9332-11972ca26f7b/compound/fa5b4ef6-749e-42db-a909-7c6e56587bdd"/>
                  <rdf:li rdf:resource="http://identifiers.org/hmdb:HMDB0000482"/>
                  <rdf:li rdf:resource="http://identifiers.org/kegg.compound:C06423"/>
                  <rdf:li rdf:resource="http://identifiers.org/kegg.drug:D05220"/>
                  <rdf:li rdf:resource="http://identifiers.org/lipidmaps:LMFA01010008"/>
                  <rdf:li rdf:resource="http://identifiers.org/metacyc.compound:CPD-195"/>
                  <rdf:li rdf:resource="http://identifiers.org/metanetx.chemical:MNXM750"/>
                  <rdf:li rdf:resource="http://identifiers.org/reactome:R-ALL-422042"/>
                  <rdf:li rdf:resource="http://identifiers.org/sabiork.compound:2889"/>
                  <rdf:li rdf:resource="http://identifiers.org/seed.compound:cpd03846"/>
                </rdf:Bag>
              </bqbiol:is>
            </rdf:Description>
          </rdf:RDF>
        </annotation>
      </species>
      <species metaid="M_ocACP_c" sboTerm="SBO:0000247" id="M_ocACP_c" name="Octanoyl-ACP (n-C8:0ACP)" hasOnlySubstanceUnits="true" boundaryCondition="false" constant="false">
        <annotation>
          <rdf:RDF xmlns:rdf="http://www.w3.org/1999/02/22-rdf-syntax-ns#" xmlns:dcterms="http://purl.org/dc/terms/" xmlns:vCard="http://www.w3.org/2001/vcard-rdf/3.0#" xmlns:vCard4="http://www.w3.org/2006/vcard/ns#" xmlns:bqbiol="http://biomodels.net/biology-qualifiers/" xmlns:bqmodel="http://biomodels.net/model-qualifiers/">
            <rdf:Description rdf:about="#M_ocACP_c">
              <bqbiol:is>
                <rdf:Bag>
                  <rdf:li rdf:resource="http://identifiers.org/metanetx.chemical:MNXM90185"/>
                </rdf:Bag>
              </bqbiol:is>
            </rdf:Description>
          </rdf:RDF>
        </annotation>
      </species>
      <species metaid="M_akg_c" sboTerm="SBO:0000247" id="M_akg_c" name="2-Oxoglutarate" hasOnlySubstanceUnits="true" boundaryCondition="false" constant="false">
        <annotation>
          <rdf:RDF xmlns:rdf="http://www.w3.org/1999/02/22-rdf-syntax-ns#" xmlns:dcterms="http://purl.org/dc/terms/" xmlns:vCard="http://www.w3.org/2001/vcard-rdf/3.0#" xmlns:vCard4="http://www.w3.org/2006/vcard/ns#" xmlns:bqbiol="http://biomodels.net/biology-qualifiers/" xmlns:bqmodel="http://biomodels.net/model-qualifiers/">
            <rdf:Description rdf:about="#M_akg_c">
              <bqbiol:is>
                <rdf:Bag>
                  <rdf:li rdf:resource="http://identifiers.org/CHEBI:16810"/>
                  <rdf:li rdf:resource="http://identifiers.org/CHEBI:30915"/>
                  <rdf:li rdf:resource="http://identifiers.org/CHEBI:30916"/>
                  <rdf:li rdf:resource="http://identifiers.org/envipath:32de3cf4-e3e6-4168-956e-32fa5ddb0ce1/compound/5b0a94f6-d411-44fd-bcc1-fb79b4e697f5"/>
                  <rdf:li rdf:resource="http://identifiers.org/envipath:4fd7f3e0-dd25-43ac-9453-dda3e52396e4/compound/6557f3f2-0ab8-494b-a865-8ce0eae788a9"/>
                  <rdf:li rdf:resource="http://identifiers.org/hmdb:HMDB0000208"/>
                  <rdf:li rdf:resource="http://identifiers.org/kegg.compound:C00026"/>
                  <rdf:li rdf:resource="http://identifiers.org/metacyc.compound:2-KETOGLUTARATE"/>
                  <rdf:li rdf:resource="http://identifiers.org/metanetx.chemical:MNXM20"/>
                  <rdf:li rdf:resource="http://identifiers.org/reactome:R-ALL-113594"/>
                  <rdf:li rdf:resource="http://identifiers.org/reactome:R-ALL-113671"/>
                  <rdf:li rdf:resource="http://identifiers.org/reactome:R-ALL-1650779"/>
                  <rdf:li rdf:resource="http://identifiers.org/reactome:R-ALL-29406"/>
                  <rdf:li rdf:resource="http://identifiers.org/reactome:R-ALL-389537"/>
                  <rdf:li rdf:resource="http://identifiers.org/reactome:R-ALL-561075"/>
                  <rdf:li rdf:resource="http://identifiers.org/sabiork.compound:1922"/>
                  <rdf:li rdf:resource="http://identifiers.org/seed.compound:cpd00024"/>
                </rdf:Bag>
              </bqbiol:is>
            </rdf:Description>
          </rdf:RDF>
        </annotation>
      </species>
      <species metaid="M_glu__L_c" sboTerm="SBO:0000247" id="M_glu__L_c" name="L-Glutamate" hasOnlySubstanceUnits="true" boundaryCondition="false" constant="false">
        <annotation>
          <rdf:RDF xmlns:rdf="http://www.w3.org/1999/02/22-rdf-syntax-ns#" xmlns:dcterms="http://purl.org/dc/terms/" xmlns:vCard="http://www.w3.org/2001/vcard-rdf/3.0#" xmlns:vCard4="http://www.w3.org/2006/vcard/ns#" xmlns:bqbiol="http://biomodels.net/biology-qualifiers/" xmlns:bqmodel="http://biomodels.net/model-qualifiers/">
            <rdf:Description rdf:about="#M_glu__L_c">
              <bqbiol:is>
                <rdf:Bag>
                  <rdf:li rdf:resource="http://identifiers.org/CHEBI:16015"/>
                  <rdf:li rdf:resource="http://identifiers.org/CHEBI:29985"/>
                  <rdf:li rdf:resource="http://identifiers.org/CHEBI:29988"/>
                  <rdf:li rdf:resource="http://identifiers.org/hmdb:HMDB0000148"/>
                  <rdf:li rdf:resource="http://identifiers.org/kegg.compound:C00025"/>
                  <rdf:li rdf:resource="http://identifiers.org/kegg.drug:D00007"/>
                  <rdf:li rdf:resource="http://identifiers.org/metacyc.compound:GLT"/>
                  <rdf:li rdf:resource="http://identifiers.org/metanetx.chemical:MNXM741173"/>
                  <rdf:li rdf:resource="http://identifiers.org/reactome:R-ALL-113552"/>
                  <rdf:li rdf:resource="http://identifiers.org/reactome:R-ALL-210382"/>
                  <rdf:li rdf:resource="http://identifiers.org/reactome:R-ALL-210509"/>
                  <rdf:li rdf:resource="http://identifiers.org/reactome:R-ALL-29404"/>
                  <rdf:li rdf:resource="http://identifiers.org/reactome:R-ALL-428614"/>
                  <rdf:li rdf:resource="http://identifiers.org/sabiork.compound:73"/>
                  <rdf:li rdf:resource="http://identifiers.org/seed.compound:cpd00023"/>
                </rdf:Bag>
              </bqbiol:is>
            </rdf:Description>
          </rdf:RDF>
        </annotation>
      </species>
      <species metaid="M_sucsal_c" sboTerm="SBO:0000247" id="M_sucsal_c" name="Succinic semialdehyde" hasOnlySubstanceUnits="true" boundaryCondition="false" constant="false">
        <annotation>
          <rdf:RDF xmlns:rdf="http://www.w3.org/1999/02/22-rdf-syntax-ns#" xmlns:dcterms="http://purl.org/dc/terms/" xmlns:vCard="http://www.w3.org/2001/vcard-rdf/3.0#" xmlns:vCard4="http://www.w3.org/2006/vcard/ns#" xmlns:bqbiol="http://biomodels.net/biology-qualifiers/" xmlns:bqmodel="http://biomodels.net/model-qualifiers/">
            <rdf:Description rdf:about="#M_sucsal_c">
              <bqbiol:is>
                <rdf:Bag>
                  <rdf:li rdf:resource="http://identifiers.org/CHEBI:16265"/>
                  <rdf:li rdf:resource="http://identifiers.org/CHEBI:26805"/>
                  <rdf:li rdf:resource="http://identifiers.org/CHEBI:57706"/>
                  <rdf:li rdf:resource="http://identifiers.org/envipath:32de3cf4-e3e6-4168-956e-32fa5ddb0ce1/compound/909890c9-4671-45f3-803c-40412ae31e43"/>
                  <rdf:li rdf:resource="http://identifiers.org/envipath:4fd7f3e0-dd25-43ac-9453-dda3e52396e4/compound/ca9b64a3-b0a1-4bec-8397-c86bf0d44409"/>
                  <rdf:li rdf:resource="http://identifiers.org/hmdb:HMDB0001259"/>
                  <rdf:li rdf:resource="http://identifiers.org/kegg.compound:C00232"/>
                  <rdf:li rdf:resource="http://identifiers.org/lipidmaps:LMFA06000118"/>
                  <rdf:li rdf:resource="http://identifiers.org/metacyc.compound:SUCC-S-ALD"/>
                  <rdf:li rdf:resource="http://identifiers.org/metanetx.chemical:MNXM172"/>
                  <rdf:li rdf:resource="http://identifiers.org/reactome:R-ALL-880046"/>
                  <rdf:li rdf:resource="http://identifiers.org/sabiork.compound:1984"/>
                  <rdf:li rdf:resource="http://identifiers.org/seed.compound:cpd00199"/>
                </rdf:Bag>
              </bqbiol:is>
            </rdf:Description>
          </rdf:RDF>
        </annotation>
      </species>
      <species metaid="M_accoa_c" sboTerm="SBO:0000247" id="M_accoa_c" name="Acetyl-CoA" hasOnlySubstanceUnits="true" boundaryCondition="false" constant="false">
        <annotation>
          <rdf:RDF xmlns:rdf="http://www.w3.org/1999/02/22-rdf-syntax-ns#" xmlns:dcterms="http://purl.org/dc/terms/" xmlns:vCard="http://www.w3.org/2001/vcard-rdf/3.0#" xmlns:vCard4="http://www.w3.org/2006/vcard/ns#" xmlns:bqbiol="http://biomodels.net/biology-qualifiers/" xmlns:bqmodel="http://biomodels.net/model-qualifiers/">
            <rdf:Description rdf:about="#M_accoa_c">
              <bqbiol:is>
                <rdf:Bag>
                  <rdf:li rdf:resource="http://identifiers.org/CHEBI:15351"/>
                  <rdf:li rdf:resource="http://identifiers.org/CHEBI:57288"/>
                  <rdf:li rdf:resource="http://identifiers.org/SLM:000000297"/>
                  <rdf:li rdf:resource="http://identifiers.org/envipath:32de3cf4-e3e6-4168-956e-32fa5ddb0ce1/compound/57bd5e24-9d14-4b91-bc60-64c8ea6c2d11"/>
                  <rdf:li rdf:resource="http://identifiers.org/hmdb:HMDB0001206"/>
                  <rdf:li rdf:resource="http://identifiers.org/kegg.compound:C00024"/>
                  <rdf:li rdf:resource="http://identifiers.org/lipidmaps:LMFA07050281"/>
                  <rdf:li rdf:resource="http://identifiers.org/metacyc.compound:ACETYL-COA"/>
                  <rdf:li rdf:resource="http://identifiers.org/metanetx.chemical:MNXM1104266"/>
                  <rdf:li rdf:resource="http://identifiers.org/reactome:R-ALL-113559"/>
                  <rdf:li rdf:resource="http://identifiers.org/reactome:R-ALL-113560"/>
                  <rdf:li rdf:resource="http://identifiers.org/reactome:R-ALL-353123"/>
                  <rdf:li rdf:resource="http://identifiers.org/reactome:R-ALL-727753"/>
                  <rdf:li rdf:resource="http://identifiers.org/reactome:R-ALL-76183"/>
                  <rdf:li rdf:resource="http://identifiers.org/sabiork.compound:1276"/>
                  <rdf:li rdf:resource="http://identifiers.org/seed.compound:cpd00022"/>
                </rdf:Bag>
              </bqbiol:is>
            </rdf:Description>
          </rdf:RDF>
        </annotation>
      </species>
      <species metaid="M_aacoa_c" sboTerm="SBO:0000247" id="M_aacoa_c" name="Acetoacetyl-CoA" hasOnlySubstanceUnits="true" boundaryCondition="false" constant="false">
        <annotation>
          <rdf:RDF xmlns:rdf="http://www.w3.org/1999/02/22-rdf-syntax-ns#" xmlns:dcterms="http://purl.org/dc/terms/" xmlns:vCard="http://www.w3.org/2001/vcard-rdf/3.0#" xmlns:vCard4="http://www.w3.org/2006/vcard/ns#" xmlns:bqbiol="http://biomodels.net/biology-qualifiers/" xmlns:bqmodel="http://biomodels.net/model-qualifiers/">
            <rdf:Description rdf:about="#M_aacoa_c">
              <bqbiol:is>
                <rdf:Bag>
                  <rdf:li rdf:resource="http://identifiers.org/CHEBI:15345"/>
                  <rdf:li rdf:resource="http://identifiers.org/CHEBI:57286"/>
                  <rdf:li rdf:resource="http://identifiers.org/SLM:000000298"/>
                  <rdf:li rdf:resource="http://identifiers.org/envipath:32de3cf4-e3e6-4168-956e-32fa5ddb0ce1/compound/e8a0c5c5-e9b1-4f85-94c1-d3d04866d6c9"/>
                  <rdf:li rdf:resource="http://identifiers.org/kegg.compound:C00332"/>
                  <rdf:li rdf:resource="http://identifiers.org/lipidmaps:LMFA07050030"/>
                  <rdf:li rdf:resource="http://identifiers.org/metacyc.compound:ACETOACETYL-COA"/>
                  <rdf:li rdf:resource="http://identifiers.org/metanetx.chemical:MNXM1103802"/>
                  <rdf:li rdf:resource="http://identifiers.org/reactome:R-ALL-191293"/>
                  <rdf:li rdf:resource="http://identifiers.org/reactome:R-ALL-73871"/>
                  <rdf:li rdf:resource="http://identifiers.org/sabiork.compound:2019"/>
                  <rdf:li rdf:resource="http://identifiers.org/sabiork.compound:28134"/>
                  <rdf:li rdf:resource="http://identifiers.org/seed.compound:cpd00279"/>
                </rdf:Bag>
              </bqbiol:is>
            </rdf:Description>
          </rdf:RDF>
        </annotation>
      </species>
      <species metaid="M_btcoa_c" sboTerm="SBO:0000247" id="M_btcoa_c" name="Butanoyl-CoA" hasOnlySubstanceUnits="true" boundaryCondition="false" constant="false">
        <annotation>
          <rdf:RDF xmlns:rdf="http://www.w3.org/1999/02/22-rdf-syntax-ns#" xmlns:dcterms="http://purl.org/dc/terms/" xmlns:vCard="http://www.w3.org/2001/vcard-rdf/3.0#" xmlns:vCard4="http://www.w3.org/2006/vcard/ns#" xmlns:bqbiol="http://biomodels.net/biology-qualifiers/" xmlns:bqmodel="http://biomodels.net/model-qualifiers/">
            <rdf:Description rdf:about="#M_btcoa_c">
              <bqbiol:is>
                <rdf:Bag>
                  <rdf:li rdf:resource="http://identifiers.org/CHEBI:15517"/>
                  <rdf:li rdf:resource="http://identifiers.org/CHEBI:57371"/>
                  <rdf:li rdf:resource="http://identifiers.org/SLM:000001035"/>
                  <rdf:li rdf:resource="http://identifiers.org/envipath:32de3cf4-e3e6-4168-956e-32fa5ddb0ce1/compound/dcfe6e71-5e24-4086-91a3-076df362da44"/>
                  <rdf:li rdf:resource="http://identifiers.org/hmdb:HMDB0001088"/>
                  <rdf:li rdf:resource="http://identifiers.org/kegg.compound:C00136"/>
                  <rdf:li rdf:resource="http://identifiers.org/lipidmaps:LMFA07050292"/>
                  <rdf:li rdf:resource="http://identifiers.org/metacyc.compound:BUTYRYL-COA"/>
                  <rdf:li rdf:resource="http://identifiers.org/metanetx.chemical:MNXM1104300"/>
                  <rdf:li rdf:resource="http://identifiers.org/reactome:R-ALL-77318"/>
                  <rdf:li rdf:resource="http://identifiers.org/sabiork.compound:1942"/>
                  <rdf:li rdf:resource="http://identifiers.org/seed.compound:cpd00120"/>
                </rdf:Bag>
              </bqbiol:is>
            </rdf:Description>
          </rdf:RDF>
        </annotation>
      </species>
      <species metaid="M_3ohcoa_c" sboTerm="SBO:0000247" id="M_3ohcoa_c" name="3-Oxohexanoyl-CoA" hasOnlySubstanceUnits="true" boundaryCondition="false" constant="false">
        <annotation>
          <rdf:RDF xmlns:rdf="http://www.w3.org/1999/02/22-rdf-syntax-ns#" xmlns:dcterms="http://purl.org/dc/terms/" xmlns:vCard="http://www.w3.org/2001/vcard-rdf/3.0#" xmlns:vCard4="http://www.w3.org/2006/vcard/ns#" xmlns:bqbiol="http://biomodels.net/biology-qualifiers/" xmlns:bqmodel="http://biomodels.net/model-qualifiers/">
            <rdf:Description rdf:about="#M_3ohcoa_c">
              <bqbiol:is>
                <rdf:Bag>
                  <rdf:li rdf:resource="http://identifiers.org/CHEBI:27648"/>
                  <rdf:li rdf:resource="http://identifiers.org/CHEBI:62418"/>
                  <rdf:li rdf:resource="http://identifiers.org/SLM:000001031"/>
                  <rdf:li rdf:resource="http://identifiers.org/bigg.metabolite:HC01408"/>
                  <rdf:li rdf:resource="http://identifiers.org/hmdb:HMDB0003943"/>
                  <rdf:li rdf:resource="http://identifiers.org/kegg.compound:C05269"/>
                  <rdf:li rdf:resource="http://identifiers.org/lipidmaps:LMFA07050242"/>
                  <rdf:li rdf:resource="http://identifiers.org/metacyc.compound:K-HEXANOYL-COA"/>
                  <rdf:li rdf:resource="http://identifiers.org/metanetx.chemical:MNXM1104699"/>
                  <rdf:li rdf:resource="http://identifiers.org/reactome:R-ALL-77320"/>
                  <rdf:li rdf:resource="http://identifiers.org/sabiork.compound:2746"/>
                  <rdf:li rdf:resource="http://identifiers.org/seed.compound:cpd03123"/>
                </rdf:Bag>
              </bqbiol:is>
            </rdf:Description>
          </rdf:RDF>
        </annotation>
      </species>
      <species metaid="M_hxcoa_c" sboTerm="SBO:0000247" id="M_hxcoa_c" name="Hexanoyl-CoA (n-C6:0CoA)" hasOnlySubstanceUnits="true" boundaryCondition="false" constant="false">
        <annotation>
          <rdf:RDF xmlns:rdf="http://www.w3.org/1999/02/22-rdf-syntax-ns#" xmlns:dcterms="http://purl.org/dc/terms/" xmlns:vCard="http://www.w3.org/2001/vcard-rdf/3.0#" xmlns:vCard4="http://www.w3.org/2006/vcard/ns#" xmlns:bqbiol="http://biomodels.net/biology-qualifiers/" xmlns:bqmodel="http://biomodels.net/model-qualifiers/">
            <rdf:Description rdf:about="#M_hxcoa_c">
              <bqbiol:is>
                <rdf:Bag>
                  <rdf:li rdf:resource="http://identifiers.org/CHEBI:27540"/>
                  <rdf:li rdf:resource="http://identifiers.org/CHEBI:62620"/>
                  <rdf:li rdf:resource="http://identifiers.org/SLM:000000705"/>
                  <rdf:li rdf:resource="http://identifiers.org/hmdb:HMDB0002845"/>
                  <rdf:li rdf:resource="http://identifiers.org/kegg.compound:C05270"/>
                  <rdf:li rdf:resource="http://identifiers.org/lipidmaps:LMFA07050328"/>
                  <rdf:li rdf:resource="http://identifiers.org/metacyc.compound:HEXANOYL-COA"/>
                  <rdf:li rdf:resource="http://identifiers.org/metanetx.chemical:MNXM1103616"/>
                  <rdf:li rdf:resource="http://identifiers.org/reactome:R-ALL-77326"/>
                  <rdf:li rdf:resource="http://identifiers.org/sabiork.compound:2747"/>
                  <rdf:li rdf:resource="http://identifiers.org/seed.compound:cpd03124"/>
                </rdf:Bag>
              </bqbiol:is>
            </rdf:Description>
          </rdf:RDF>
        </annotation>
      </species>
      <species metaid="M_3oocoa_c" sboTerm="SBO:0000247" id="M_3oocoa_c" name="3-Oxooctanoyl-CoA" hasOnlySubstanceUnits="true" boundaryCondition="false" constant="false">
        <annotation>
          <rdf:RDF xmlns:rdf="http://www.w3.org/1999/02/22-rdf-syntax-ns#" xmlns:dcterms="http://purl.org/dc/terms/" xmlns:vCard="http://www.w3.org/2001/vcard-rdf/3.0#" xmlns:vCard4="http://www.w3.org/2006/vcard/ns#" xmlns:bqbiol="http://biomodels.net/biology-qualifiers/" xmlns:bqmodel="http://biomodels.net/model-qualifiers/">
            <rdf:Description rdf:about="#M_3oocoa_c">
              <bqbiol:is>
                <rdf:Bag>
                  <rdf:li rdf:resource="http://identifiers.org/CHEBI:28264"/>
                  <rdf:li rdf:resource="http://identifiers.org/CHEBI:62619"/>
                  <rdf:li rdf:resource="http://identifiers.org/SLM:000001026"/>
                  <rdf:li rdf:resource="http://identifiers.org/bigg.metabolite:HC01406"/>
                  <rdf:li rdf:resource="http://identifiers.org/bigg.metabolite:o3xooctcoa"/>
                  <rdf:li rdf:resource="http://identifiers.org/hmdb:HMDB0003941"/>
                  <rdf:li rdf:resource="http://identifiers.org/kegg.compound:C05267"/>
                  <rdf:li rdf:resource="http://identifiers.org/lipidmaps:LMFA07050249"/>
                  <rdf:li rdf:resource="http://identifiers.org/metacyc.compound:CPD0-2106"/>
                  <rdf:li rdf:resource="http://identifiers.org/metanetx.chemical:MNXM1093448"/>
                  <rdf:li rdf:resource="http://identifiers.org/reactome:R-ALL-77328"/>
                  <rdf:li rdf:resource="http://identifiers.org/sabiork.compound:2744"/>
                  <rdf:li rdf:resource="http://identifiers.org/seed.compound:cpd03121"/>
                </rdf:Bag>
              </bqbiol:is>
            </rdf:Description>
          </rdf:RDF>
        </annotation>
      </species>
      <species metaid="M_occoa_c" sboTerm="SBO:0000247" id="M_occoa_c" name="Octanoyl-CoA (n-C8:0CoA)" hasOnlySubstanceUnits="true" boundaryCondition="false" constant="false">
        <annotation>
          <rdf:RDF xmlns:rdf="http://www.w3.org/1999/02/22-rdf-syntax-ns#" xmlns:dcterms="http://purl.org/dc/terms/" xmlns:vCard="http://www.w3.org/2001/vcard-rdf/3.0#" xmlns:vCard4="http://www.w3.org/2006/vcard/ns#" xmlns:bqbiol="http://biomodels.net/biology-qualifiers/" xmlns:bqmodel="http://biomodels.net/model-qualifiers/">
            <rdf:Description rdf:about="#M_occoa_c">
              <bqbiol:is>
                <rdf:Bag>
                  <rdf:li rdf:resource="http://identifiers.org/CHEBI:15533"/>
                  <rdf:li rdf:resource="http://identifiers.org/CHEBI:57386"/>
                  <rdf:li rdf:resource="http://identifiers.org/SLM:000000707"/>
                  <rdf:li rdf:resource="http://identifiers.org/bigg.metabolite:octcoa"/>
                  <rdf:li rdf:resource="http://identifiers.org/envipath:32de3cf4-e3e6-4168-956e-32fa5ddb0ce1/compound/803b8f43-e64d-427d-a22e-a38aca2708eb"/>
                  <rdf:li rdf:resource="http://identifiers.org/hmdb:HMDB0001070"/>
                  <rdf:li rdf:resource="http://identifiers.org/kegg.compound:C01944"/>
                  <rdf:li rdf:resource="http://identifiers.org/lipidmaps:LMFA07050355"/>
                  <rdf:li rdf:resource="http://identifiers.org/metacyc.compound:CPD-196"/>
                  <rdf:li rdf:resource="http://identifiers.org/metanetx.chemical:MNXM1093479"/>
                  <rdf:li rdf:resource="http://identifiers.org/reactome:R-ALL-390303"/>
                  <rdf:li rdf:resource="http://identifiers.org/reactome:R-ALL-77337"/>
                  <rdf:li rdf:resource="http://identifiers.org/sabiork.compound:2341"/>
                  <rdf:li rdf:resource="http://identifiers.org/seed.compound:cpd01335"/>
                </rdf:Bag>
              </bqbiol:is>
            </rdf:Description>
          </rdf:RDF>
        </annotation>
      </species>
      <species metaid="M_3odcoa_c" sboTerm="SBO:0000247" id="M_3odcoa_c" name="3-Oxodecanoyl-CoA" hasOnlySubstanceUnits="true" boundaryCondition="false" constant="false">
        <annotation>
          <rdf:RDF xmlns:rdf="http://www.w3.org/1999/02/22-rdf-syntax-ns#" xmlns:dcterms="http://purl.org/dc/terms/" xmlns:vCard="http://www.w3.org/2001/vcard-rdf/3.0#" xmlns:vCard4="http://www.w3.org/2006/vcard/ns#" xmlns:bqbiol="http://biomodels.net/biology-qualifiers/" xmlns:bqmodel="http://biomodels.net/model-qualifiers/">
            <rdf:Description rdf:about="#M_3odcoa_c">
              <bqbiol:is>
                <rdf:Bag>
                  <rdf:li rdf:resource="http://identifiers.org/CHEBI:28528"/>
                  <rdf:li rdf:resource="http://identifiers.org/CHEBI:62548"/>
                  <rdf:li rdf:resource="http://identifiers.org/SLM:000001028"/>
                  <rdf:li rdf:resource="http://identifiers.org/kegg.compound:C05265"/>
                  <rdf:li rdf:resource="http://identifiers.org/lipidmaps:LMFA07050239"/>
                  <rdf:li rdf:resource="http://identifiers.org/metacyc.compound:CPD0-2123"/>
                  <rdf:li rdf:resource="http://identifiers.org/metanetx.chemical:MNXM1104685"/>
                  <rdf:li rdf:resource="http://identifiers.org/reactome:R-ALL-77339"/>
                  <rdf:li rdf:resource="http://identifiers.org/sabiork.compound:21032"/>
                  <rdf:li rdf:resource="http://identifiers.org/sabiork.compound:2742"/>
                  <rdf:li rdf:resource="http://identifiers.org/seed.compound:cpd03119"/>
                </rdf:Bag>
              </bqbiol:is>
            </rdf:Description>
          </rdf:RDF>
        </annotation>
      </species>
      <species metaid="M_dcacoa_c" sboTerm="SBO:0000247" id="M_dcacoa_c" name="Decanoyl-CoA (n-C10:0CoA)" hasOnlySubstanceUnits="true" boundaryCondition="false" constant="false">
        <annotation>
          <rdf:RDF xmlns:rdf="http://www.w3.org/1999/02/22-rdf-syntax-ns#" xmlns:dcterms="http://purl.org/dc/terms/" xmlns:vCard="http://www.w3.org/2001/vcard-rdf/3.0#" xmlns:vCard4="http://www.w3.org/2006/vcard/ns#" xmlns:bqbiol="http://biomodels.net/biology-qualifiers/" xmlns:bqmodel="http://biomodels.net/model-qualifiers/">
            <rdf:Description rdf:about="#M_dcacoa_c">
              <bqbiol:is>
                <rdf:Bag>
                  <rdf:li rdf:resource="http://identifiers.org/CHEBI:28493"/>
                  <rdf:li rdf:resource="http://identifiers.org/CHEBI:61430"/>
                  <rdf:li rdf:resource="http://identifiers.org/SLM:000000709"/>
                  <rdf:li rdf:resource="http://identifiers.org/bigg.metabolite:deccoa"/>
                  <rdf:li rdf:resource="http://identifiers.org/hmdb:HMDB0006404"/>
                  <rdf:li rdf:resource="http://identifiers.org/kegg.compound:C05274"/>
                  <rdf:li rdf:resource="http://identifiers.org/lipidmaps:LMFA07050313"/>
                  <rdf:li rdf:resource="http://identifiers.org/metacyc.compound:CPD-10267"/>
                  <rdf:li rdf:resource="http://identifiers.org/metanetx.chemical:MNXM1092836"/>
                  <rdf:li rdf:resource="http://identifiers.org/reactome:R-ALL-77308"/>
                  <rdf:li rdf:resource="http://identifiers.org/sabiork.compound:2751"/>
                  <rdf:li rdf:resource="http://identifiers.org/seed.compound:cpd03128"/>
                </rdf:Bag>
              </bqbiol:is>
            </rdf:Description>
          </rdf:RDF>
        </annotation>
      </species>
      <species metaid="M_3oddcoa_c" sboTerm="SBO:0000247" id="M_3oddcoa_c" name="3-Oxododecanoyl-CoA" hasOnlySubstanceUnits="true" boundaryCondition="false" constant="false">
        <annotation>
          <rdf:RDF xmlns:rdf="http://www.w3.org/1999/02/22-rdf-syntax-ns#" xmlns:dcterms="http://purl.org/dc/terms/" xmlns:vCard="http://www.w3.org/2001/vcard-rdf/3.0#" xmlns:vCard4="http://www.w3.org/2006/vcard/ns#" xmlns:bqbiol="http://biomodels.net/biology-qualifiers/" xmlns:bqmodel="http://biomodels.net/model-qualifiers/">
            <rdf:Description rdf:about="#M_3oddcoa_c">
              <bqbiol:is>
                <rdf:Bag>
                  <rdf:li rdf:resource="http://identifiers.org/CHEBI:27868"/>
                  <rdf:li rdf:resource="http://identifiers.org/CHEBI:62615"/>
                  <rdf:li rdf:resource="http://identifiers.org/SLM:000001024"/>
                  <rdf:li rdf:resource="http://identifiers.org/kegg.compound:C05263"/>
                  <rdf:li rdf:resource="http://identifiers.org/lipidmaps:LMFA07050247"/>
                  <rdf:li rdf:resource="http://identifiers.org/metacyc.compound:CPD0-2105"/>
                  <rdf:li rdf:resource="http://identifiers.org/metanetx.chemical:MNXM1104695"/>
                  <rdf:li rdf:resource="http://identifiers.org/reactome:R-ALL-77253"/>
                  <rdf:li rdf:resource="http://identifiers.org/sabiork.compound:2740"/>
                  <rdf:li rdf:resource="http://identifiers.org/seed.compound:cpd03117"/>
                </rdf:Bag>
              </bqbiol:is>
            </rdf:Description>
          </rdf:RDF>
        </annotation>
      </species>
      <species metaid="M_dccoa_c" sboTerm="SBO:0000247" id="M_dccoa_c" name="Decanoyl CoA C31H50N7O17P3S" hasOnlySubstanceUnits="true" boundaryCondition="false" constant="false">
        <annotation>
          <rdf:RDF xmlns:rdf="http://www.w3.org/1999/02/22-rdf-syntax-ns#" xmlns:dcterms="http://purl.org/dc/terms/" xmlns:vCard="http://www.w3.org/2001/vcard-rdf/3.0#" xmlns:vCard4="http://www.w3.org/2006/vcard/ns#" xmlns:bqbiol="http://biomodels.net/biology-qualifiers/" xmlns:bqmodel="http://biomodels.net/model-qualifiers/">
            <rdf:Description rdf:about="#M_dccoa_c">
              <bqbiol:is>
                <rdf:Bag>
                  <rdf:li rdf:resource="http://identifiers.org/metanetx.chemical:MNXM730252"/>
                </rdf:Bag>
              </bqbiol:is>
            </rdf:Description>
          </rdf:RDF>
        </annotation>
      </species>
      <species metaid="M_ddcacoa_c" sboTerm="SBO:0000247" id="M_ddcacoa_c" name="Dodecanoyl-CoA (n-C12:0CoA)" hasOnlySubstanceUnits="true" boundaryCondition="false" constant="false">
        <annotation>
          <rdf:RDF xmlns:rdf="http://www.w3.org/1999/02/22-rdf-syntax-ns#" xmlns:dcterms="http://purl.org/dc/terms/" xmlns:vCard="http://www.w3.org/2001/vcard-rdf/3.0#" xmlns:vCard4="http://www.w3.org/2006/vcard/ns#" xmlns:bqbiol="http://biomodels.net/biology-qualifiers/" xmlns:bqmodel="http://biomodels.net/model-qualifiers/">
            <rdf:Description rdf:about="#M_ddcacoa_c">
              <bqbiol:is>
                <rdf:Bag>
                  <rdf:li rdf:resource="http://identifiers.org/CHEBI:15521"/>
                  <rdf:li rdf:resource="http://identifiers.org/CHEBI:57375"/>
                  <rdf:li rdf:resource="http://identifiers.org/SLM:000000649"/>
                  <rdf:li rdf:resource="http://identifiers.org/hmdb:HMDB0003571"/>
                  <rdf:li rdf:resource="http://identifiers.org/kegg.compound:C01832"/>
                  <rdf:li rdf:resource="http://identifiers.org/lipidmaps:LMFA07050340"/>
                  <rdf:li rdf:resource="http://identifiers.org/metacyc.compound:LAUROYLCOA-CPD"/>
                  <rdf:li rdf:resource="http://identifiers.org/metanetx.chemical:MNXM1104435"/>
                  <rdf:li rdf:resource="http://identifiers.org/reactome:R-ALL-2534041"/>
                  <rdf:li rdf:resource="http://identifiers.org/reactome:R-ALL-77261"/>
                  <rdf:li rdf:resource="http://identifiers.org/sabiork.compound:2322"/>
                  <rdf:li rdf:resource="http://identifiers.org/seed.compound:cpd01260"/>
                </rdf:Bag>
              </bqbiol:is>
            </rdf:Description>
          </rdf:RDF>
        </annotation>
      </species>
      <species metaid="M_3otdcoa_c" sboTerm="SBO:0000247" id="M_3otdcoa_c" name="3-Oxotetradecanoyl-CoA" hasOnlySubstanceUnits="true" boundaryCondition="false" constant="false">
        <annotation>
          <rdf:RDF xmlns:rdf="http://www.w3.org/1999/02/22-rdf-syntax-ns#" xmlns:dcterms="http://purl.org/dc/terms/" xmlns:vCard="http://www.w3.org/2001/vcard-rdf/3.0#" xmlns:vCard4="http://www.w3.org/2006/vcard/ns#" xmlns:bqbiol="http://biomodels.net/biology-qualifiers/" xmlns:bqmodel="http://biomodels.net/model-qualifiers/">
            <rdf:Description rdf:about="#M_3otdcoa_c">
              <bqbiol:is>
                <rdf:Bag>
                  <rdf:li rdf:resource="http://identifiers.org/CHEBI:28726"/>
                  <rdf:li rdf:resource="http://identifiers.org/CHEBI:62543"/>
                  <rdf:li rdf:resource="http://identifiers.org/SLM:000001022"/>
                  <rdf:li rdf:resource="http://identifiers.org/hmdb:HMDB0003935"/>
                  <rdf:li rdf:resource="http://identifiers.org/kegg.compound:C05261"/>
                  <rdf:li rdf:resource="http://identifiers.org/lipidmaps:LMFA07050256"/>
                  <rdf:li rdf:resource="http://identifiers.org/metacyc.compound:CPD-10284"/>
                  <rdf:li rdf:resource="http://identifiers.org/metanetx.chemical:MNXM1103776"/>
                  <rdf:li rdf:resource="http://identifiers.org/reactome:R-ALL-77269"/>
                  <rdf:li rdf:resource="http://identifiers.org/sabiork.compound:2738"/>
                  <rdf:li rdf:resource="http://identifiers.org/seed.compound:cpd12689"/>
                </rdf:Bag>
              </bqbiol:is>
            </rdf:Description>
          </rdf:RDF>
        </annotation>
      </species>
      <species metaid="M_ddcoa_c" sboTerm="SBO:0000247" id="M_ddcoa_c" name="Dodecanoyl CoA  n C120CoA  C33H54N7O17P3S" hasOnlySubstanceUnits="true" boundaryCondition="false" constant="false">
        <annotation>
          <rdf:RDF xmlns:rdf="http://www.w3.org/1999/02/22-rdf-syntax-ns#" xmlns:dcterms="http://purl.org/dc/terms/" xmlns:vCard="http://www.w3.org/2001/vcard-rdf/3.0#" xmlns:vCard4="http://www.w3.org/2006/vcard/ns#" xmlns:bqbiol="http://biomodels.net/biology-qualifiers/" xmlns:bqmodel="http://biomodels.net/model-qualifiers/">
            <rdf:Description rdf:about="#M_ddcoa_c">
              <bqbiol:is>
                <rdf:Bag>
                  <rdf:li rdf:resource="http://identifiers.org/metanetx.chemical:MNXM164739"/>
                </rdf:Bag>
              </bqbiol:is>
            </rdf:Description>
          </rdf:RDF>
        </annotation>
      </species>
      <species metaid="M_tdcoa_c" sboTerm="SBO:0000247" id="M_tdcoa_c" name="Tetradecanoyl-CoA (n-C14:0CoA)" hasOnlySubstanceUnits="true" boundaryCondition="false" constant="false">
        <annotation>
          <rdf:RDF xmlns:rdf="http://www.w3.org/1999/02/22-rdf-syntax-ns#" xmlns:dcterms="http://purl.org/dc/terms/" xmlns:vCard="http://www.w3.org/2001/vcard-rdf/3.0#" xmlns:vCard4="http://www.w3.org/2006/vcard/ns#" xmlns:bqbiol="http://biomodels.net/biology-qualifiers/" xmlns:bqmodel="http://biomodels.net/model-qualifiers/">
            <rdf:Description rdf:about="#M_tdcoa_c">
              <bqbiol:is>
                <rdf:Bag>
                  <rdf:li rdf:resource="http://identifiers.org/CHEBI:15532"/>
                  <rdf:li rdf:resource="http://identifiers.org/CHEBI:57385"/>
                  <rdf:li rdf:resource="http://identifiers.org/SLM:000000439"/>
                  <rdf:li rdf:resource="http://identifiers.org/kegg.compound:C02593"/>
                  <rdf:li rdf:resource="http://identifiers.org/lipidmaps:LMFA07050352"/>
                  <rdf:li rdf:resource="http://identifiers.org/metacyc.compound:TETRADECANOYL-COA"/>
                  <rdf:li rdf:resource="http://identifiers.org/metanetx.chemical:MNXM1104283"/>
                  <rdf:li rdf:resource="http://identifiers.org/reactome:R-ALL-184174"/>
                  <rdf:li rdf:resource="http://identifiers.org/reactome:R-ALL-2534019"/>
                  <rdf:li rdf:resource="http://identifiers.org/reactome:R-ALL-77272"/>
                  <rdf:li rdf:resource="http://identifiers.org/sabiork.compound:2457"/>
                  <rdf:li rdf:resource="http://identifiers.org/seed.compound:cpd01695"/>
                </rdf:Bag>
              </bqbiol:is>
            </rdf:Description>
          </rdf:RDF>
        </annotation>
      </species>
      <species metaid="M_3ohdcoa_c" sboTerm="SBO:0000247" id="M_3ohdcoa_c" name="3-Oxohexadecanoyl-CoA" hasOnlySubstanceUnits="true" boundaryCondition="false" constant="false">
        <annotation>
          <rdf:RDF xmlns:rdf="http://www.w3.org/1999/02/22-rdf-syntax-ns#" xmlns:dcterms="http://purl.org/dc/terms/" xmlns:vCard="http://www.w3.org/2001/vcard-rdf/3.0#" xmlns:vCard4="http://www.w3.org/2006/vcard/ns#" xmlns:bqbiol="http://biomodels.net/biology-qualifiers/" xmlns:bqmodel="http://biomodels.net/model-qualifiers/">
            <rdf:Description rdf:about="#M_3ohdcoa_c">
              <bqbiol:is>
                <rdf:Bag>
                  <rdf:li rdf:resource="http://identifiers.org/CHEBI:15491"/>
                  <rdf:li rdf:resource="http://identifiers.org/CHEBI:57349"/>
                  <rdf:li rdf:resource="http://identifiers.org/SLM:000000869"/>
                  <rdf:li rdf:resource="http://identifiers.org/kegg.compound:C05259"/>
                  <rdf:li rdf:resource="http://identifiers.org/lipidmaps:LMFA07050250"/>
                  <rdf:li rdf:resource="http://identifiers.org/metacyc.compound:3-OXOPALMITOYL-COA"/>
                  <rdf:li rdf:resource="http://identifiers.org/metanetx.chemical:MNXM1104713"/>
                  <rdf:li rdf:resource="http://identifiers.org/reactome:R-ALL-77302"/>
                  <rdf:li rdf:resource="http://identifiers.org/sabiork.compound:2736"/>
                  <rdf:li rdf:resource="http://identifiers.org/seed.compound:cpd03114"/>
                </rdf:Bag>
              </bqbiol:is>
            </rdf:Description>
          </rdf:RDF>
        </annotation>
      </species>
      <species metaid="M_3ohodcoa_c" sboTerm="SBO:0000247" id="M_3ohodcoa_c" name="3-Oxooctadecanoyl-CoA" hasOnlySubstanceUnits="true" boundaryCondition="false" constant="false">
        <annotation>
          <rdf:RDF xmlns:rdf="http://www.w3.org/1999/02/22-rdf-syntax-ns#" xmlns:dcterms="http://purl.org/dc/terms/" xmlns:vCard="http://www.w3.org/2001/vcard-rdf/3.0#" xmlns:vCard4="http://www.w3.org/2006/vcard/ns#" xmlns:bqbiol="http://biomodels.net/biology-qualifiers/" xmlns:bqmodel="http://biomodels.net/model-qualifiers/">
            <rdf:Description rdf:about="#M_3ohodcoa_c">
              <bqbiol:is>
                <rdf:Bag>
                  <rdf:li rdf:resource="http://identifiers.org/CHEBI:50571"/>
                  <rdf:li rdf:resource="http://identifiers.org/CHEBI:71407"/>
                  <rdf:li rdf:resource="http://identifiers.org/SLM:000000487"/>
                  <rdf:li rdf:resource="http://identifiers.org/kegg.compound:C16216"/>
                  <rdf:li rdf:resource="http://identifiers.org/lipidmaps:LMFA07050248"/>
                  <rdf:li rdf:resource="http://identifiers.org/metacyc.compound:CPD-10260"/>
                  <rdf:li rdf:resource="http://identifiers.org/metanetx.chemical:MNXM1104572"/>
                  <rdf:li rdf:resource="http://identifiers.org/reactome:R-ALL-548812"/>
                  <rdf:li rdf:resource="http://identifiers.org/sabiork.compound:32336"/>
                  <rdf:li rdf:resource="http://identifiers.org/seed.compound:cpd14935"/>
                </rdf:Bag>
              </bqbiol:is>
            </rdf:Description>
          </rdf:RDF>
        </annotation>
      </species>
      <species metaid="M_pmtcoa_c" sboTerm="SBO:0000247" id="M_pmtcoa_c" name="Palmitoyl-CoA (n-C16:0CoA)" hasOnlySubstanceUnits="true" boundaryCondition="false" constant="false">
        <annotation>
          <rdf:RDF xmlns:rdf="http://www.w3.org/1999/02/22-rdf-syntax-ns#" xmlns:dcterms="http://purl.org/dc/terms/" xmlns:vCard="http://www.w3.org/2001/vcard-rdf/3.0#" xmlns:vCard4="http://www.w3.org/2006/vcard/ns#" xmlns:bqbiol="http://biomodels.net/biology-qualifiers/" xmlns:bqmodel="http://biomodels.net/model-qualifiers/">
            <rdf:Description rdf:about="#M_pmtcoa_c">
              <bqbiol:is>
                <rdf:Bag>
                  <rdf:li rdf:resource="http://identifiers.org/CHEBI:15525"/>
                  <rdf:li rdf:resource="http://identifiers.org/CHEBI:57379"/>
                  <rdf:li rdf:resource="http://identifiers.org/SLM:000000383"/>
                  <rdf:li rdf:resource="http://identifiers.org/hmdb:HMDB0001338"/>
                  <rdf:li rdf:resource="http://identifiers.org/hmdb:HMDB0059623"/>
                  <rdf:li rdf:resource="http://identifiers.org/kegg.compound:C00154"/>
                  <rdf:li rdf:resource="http://identifiers.org/lipidmaps:LMFA07050360"/>
                  <rdf:li rdf:resource="http://identifiers.org/metacyc.compound:PALMITYL-COA"/>
                  <rdf:li rdf:resource="http://identifiers.org/metanetx.chemical:MNXM1106160"/>
                  <rdf:li rdf:resource="http://identifiers.org/reactome:R-ALL-200993"/>
                  <rdf:li rdf:resource="http://identifiers.org/reactome:R-ALL-390426"/>
                  <rdf:li rdf:resource="http://identifiers.org/reactome:R-ALL-5358339"/>
                  <rdf:li rdf:resource="http://identifiers.org/reactome:R-ALL-77281"/>
                  <rdf:li rdf:resource="http://identifiers.org/sabiork.compound:1310"/>
                  <rdf:li rdf:resource="http://identifiers.org/seed.compound:cpd00134"/>
                </rdf:Bag>
              </bqbiol:is>
            </rdf:Description>
          </rdf:RDF>
        </annotation>
      </species>
      <species metaid="M_acald_e" sboTerm="SBO:0000247" id="M_acald_e" name="Acetaldehyde" hasOnlySubstanceUnits="true" boundaryCondition="false" constant="false">
        <annotation>
          <rdf:RDF xmlns:rdf="http://www.w3.org/1999/02/22-rdf-syntax-ns#" xmlns:dcterms="http://purl.org/dc/terms/" xmlns:vCard="http://www.w3.org/2001/vcard-rdf/3.0#" xmlns:vCard4="http://www.w3.org/2006/vcard/ns#" xmlns:bqbiol="http://biomodels.net/biology-qualifiers/" xmlns:bqmodel="http://biomodels.net/model-qualifiers/">
            <rdf:Description rdf:about="#M_acald_e">
              <bqbiol:is>
                <rdf:Bag>
                  <rdf:li rdf:resource="http://identifiers.org/CHEBI:15343"/>
                  <rdf:li rdf:resource="http://identifiers.org/envipath:32de3cf4-e3e6-4168-956e-32fa5ddb0ce1/compound/78f3645f-408e-4001-9dda-a52ea62a15d4"/>
                  <rdf:li rdf:resource="http://identifiers.org/envipath:4fd7f3e0-dd25-43ac-9453-dda3e52396e4/compound/9c8865b2-a99d-42e4-a042-c88504f04b51"/>
                  <rdf:li rdf:resource="http://identifiers.org/envipath:5882df9c-dae1-4d80-a40e-db4724271456/compound/47aa8e53-36ae-4be3-987c-c1cfab66af78"/>
                  <rdf:li rdf:resource="http://identifiers.org/envipath:650babc9-9d68-4b73-9332-11972ca26f7b/compound/ee2c714d-ff9d-4df8-b343-48c1ec76ef0e"/>
                  <rdf:li rdf:resource="http://identifiers.org/hmdb:HMDB0000990"/>
                  <rdf:li rdf:resource="http://identifiers.org/kegg.compound:C00084"/>
                  <rdf:li rdf:resource="http://identifiers.org/metacyc.compound:ACETALD"/>
                  <rdf:li rdf:resource="http://identifiers.org/metanetx.chemical:MNXM75"/>
                  <rdf:li rdf:resource="http://identifiers.org/reactome:R-ALL-113532"/>
                  <rdf:li rdf:resource="http://identifiers.org/reactome:R-ALL-113681"/>
                  <rdf:li rdf:resource="http://identifiers.org/reactome:R-ALL-113745"/>
                  <rdf:li rdf:resource="http://identifiers.org/reactome:R-ALL-29510"/>
                  <rdf:li rdf:resource="http://identifiers.org/sabiork.compound:1292"/>
                  <rdf:li rdf:resource="http://identifiers.org/seed.compound:cpd00071"/>
                </rdf:Bag>
              </bqbiol:is>
            </rdf:Description>
          </rdf:RDF>
        </annotation>
      </species>
      <species metaid="M_acald_c" sboTerm="SBO:0000247" id="M_acald_c" name="Acetaldehyde" hasOnlySubstanceUnits="true" boundaryCondition="false" constant="false">
        <annotation>
          <rdf:RDF xmlns:rdf="http://www.w3.org/1999/02/22-rdf-syntax-ns#" xmlns:dcterms="http://purl.org/dc/terms/" xmlns:vCard="http://www.w3.org/2001/vcard-rdf/3.0#" xmlns:vCard4="http://www.w3.org/2006/vcard/ns#" xmlns:bqbiol="http://biomodels.net/biology-qualifiers/" xmlns:bqmodel="http://biomodels.net/model-qualifiers/">
            <rdf:Description rdf:about="#M_acald_c">
              <bqbiol:is>
                <rdf:Bag>
                  <rdf:li rdf:resource="http://identifiers.org/CHEBI:15343"/>
                  <rdf:li rdf:resource="http://identifiers.org/envipath:32de3cf4-e3e6-4168-956e-32fa5ddb0ce1/compound/78f3645f-408e-4001-9dda-a52ea62a15d4"/>
                  <rdf:li rdf:resource="http://identifiers.org/envipath:4fd7f3e0-dd25-43ac-9453-dda3e52396e4/compound/9c8865b2-a99d-42e4-a042-c88504f04b51"/>
                  <rdf:li rdf:resource="http://identifiers.org/envipath:5882df9c-dae1-4d80-a40e-db4724271456/compound/47aa8e53-36ae-4be3-987c-c1cfab66af78"/>
                  <rdf:li rdf:resource="http://identifiers.org/envipath:650babc9-9d68-4b73-9332-11972ca26f7b/compound/ee2c714d-ff9d-4df8-b343-48c1ec76ef0e"/>
                  <rdf:li rdf:resource="http://identifiers.org/hmdb:HMDB0000990"/>
                  <rdf:li rdf:resource="http://identifiers.org/kegg.compound:C00084"/>
                  <rdf:li rdf:resource="http://identifiers.org/metacyc.compound:ACETALD"/>
                  <rdf:li rdf:resource="http://identifiers.org/metanetx.chemical:MNXM75"/>
                  <rdf:li rdf:resource="http://identifiers.org/reactome:R-ALL-113532"/>
                  <rdf:li rdf:resource="http://identifiers.org/reactome:R-ALL-113681"/>
                  <rdf:li rdf:resource="http://identifiers.org/reactome:R-ALL-113745"/>
                  <rdf:li rdf:resource="http://identifiers.org/reactome:R-ALL-29510"/>
                  <rdf:li rdf:resource="http://identifiers.org/sabiork.compound:1292"/>
                  <rdf:li rdf:resource="http://identifiers.org/seed.compound:cpd00071"/>
                </rdf:Bag>
              </bqbiol:is>
            </rdf:Description>
          </rdf:RDF>
        </annotation>
      </species>
      <species metaid="M_acald_p" sboTerm="SBO:0000247" id="M_acald_p" name="Acetaldehyde" hasOnlySubstanceUnits="true" boundaryCondition="false" constant="false">
        <annotation>
          <rdf:RDF xmlns:rdf="http://www.w3.org/1999/02/22-rdf-syntax-ns#" xmlns:dcterms="http://purl.org/dc/terms/" xmlns:vCard="http://www.w3.org/2001/vcard-rdf/3.0#" xmlns:vCard4="http://www.w3.org/2006/vcard/ns#" xmlns:bqbiol="http://biomodels.net/biology-qualifiers/" xmlns:bqmodel="http://biomodels.net/model-qualifiers/">
            <rdf:Description rdf:about="#M_acald_p">
              <bqbiol:is>
                <rdf:Bag>
                  <rdf:li rdf:resource="http://identifiers.org/CHEBI:15343"/>
                  <rdf:li rdf:resource="http://identifiers.org/envipath:32de3cf4-e3e6-4168-956e-32fa5ddb0ce1/compound/78f3645f-408e-4001-9dda-a52ea62a15d4"/>
                  <rdf:li rdf:resource="http://identifiers.org/envipath:4fd7f3e0-dd25-43ac-9453-dda3e52396e4/compound/9c8865b2-a99d-42e4-a042-c88504f04b51"/>
                  <rdf:li rdf:resource="http://identifiers.org/envipath:5882df9c-dae1-4d80-a40e-db4724271456/compound/47aa8e53-36ae-4be3-987c-c1cfab66af78"/>
                  <rdf:li rdf:resource="http://identifiers.org/envipath:650babc9-9d68-4b73-9332-11972ca26f7b/compound/ee2c714d-ff9d-4df8-b343-48c1ec76ef0e"/>
                  <rdf:li rdf:resource="http://identifiers.org/hmdb:HMDB0000990"/>
                  <rdf:li rdf:resource="http://identifiers.org/kegg.compound:C00084"/>
                  <rdf:li rdf:resource="http://identifiers.org/metacyc.compound:ACETALD"/>
                  <rdf:li rdf:resource="http://identifiers.org/metanetx.chemical:MNXM75"/>
                  <rdf:li rdf:resource="http://identifiers.org/reactome:R-ALL-113532"/>
                  <rdf:li rdf:resource="http://identifiers.org/reactome:R-ALL-113681"/>
                  <rdf:li rdf:resource="http://identifiers.org/reactome:R-ALL-113745"/>
                  <rdf:li rdf:resource="http://identifiers.org/reactome:R-ALL-29510"/>
                  <rdf:li rdf:resource="http://identifiers.org/sabiork.compound:1292"/>
                  <rdf:li rdf:resource="http://identifiers.org/seed.compound:cpd00071"/>
                </rdf:Bag>
              </bqbiol:is>
            </rdf:Description>
          </rdf:RDF>
        </annotation>
      </species>
      <species metaid="M_hco3_c" sboTerm="SBO:0000247" id="M_hco3_c" name="Bicarbonate" hasOnlySubstanceUnits="true" boundaryCondition="false" constant="false">
        <annotation>
          <rdf:RDF xmlns:rdf="http://www.w3.org/1999/02/22-rdf-syntax-ns#" xmlns:dcterms="http://purl.org/dc/terms/" xmlns:vCard="http://www.w3.org/2001/vcard-rdf/3.0#" xmlns:vCard4="http://www.w3.org/2006/vcard/ns#" xmlns:bqbiol="http://biomodels.net/biology-qualifiers/" xmlns:bqmodel="http://biomodels.net/model-qualifiers/">
            <rdf:Description rdf:about="#M_hco3_c">
              <bqbiol:is>
                <rdf:Bag>
                  <rdf:li rdf:resource="http://identifiers.org/CHEBI:17544"/>
                  <rdf:li rdf:resource="http://identifiers.org/CHEBI:28976"/>
                  <rdf:li rdf:resource="http://identifiers.org/CHEBI:41609"/>
                  <rdf:li rdf:resource="http://identifiers.org/bigg.metabolite:h2co3"/>
                  <rdf:li rdf:resource="http://identifiers.org/envipath:4fd7f3e0-dd25-43ac-9453-dda3e52396e4/compound/c78c72b7-2f2b-4dde-9f3d-80bb61a1da3e"/>
                  <rdf:li rdf:resource="http://identifiers.org/envipath:650babc9-9d68-4b73-9332-11972ca26f7b/compound/34be09c7-8615-4ee1-806a-6a93ae28d922"/>
                  <rdf:li rdf:resource="http://identifiers.org/hmdb:HMDB0000595"/>
                  <rdf:li rdf:resource="http://identifiers.org/kegg.compound:C00288"/>
                  <rdf:li rdf:resource="http://identifiers.org/kegg.compound:C01353"/>
                  <rdf:li rdf:resource="http://identifiers.org/metacyc.compound:CO3"/>
                  <rdf:li rdf:resource="http://identifiers.org/metacyc.compound:H2CO3"/>
                  <rdf:li rdf:resource="http://identifiers.org/metacyc.compound:HCO3"/>
                  <rdf:li rdf:resource="http://identifiers.org/metanetx.chemical:MNXM60"/>
                  <rdf:li rdf:resource="http://identifiers.org/reactome:R-ALL-111627"/>
                  <rdf:li rdf:resource="http://identifiers.org/reactome:R-ALL-2101051"/>
                  <rdf:li rdf:resource="http://identifiers.org/reactome:R-ALL-29896"/>
                  <rdf:li rdf:resource="http://identifiers.org/reactome:R-ALL-425425"/>
                  <rdf:li rdf:resource="http://identifiers.org/sabiork.compound:1916"/>
                  <rdf:li rdf:resource="http://identifiers.org/sabiork.compound:2275"/>
                  <rdf:li rdf:resource="http://identifiers.org/seed.compound:cpd00242"/>
                </rdf:Bag>
              </bqbiol:is>
            </rdf:Description>
          </rdf:RDF>
        </annotation>
      </species>
      <species metaid="M_adp_c" sboTerm="SBO:0000247" id="M_adp_c" name="ADP C10H12N5O10P2" hasOnlySubstanceUnits="true" boundaryCondition="false" constant="false">
        <annotation>
          <rdf:RDF xmlns:rdf="http://www.w3.org/1999/02/22-rdf-syntax-ns#" xmlns:dcterms="http://purl.org/dc/terms/" xmlns:vCard="http://www.w3.org/2001/vcard-rdf/3.0#" xmlns:vCard4="http://www.w3.org/2006/vcard/ns#" xmlns:bqbiol="http://biomodels.net/biology-qualifiers/" xmlns:bqmodel="http://biomodels.net/model-qualifiers/">
            <rdf:Description rdf:about="#M_adp_c">
              <bqbiol:is>
                <rdf:Bag>
                  <rdf:li rdf:resource="http://identifiers.org/CHEBI:16761"/>
                  <rdf:li rdf:resource="http://identifiers.org/CHEBI:456216"/>
                  <rdf:li rdf:resource="http://identifiers.org/CHEBI:87518"/>
                  <rdf:li rdf:resource="http://identifiers.org/hmdb:HMDB0001341"/>
                  <rdf:li rdf:resource="http://identifiers.org/kegg.compound:C00008"/>
                  <rdf:li rdf:resource="http://identifiers.org/kegg.glycan:G11113"/>
                  <rdf:li rdf:resource="http://identifiers.org/metacyc.compound:ADP"/>
                  <rdf:li rdf:resource="http://identifiers.org/metacyc.compound:ADP-GROUP"/>
                  <rdf:li rdf:resource="http://identifiers.org/metanetx.chemical:MNXM40333"/>
                  <rdf:li rdf:resource="http://identifiers.org/reactome:R-ALL-113581"/>
                  <rdf:li rdf:resource="http://identifiers.org/reactome:R-ALL-113582"/>
                  <rdf:li rdf:resource="http://identifiers.org/reactome:R-ALL-114564"/>
                  <rdf:li rdf:resource="http://identifiers.org/reactome:R-ALL-114565"/>
                  <rdf:li rdf:resource="http://identifiers.org/reactome:R-ALL-196180"/>
                  <rdf:li rdf:resource="http://identifiers.org/reactome:R-ALL-211606"/>
                  <rdf:li rdf:resource="http://identifiers.org/reactome:R-ALL-29370"/>
                  <rdf:li rdf:resource="http://identifiers.org/reactome:R-ALL-5632457"/>
                  <rdf:li rdf:resource="http://identifiers.org/reactome:R-ALL-8931884"/>
                  <rdf:li rdf:resource="http://identifiers.org/sabiork.compound:35"/>
                  <rdf:li rdf:resource="http://identifiers.org/seed.compound:cpd00008"/>
                  <rdf:li rdf:resource="http://identifiers.org/seed.compound:cpd22244"/>
                </rdf:Bag>
              </bqbiol:is>
            </rdf:Description>
          </rdf:RDF>
        </annotation>
      </species>
      <species metaid="M_malcoa_c" sboTerm="SBO:0000247" id="M_malcoa_c" name="Malonyl CoA C24H33N7O19P3S" hasOnlySubstanceUnits="true" boundaryCondition="false" constant="false">
        <annotation>
          <rdf:RDF xmlns:rdf="http://www.w3.org/1999/02/22-rdf-syntax-ns#" xmlns:dcterms="http://purl.org/dc/terms/" xmlns:vCard="http://www.w3.org/2001/vcard-rdf/3.0#" xmlns:vCard4="http://www.w3.org/2006/vcard/ns#" xmlns:bqbiol="http://biomodels.net/biology-qualifiers/" xmlns:bqmodel="http://biomodels.net/model-qualifiers/">
            <rdf:Description rdf:about="#M_malcoa_c">
              <bqbiol:is>
                <rdf:Bag>
                  <rdf:li rdf:resource="http://identifiers.org/CHEBI:15531"/>
                  <rdf:li rdf:resource="http://identifiers.org/CHEBI:57384"/>
                  <rdf:li rdf:resource="http://identifiers.org/SLM:000000274"/>
                  <rdf:li rdf:resource="http://identifiers.org/kegg.compound:C00083"/>
                  <rdf:li rdf:resource="http://identifiers.org/lipidmaps:LMFA07050345"/>
                  <rdf:li rdf:resource="http://identifiers.org/metacyc.compound:MALONYL-COA"/>
                  <rdf:li rdf:resource="http://identifiers.org/metanetx.chemical:MNXM1106093"/>
                  <rdf:li rdf:resource="http://identifiers.org/reactome:R-ALL-2046066"/>
                  <rdf:li rdf:resource="http://identifiers.org/reactome:R-ALL-29508"/>
                  <rdf:li rdf:resource="http://identifiers.org/reactome:R-ALL-977323"/>
                  <rdf:li rdf:resource="http://identifiers.org/sabiork.compound:1930"/>
                  <rdf:li rdf:resource="http://identifiers.org/seed.compound:cpd00070"/>
                </rdf:Bag>
              </bqbiol:is>
            </rdf:Description>
          </rdf:RDF>
        </annotation>
      </species>
      <species metaid="M_pi_c" sboTerm="SBO:0000247" id="M_pi_c" name="Phosphate" hasOnlySubstanceUnits="true" boundaryCondition="false" constant="false">
        <annotation>
          <rdf:RDF xmlns:rdf="http://www.w3.org/1999/02/22-rdf-syntax-ns#" xmlns:dcterms="http://purl.org/dc/terms/" xmlns:vCard="http://www.w3.org/2001/vcard-rdf/3.0#" xmlns:vCard4="http://www.w3.org/2006/vcard/ns#" xmlns:bqbiol="http://biomodels.net/biology-qualifiers/" xmlns:bqmodel="http://biomodels.net/model-qualifiers/">
            <rdf:Description rdf:about="#M_pi_c">
              <bqbiol:is>
                <rdf:Bag>
                  <rdf:li rdf:resource="http://identifiers.org/CHEBI:18367"/>
                  <rdf:li rdf:resource="http://identifiers.org/CHEBI:26020"/>
                  <rdf:li rdf:resource="http://identifiers.org/CHEBI:26078"/>
                  <rdf:li rdf:resource="http://identifiers.org/CHEBI:35780"/>
                  <rdf:li rdf:resource="http://identifiers.org/CHEBI:39745"/>
                  <rdf:li rdf:resource="http://identifiers.org/CHEBI:43474"/>
                  <rdf:li rdf:resource="http://identifiers.org/envipath:32de3cf4-e3e6-4168-956e-32fa5ddb0ce1/compound/c581b2ce-6238-45de-abc0-60ca8d47ed04"/>
                  <rdf:li rdf:resource="http://identifiers.org/envipath:5882df9c-dae1-4d80-a40e-db4724271456/compound/84684967-eade-48d4-b25d-c4aede0a0836"/>
                  <rdf:li rdf:resource="http://identifiers.org/envipath:5882df9c-dae1-4d80-a40e-db4724271456/compound/ad82c39b-2edb-4953-b971-79a2d2ea6e26"/>
                  <rdf:li rdf:resource="http://identifiers.org/envipath:650babc9-9d68-4b73-9332-11972ca26f7b/compound/aac01fea-4223-49c1-8b12-cd50f11ebfc8"/>
                  <rdf:li rdf:resource="http://identifiers.org/envipath:650babc9-9d68-4b73-9332-11972ca26f7b/compound/db5219ee-60cb-4370-b066-340c9faf069c"/>
                  <rdf:li rdf:resource="http://identifiers.org/hmdb:HMDB0001429"/>
                  <rdf:li rdf:resource="http://identifiers.org/kegg.compound:C00009"/>
                  <rdf:li rdf:resource="http://identifiers.org/kegg.drug:D05467"/>
                  <rdf:li rdf:resource="http://identifiers.org/metacyc.compound:CPD-16459"/>
                  <rdf:li rdf:resource="http://identifiers.org/metacyc.compound:CPD-20124"/>
                  <rdf:li rdf:resource="http://identifiers.org/metacyc.compound:Isoprenoid-Derivatives"/>
                  <rdf:li rdf:resource="http://identifiers.org/metacyc.compound:PHOSPHATE-GROUP"/>
                  <rdf:li rdf:resource="http://identifiers.org/metacyc.compound:Pi"/>
                  <rdf:li rdf:resource="http://identifiers.org/metanetx.chemical:MNXM9"/>
                  <rdf:li rdf:resource="http://identifiers.org/reactome:R-ALL-109277"/>
                  <rdf:li rdf:resource="http://identifiers.org/reactome:R-ALL-1132287"/>
                  <rdf:li rdf:resource="http://identifiers.org/reactome:R-ALL-113548"/>
                  <rdf:li rdf:resource="http://identifiers.org/reactome:R-ALL-113550"/>
                  <rdf:li rdf:resource="http://identifiers.org/reactome:R-ALL-113551"/>
                  <rdf:li rdf:resource="http://identifiers.org/reactome:R-ALL-114640"/>
                  <rdf:li rdf:resource="http://identifiers.org/reactome:R-ALL-2255331"/>
                  <rdf:li rdf:resource="http://identifiers.org/reactome:R-ALL-29372"/>
                  <rdf:li rdf:resource="http://identifiers.org/reactome:R-ALL-5228339"/>
                  <rdf:li rdf:resource="http://identifiers.org/reactome:R-ALL-947590"/>
                  <rdf:li rdf:resource="http://identifiers.org/sabiork.compound:36"/>
                  <rdf:li rdf:resource="http://identifiers.org/seed.compound:cpd00009"/>
                  <rdf:li rdf:resource="http://identifiers.org/seed.compound:cpd27787"/>
                </rdf:Bag>
              </bqbiol:is>
            </rdf:Description>
          </rdf:RDF>
        </annotation>
      </species>
      <species metaid="M_acgam6p_c" sboTerm="SBO:0000247" id="M_acgam6p_c" name="N-Acetyl-D-glucosamine 6-phosphate" hasOnlySubstanceUnits="true" boundaryCondition="false" constant="false">
        <annotation>
          <rdf:RDF xmlns:rdf="http://www.w3.org/1999/02/22-rdf-syntax-ns#" xmlns:dcterms="http://purl.org/dc/terms/" xmlns:vCard="http://www.w3.org/2001/vcard-rdf/3.0#" xmlns:vCard4="http://www.w3.org/2006/vcard/ns#" xmlns:bqbiol="http://biomodels.net/biology-qualifiers/" xmlns:bqmodel="http://biomodels.net/model-qualifiers/">
            <rdf:Description rdf:about="#M_acgam6p_c">
              <bqbiol:is>
                <rdf:Bag>
                  <rdf:li rdf:resource="http://identifiers.org/CHEBI:15784"/>
                  <rdf:li rdf:resource="http://identifiers.org/CHEBI:57513"/>
                  <rdf:li rdf:resource="http://identifiers.org/hmdb:HMDB0001062"/>
                  <rdf:li rdf:resource="http://identifiers.org/hmdb:HMDB0002817"/>
                  <rdf:li rdf:resource="http://identifiers.org/kegg.compound:C00357"/>
                  <rdf:li rdf:resource="http://identifiers.org/metacyc.compound:CPD-16168"/>
                  <rdf:li rdf:resource="http://identifiers.org/metacyc.compound:N-ACETYL-D-GLUCOSAMINE-6-P"/>
                  <rdf:li rdf:resource="http://identifiers.org/metanetx.chemical:MNXM1105999"/>
                  <rdf:li rdf:resource="http://identifiers.org/reactome:R-ALL-449703"/>
                  <rdf:li rdf:resource="http://identifiers.org/sabiork.compound:1676"/>
                  <rdf:li rdf:resource="http://identifiers.org/sabiork.compound:24986"/>
                  <rdf:li rdf:resource="http://identifiers.org/seed.compound:cpd00293"/>
                  <rdf:li rdf:resource="http://identifiers.org/seed.compound:cpd35349"/>
                </rdf:Bag>
              </bqbiol:is>
            </rdf:Description>
          </rdf:RDF>
        </annotation>
      </species>
      <species metaid="M_acgam1p_c" sboTerm="SBO:0000247" id="M_acgam1p_c" name="N-Acetyl-D-glucosamine 1-phosphate" hasOnlySubstanceUnits="true" boundaryCondition="false" constant="false">
        <annotation>
          <rdf:RDF xmlns:rdf="http://www.w3.org/1999/02/22-rdf-syntax-ns#" xmlns:dcterms="http://purl.org/dc/terms/" xmlns:vCard="http://www.w3.org/2001/vcard-rdf/3.0#" xmlns:vCard4="http://www.w3.org/2006/vcard/ns#" xmlns:bqbiol="http://biomodels.net/biology-qualifiers/" xmlns:bqmodel="http://biomodels.net/model-qualifiers/">
            <rdf:Description rdf:about="#M_acgam1p_c">
              <bqbiol:is>
                <rdf:Bag>
                  <rdf:li rdf:resource="http://identifiers.org/CHEBI:138007"/>
                  <rdf:li rdf:resource="http://identifiers.org/CHEBI:16446"/>
                  <rdf:li rdf:resource="http://identifiers.org/CHEBI:57776"/>
                  <rdf:li rdf:resource="http://identifiers.org/CHEBI:7125"/>
                  <rdf:li rdf:resource="http://identifiers.org/CHEBI:81474"/>
                  <rdf:li rdf:resource="http://identifiers.org/hmdb:HMDB0001367"/>
                  <rdf:li rdf:resource="http://identifiers.org/kegg.compound:C04256"/>
                  <rdf:li rdf:resource="http://identifiers.org/kegg.compound:C04501"/>
                  <rdf:li rdf:resource="http://identifiers.org/kegg.compound:C18055"/>
                  <rdf:li rdf:resource="http://identifiers.org/metacyc.compound:N-ACETYL-D-GLUCOSAMINE-1-P"/>
                  <rdf:li rdf:resource="http://identifiers.org/metacyc.compound:N-acetyl-a-D-hexosamine-1-phosphates"/>
                  <rdf:li rdf:resource="http://identifiers.org/metanetx.chemical:MNXM1105798"/>
                  <rdf:li rdf:resource="http://identifiers.org/reactome:R-ALL-532204"/>
                  <rdf:li rdf:resource="http://identifiers.org/sabiork.compound:1801"/>
                  <rdf:li rdf:resource="http://identifiers.org/sabiork.compound:1818"/>
                  <rdf:li rdf:resource="http://identifiers.org/sabiork.compound:26400"/>
                  <rdf:li rdf:resource="http://identifiers.org/seed.compound:cpd18038"/>
                  <rdf:li rdf:resource="http://identifiers.org/seed.compound:cpd19031"/>
                  <rdf:li rdf:resource="http://identifiers.org/seed.compound:cpd27612"/>
                </rdf:Bag>
              </bqbiol:is>
            </rdf:Description>
          </rdf:RDF>
        </annotation>
      </species>
      <species metaid="M_2mbcoa_c" sboTerm="SBO:0000247" id="M_2mbcoa_c" name="2-Methylbutanoyl-CoA" hasOnlySubstanceUnits="true" boundaryCondition="false" constant="false">
        <annotation>
          <rdf:RDF xmlns:rdf="http://www.w3.org/1999/02/22-rdf-syntax-ns#" xmlns:dcterms="http://purl.org/dc/terms/" xmlns:vCard="http://www.w3.org/2001/vcard-rdf/3.0#" xmlns:vCard4="http://www.w3.org/2006/vcard/ns#" xmlns:bqbiol="http://biomodels.net/biology-qualifiers/" xmlns:bqmodel="http://biomodels.net/model-qualifiers/">
            <rdf:Description rdf:about="#M_2mbcoa_c">
              <bqbiol:is>
                <rdf:Bag>
                  <rdf:li rdf:resource="http://identifiers.org/CHEBI:15477"/>
                  <rdf:li rdf:resource="http://identifiers.org/CHEBI:57336"/>
                  <rdf:li rdf:resource="http://identifiers.org/CHEBI:88166"/>
                  <rdf:li rdf:resource="http://identifiers.org/CHEBI:90222"/>
                  <rdf:li rdf:resource="http://identifiers.org/kegg.compound:C01033"/>
                  <rdf:li rdf:resource="http://identifiers.org/kegg.compound:C15980"/>
                  <rdf:li rdf:resource="http://identifiers.org/lipidmaps:LMFA07050190"/>
                  <rdf:li rdf:resource="http://identifiers.org/metacyc.compound:2-METHYL-BUTYRYL-COA"/>
                  <rdf:li rdf:resource="http://identifiers.org/metanetx.chemical:MNXM1105985"/>
                  <rdf:li rdf:resource="http://identifiers.org/reactome:R-ALL-70718"/>
                  <rdf:li rdf:resource="http://identifiers.org/sabiork.compound:2221"/>
                  <rdf:li rdf:resource="http://identifiers.org/sabiork.compound:26656"/>
                  <rdf:li rdf:resource="http://identifiers.org/seed.compound:cpd00760"/>
                  <rdf:li rdf:resource="http://identifiers.org/seed.compound:cpd19174"/>
                </rdf:Bag>
              </bqbiol:is>
            </rdf:Description>
          </rdf:RDF>
        </annotation>
      </species>
      <species metaid="M_2mb2coa_c" sboTerm="SBO:0000247" id="M_2mb2coa_c" name="Trans-2-Methylbut-2-enoyl-CoA" hasOnlySubstanceUnits="true" boundaryCondition="false" constant="false">
        <annotation>
          <rdf:RDF xmlns:rdf="http://www.w3.org/1999/02/22-rdf-syntax-ns#" xmlns:dcterms="http://purl.org/dc/terms/" xmlns:vCard="http://www.w3.org/2001/vcard-rdf/3.0#" xmlns:vCard4="http://www.w3.org/2006/vcard/ns#" xmlns:bqbiol="http://biomodels.net/biology-qualifiers/" xmlns:bqmodel="http://biomodels.net/model-qualifiers/">
            <rdf:Description rdf:about="#M_2mb2coa_c">
              <bqbiol:is>
                <rdf:Bag>
                  <rdf:li rdf:resource="http://identifiers.org/CHEBI:11614"/>
                  <rdf:li rdf:resource="http://identifiers.org/CHEBI:15478"/>
                  <rdf:li rdf:resource="http://identifiers.org/CHEBI:57260"/>
                  <rdf:li rdf:resource="http://identifiers.org/CHEBI:57337"/>
                  <rdf:li rdf:resource="http://identifiers.org/hmdb:HMDB0002054"/>
                  <rdf:li rdf:resource="http://identifiers.org/hmdb:HMDB0062753"/>
                  <rdf:li rdf:resource="http://identifiers.org/kegg.compound:C03345"/>
                  <rdf:li rdf:resource="http://identifiers.org/lipidmaps:LMFA07050191"/>
                  <rdf:li rdf:resource="http://identifiers.org/metacyc.compound:CPD-1083"/>
                  <rdf:li rdf:resource="http://identifiers.org/metanetx.chemical:MNXM1104649"/>
                  <rdf:li rdf:resource="http://identifiers.org/reactome:R-ALL-70799"/>
                  <rdf:li rdf:resource="http://identifiers.org/sabiork.compound:6567"/>
                  <rdf:li rdf:resource="http://identifiers.org/seed.compound:cpd02125"/>
                </rdf:Bag>
              </bqbiol:is>
            </rdf:Description>
          </rdf:RDF>
        </annotation>
      </species>
      <species metaid="M_dc2coa_c" sboTerm="SBO:0000247" id="M_dc2coa_c" name="Trans-Dec-2-enoyl-CoA" hasOnlySubstanceUnits="true" boundaryCondition="false" constant="false">
        <annotation>
          <rdf:RDF xmlns:rdf="http://www.w3.org/1999/02/22-rdf-syntax-ns#" xmlns:dcterms="http://purl.org/dc/terms/" xmlns:vCard="http://www.w3.org/2001/vcard-rdf/3.0#" xmlns:vCard4="http://www.w3.org/2006/vcard/ns#" xmlns:bqbiol="http://biomodels.net/biology-qualifiers/" xmlns:bqmodel="http://biomodels.net/model-qualifiers/">
            <rdf:Description rdf:about="#M_dc2coa_c">
              <bqbiol:is>
                <rdf:Bag>
                  <rdf:li rdf:resource="http://identifiers.org/CHEBI:10723"/>
                  <rdf:li rdf:resource="http://identifiers.org/CHEBI:61406"/>
                  <rdf:li rdf:resource="http://identifiers.org/SLM:000000907"/>
                  <rdf:li rdf:resource="http://identifiers.org/kegg.compound:C05275"/>
                  <rdf:li rdf:resource="http://identifiers.org/lipidmaps:LMFA07050391"/>
                  <rdf:li rdf:resource="http://identifiers.org/metacyc.compound:T2-DECENOYL-COA"/>
                  <rdf:li rdf:resource="http://identifiers.org/metanetx.chemical:MNXM1104631"/>
                  <rdf:li rdf:resource="http://identifiers.org/reactome:R-ALL-77343"/>
                  <rdf:li rdf:resource="http://identifiers.org/sabiork.compound:2752"/>
                  <rdf:li rdf:resource="http://identifiers.org/seed.compound:cpd03129"/>
                </rdf:Bag>
              </bqbiol:is>
            </rdf:Description>
          </rdf:RDF>
        </annotation>
      </species>
      <species metaid="M_trans_dd2coa_c" sboTerm="SBO:0000247" id="M_trans_dd2coa_c" name="Trans Dodec 2 enoyl CoA C33H52N7O17P3S" hasOnlySubstanceUnits="true" boundaryCondition="false" constant="false">
        <annotation>
          <rdf:RDF xmlns:rdf="http://www.w3.org/1999/02/22-rdf-syntax-ns#" xmlns:dcterms="http://purl.org/dc/terms/" xmlns:vCard="http://www.w3.org/2001/vcard-rdf/3.0#" xmlns:vCard4="http://www.w3.org/2006/vcard/ns#" xmlns:bqbiol="http://biomodels.net/biology-qualifiers/" xmlns:bqmodel="http://biomodels.net/model-qualifiers/">
            <rdf:Description rdf:about="#M_trans_dd2coa_c">
              <bqbiol:is>
                <rdf:Bag>
                  <rdf:li rdf:resource="http://identifiers.org/metanetx.chemical:MNXM739105"/>
                </rdf:Bag>
              </bqbiol:is>
            </rdf:Description>
          </rdf:RDF>
        </annotation>
      </species>
      <species metaid="M_fad_c" sboTerm="SBO:0000247" id="M_fad_c" name="Flavin adenine dinucleotide oxidized" hasOnlySubstanceUnits="true" boundaryCondition="false" constant="false">
        <annotation>
          <rdf:RDF xmlns:rdf="http://www.w3.org/1999/02/22-rdf-syntax-ns#" xmlns:dcterms="http://purl.org/dc/terms/" xmlns:vCard="http://www.w3.org/2001/vcard-rdf/3.0#" xmlns:vCard4="http://www.w3.org/2006/vcard/ns#" xmlns:bqbiol="http://biomodels.net/biology-qualifiers/" xmlns:bqmodel="http://biomodels.net/model-qualifiers/">
            <rdf:Description rdf:about="#M_fad_c">
              <bqbiol:is>
                <rdf:Bag>
                  <rdf:li rdf:resource="http://identifiers.org/CHEBI:16238"/>
                  <rdf:li rdf:resource="http://identifiers.org/hmdb:HMDB0001248"/>
                  <rdf:li rdf:resource="http://identifiers.org/kegg.compound:C00016"/>
                  <rdf:li rdf:resource="http://identifiers.org/kegg.drug:D00005"/>
                  <rdf:li rdf:resource="http://identifiers.org/metanetx.chemical:MNXM1105936"/>
                  <rdf:li rdf:resource="http://identifiers.org/reactome:R-ALL-113596"/>
                  <rdf:li rdf:resource="http://identifiers.org/reactome:R-ALL-113597"/>
                  <rdf:li rdf:resource="http://identifiers.org/reactome:R-ALL-141335"/>
                  <rdf:li rdf:resource="http://identifiers.org/reactome:R-ALL-141707"/>
                  <rdf:li rdf:resource="http://identifiers.org/reactome:R-ALL-189484"/>
                  <rdf:li rdf:resource="http://identifiers.org/reactome:R-ALL-2160490"/>
                  <rdf:li rdf:resource="http://identifiers.org/reactome:R-ALL-217259"/>
                  <rdf:li rdf:resource="http://identifiers.org/reactome:R-ALL-29386"/>
                  <rdf:li rdf:resource="http://identifiers.org/sabiork.compound:1270"/>
                </rdf:Bag>
              </bqbiol:is>
            </rdf:Description>
          </rdf:RDF>
        </annotation>
      </species>
      <species metaid="M_stcoa_c" sboTerm="SBO:0000247" id="M_stcoa_c" name="Stearoyl-CoA (n-C18:0CoA)" hasOnlySubstanceUnits="true" boundaryCondition="false" constant="false">
        <annotation>
          <rdf:RDF xmlns:rdf="http://www.w3.org/1999/02/22-rdf-syntax-ns#" xmlns:dcterms="http://purl.org/dc/terms/" xmlns:vCard="http://www.w3.org/2001/vcard-rdf/3.0#" xmlns:vCard4="http://www.w3.org/2006/vcard/ns#" xmlns:bqbiol="http://biomodels.net/biology-qualifiers/" xmlns:bqmodel="http://biomodels.net/model-qualifiers/">
            <rdf:Description rdf:about="#M_stcoa_c">
              <bqbiol:is>
                <rdf:Bag>
                  <rdf:li rdf:resource="http://identifiers.org/CHEBI:15541"/>
                  <rdf:li rdf:resource="http://identifiers.org/CHEBI:57394"/>
                  <rdf:li rdf:resource="http://identifiers.org/SLM:000000441"/>
                  <rdf:li rdf:resource="http://identifiers.org/kegg.compound:C00412"/>
                  <rdf:li rdf:resource="http://identifiers.org/lipidmaps:LMFA07050369"/>
                  <rdf:li rdf:resource="http://identifiers.org/metacyc.compound:STEAROYL-COA"/>
                  <rdf:li rdf:resource="http://identifiers.org/metanetx.chemical:MNXM1104352"/>
                  <rdf:li rdf:resource="http://identifiers.org/reactome:R-ALL-428139"/>
                  <rdf:li rdf:resource="http://identifiers.org/sabiork.compound:5079"/>
                  <rdf:li rdf:resource="http://identifiers.org/seed.compound:cpd00327"/>
                </rdf:Bag>
              </bqbiol:is>
            </rdf:Description>
          </rdf:RDF>
        </annotation>
      </species>
      <species metaid="M_fadh2_c" sboTerm="SBO:0000247" id="M_fadh2_c" name="Flavin adenine dinucleotide reduced" hasOnlySubstanceUnits="true" boundaryCondition="false" constant="false">
        <annotation>
          <rdf:RDF xmlns:rdf="http://www.w3.org/1999/02/22-rdf-syntax-ns#" xmlns:dcterms="http://purl.org/dc/terms/" xmlns:vCard="http://www.w3.org/2001/vcard-rdf/3.0#" xmlns:vCard4="http://www.w3.org/2006/vcard/ns#" xmlns:bqbiol="http://biomodels.net/biology-qualifiers/" xmlns:bqmodel="http://biomodels.net/model-qualifiers/">
            <rdf:Description rdf:about="#M_fadh2_c">
              <bqbiol:is>
                <rdf:Bag>
                  <rdf:li rdf:resource="http://identifiers.org/CHEBI:17877"/>
                  <rdf:li rdf:resource="http://identifiers.org/CHEBI:58307"/>
                  <rdf:li rdf:resource="http://identifiers.org/hmdb:HMDB0001197"/>
                  <rdf:li rdf:resource="http://identifiers.org/kegg.compound:C01352"/>
                  <rdf:li rdf:resource="http://identifiers.org/metacyc.compound:FADH2"/>
                  <rdf:li rdf:resource="http://identifiers.org/metacyc.compound:Red-FADH2-Flavoproteins"/>
                  <rdf:li rdf:resource="http://identifiers.org/metanetx.chemical:MNXM1105762"/>
                  <rdf:li rdf:resource="http://identifiers.org/reactome:R-ALL-164934"/>
                  <rdf:li rdf:resource="http://identifiers.org/reactome:R-ALL-31649"/>
                  <rdf:li rdf:resource="http://identifiers.org/sabiork.compound:2274"/>
                  <rdf:li rdf:resource="http://identifiers.org/seed.compound:cpd00982"/>
                </rdf:Bag>
              </bqbiol:is>
            </rdf:Description>
          </rdf:RDF>
        </annotation>
      </species>
      <species metaid="M_od2coa_c" sboTerm="SBO:0000247" id="M_od2coa_c" name="Trans-Octadec-2-enoyl-CoA" hasOnlySubstanceUnits="true" boundaryCondition="false" constant="false">
        <annotation>
          <rdf:RDF xmlns:rdf="http://www.w3.org/1999/02/22-rdf-syntax-ns#" xmlns:dcterms="http://purl.org/dc/terms/" xmlns:vCard="http://www.w3.org/2001/vcard-rdf/3.0#" xmlns:vCard4="http://www.w3.org/2006/vcard/ns#" xmlns:bqbiol="http://biomodels.net/biology-qualifiers/" xmlns:bqmodel="http://biomodels.net/model-qualifiers/">
            <rdf:Description rdf:about="#M_od2coa_c">
              <bqbiol:is>
                <rdf:Bag>
                  <rdf:li rdf:resource="http://identifiers.org/CHEBI:50570"/>
                  <rdf:li rdf:resource="http://identifiers.org/CHEBI:71412"/>
                  <rdf:li rdf:resource="http://identifiers.org/SLM:000000817"/>
                  <rdf:li rdf:resource="http://identifiers.org/hmdb:HMDB0062633"/>
                  <rdf:li rdf:resource="http://identifiers.org/kegg.compound:C16218"/>
                  <rdf:li rdf:resource="http://identifiers.org/lipidmaps:LMFA07050385"/>
                  <rdf:li rdf:resource="http://identifiers.org/metacyc.compound:CPD-10262"/>
                  <rdf:li rdf:resource="http://identifiers.org/metanetx.chemical:MNXM1104783"/>
                  <rdf:li rdf:resource="http://identifiers.org/reactome:R-ALL-548809"/>
                  <rdf:li rdf:resource="http://identifiers.org/sabiork.compound:18861"/>
                  <rdf:li rdf:resource="http://identifiers.org/seed.compound:cpd14937"/>
                </rdf:Bag>
              </bqbiol:is>
            </rdf:Description>
          </rdf:RDF>
        </annotation>
      </species>
      <species metaid="M_acolipa_p" sboTerm="SBO:0000247" id="M_acolipa_p" name="4-Amino-4-deoxy-L-arabinose modified core oligosaccharide lipid A" hasOnlySubstanceUnits="true" boundaryCondition="false" constant="false">
        <annotation>
          <rdf:RDF xmlns:rdf="http://www.w3.org/1999/02/22-rdf-syntax-ns#" xmlns:dcterms="http://purl.org/dc/terms/" xmlns:vCard="http://www.w3.org/2001/vcard-rdf/3.0#" xmlns:vCard4="http://www.w3.org/2006/vcard/ns#" xmlns:bqbiol="http://biomodels.net/biology-qualifiers/" xmlns:bqmodel="http://biomodels.net/model-qualifiers/">
            <rdf:Description rdf:about="#M_acolipa_p">
              <bqbiol:is>
                <rdf:Bag>
                  <rdf:li rdf:resource="http://identifiers.org/metanetx.chemical:MNXM735042"/>
                </rdf:Bag>
              </bqbiol:is>
            </rdf:Description>
          </rdf:RDF>
        </annotation>
      </species>
      <species metaid="M_acolipa_e" sboTerm="SBO:0000247" id="M_acolipa_e" name="4-Amino-4-deoxy-L-arabinose modified core oligosaccharide lipid A" hasOnlySubstanceUnits="true" boundaryCondition="false" constant="false">
        <annotation>
          <rdf:RDF xmlns:rdf="http://www.w3.org/1999/02/22-rdf-syntax-ns#" xmlns:dcterms="http://purl.org/dc/terms/" xmlns:vCard="http://www.w3.org/2001/vcard-rdf/3.0#" xmlns:vCard4="http://www.w3.org/2006/vcard/ns#" xmlns:bqbiol="http://biomodels.net/biology-qualifiers/" xmlns:bqmodel="http://biomodels.net/model-qualifiers/">
            <rdf:Description rdf:about="#M_acolipa_e">
              <bqbiol:is>
                <rdf:Bag>
                  <rdf:li rdf:resource="http://identifiers.org/metanetx.chemical:MNXM735042"/>
                </rdf:Bag>
              </bqbiol:is>
            </rdf:Description>
          </rdf:RDF>
        </annotation>
      </species>
      <species metaid="M_cit_c" sboTerm="SBO:0000247" id="M_cit_c" name="Citrate" hasOnlySubstanceUnits="true" boundaryCondition="false" constant="false">
        <annotation>
          <rdf:RDF xmlns:rdf="http://www.w3.org/1999/02/22-rdf-syntax-ns#" xmlns:dcterms="http://purl.org/dc/terms/" xmlns:vCard="http://www.w3.org/2001/vcard-rdf/3.0#" xmlns:vCard4="http://www.w3.org/2006/vcard/ns#" xmlns:bqbiol="http://biomodels.net/biology-qualifiers/" xmlns:bqmodel="http://biomodels.net/model-qualifiers/">
            <rdf:Description rdf:about="#M_cit_c">
              <bqbiol:is>
                <rdf:Bag>
                  <rdf:li rdf:resource="http://identifiers.org/CHEBI:133748"/>
                  <rdf:li rdf:resource="http://identifiers.org/CHEBI:16947"/>
                  <rdf:li rdf:resource="http://identifiers.org/CHEBI:30769"/>
                  <rdf:li rdf:resource="http://identifiers.org/CHEBI:35802"/>
                  <rdf:li rdf:resource="http://identifiers.org/CHEBI:35804"/>
                  <rdf:li rdf:resource="http://identifiers.org/CHEBI:35806"/>
                  <rdf:li rdf:resource="http://identifiers.org/CHEBI:35808"/>
                  <rdf:li rdf:resource="http://identifiers.org/CHEBI:35809"/>
                  <rdf:li rdf:resource="http://identifiers.org/CHEBI:35810"/>
                  <rdf:li rdf:resource="http://identifiers.org/CHEBI:76049"/>
                  <rdf:li rdf:resource="http://identifiers.org/hmdb:HMDB0000094"/>
                  <rdf:li rdf:resource="http://identifiers.org/kegg.compound:C00158"/>
                  <rdf:li rdf:resource="http://identifiers.org/kegg.drug:D00037"/>
                  <rdf:li rdf:resource="http://identifiers.org/metacyc.compound:CIT"/>
                  <rdf:li rdf:resource="http://identifiers.org/metanetx.chemical:MNXM1107753"/>
                  <rdf:li rdf:resource="http://identifiers.org/reactome:R-ALL-29654"/>
                  <rdf:li rdf:resource="http://identifiers.org/reactome:R-ALL-433138"/>
                  <rdf:li rdf:resource="http://identifiers.org/reactome:R-ALL-76190"/>
                  <rdf:li rdf:resource="http://identifiers.org/sabiork.compound:1952"/>
                  <rdf:li rdf:resource="http://identifiers.org/seed.compound:cpd00137"/>
                </rdf:Bag>
              </bqbiol:is>
            </rdf:Description>
          </rdf:RDF>
        </annotation>
      </species>
      <species metaid="M_icit_c" sboTerm="SBO:0000247" id="M_icit_c" name="Isocitrate" hasOnlySubstanceUnits="true" boundaryCondition="false" constant="false">
        <annotation>
          <rdf:RDF xmlns:rdf="http://www.w3.org/1999/02/22-rdf-syntax-ns#" xmlns:dcterms="http://purl.org/dc/terms/" xmlns:vCard="http://www.w3.org/2001/vcard-rdf/3.0#" xmlns:vCard4="http://www.w3.org/2006/vcard/ns#" xmlns:bqbiol="http://biomodels.net/biology-qualifiers/" xmlns:bqmodel="http://biomodels.net/model-qualifiers/">
            <rdf:Description rdf:about="#M_icit_c">
              <bqbiol:is>
                <rdf:Bag>
                  <rdf:li rdf:resource="http://identifiers.org/CHEBI:16087"/>
                  <rdf:li rdf:resource="http://identifiers.org/CHEBI:30887"/>
                  <rdf:li rdf:resource="http://identifiers.org/CHEBI:36453"/>
                  <rdf:li rdf:resource="http://identifiers.org/CHEBI:36454"/>
                  <rdf:li rdf:resource="http://identifiers.org/hmdb:HMDB0000193"/>
                  <rdf:li rdf:resource="http://identifiers.org/kegg.compound:C00311"/>
                  <rdf:li rdf:resource="http://identifiers.org/metacyc.compound:Isocitrate"/>
                  <rdf:li rdf:resource="http://identifiers.org/metanetx.chemical:MNXM89661"/>
                  <rdf:li rdf:resource="http://identifiers.org/sabiork.compound:2013"/>
                  <rdf:li rdf:resource="http://identifiers.org/seed.compound:cpd00260"/>
                </rdf:Bag>
              </bqbiol:is>
            </rdf:Description>
          </rdf:RDF>
        </annotation>
      </species>
      <species metaid="M_acon_C_c" sboTerm="SBO:0000247" id="M_acon_C_c" name="Cis-Aconitate" hasOnlySubstanceUnits="true" boundaryCondition="false" constant="false">
        <annotation>
          <rdf:RDF xmlns:rdf="http://www.w3.org/1999/02/22-rdf-syntax-ns#" xmlns:dcterms="http://purl.org/dc/terms/" xmlns:vCard="http://www.w3.org/2001/vcard-rdf/3.0#" xmlns:vCard4="http://www.w3.org/2006/vcard/ns#" xmlns:bqbiol="http://biomodels.net/biology-qualifiers/" xmlns:bqmodel="http://biomodels.net/model-qualifiers/">
            <rdf:Description rdf:about="#M_acon_C_c">
              <bqbiol:is>
                <rdf:Bag>
                  <rdf:li rdf:resource="http://identifiers.org/CHEBI:16383"/>
                  <rdf:li rdf:resource="http://identifiers.org/CHEBI:32805"/>
                  <rdf:li rdf:resource="http://identifiers.org/bigg.metabolite:HC00342"/>
                  <rdf:li rdf:resource="http://identifiers.org/bigg.metabolite:acon"/>
                  <rdf:li rdf:resource="http://identifiers.org/envipath:32de3cf4-e3e6-4168-956e-32fa5ddb0ce1/compound/643481e5-a35b-477e-8665-70f4dca66baa"/>
                  <rdf:li rdf:resource="http://identifiers.org/hmdb:HMDB0000072"/>
                  <rdf:li rdf:resource="http://identifiers.org/kegg.compound:C00417"/>
                  <rdf:li rdf:resource="http://identifiers.org/metacyc.compound:CIS-ACONITATE"/>
                  <rdf:li rdf:resource="http://identifiers.org/metanetx.chemical:MNXM1092518"/>
                  <rdf:li rdf:resource="http://identifiers.org/sabiork.compound:2043"/>
                  <rdf:li rdf:resource="http://identifiers.org/seed.compound:cpd00331"/>
                </rdf:Bag>
              </bqbiol:is>
            </rdf:Description>
          </rdf:RDF>
        </annotation>
      </species>
      <species metaid="M_fmn_c" sboTerm="SBO:0000247" id="M_fmn_c" name="FMN C17H19N4O9P" hasOnlySubstanceUnits="true" boundaryCondition="false" constant="false">
        <annotation>
          <rdf:RDF xmlns:rdf="http://www.w3.org/1999/02/22-rdf-syntax-ns#" xmlns:dcterms="http://purl.org/dc/terms/" xmlns:vCard="http://www.w3.org/2001/vcard-rdf/3.0#" xmlns:vCard4="http://www.w3.org/2006/vcard/ns#" xmlns:bqbiol="http://biomodels.net/biology-qualifiers/" xmlns:bqmodel="http://biomodels.net/model-qualifiers/">
            <rdf:Description rdf:about="#M_fmn_c">
              <bqbiol:is>
                <rdf:Bag>
                  <rdf:li rdf:resource="http://identifiers.org/CHEBI:17621"/>
                  <rdf:li rdf:resource="http://identifiers.org/hmdb:HMDB0001520"/>
                  <rdf:li rdf:resource="http://identifiers.org/kegg.compound:C00061"/>
                  <rdf:li rdf:resource="http://identifiers.org/metacyc.compound:Oxidized-flavodoxins"/>
                  <rdf:li rdf:resource="http://identifiers.org/metanetx.chemical:MNXM1105927"/>
                  <rdf:li rdf:resource="http://identifiers.org/reactome:R-ALL-389864"/>
                  <rdf:li rdf:resource="http://identifiers.org/reactome:R-ALL-73524"/>
                  <rdf:li rdf:resource="http://identifiers.org/reactome:R-ALL-76629"/>
                  <rdf:li rdf:resource="http://identifiers.org/sabiork.compound:1673"/>
                </rdf:Bag>
              </bqbiol:is>
            </rdf:Description>
          </rdf:RDF>
        </annotation>
      </species>
      <species metaid="M_ribflv_c" sboTerm="SBO:0000247" id="M_ribflv_c" name="Riboflavin C17H20N4O6" hasOnlySubstanceUnits="true" boundaryCondition="false" constant="false">
        <annotation>
          <rdf:RDF xmlns:rdf="http://www.w3.org/1999/02/22-rdf-syntax-ns#" xmlns:dcterms="http://purl.org/dc/terms/" xmlns:vCard="http://www.w3.org/2001/vcard-rdf/3.0#" xmlns:vCard4="http://www.w3.org/2006/vcard/ns#" xmlns:bqbiol="http://biomodels.net/biology-qualifiers/" xmlns:bqmodel="http://biomodels.net/model-qualifiers/">
            <rdf:Description rdf:about="#M_ribflv_c">
              <bqbiol:is>
                <rdf:Bag>
                  <rdf:li rdf:resource="http://identifiers.org/CHEBI:17015"/>
                  <rdf:li rdf:resource="http://identifiers.org/CHEBI:57986"/>
                  <rdf:li rdf:resource="http://identifiers.org/hmdb:HMDB0000244"/>
                  <rdf:li rdf:resource="http://identifiers.org/kegg.compound:C00255"/>
                  <rdf:li rdf:resource="http://identifiers.org/kegg.drug:D00050"/>
                  <rdf:li rdf:resource="http://identifiers.org/metacyc.compound:RIBOFLAVIN"/>
                  <rdf:li rdf:resource="http://identifiers.org/metanetx.chemical:MNXM270"/>
                  <rdf:li rdf:resource="http://identifiers.org/reactome:R-ALL-196931"/>
                  <rdf:li rdf:resource="http://identifiers.org/reactome:R-ALL-3165253"/>
                  <rdf:li rdf:resource="http://identifiers.org/sabiork.compound:1996"/>
                  <rdf:li rdf:resource="http://identifiers.org/seed.compound:cpd00220"/>
                </rdf:Bag>
              </bqbiol:is>
            </rdf:Description>
          </rdf:RDF>
        </annotation>
      </species>
      <species metaid="M_ac_c" sboTerm="SBO:0000247" id="M_ac_c" name="Acetate" hasOnlySubstanceUnits="true" boundaryCondition="false" constant="false">
        <annotation>
          <rdf:RDF xmlns:rdf="http://www.w3.org/1999/02/22-rdf-syntax-ns#" xmlns:dcterms="http://purl.org/dc/terms/" xmlns:vCard="http://www.w3.org/2001/vcard-rdf/3.0#" xmlns:vCard4="http://www.w3.org/2006/vcard/ns#" xmlns:bqbiol="http://biomodels.net/biology-qualifiers/" xmlns:bqmodel="http://biomodels.net/model-qualifiers/">
            <rdf:Description rdf:about="#M_ac_c">
              <bqbiol:is>
                <rdf:Bag>
                  <rdf:li rdf:resource="http://identifiers.org/CHEBI:15366"/>
                  <rdf:li rdf:resource="http://identifiers.org/CHEBI:30089"/>
                  <rdf:li rdf:resource="http://identifiers.org/SLM:000000449"/>
                  <rdf:li rdf:resource="http://identifiers.org/envipath:32de3cf4-e3e6-4168-956e-32fa5ddb0ce1/compound/b545cabc-8c9e-4b20-8848-efa015b481ea"/>
                  <rdf:li rdf:resource="http://identifiers.org/envipath:4fd7f3e0-dd25-43ac-9453-dda3e52396e4/compound/d45256fe-61fa-4f5b-bb16-91a3d615e3d8"/>
                  <rdf:li rdf:resource="http://identifiers.org/envipath:5882df9c-dae1-4d80-a40e-db4724271456/compound/5e4989fc-13d3-45d4-ad57-3be380a9d3c0"/>
                  <rdf:li rdf:resource="http://identifiers.org/envipath:5882df9c-dae1-4d80-a40e-db4724271456/compound/9e26dcbe-4db9-46a0-8614-9f03545032d2"/>
                  <rdf:li rdf:resource="http://identifiers.org/envipath:650babc9-9d68-4b73-9332-11972ca26f7b/compound/3e2d750f-df31-4445-9255-163c627e9b4a"/>
                  <rdf:li rdf:resource="http://identifiers.org/envipath:650babc9-9d68-4b73-9332-11972ca26f7b/compound/a8f0be58-24e8-441b-8d81-a516a0ead4b3"/>
                  <rdf:li rdf:resource="http://identifiers.org/hmdb:HMDB0000042"/>
                  <rdf:li rdf:resource="http://identifiers.org/kegg.compound:C00033"/>
                  <rdf:li rdf:resource="http://identifiers.org/kegg.drug:D00010"/>
                  <rdf:li rdf:resource="http://identifiers.org/lipidmaps:LMFA01010002"/>
                  <rdf:li rdf:resource="http://identifiers.org/metacyc.compound:ACET"/>
                  <rdf:li rdf:resource="http://identifiers.org/metacyc.compound:CPD-24335"/>
                  <rdf:li rdf:resource="http://identifiers.org/metanetx.chemical:MNXM26"/>
                  <rdf:li rdf:resource="http://identifiers.org/reactome:R-ALL-113539"/>
                  <rdf:li rdf:resource="http://identifiers.org/reactome:R-ALL-1524044"/>
                  <rdf:li rdf:resource="http://identifiers.org/reactome:R-ALL-2022890"/>
                  <rdf:li rdf:resource="http://identifiers.org/reactome:R-ALL-29416"/>
                  <rdf:li rdf:resource="http://identifiers.org/reactome:R-ALL-372540"/>
                  <rdf:li rdf:resource="http://identifiers.org/reactome:R-ALL-390305"/>
                  <rdf:li rdf:resource="http://identifiers.org/reactome:R-ALL-427486"/>
                  <rdf:li rdf:resource="http://identifiers.org/reactome:R-ALL-5566518"/>
                  <rdf:li rdf:resource="http://identifiers.org/sabiork.compound:1278"/>
                  <rdf:li rdf:resource="http://identifiers.org/seed.compound:cpd00029"/>
                </rdf:Bag>
              </bqbiol:is>
            </rdf:Description>
          </rdf:RDF>
        </annotation>
      </species>
      <species metaid="M_actn__R_c" sboTerm="SBO:0000247" id="M_actn__R_c" name="R  Acetoin C4H8O2" hasOnlySubstanceUnits="true" boundaryCondition="false" constant="false">
        <annotation>
          <rdf:RDF xmlns:rdf="http://www.w3.org/1999/02/22-rdf-syntax-ns#" xmlns:dcterms="http://purl.org/dc/terms/" xmlns:vCard="http://www.w3.org/2001/vcard-rdf/3.0#" xmlns:vCard4="http://www.w3.org/2006/vcard/ns#" xmlns:bqbiol="http://biomodels.net/biology-qualifiers/" xmlns:bqmodel="http://biomodels.net/model-qualifiers/">
            <rdf:Description rdf:about="#M_actn__R_c">
              <bqbiol:is>
                <rdf:Bag>
                  <rdf:li rdf:resource="http://identifiers.org/CHEBI:15686"/>
                  <rdf:li rdf:resource="http://identifiers.org/kegg.compound:C00810"/>
                  <rdf:li rdf:resource="http://identifiers.org/lipidmaps:LMFA12000064"/>
                  <rdf:li rdf:resource="http://identifiers.org/metacyc.compound:CPD-10353"/>
                  <rdf:li rdf:resource="http://identifiers.org/metanetx.chemical:MNXM664"/>
                  <rdf:li rdf:resource="http://identifiers.org/sabiork.compound:5245"/>
                  <rdf:li rdf:resource="http://identifiers.org/seed.compound:cpd19008"/>
                </rdf:Bag>
              </bqbiol:is>
            </rdf:Description>
          </rdf:RDF>
        </annotation>
      </species>
      <species metaid="M_diact_c" sboTerm="SBO:0000247" id="M_diact_c" name="Diacetyl C4H6O2" hasOnlySubstanceUnits="true" boundaryCondition="false" constant="false">
        <annotation>
          <rdf:RDF xmlns:rdf="http://www.w3.org/1999/02/22-rdf-syntax-ns#" xmlns:dcterms="http://purl.org/dc/terms/" xmlns:vCard="http://www.w3.org/2001/vcard-rdf/3.0#" xmlns:vCard4="http://www.w3.org/2006/vcard/ns#" xmlns:bqbiol="http://biomodels.net/biology-qualifiers/" xmlns:bqmodel="http://biomodels.net/model-qualifiers/">
            <rdf:Description rdf:about="#M_diact_c">
              <bqbiol:is>
                <rdf:Bag>
                  <rdf:li rdf:resource="http://identifiers.org/CHEBI:16583"/>
                  <rdf:li rdf:resource="http://identifiers.org/envipath:4fd7f3e0-dd25-43ac-9453-dda3e52396e4/compound/b1994b22-8c02-4ab1-91a9-577976eeec4e"/>
                  <rdf:li rdf:resource="http://identifiers.org/hmdb:HMDB0003407"/>
                  <rdf:li rdf:resource="http://identifiers.org/kegg.compound:C00741"/>
                  <rdf:li rdf:resource="http://identifiers.org/lipidmaps:LMFA12000012"/>
                  <rdf:li rdf:resource="http://identifiers.org/metacyc.compound:DIACETYL"/>
                  <rdf:li rdf:resource="http://identifiers.org/metanetx.chemical:MNXM1467"/>
                  <rdf:li rdf:resource="http://identifiers.org/sabiork.compound:2145"/>
                  <rdf:li rdf:resource="http://identifiers.org/seed.compound:cpd00551"/>
                </rdf:Bag>
              </bqbiol:is>
            </rdf:Description>
          </rdf:RDF>
        </annotation>
      </species>
      <species metaid="M_ac_e" sboTerm="SBO:0000247" id="M_ac_e" name="Acetate" hasOnlySubstanceUnits="true" boundaryCondition="false" constant="false">
        <annotation>
          <rdf:RDF xmlns:rdf="http://www.w3.org/1999/02/22-rdf-syntax-ns#" xmlns:dcterms="http://purl.org/dc/terms/" xmlns:vCard="http://www.w3.org/2001/vcard-rdf/3.0#" xmlns:vCard4="http://www.w3.org/2006/vcard/ns#" xmlns:bqbiol="http://biomodels.net/biology-qualifiers/" xmlns:bqmodel="http://biomodels.net/model-qualifiers/">
            <rdf:Description rdf:about="#M_ac_e">
              <bqbiol:is>
                <rdf:Bag>
                  <rdf:li rdf:resource="http://identifiers.org/CHEBI:15366"/>
                  <rdf:li rdf:resource="http://identifiers.org/CHEBI:30089"/>
                  <rdf:li rdf:resource="http://identifiers.org/SLM:000000449"/>
                  <rdf:li rdf:resource="http://identifiers.org/envipath:32de3cf4-e3e6-4168-956e-32fa5ddb0ce1/compound/b545cabc-8c9e-4b20-8848-efa015b481ea"/>
                  <rdf:li rdf:resource="http://identifiers.org/envipath:4fd7f3e0-dd25-43ac-9453-dda3e52396e4/compound/d45256fe-61fa-4f5b-bb16-91a3d615e3d8"/>
                  <rdf:li rdf:resource="http://identifiers.org/envipath:5882df9c-dae1-4d80-a40e-db4724271456/compound/5e4989fc-13d3-45d4-ad57-3be380a9d3c0"/>
                  <rdf:li rdf:resource="http://identifiers.org/envipath:5882df9c-dae1-4d80-a40e-db4724271456/compound/9e26dcbe-4db9-46a0-8614-9f03545032d2"/>
                  <rdf:li rdf:resource="http://identifiers.org/envipath:650babc9-9d68-4b73-9332-11972ca26f7b/compound/3e2d750f-df31-4445-9255-163c627e9b4a"/>
                  <rdf:li rdf:resource="http://identifiers.org/envipath:650babc9-9d68-4b73-9332-11972ca26f7b/compound/a8f0be58-24e8-441b-8d81-a516a0ead4b3"/>
                  <rdf:li rdf:resource="http://identifiers.org/hmdb:HMDB0000042"/>
                  <rdf:li rdf:resource="http://identifiers.org/kegg.compound:C00033"/>
                  <rdf:li rdf:resource="http://identifiers.org/kegg.drug:D00010"/>
                  <rdf:li rdf:resource="http://identifiers.org/lipidmaps:LMFA01010002"/>
                  <rdf:li rdf:resource="http://identifiers.org/metacyc.compound:ACET"/>
                  <rdf:li rdf:resource="http://identifiers.org/metacyc.compound:CPD-24335"/>
                  <rdf:li rdf:resource="http://identifiers.org/metanetx.chemical:MNXM26"/>
                  <rdf:li rdf:resource="http://identifiers.org/reactome:R-ALL-113539"/>
                  <rdf:li rdf:resource="http://identifiers.org/reactome:R-ALL-1524044"/>
                  <rdf:li rdf:resource="http://identifiers.org/reactome:R-ALL-2022890"/>
                  <rdf:li rdf:resource="http://identifiers.org/reactome:R-ALL-29416"/>
                  <rdf:li rdf:resource="http://identifiers.org/reactome:R-ALL-372540"/>
                  <rdf:li rdf:resource="http://identifiers.org/reactome:R-ALL-390305"/>
                  <rdf:li rdf:resource="http://identifiers.org/reactome:R-ALL-427486"/>
                  <rdf:li rdf:resource="http://identifiers.org/reactome:R-ALL-5566518"/>
                  <rdf:li rdf:resource="http://identifiers.org/sabiork.compound:1278"/>
                  <rdf:li rdf:resource="http://identifiers.org/seed.compound:cpd00029"/>
                </rdf:Bag>
              </bqbiol:is>
            </rdf:Description>
          </rdf:RDF>
        </annotation>
      </species>
      <species metaid="M_h_e" sboTerm="SBO:0000247" id="M_h_e" name="H+" hasOnlySubstanceUnits="true" boundaryCondition="false" constant="false">
        <annotation>
          <rdf:RDF xmlns:rdf="http://www.w3.org/1999/02/22-rdf-syntax-ns#" xmlns:dcterms="http://purl.org/dc/terms/" xmlns:vCard="http://www.w3.org/2001/vcard-rdf/3.0#" xmlns:vCard4="http://www.w3.org/2006/vcard/ns#" xmlns:bqbiol="http://biomodels.net/biology-qualifiers/" xmlns:bqmodel="http://biomodels.net/model-qualifiers/">
            <rdf:Description rdf:about="#M_h_e">
              <bqbiol:is>
                <rdf:Bag>
                  <rdf:li rdf:resource="http://identifiers.org/CHEBI:15378"/>
                  <rdf:li rdf:resource="http://identifiers.org/CHEBI:24636"/>
                  <rdf:li rdf:resource="http://identifiers.org/CHEBI:29233"/>
                  <rdf:li rdf:resource="http://identifiers.org/CHEBI:29234"/>
                  <rdf:li rdf:resource="http://identifiers.org/hmdb:HMDB0059597"/>
                  <rdf:li rdf:resource="http://identifiers.org/kegg.compound:C00080"/>
                  <rdf:li rdf:resource="http://identifiers.org/metacyc.compound:PROTON"/>
                  <rdf:li rdf:resource="http://identifiers.org/metanetx.chemical:MNXM1"/>
                  <rdf:li rdf:resource="http://identifiers.org/reactome:R-ALL-1132304"/>
                  <rdf:li rdf:resource="http://identifiers.org/reactome:R-ALL-113529"/>
                  <rdf:li rdf:resource="http://identifiers.org/reactome:R-ALL-1470067"/>
                  <rdf:li rdf:resource="http://identifiers.org/reactome:R-ALL-156540"/>
                  <rdf:li rdf:resource="http://identifiers.org/reactome:R-ALL-1614597"/>
                  <rdf:li rdf:resource="http://identifiers.org/reactome:R-ALL-163953"/>
                  <rdf:li rdf:resource="http://identifiers.org/reactome:R-ALL-193465"/>
                  <rdf:li rdf:resource="http://identifiers.org/reactome:R-ALL-194688"/>
                  <rdf:li rdf:resource="http://identifiers.org/reactome:R-ALL-2000349"/>
                  <rdf:li rdf:resource="http://identifiers.org/reactome:R-ALL-2429673"/>
                  <rdf:li rdf:resource="http://identifiers.org/reactome:R-ALL-2872447"/>
                  <rdf:li rdf:resource="http://identifiers.org/reactome:R-ALL-351626"/>
                  <rdf:li rdf:resource="http://identifiers.org/reactome:R-ALL-372511"/>
                  <rdf:li rdf:resource="http://identifiers.org/reactome:R-ALL-374900"/>
                  <rdf:li rdf:resource="http://identifiers.org/reactome:R-ALL-425969"/>
                  <rdf:li rdf:resource="http://identifiers.org/reactome:R-ALL-425978"/>
                  <rdf:li rdf:resource="http://identifiers.org/reactome:R-ALL-425999"/>
                  <rdf:li rdf:resource="http://identifiers.org/reactome:R-ALL-427899"/>
                  <rdf:li rdf:resource="http://identifiers.org/reactome:R-ALL-428040"/>
                  <rdf:li rdf:resource="http://identifiers.org/reactome:R-ALL-428548"/>
                  <rdf:li rdf:resource="http://identifiers.org/reactome:R-ALL-5228597"/>
                  <rdf:li rdf:resource="http://identifiers.org/reactome:R-ALL-5244410"/>
                  <rdf:li rdf:resource="http://identifiers.org/reactome:R-ALL-5668577"/>
                  <rdf:li rdf:resource="http://identifiers.org/reactome:R-ALL-70106"/>
                  <rdf:li rdf:resource="http://identifiers.org/reactome:R-ALL-74722"/>
                  <rdf:li rdf:resource="http://identifiers.org/sabiork.compound:39"/>
                  <rdf:li rdf:resource="http://identifiers.org/seed.compound:cpd00067"/>
                </rdf:Bag>
              </bqbiol:is>
            </rdf:Description>
          </rdf:RDF>
        </annotation>
      </species>
      <species metaid="M_adn_c" sboTerm="SBO:0000247" id="M_adn_c" name="Adenosine" hasOnlySubstanceUnits="true" boundaryCondition="false" constant="false">
        <annotation>
          <rdf:RDF xmlns:rdf="http://www.w3.org/1999/02/22-rdf-syntax-ns#" xmlns:dcterms="http://purl.org/dc/terms/" xmlns:vCard="http://www.w3.org/2001/vcard-rdf/3.0#" xmlns:vCard4="http://www.w3.org/2006/vcard/ns#" xmlns:bqbiol="http://biomodels.net/biology-qualifiers/" xmlns:bqmodel="http://biomodels.net/model-qualifiers/">
            <rdf:Description rdf:about="#M_adn_c">
              <bqbiol:is>
                <rdf:Bag>
                  <rdf:li rdf:resource="http://identifiers.org/CHEBI:16335"/>
                  <rdf:li rdf:resource="http://identifiers.org/hmdb:HMDB0000050"/>
                  <rdf:li rdf:resource="http://identifiers.org/kegg.compound:C00212"/>
                  <rdf:li rdf:resource="http://identifiers.org/kegg.drug:D00045"/>
                  <rdf:li rdf:resource="http://identifiers.org/metacyc.compound:ADENOSINE"/>
                  <rdf:li rdf:resource="http://identifiers.org/metanetx.chemical:MNXM1105760"/>
                  <rdf:li rdf:resource="http://identifiers.org/reactome:R-ALL-727755"/>
                  <rdf:li rdf:resource="http://identifiers.org/reactome:R-ALL-83908"/>
                  <rdf:li rdf:resource="http://identifiers.org/reactome:R-ALL-83909"/>
                  <rdf:li rdf:resource="http://identifiers.org/sabiork.compound:1402"/>
                  <rdf:li rdf:resource="http://identifiers.org/seed.compound:cpd00182"/>
                </rdf:Bag>
              </bqbiol:is>
            </rdf:Description>
          </rdf:RDF>
        </annotation>
      </species>
      <species metaid="M_ins_c" sboTerm="SBO:0000247" id="M_ins_c" name="Inosine" hasOnlySubstanceUnits="true" boundaryCondition="false" constant="false">
        <annotation>
          <rdf:RDF xmlns:rdf="http://www.w3.org/1999/02/22-rdf-syntax-ns#" xmlns:dcterms="http://purl.org/dc/terms/" xmlns:vCard="http://www.w3.org/2001/vcard-rdf/3.0#" xmlns:vCard4="http://www.w3.org/2006/vcard/ns#" xmlns:bqbiol="http://biomodels.net/biology-qualifiers/" xmlns:bqmodel="http://biomodels.net/model-qualifiers/">
            <rdf:Description rdf:about="#M_ins_c">
              <bqbiol:is>
                <rdf:Bag>
                  <rdf:li rdf:resource="http://identifiers.org/CHEBI:17596"/>
                  <rdf:li rdf:resource="http://identifiers.org/hmdb:HMDB0000195"/>
                  <rdf:li rdf:resource="http://identifiers.org/kegg.compound:C00294"/>
                  <rdf:li rdf:resource="http://identifiers.org/kegg.drug:D00054"/>
                  <rdf:li rdf:resource="http://identifiers.org/metacyc.compound:INOSINE"/>
                  <rdf:li rdf:resource="http://identifiers.org/metanetx.chemical:MNXM1103335"/>
                  <rdf:li rdf:resource="http://identifiers.org/reactome:R-ALL-727739"/>
                  <rdf:li rdf:resource="http://identifiers.org/reactome:R-ALL-83921"/>
                  <rdf:li rdf:resource="http://identifiers.org/reactome:R-ALL-83927"/>
                  <rdf:li rdf:resource="http://identifiers.org/sabiork.compound:1868"/>
                  <rdf:li rdf:resource="http://identifiers.org/seed.compound:cpd00246"/>
                </rdf:Bag>
              </bqbiol:is>
            </rdf:Description>
          </rdf:RDF>
        </annotation>
      </species>
      <species metaid="M_nh4_c" sboTerm="SBO:0000247" id="M_nh4_c" name="Ammonium" hasOnlySubstanceUnits="true" boundaryCondition="false" constant="false">
        <annotation>
          <rdf:RDF xmlns:rdf="http://www.w3.org/1999/02/22-rdf-syntax-ns#" xmlns:dcterms="http://purl.org/dc/terms/" xmlns:vCard="http://www.w3.org/2001/vcard-rdf/3.0#" xmlns:vCard4="http://www.w3.org/2006/vcard/ns#" xmlns:bqbiol="http://biomodels.net/biology-qualifiers/" xmlns:bqmodel="http://biomodels.net/model-qualifiers/">
            <rdf:Description rdf:about="#M_nh4_c">
              <bqbiol:is>
                <rdf:Bag>
                  <rdf:li rdf:resource="http://identifiers.org/CHEBI:135980"/>
                  <rdf:li rdf:resource="http://identifiers.org/CHEBI:16134"/>
                  <rdf:li rdf:resource="http://identifiers.org/CHEBI:28938"/>
                  <rdf:li rdf:resource="http://identifiers.org/bigg.metabolite:nh3"/>
                  <rdf:li rdf:resource="http://identifiers.org/envipath:32de3cf4-e3e6-4168-956e-32fa5ddb0ce1/compound/41e4c903-407f-49f7-bf6b-0a94d39fa3a7"/>
                  <rdf:li rdf:resource="http://identifiers.org/envipath:5882df9c-dae1-4d80-a40e-db4724271456/compound/27a89bdf-42f7-478f-91d8-e39881581096"/>
                  <rdf:li rdf:resource="http://identifiers.org/envipath:650babc9-9d68-4b73-9332-11972ca26f7b/compound/96667bd9-aeae-4e8f-89d3-100d0396af05"/>
                  <rdf:li rdf:resource="http://identifiers.org/hmdb:HMDB0000051"/>
                  <rdf:li rdf:resource="http://identifiers.org/hmdb:HMDB0041827"/>
                  <rdf:li rdf:resource="http://identifiers.org/kegg.compound:C00014"/>
                  <rdf:li rdf:resource="http://identifiers.org/kegg.compound:C01342"/>
                  <rdf:li rdf:resource="http://identifiers.org/kegg.drug:D02915"/>
                  <rdf:li rdf:resource="http://identifiers.org/kegg.drug:D02916"/>
                  <rdf:li rdf:resource="http://identifiers.org/metacyc.compound:AMMONIA"/>
                  <rdf:li rdf:resource="http://identifiers.org/metacyc.compound:AMMONIUM"/>
                  <rdf:li rdf:resource="http://identifiers.org/metanetx.chemical:MNXM729302"/>
                  <rdf:li rdf:resource="http://identifiers.org/reactome:R-ALL-113561"/>
                  <rdf:li rdf:resource="http://identifiers.org/reactome:R-ALL-140912"/>
                  <rdf:li rdf:resource="http://identifiers.org/reactome:R-ALL-2022135"/>
                  <rdf:li rdf:resource="http://identifiers.org/reactome:R-ALL-29382"/>
                  <rdf:li rdf:resource="http://identifiers.org/reactome:R-ALL-31633"/>
                  <rdf:li rdf:resource="http://identifiers.org/reactome:R-ALL-389843"/>
                  <rdf:li rdf:resource="http://identifiers.org/reactome:R-ALL-76230"/>
                  <rdf:li rdf:resource="http://identifiers.org/sabiork.compound:1268"/>
                  <rdf:li rdf:resource="http://identifiers.org/sabiork.compound:43"/>
                  <rdf:li rdf:resource="http://identifiers.org/seed.compound:cpd00013"/>
                  <rdf:li rdf:resource="http://identifiers.org/seed.compound:cpd19013"/>
                </rdf:Bag>
              </bqbiol:is>
            </rdf:Description>
          </rdf:RDF>
        </annotation>
      </species>
      <species metaid="M_nal2a6o_c" sboTerm="SBO:0000247" id="M_nal2a6o_c" name="N-Acetyl-L-2-amino-6-oxopimelate" hasOnlySubstanceUnits="true" boundaryCondition="false" constant="false">
        <annotation>
          <rdf:RDF xmlns:rdf="http://www.w3.org/1999/02/22-rdf-syntax-ns#" xmlns:dcterms="http://purl.org/dc/terms/" xmlns:vCard="http://www.w3.org/2001/vcard-rdf/3.0#" xmlns:vCard4="http://www.w3.org/2006/vcard/ns#" xmlns:bqbiol="http://biomodels.net/biology-qualifiers/" xmlns:bqmodel="http://biomodels.net/model-qualifiers/">
            <rdf:Description rdf:about="#M_nal2a6o_c">
              <bqbiol:is>
                <rdf:Bag>
                  <rdf:li rdf:resource="http://identifiers.org/CHEBI:17355"/>
                  <rdf:li rdf:resource="http://identifiers.org/CHEBI:58117"/>
                  <rdf:li rdf:resource="http://identifiers.org/bigg.metabolite:acamoxm"/>
                  <rdf:li rdf:resource="http://identifiers.org/kegg.compound:C05539"/>
                  <rdf:li rdf:resource="http://identifiers.org/metacyc.compound:N-ACETYL-L-2-AMINO-6-OXO-PIMELATE"/>
                  <rdf:li rdf:resource="http://identifiers.org/metanetx.chemical:MNXM1872"/>
                  <rdf:li rdf:resource="http://identifiers.org/seed.compound:cpd03289"/>
                </rdf:Bag>
              </bqbiol:is>
            </rdf:Description>
          </rdf:RDF>
        </annotation>
      </species>
      <species metaid="M_n6all26d_c" sboTerm="SBO:0000247" id="M_n6all26d_c" name="N6-Acetyl-LL-2,6-diaminoheptanedioate" hasOnlySubstanceUnits="true" boundaryCondition="false" constant="false">
        <annotation>
          <rdf:RDF xmlns:rdf="http://www.w3.org/1999/02/22-rdf-syntax-ns#" xmlns:dcterms="http://purl.org/dc/terms/" xmlns:vCard="http://www.w3.org/2001/vcard-rdf/3.0#" xmlns:vCard4="http://www.w3.org/2006/vcard/ns#" xmlns:bqbiol="http://biomodels.net/biology-qualifiers/" xmlns:bqmodel="http://biomodels.net/model-qualifiers/">
            <rdf:Description rdf:about="#M_n6all26d_c">
              <bqbiol:is>
                <rdf:Bag>
                  <rdf:li rdf:resource="http://identifiers.org/CHEBI:18317"/>
                  <rdf:li rdf:resource="http://identifiers.org/CHEBI:49004"/>
                  <rdf:li rdf:resource="http://identifiers.org/CHEBI:58767"/>
                  <rdf:li rdf:resource="http://identifiers.org/bigg.metabolite:26dapime"/>
                  <rdf:li rdf:resource="http://identifiers.org/kegg.compound:C04390"/>
                  <rdf:li rdf:resource="http://identifiers.org/metacyc.compound:CPD-1771"/>
                  <rdf:li rdf:resource="http://identifiers.org/metanetx.chemical:MNXM164994"/>
                  <rdf:li rdf:resource="http://identifiers.org/seed.compound:cpd02685"/>
                </rdf:Bag>
              </bqbiol:is>
            </rdf:Description>
          </rdf:RDF>
        </annotation>
      </species>
      <species metaid="M_pppi_c" sboTerm="SBO:0000247" id="M_pppi_c" name="Inorganic triphosphate" hasOnlySubstanceUnits="true" boundaryCondition="false" constant="false">
        <annotation>
          <rdf:RDF xmlns:rdf="http://www.w3.org/1999/02/22-rdf-syntax-ns#" xmlns:dcterms="http://purl.org/dc/terms/" xmlns:vCard="http://www.w3.org/2001/vcard-rdf/3.0#" xmlns:vCard4="http://www.w3.org/2006/vcard/ns#" xmlns:bqbiol="http://biomodels.net/biology-qualifiers/" xmlns:bqmodel="http://biomodels.net/model-qualifiers/">
            <rdf:Description rdf:about="#M_pppi_c">
              <bqbiol:is>
                <rdf:Bag>
                  <rdf:li rdf:resource="http://identifiers.org/CHEBI:18036"/>
                  <rdf:li rdf:resource="http://identifiers.org/CHEBI:39949"/>
                  <rdf:li rdf:resource="http://identifiers.org/CHEBI:48313"/>
                  <rdf:li rdf:resource="http://identifiers.org/CHEBI:48314"/>
                  <rdf:li rdf:resource="http://identifiers.org/CHEBI:48315"/>
                  <rdf:li rdf:resource="http://identifiers.org/CHEBI:48316"/>
                  <rdf:li rdf:resource="http://identifiers.org/hmdb:HMDB0003379"/>
                  <rdf:li rdf:resource="http://identifiers.org/kegg.compound:C00536"/>
                  <rdf:li rdf:resource="http://identifiers.org/metacyc.compound:P3I"/>
                  <rdf:li rdf:resource="http://identifiers.org/metanetx.chemical:MNXM332"/>
                  <rdf:li rdf:resource="http://identifiers.org/sabiork.compound:1681"/>
                  <rdf:li rdf:resource="http://identifiers.org/sabiork.compound:5073"/>
                  <rdf:li rdf:resource="http://identifiers.org/seed.compound:cpd00421"/>
                  <rdf:li rdf:resource="http://identifiers.org/seed.compound:cpd11672"/>
                </rdf:Bag>
              </bqbiol:is>
            </rdf:Description>
          </rdf:RDF>
        </annotation>
      </species>
      <species metaid="M_itp_c" sboTerm="SBO:0000247" id="M_itp_c" name="ITP C10H11N4O14P3" hasOnlySubstanceUnits="true" boundaryCondition="false" constant="false">
        <annotation>
          <rdf:RDF xmlns:rdf="http://www.w3.org/1999/02/22-rdf-syntax-ns#" xmlns:dcterms="http://purl.org/dc/terms/" xmlns:vCard="http://www.w3.org/2001/vcard-rdf/3.0#" xmlns:vCard4="http://www.w3.org/2006/vcard/ns#" xmlns:bqbiol="http://biomodels.net/biology-qualifiers/" xmlns:bqmodel="http://biomodels.net/model-qualifiers/">
            <rdf:Description rdf:about="#M_itp_c">
              <bqbiol:is>
                <rdf:Bag>
                  <rdf:li rdf:resource="http://identifiers.org/CHEBI:16039"/>
                  <rdf:li rdf:resource="http://identifiers.org/CHEBI:57614"/>
                  <rdf:li rdf:resource="http://identifiers.org/CHEBI:61402"/>
                  <rdf:li rdf:resource="http://identifiers.org/hmdb:HMDB0000189"/>
                  <rdf:li rdf:resource="http://identifiers.org/kegg.compound:C00081"/>
                  <rdf:li rdf:resource="http://identifiers.org/metacyc.compound:ITP"/>
                  <rdf:li rdf:resource="http://identifiers.org/metanetx.chemical:MNXM1103428"/>
                  <rdf:li rdf:resource="http://identifiers.org/reactome:R-ALL-2509836"/>
                  <rdf:li rdf:resource="http://identifiers.org/sabiork.compound:1291"/>
                  <rdf:li rdf:resource="http://identifiers.org/seed.compound:cpd00068"/>
                </rdf:Bag>
              </bqbiol:is>
            </rdf:Description>
          </rdf:RDF>
        </annotation>
      </species>
      <species metaid="M_idp_c" sboTerm="SBO:0000247" id="M_idp_c" name="IDP C10H11N4O11P2" hasOnlySubstanceUnits="true" boundaryCondition="false" constant="false">
        <annotation>
          <rdf:RDF xmlns:rdf="http://www.w3.org/1999/02/22-rdf-syntax-ns#" xmlns:dcterms="http://purl.org/dc/terms/" xmlns:vCard="http://www.w3.org/2001/vcard-rdf/3.0#" xmlns:vCard4="http://www.w3.org/2006/vcard/ns#" xmlns:bqbiol="http://biomodels.net/biology-qualifiers/" xmlns:bqmodel="http://biomodels.net/model-qualifiers/">
            <rdf:Description rdf:about="#M_idp_c">
              <bqbiol:is>
                <rdf:Bag>
                  <rdf:li rdf:resource="http://identifiers.org/CHEBI:17808"/>
                  <rdf:li rdf:resource="http://identifiers.org/CHEBI:58280"/>
                  <rdf:li rdf:resource="http://identifiers.org/kegg.compound:C00104"/>
                  <rdf:li rdf:resource="http://identifiers.org/metacyc.compound:IDP"/>
                  <rdf:li rdf:resource="http://identifiers.org/metanetx.chemical:MNXM1104559"/>
                  <rdf:li rdf:resource="http://identifiers.org/reactome:R-ALL-2509811"/>
                  <rdf:li rdf:resource="http://identifiers.org/sabiork.compound:1299"/>
                  <rdf:li rdf:resource="http://identifiers.org/seed.compound:cpd00090"/>
                </rdf:Bag>
              </bqbiol:is>
            </rdf:Description>
          </rdf:RDF>
        </annotation>
      </species>
      <species metaid="M_damp_c" sboTerm="SBO:0000247" id="M_damp_c" name="DAMP C10H12N5O6P" hasOnlySubstanceUnits="true" boundaryCondition="false" constant="false">
        <annotation>
          <rdf:RDF xmlns:rdf="http://www.w3.org/1999/02/22-rdf-syntax-ns#" xmlns:dcterms="http://purl.org/dc/terms/" xmlns:vCard="http://www.w3.org/2001/vcard-rdf/3.0#" xmlns:vCard4="http://www.w3.org/2006/vcard/ns#" xmlns:bqbiol="http://biomodels.net/biology-qualifiers/" xmlns:bqmodel="http://biomodels.net/model-qualifiers/">
            <rdf:Description rdf:about="#M_damp_c">
              <bqbiol:is>
                <rdf:Bag>
                  <rdf:li rdf:resource="http://identifiers.org/CHEBI:17713"/>
                  <rdf:li rdf:resource="http://identifiers.org/CHEBI:58245"/>
                  <rdf:li rdf:resource="http://identifiers.org/hmdb:HMDB0000905"/>
                  <rdf:li rdf:resource="http://identifiers.org/kegg.compound:C00360"/>
                  <rdf:li rdf:resource="http://identifiers.org/metacyc.compound:DAMP"/>
                  <rdf:li rdf:resource="http://identifiers.org/metanetx.chemical:MNXM432"/>
                  <rdf:li rdf:resource="http://identifiers.org/reactome:R-ALL-109295"/>
                  <rdf:li rdf:resource="http://identifiers.org/reactome:R-ALL-109386"/>
                  <rdf:li rdf:resource="http://identifiers.org/reactome:R-ALL-109732"/>
                  <rdf:li rdf:resource="http://identifiers.org/sabiork.compound:62"/>
                  <rdf:li rdf:resource="http://identifiers.org/seed.compound:cpd00294"/>
                </rdf:Bag>
              </bqbiol:is>
            </rdf:Description>
          </rdf:RDF>
        </annotation>
      </species>
      <species metaid="M_datp_c" sboTerm="SBO:0000247" id="M_datp_c" name="DATP C10H12N5O12P3" hasOnlySubstanceUnits="true" boundaryCondition="false" constant="false">
        <annotation>
          <rdf:RDF xmlns:rdf="http://www.w3.org/1999/02/22-rdf-syntax-ns#" xmlns:dcterms="http://purl.org/dc/terms/" xmlns:vCard="http://www.w3.org/2001/vcard-rdf/3.0#" xmlns:vCard4="http://www.w3.org/2006/vcard/ns#" xmlns:bqbiol="http://biomodels.net/biology-qualifiers/" xmlns:bqmodel="http://biomodels.net/model-qualifiers/">
            <rdf:Description rdf:about="#M_datp_c">
              <bqbiol:is>
                <rdf:Bag>
                  <rdf:li rdf:resource="http://identifiers.org/CHEBI:16284"/>
                  <rdf:li rdf:resource="http://identifiers.org/CHEBI:495505"/>
                  <rdf:li rdf:resource="http://identifiers.org/CHEBI:61404"/>
                  <rdf:li rdf:resource="http://identifiers.org/hmdb:HMDB0001532"/>
                  <rdf:li rdf:resource="http://identifiers.org/kegg.compound:C00131"/>
                  <rdf:li rdf:resource="http://identifiers.org/metacyc.compound:DATP"/>
                  <rdf:li rdf:resource="http://identifiers.org/metanetx.chemical:MNXM286"/>
                  <rdf:li rdf:resource="http://identifiers.org/reactome:R-ALL-110644"/>
                  <rdf:li rdf:resource="http://identifiers.org/reactome:R-ALL-110653"/>
                  <rdf:li rdf:resource="http://identifiers.org/reactome:R-ALL-29604"/>
                  <rdf:li rdf:resource="http://identifiers.org/sabiork.compound:1307"/>
                  <rdf:li rdf:resource="http://identifiers.org/seed.compound:cpd00115"/>
                </rdf:Bag>
              </bqbiol:is>
            </rdf:Description>
          </rdf:RDF>
        </annotation>
      </species>
      <species metaid="M_dadp_c" sboTerm="SBO:0000247" id="M_dadp_c" name="DADP C10H12N5O9P2" hasOnlySubstanceUnits="true" boundaryCondition="false" constant="false">
        <annotation>
          <rdf:RDF xmlns:rdf="http://www.w3.org/1999/02/22-rdf-syntax-ns#" xmlns:dcterms="http://purl.org/dc/terms/" xmlns:vCard="http://www.w3.org/2001/vcard-rdf/3.0#" xmlns:vCard4="http://www.w3.org/2006/vcard/ns#" xmlns:bqbiol="http://biomodels.net/biology-qualifiers/" xmlns:bqmodel="http://biomodels.net/model-qualifiers/">
            <rdf:Description rdf:about="#M_dadp_c">
              <bqbiol:is>
                <rdf:Bag>
                  <rdf:li rdf:resource="http://identifiers.org/CHEBI:16174"/>
                  <rdf:li rdf:resource="http://identifiers.org/CHEBI:57667"/>
                  <rdf:li rdf:resource="http://identifiers.org/kegg.compound:C00206"/>
                  <rdf:li rdf:resource="http://identifiers.org/metacyc.compound:DADP"/>
                  <rdf:li rdf:resource="http://identifiers.org/metanetx.chemical:MNXM735047"/>
                  <rdf:li rdf:resource="http://identifiers.org/reactome:R-ALL-110090"/>
                  <rdf:li rdf:resource="http://identifiers.org/reactome:R-ALL-110652"/>
                  <rdf:li rdf:resource="http://identifiers.org/reactome:R-ALL-111783"/>
                  <rdf:li rdf:resource="http://identifiers.org/sabiork.compound:1314"/>
                  <rdf:li rdf:resource="http://identifiers.org/seed.compound:cpd00177"/>
                </rdf:Bag>
              </bqbiol:is>
            </rdf:Description>
          </rdf:RDF>
        </annotation>
      </species>
      <species metaid="M_amet_c" sboTerm="SBO:0000247" id="M_amet_c" name="S-Adenosyl-L-methionine" hasOnlySubstanceUnits="true" boundaryCondition="false" constant="false">
        <annotation>
          <rdf:RDF xmlns:rdf="http://www.w3.org/1999/02/22-rdf-syntax-ns#" xmlns:dcterms="http://purl.org/dc/terms/" xmlns:vCard="http://www.w3.org/2001/vcard-rdf/3.0#" xmlns:vCard4="http://www.w3.org/2006/vcard/ns#" xmlns:bqbiol="http://biomodels.net/biology-qualifiers/" xmlns:bqmodel="http://biomodels.net/model-qualifiers/">
            <rdf:Description rdf:about="#M_amet_c">
              <bqbiol:is>
                <rdf:Bag>
                  <rdf:li rdf:resource="http://identifiers.org/CHEBI:142094"/>
                  <rdf:li rdf:resource="http://identifiers.org/CHEBI:15414"/>
                  <rdf:li rdf:resource="http://identifiers.org/CHEBI:33442"/>
                  <rdf:li rdf:resource="http://identifiers.org/CHEBI:59789"/>
                  <rdf:li rdf:resource="http://identifiers.org/CHEBI:67040"/>
                  <rdf:li rdf:resource="http://identifiers.org/hmdb:HMDB0001185"/>
                  <rdf:li rdf:resource="http://identifiers.org/kegg.compound:C00019"/>
                  <rdf:li rdf:resource="http://identifiers.org/metacyc.compound:S-ADENOSYLMETHIONINE"/>
                  <rdf:li rdf:resource="http://identifiers.org/metanetx.chemical:MNXM1102072"/>
                  <rdf:li rdf:resource="http://identifiers.org/reactome:R-ALL-2162265"/>
                  <rdf:li rdf:resource="http://identifiers.org/reactome:R-ALL-71284"/>
                  <rdf:li rdf:resource="http://identifiers.org/reactome:R-ALL-77087"/>
                  <rdf:li rdf:resource="http://identifiers.org/sabiork.compound:1272"/>
                  <rdf:li rdf:resource="http://identifiers.org/seed.compound:cpd00017"/>
                  <rdf:li rdf:resource="http://identifiers.org/seed.compound:cpd33804"/>
                </rdf:Bag>
              </bqbiol:is>
            </rdf:Description>
          </rdf:RDF>
        </annotation>
      </species>
      <species metaid="M_ametam_c" sboTerm="SBO:0000247" id="M_ametam_c" name="S-Adenosylmethioninamine" hasOnlySubstanceUnits="true" boundaryCondition="false" constant="false">
        <annotation>
          <rdf:RDF xmlns:rdf="http://www.w3.org/1999/02/22-rdf-syntax-ns#" xmlns:dcterms="http://purl.org/dc/terms/" xmlns:vCard="http://www.w3.org/2001/vcard-rdf/3.0#" xmlns:vCard4="http://www.w3.org/2006/vcard/ns#" xmlns:bqbiol="http://biomodels.net/biology-qualifiers/" xmlns:bqmodel="http://biomodels.net/model-qualifiers/">
            <rdf:Description rdf:about="#M_ametam_c">
              <bqbiol:is>
                <rdf:Bag>
                  <rdf:li rdf:resource="http://identifiers.org/CHEBI:15625"/>
                  <rdf:li rdf:resource="http://identifiers.org/CHEBI:57443"/>
                  <rdf:li rdf:resource="http://identifiers.org/hmdb:HMDB0000988"/>
                  <rdf:li rdf:resource="http://identifiers.org/kegg.compound:C01137"/>
                  <rdf:li rdf:resource="http://identifiers.org/metacyc.compound:S-ADENOSYLMETHIONINAMINE"/>
                  <rdf:li rdf:resource="http://identifiers.org/metanetx.chemical:MNXM1103325"/>
                  <rdf:li rdf:resource="http://identifiers.org/reactome:R-ALL-353113"/>
                  <rdf:li rdf:resource="http://identifiers.org/sabiork.compound:5404"/>
                  <rdf:li rdf:resource="http://identifiers.org/seed.compound:cpd00837"/>
                </rdf:Bag>
              </bqbiol:is>
            </rdf:Description>
          </rdf:RDF>
        </annotation>
      </species>
      <species metaid="M_camp_c" sboTerm="SBO:0000247" id="M_camp_c" name="CAMP C10H11N5O6P" hasOnlySubstanceUnits="true" boundaryCondition="false" constant="false">
        <annotation>
          <rdf:RDF xmlns:rdf="http://www.w3.org/1999/02/22-rdf-syntax-ns#" xmlns:dcterms="http://purl.org/dc/terms/" xmlns:vCard="http://www.w3.org/2001/vcard-rdf/3.0#" xmlns:vCard4="http://www.w3.org/2006/vcard/ns#" xmlns:bqbiol="http://biomodels.net/biology-qualifiers/" xmlns:bqmodel="http://biomodels.net/model-qualifiers/">
            <rdf:Description rdf:about="#M_camp_c">
              <bqbiol:is>
                <rdf:Bag>
                  <rdf:li rdf:resource="http://identifiers.org/CHEBI:17489"/>
                  <rdf:li rdf:resource="http://identifiers.org/CHEBI:58165"/>
                  <rdf:li rdf:resource="http://identifiers.org/hmdb:HMDB0000058"/>
                  <rdf:li rdf:resource="http://identifiers.org/kegg.compound:C00575"/>
                  <rdf:li rdf:resource="http://identifiers.org/metacyc.compound:CAMP"/>
                  <rdf:li rdf:resource="http://identifiers.org/metanetx.chemical:MNXM243"/>
                  <rdf:li rdf:resource="http://identifiers.org/reactome:R-ALL-30389"/>
                  <rdf:li rdf:resource="http://identifiers.org/sabiork.compound:1379"/>
                  <rdf:li rdf:resource="http://identifiers.org/seed.compound:cpd00446"/>
                </rdf:Bag>
              </bqbiol:is>
            </rdf:Description>
          </rdf:RDF>
        </annotation>
      </species>
      <species metaid="M_adn_e" sboTerm="SBO:0000247" id="M_adn_e" name="Adenosine" hasOnlySubstanceUnits="true" boundaryCondition="false" constant="false">
        <annotation>
          <rdf:RDF xmlns:rdf="http://www.w3.org/1999/02/22-rdf-syntax-ns#" xmlns:dcterms="http://purl.org/dc/terms/" xmlns:vCard="http://www.w3.org/2001/vcard-rdf/3.0#" xmlns:vCard4="http://www.w3.org/2006/vcard/ns#" xmlns:bqbiol="http://biomodels.net/biology-qualifiers/" xmlns:bqmodel="http://biomodels.net/model-qualifiers/">
            <rdf:Description rdf:about="#M_adn_e">
              <bqbiol:is>
                <rdf:Bag>
                  <rdf:li rdf:resource="http://identifiers.org/CHEBI:16335"/>
                  <rdf:li rdf:resource="http://identifiers.org/hmdb:HMDB0000050"/>
                  <rdf:li rdf:resource="http://identifiers.org/kegg.compound:C00212"/>
                  <rdf:li rdf:resource="http://identifiers.org/kegg.drug:D00045"/>
                  <rdf:li rdf:resource="http://identifiers.org/metacyc.compound:ADENOSINE"/>
                  <rdf:li rdf:resource="http://identifiers.org/metanetx.chemical:MNXM1105760"/>
                  <rdf:li rdf:resource="http://identifiers.org/reactome:R-ALL-727755"/>
                  <rdf:li rdf:resource="http://identifiers.org/reactome:R-ALL-83908"/>
                  <rdf:li rdf:resource="http://identifiers.org/reactome:R-ALL-83909"/>
                  <rdf:li rdf:resource="http://identifiers.org/sabiork.compound:1402"/>
                  <rdf:li rdf:resource="http://identifiers.org/seed.compound:cpd00182"/>
                </rdf:Bag>
              </bqbiol:is>
            </rdf:Description>
          </rdf:RDF>
        </annotation>
      </species>
      <species metaid="M_ade_c" sboTerm="SBO:0000247" id="M_ade_c" name="Adenine" hasOnlySubstanceUnits="true" boundaryCondition="false" constant="false">
        <annotation>
          <rdf:RDF xmlns:rdf="http://www.w3.org/1999/02/22-rdf-syntax-ns#" xmlns:dcterms="http://purl.org/dc/terms/" xmlns:vCard="http://www.w3.org/2001/vcard-rdf/3.0#" xmlns:vCard4="http://www.w3.org/2006/vcard/ns#" xmlns:bqbiol="http://biomodels.net/biology-qualifiers/" xmlns:bqmodel="http://biomodels.net/model-qualifiers/">
            <rdf:Description rdf:about="#M_ade_c">
              <bqbiol:is>
                <rdf:Bag>
                  <rdf:li rdf:resource="http://identifiers.org/CHEBI:16708"/>
                  <rdf:li rdf:resource="http://identifiers.org/hmdb:HMDB0000034"/>
                  <rdf:li rdf:resource="http://identifiers.org/kegg.compound:C00147"/>
                  <rdf:li rdf:resource="http://identifiers.org/kegg.drug:D00034"/>
                  <rdf:li rdf:resource="http://identifiers.org/metacyc.compound:ADENINE"/>
                  <rdf:li rdf:resource="http://identifiers.org/metacyc.compound:ADENINE-RING"/>
                  <rdf:li rdf:resource="http://identifiers.org/metanetx.chemical:MNXM168"/>
                  <rdf:li rdf:resource="http://identifiers.org/reactome:R-ALL-5635947"/>
                  <rdf:li rdf:resource="http://identifiers.org/reactome:R-ALL-727751"/>
                  <rdf:li rdf:resource="http://identifiers.org/reactome:R-ALL-83947"/>
                  <rdf:li rdf:resource="http://identifiers.org/reactome:R-ALL-83951"/>
                  <rdf:li rdf:resource="http://identifiers.org/sabiork.compound:57"/>
                  <rdf:li rdf:resource="http://identifiers.org/seed.compound:cpd00128"/>
                  <rdf:li rdf:resource="http://identifiers.org/seed.compound:cpd22238"/>
                </rdf:Bag>
              </bqbiol:is>
            </rdf:Description>
          </rdf:RDF>
        </annotation>
      </species>
      <species metaid="M_prpp_c" sboTerm="SBO:0000247" id="M_prpp_c" name="5-Phospho-alpha-D-ribose 1-diphosphate" hasOnlySubstanceUnits="true" boundaryCondition="false" constant="false">
        <annotation>
          <rdf:RDF xmlns:rdf="http://www.w3.org/1999/02/22-rdf-syntax-ns#" xmlns:dcterms="http://purl.org/dc/terms/" xmlns:vCard="http://www.w3.org/2001/vcard-rdf/3.0#" xmlns:vCard4="http://www.w3.org/2006/vcard/ns#" xmlns:bqbiol="http://biomodels.net/biology-qualifiers/" xmlns:bqmodel="http://biomodels.net/model-qualifiers/">
            <rdf:Description rdf:about="#M_prpp_c">
              <bqbiol:is>
                <rdf:Bag>
                  <rdf:li rdf:resource="http://identifiers.org/CHEBI:17111"/>
                  <rdf:li rdf:resource="http://identifiers.org/CHEBI:58017"/>
                  <rdf:li rdf:resource="http://identifiers.org/hmdb:HMDB0000280"/>
                  <rdf:li rdf:resource="http://identifiers.org/kegg.compound:C00119"/>
                  <rdf:li rdf:resource="http://identifiers.org/metacyc.compound:PRPP"/>
                  <rdf:li rdf:resource="http://identifiers.org/metanetx.chemical:MNXM1104453"/>
                  <rdf:li rdf:resource="http://identifiers.org/reactome:R-ALL-73566"/>
                  <rdf:li rdf:resource="http://identifiers.org/sabiork.compound:1305"/>
                  <rdf:li rdf:resource="http://identifiers.org/seed.compound:cpd00103"/>
                </rdf:Bag>
              </bqbiol:is>
            </rdf:Description>
          </rdf:RDF>
        </annotation>
      </species>
      <species metaid="M_aps_c" sboTerm="SBO:0000247" id="M_aps_c" name="Adenosine 5&apos;-phosphosulfate" hasOnlySubstanceUnits="true" boundaryCondition="false" constant="false">
        <annotation>
          <rdf:RDF xmlns:rdf="http://www.w3.org/1999/02/22-rdf-syntax-ns#" xmlns:dcterms="http://purl.org/dc/terms/" xmlns:vCard="http://www.w3.org/2001/vcard-rdf/3.0#" xmlns:vCard4="http://www.w3.org/2006/vcard/ns#" xmlns:bqbiol="http://biomodels.net/biology-qualifiers/" xmlns:bqmodel="http://biomodels.net/model-qualifiers/">
            <rdf:Description rdf:about="#M_aps_c">
              <bqbiol:is>
                <rdf:Bag>
                  <rdf:li rdf:resource="http://identifiers.org/CHEBI:17709"/>
                  <rdf:li rdf:resource="http://identifiers.org/CHEBI:58243"/>
                  <rdf:li rdf:resource="http://identifiers.org/hmdb:HMDB0001003"/>
                  <rdf:li rdf:resource="http://identifiers.org/kegg.compound:C00224"/>
                  <rdf:li rdf:resource="http://identifiers.org/metacyc.compound:APS"/>
                  <rdf:li rdf:resource="http://identifiers.org/metanetx.chemical:MNXM1103086"/>
                  <rdf:li rdf:resource="http://identifiers.org/reactome:R-ALL-174370"/>
                  <rdf:li rdf:resource="http://identifiers.org/sabiork.compound:1803"/>
                  <rdf:li rdf:resource="http://identifiers.org/sabiork.compound:30223"/>
                  <rdf:li rdf:resource="http://identifiers.org/seed.compound:cpd00193"/>
                </rdf:Bag>
              </bqbiol:is>
            </rdf:Description>
          </rdf:RDF>
        </annotation>
      </species>
      <species metaid="M_paps_c" sboTerm="SBO:0000247" id="M_paps_c" name="3&apos;-Phosphoadenylyl sulfate" hasOnlySubstanceUnits="true" boundaryCondition="false" constant="false">
        <annotation>
          <rdf:RDF xmlns:rdf="http://www.w3.org/1999/02/22-rdf-syntax-ns#" xmlns:dcterms="http://purl.org/dc/terms/" xmlns:vCard="http://www.w3.org/2001/vcard-rdf/3.0#" xmlns:vCard4="http://www.w3.org/2006/vcard/ns#" xmlns:bqbiol="http://biomodels.net/biology-qualifiers/" xmlns:bqmodel="http://biomodels.net/model-qualifiers/">
            <rdf:Description rdf:about="#M_paps_c">
              <bqbiol:is>
                <rdf:Bag>
                  <rdf:li rdf:resource="http://identifiers.org/CHEBI:17980"/>
                  <rdf:li rdf:resource="http://identifiers.org/CHEBI:58339"/>
                  <rdf:li rdf:resource="http://identifiers.org/hmdb:HMDB0001134"/>
                  <rdf:li rdf:resource="http://identifiers.org/kegg.compound:C00053"/>
                  <rdf:li rdf:resource="http://identifiers.org/metacyc.compound:PAPS"/>
                  <rdf:li rdf:resource="http://identifiers.org/metanetx.chemical:MNXM1104555"/>
                  <rdf:li rdf:resource="http://identifiers.org/reactome:R-ALL-158471"/>
                  <rdf:li rdf:resource="http://identifiers.org/reactome:R-ALL-741440"/>
                  <rdf:li rdf:resource="http://identifiers.org/sabiork.compound:1776"/>
                  <rdf:li rdf:resource="http://identifiers.org/seed.compound:cpd00044"/>
                </rdf:Bag>
              </bqbiol:is>
            </rdf:Description>
          </rdf:RDF>
        </annotation>
      </species>
      <species metaid="M_dcamp_c" sboTerm="SBO:0000247" id="M_dcamp_c" name="N6-(1,2-Dicarboxyethyl)-AMP" hasOnlySubstanceUnits="true" boundaryCondition="false" constant="false">
        <annotation>
          <rdf:RDF xmlns:rdf="http://www.w3.org/1999/02/22-rdf-syntax-ns#" xmlns:dcterms="http://purl.org/dc/terms/" xmlns:vCard="http://www.w3.org/2001/vcard-rdf/3.0#" xmlns:vCard4="http://www.w3.org/2006/vcard/ns#" xmlns:bqbiol="http://biomodels.net/biology-qualifiers/" xmlns:bqmodel="http://biomodels.net/model-qualifiers/">
            <rdf:Description rdf:about="#M_dcamp_c">
              <bqbiol:is>
                <rdf:Bag>
                  <rdf:li rdf:resource="http://identifiers.org/CHEBI:15919"/>
                  <rdf:li rdf:resource="http://identifiers.org/CHEBI:57567"/>
                  <rdf:li rdf:resource="http://identifiers.org/hmdb:HMDB0000536"/>
                  <rdf:li rdf:resource="http://identifiers.org/kegg.compound:C03794"/>
                  <rdf:li rdf:resource="http://identifiers.org/metacyc.compound:ADENYLOSUCC"/>
                  <rdf:li rdf:resource="http://identifiers.org/metanetx.chemical:MNXM1103622"/>
                  <rdf:li rdf:resource="http://identifiers.org/reactome:R-ALL-35141"/>
                  <rdf:li rdf:resource="http://identifiers.org/sabiork.compound:1886"/>
                  <rdf:li rdf:resource="http://identifiers.org/seed.compound:cpd02375"/>
                </rdf:Bag>
              </bqbiol:is>
            </rdf:Description>
          </rdf:RDF>
        </annotation>
      </species>
      <species metaid="M_fum_c" sboTerm="SBO:0000247" id="M_fum_c" name="Fumarate" hasOnlySubstanceUnits="true" boundaryCondition="false" constant="false">
        <annotation>
          <rdf:RDF xmlns:rdf="http://www.w3.org/1999/02/22-rdf-syntax-ns#" xmlns:dcterms="http://purl.org/dc/terms/" xmlns:vCard="http://www.w3.org/2001/vcard-rdf/3.0#" xmlns:vCard4="http://www.w3.org/2006/vcard/ns#" xmlns:bqbiol="http://biomodels.net/biology-qualifiers/" xmlns:bqmodel="http://biomodels.net/model-qualifiers/">
            <rdf:Description rdf:about="#M_fum_c">
              <bqbiol:is>
                <rdf:Bag>
                  <rdf:li rdf:resource="http://identifiers.org/CHEBI:18012"/>
                  <rdf:li rdf:resource="http://identifiers.org/CHEBI:29806"/>
                  <rdf:li rdf:resource="http://identifiers.org/CHEBI:37154"/>
                  <rdf:li rdf:resource="http://identifiers.org/SLM:000389686"/>
                  <rdf:li rdf:resource="http://identifiers.org/envipath:32de3cf4-e3e6-4168-956e-32fa5ddb0ce1/compound/709035ec-4868-4de8-9095-06428f6be14b"/>
                  <rdf:li rdf:resource="http://identifiers.org/hmdb:HMDB0000134"/>
                  <rdf:li rdf:resource="http://identifiers.org/kegg.compound:C00122"/>
                  <rdf:li rdf:resource="http://identifiers.org/kegg.drug:D02308"/>
                  <rdf:li rdf:resource="http://identifiers.org/metacyc.compound:FUM"/>
                  <rdf:li rdf:resource="http://identifiers.org/metanetx.chemical:MNXM737340"/>
                  <rdf:li rdf:resource="http://identifiers.org/reactome:R-ALL-113588"/>
                  <rdf:li rdf:resource="http://identifiers.org/reactome:R-ALL-29586"/>
                  <rdf:li rdf:resource="http://identifiers.org/sabiork.compound:1910"/>
                  <rdf:li rdf:resource="http://identifiers.org/seed.compound:cpd00106"/>
                </rdf:Bag>
              </bqbiol:is>
            </rdf:Description>
          </rdf:RDF>
        </annotation>
      </species>
      <species metaid="M_25aics_c" sboTerm="SBO:0000247" id="M_25aics_c" name="(S)-2-[5-Amino-1-(5-phospho-D-ribosyl)imidazole-4-carboxamido]succinate" hasOnlySubstanceUnits="true" boundaryCondition="false" constant="false">
        <annotation>
          <rdf:RDF xmlns:rdf="http://www.w3.org/1999/02/22-rdf-syntax-ns#" xmlns:dcterms="http://purl.org/dc/terms/" xmlns:vCard="http://www.w3.org/2001/vcard-rdf/3.0#" xmlns:vCard4="http://www.w3.org/2006/vcard/ns#" xmlns:bqbiol="http://biomodels.net/biology-qualifiers/" xmlns:bqmodel="http://biomodels.net/model-qualifiers/">
            <rdf:Description rdf:about="#M_25aics_c">
              <bqbiol:is>
                <rdf:Bag>
                  <rdf:li rdf:resource="http://identifiers.org/CHEBI:18319"/>
                  <rdf:li rdf:resource="http://identifiers.org/CHEBI:58443"/>
                  <rdf:li rdf:resource="http://identifiers.org/hmdb:HMDB0000797"/>
                  <rdf:li rdf:resource="http://identifiers.org/kegg.compound:C04823"/>
                  <rdf:li rdf:resource="http://identifiers.org/metacyc.compound:P-RIBOSYL-4-SUCCCARB-AMINOIMIDAZOLE"/>
                  <rdf:li rdf:resource="http://identifiers.org/metanetx.chemical:MNXM1104647"/>
                  <rdf:li rdf:resource="http://identifiers.org/reactome:R-ALL-111399"/>
                  <rdf:li rdf:resource="http://identifiers.org/sabiork.compound:1893"/>
                  <rdf:li rdf:resource="http://identifiers.org/seed.compound:cpd02921"/>
                  <rdf:li rdf:resource="http://identifiers.org/seed.compound:cpd19032"/>
                </rdf:Bag>
              </bqbiol:is>
            </rdf:Description>
          </rdf:RDF>
        </annotation>
      </species>
      <species metaid="M_aicar_c" sboTerm="SBO:0000247" id="M_aicar_c" name="5-Amino-1-(5-Phospho-D-ribosyl)imidazole-4-carboxamide" hasOnlySubstanceUnits="true" boundaryCondition="false" constant="false">
        <annotation>
          <rdf:RDF xmlns:rdf="http://www.w3.org/1999/02/22-rdf-syntax-ns#" xmlns:dcterms="http://purl.org/dc/terms/" xmlns:vCard="http://www.w3.org/2001/vcard-rdf/3.0#" xmlns:vCard4="http://www.w3.org/2006/vcard/ns#" xmlns:bqbiol="http://biomodels.net/biology-qualifiers/" xmlns:bqmodel="http://biomodels.net/model-qualifiers/">
            <rdf:Description rdf:about="#M_aicar_c">
              <bqbiol:is>
                <rdf:Bag>
                  <rdf:li rdf:resource="http://identifiers.org/CHEBI:18406"/>
                  <rdf:li rdf:resource="http://identifiers.org/CHEBI:58475"/>
                  <rdf:li rdf:resource="http://identifiers.org/hmdb:HMDB0001517"/>
                  <rdf:li rdf:resource="http://identifiers.org/kegg.compound:C04677"/>
                  <rdf:li rdf:resource="http://identifiers.org/metacyc.compound:AICAR"/>
                  <rdf:li rdf:resource="http://identifiers.org/metanetx.chemical:MNXM1103365"/>
                  <rdf:li rdf:resource="http://identifiers.org/reactome:R-ALL-111409"/>
                  <rdf:li rdf:resource="http://identifiers.org/sabiork.compound:1891"/>
                  <rdf:li rdf:resource="http://identifiers.org/seed.compound:cpd02851"/>
                </rdf:Bag>
              </bqbiol:is>
            </rdf:Description>
          </rdf:RDF>
        </annotation>
      </species>
      <species metaid="M_asp__L_c" sboTerm="SBO:0000247" id="M_asp__L_c" name="L-Aspartate" hasOnlySubstanceUnits="true" boundaryCondition="false" constant="false">
        <annotation>
          <rdf:RDF xmlns:rdf="http://www.w3.org/1999/02/22-rdf-syntax-ns#" xmlns:dcterms="http://purl.org/dc/terms/" xmlns:vCard="http://www.w3.org/2001/vcard-rdf/3.0#" xmlns:vCard4="http://www.w3.org/2006/vcard/ns#" xmlns:bqbiol="http://biomodels.net/biology-qualifiers/" xmlns:bqmodel="http://biomodels.net/model-qualifiers/">
            <rdf:Description rdf:about="#M_asp__L_c">
              <bqbiol:is>
                <rdf:Bag>
                  <rdf:li rdf:resource="http://identifiers.org/CHEBI:17053"/>
                  <rdf:li rdf:resource="http://identifiers.org/CHEBI:176631"/>
                  <rdf:li rdf:resource="http://identifiers.org/CHEBI:177910"/>
                  <rdf:li rdf:resource="http://identifiers.org/CHEBI:29991"/>
                  <rdf:li rdf:resource="http://identifiers.org/CHEBI:29993"/>
                  <rdf:li rdf:resource="http://identifiers.org/envipath:32de3cf4-e3e6-4168-956e-32fa5ddb0ce1/compound/4b0cdcb0-137a-4ddc-8e5c-2b55ea238c15"/>
                  <rdf:li rdf:resource="http://identifiers.org/hmdb:HMDB0000191"/>
                  <rdf:li rdf:resource="http://identifiers.org/kegg.compound:C00049"/>
                  <rdf:li rdf:resource="http://identifiers.org/kegg.drug:D00013"/>
                  <rdf:li rdf:resource="http://identifiers.org/metacyc.compound:L-ASPARTATE"/>
                  <rdf:li rdf:resource="http://identifiers.org/metanetx.chemical:MNXM1108206"/>
                  <rdf:li rdf:resource="http://identifiers.org/reactome:R-ALL-113553"/>
                  <rdf:li rdf:resource="http://identifiers.org/reactome:R-ALL-29448"/>
                  <rdf:li rdf:resource="http://identifiers.org/reactome:R-ALL-351973"/>
                  <rdf:li rdf:resource="http://identifiers.org/reactome:R-ALL-427963"/>
                  <rdf:li rdf:resource="http://identifiers.org/sabiork.compound:71"/>
                  <rdf:li rdf:resource="http://identifiers.org/seed.compound:cpd00041"/>
                </rdf:Bag>
              </bqbiol:is>
            </rdf:Description>
          </rdf:RDF>
        </annotation>
      </species>
      <species metaid="M_gtp_c" sboTerm="SBO:0000247" id="M_gtp_c" name="GTP C10H12N5O14P3" hasOnlySubstanceUnits="true" boundaryCondition="false" constant="false">
        <annotation>
          <rdf:RDF xmlns:rdf="http://www.w3.org/1999/02/22-rdf-syntax-ns#" xmlns:dcterms="http://purl.org/dc/terms/" xmlns:vCard="http://www.w3.org/2001/vcard-rdf/3.0#" xmlns:vCard4="http://www.w3.org/2006/vcard/ns#" xmlns:bqbiol="http://biomodels.net/biology-qualifiers/" xmlns:bqmodel="http://biomodels.net/model-qualifiers/">
            <rdf:Description rdf:about="#M_gtp_c">
              <bqbiol:is>
                <rdf:Bag>
                  <rdf:li rdf:resource="http://identifiers.org/CHEBI:15996"/>
                  <rdf:li rdf:resource="http://identifiers.org/CHEBI:37565"/>
                  <rdf:li rdf:resource="http://identifiers.org/CHEBI:57600"/>
                  <rdf:li rdf:resource="http://identifiers.org/hmdb:HMDB0001273"/>
                  <rdf:li rdf:resource="http://identifiers.org/kegg.compound:C00044"/>
                  <rdf:li rdf:resource="http://identifiers.org/metacyc.compound:GTP"/>
                  <rdf:li rdf:resource="http://identifiers.org/metanetx.chemical:MNXM1103553"/>
                  <rdf:li rdf:resource="http://identifiers.org/reactome:R-ALL-113571"/>
                  <rdf:li rdf:resource="http://identifiers.org/reactome:R-ALL-113573"/>
                  <rdf:li rdf:resource="http://identifiers.org/reactome:R-ALL-114625"/>
                  <rdf:li rdf:resource="http://identifiers.org/reactome:R-ALL-114626"/>
                  <rdf:li rdf:resource="http://identifiers.org/reactome:R-ALL-1806221"/>
                  <rdf:li rdf:resource="http://identifiers.org/reactome:R-ALL-1996291"/>
                  <rdf:li rdf:resource="http://identifiers.org/reactome:R-ALL-2213216"/>
                  <rdf:li rdf:resource="http://identifiers.org/reactome:R-ALL-29438"/>
                  <rdf:li rdf:resource="http://identifiers.org/reactome:R-ALL-5617813"/>
                  <rdf:li rdf:resource="http://identifiers.org/reactome:R-ALL-983318"/>
                  <rdf:li rdf:resource="http://identifiers.org/sabiork.compound:1282"/>
                  <rdf:li rdf:resource="http://identifiers.org/seed.compound:cpd00038"/>
                </rdf:Bag>
              </bqbiol:is>
            </rdf:Description>
          </rdf:RDF>
        </annotation>
      </species>
      <species metaid="M_imp_c" sboTerm="SBO:0000247" id="M_imp_c" name="IMP C10H11N4O8P" hasOnlySubstanceUnits="true" boundaryCondition="false" constant="false">
        <annotation>
          <rdf:RDF xmlns:rdf="http://www.w3.org/1999/02/22-rdf-syntax-ns#" xmlns:dcterms="http://purl.org/dc/terms/" xmlns:vCard="http://www.w3.org/2001/vcard-rdf/3.0#" xmlns:vCard4="http://www.w3.org/2006/vcard/ns#" xmlns:bqbiol="http://biomodels.net/biology-qualifiers/" xmlns:bqmodel="http://biomodels.net/model-qualifiers/">
            <rdf:Description rdf:about="#M_imp_c">
              <bqbiol:is>
                <rdf:Bag>
                  <rdf:li rdf:resource="http://identifiers.org/CHEBI:17202"/>
                  <rdf:li rdf:resource="http://identifiers.org/CHEBI:58053"/>
                  <rdf:li rdf:resource="http://identifiers.org/hmdb:HMDB0000175"/>
                  <rdf:li rdf:resource="http://identifiers.org/kegg.compound:C00130"/>
                  <rdf:li rdf:resource="http://identifiers.org/metacyc.compound:IMP"/>
                  <rdf:li rdf:resource="http://identifiers.org/metanetx.chemical:MNXM1101868"/>
                  <rdf:li rdf:resource="http://identifiers.org/reactome:R-ALL-109286"/>
                  <rdf:li rdf:resource="http://identifiers.org/reactome:R-ALL-2509792"/>
                  <rdf:li rdf:resource="http://identifiers.org/reactome:R-ALL-29602"/>
                  <rdf:li rdf:resource="http://identifiers.org/reactome:R-ALL-3221708"/>
                  <rdf:li rdf:resource="http://identifiers.org/sabiork.compound:1306"/>
                  <rdf:li rdf:resource="http://identifiers.org/seed.compound:cpd00114"/>
                </rdf:Bag>
              </bqbiol:is>
            </rdf:Description>
          </rdf:RDF>
        </annotation>
      </species>
      <species metaid="M_gdp_c" sboTerm="SBO:0000247" id="M_gdp_c" name="GDP C10H12N5O11P2" hasOnlySubstanceUnits="true" boundaryCondition="false" constant="false">
        <annotation>
          <rdf:RDF xmlns:rdf="http://www.w3.org/1999/02/22-rdf-syntax-ns#" xmlns:dcterms="http://purl.org/dc/terms/" xmlns:vCard="http://www.w3.org/2001/vcard-rdf/3.0#" xmlns:vCard4="http://www.w3.org/2006/vcard/ns#" xmlns:bqbiol="http://biomodels.net/biology-qualifiers/" xmlns:bqmodel="http://biomodels.net/model-qualifiers/">
            <rdf:Description rdf:about="#M_gdp_c">
              <bqbiol:is>
                <rdf:Bag>
                  <rdf:li rdf:resource="http://identifiers.org/CHEBI:17552"/>
                  <rdf:li rdf:resource="http://identifiers.org/CHEBI:58189"/>
                  <rdf:li rdf:resource="http://identifiers.org/CHEBI:65180"/>
                  <rdf:li rdf:resource="http://identifiers.org/hmdb:HMDB0001201"/>
                  <rdf:li rdf:resource="http://identifiers.org/kegg.compound:C00035"/>
                  <rdf:li rdf:resource="http://identifiers.org/metacyc.compound:GDP"/>
                  <rdf:li rdf:resource="http://identifiers.org/metacyc.compound:GDP-GROUP"/>
                  <rdf:li rdf:resource="http://identifiers.org/metanetx.chemical:MNXM1103285"/>
                  <rdf:li rdf:resource="http://identifiers.org/reactome:R-ALL-111349"/>
                  <rdf:li rdf:resource="http://identifiers.org/reactome:R-ALL-113525"/>
                  <rdf:li rdf:resource="http://identifiers.org/reactome:R-ALL-114549"/>
                  <rdf:li rdf:resource="http://identifiers.org/reactome:R-ALL-114622"/>
                  <rdf:li rdf:resource="http://identifiers.org/reactome:R-ALL-114623"/>
                  <rdf:li rdf:resource="http://identifiers.org/reactome:R-ALL-1467290"/>
                  <rdf:li rdf:resource="http://identifiers.org/reactome:R-ALL-1996292"/>
                  <rdf:li rdf:resource="http://identifiers.org/reactome:R-ALL-205689"/>
                  <rdf:li rdf:resource="http://identifiers.org/reactome:R-ALL-29420"/>
                  <rdf:li rdf:resource="http://identifiers.org/reactome:R-ALL-5617810"/>
                  <rdf:li rdf:resource="http://identifiers.org/sabiork.compound:1280"/>
                  <rdf:li rdf:resource="http://identifiers.org/seed.compound:cpd00031"/>
                </rdf:Bag>
              </bqbiol:is>
            </rdf:Description>
          </rdf:RDF>
        </annotation>
      </species>
      <species metaid="M_gam6p_c" sboTerm="SBO:0000247" id="M_gam6p_c" name="D-Glucosamine 6-phosphate" hasOnlySubstanceUnits="true" boundaryCondition="false" constant="false">
        <annotation>
          <rdf:RDF xmlns:rdf="http://www.w3.org/1999/02/22-rdf-syntax-ns#" xmlns:dcterms="http://purl.org/dc/terms/" xmlns:vCard="http://www.w3.org/2001/vcard-rdf/3.0#" xmlns:vCard4="http://www.w3.org/2006/vcard/ns#" xmlns:bqbiol="http://biomodels.net/biology-qualifiers/" xmlns:bqmodel="http://biomodels.net/model-qualifiers/">
            <rdf:Description rdf:about="#M_gam6p_c">
              <bqbiol:is>
                <rdf:Bag>
                  <rdf:li rdf:resource="http://identifiers.org/CHEBI:15873"/>
                  <rdf:li rdf:resource="http://identifiers.org/CHEBI:47987"/>
                  <rdf:li rdf:resource="http://identifiers.org/CHEBI:58725"/>
                  <rdf:li rdf:resource="http://identifiers.org/CHEBI:75989"/>
                  <rdf:li rdf:resource="http://identifiers.org/hmdb:HMDB0001254"/>
                  <rdf:li rdf:resource="http://identifiers.org/kegg.compound:C00352"/>
                  <rdf:li rdf:resource="http://identifiers.org/metacyc.compound:CPD-13469"/>
                  <rdf:li rdf:resource="http://identifiers.org/metacyc.compound:D-GLUCOSAMINE-6-P"/>
                  <rdf:li rdf:resource="http://identifiers.org/metanetx.chemical:MNXM1104065"/>
                  <rdf:li rdf:resource="http://identifiers.org/reactome:R-ALL-449701"/>
                  <rdf:li rdf:resource="http://identifiers.org/sabiork.compound:1372"/>
                  <rdf:li rdf:resource="http://identifiers.org/sabiork.compound:25299"/>
                  <rdf:li rdf:resource="http://identifiers.org/seed.compound:cpd00288"/>
                  <rdf:li rdf:resource="http://identifiers.org/seed.compound:cpd23898"/>
                </rdf:Bag>
              </bqbiol:is>
            </rdf:Description>
          </rdf:RDF>
        </annotation>
      </species>
      <species metaid="M_1ddecg3p_c" sboTerm="SBO:0000247" id="M_1ddecg3p_c" name="1-dodecanoyl-sn-glycerol 3-phosphate" hasOnlySubstanceUnits="true" boundaryCondition="false" constant="false">
        <annotation>
          <rdf:RDF xmlns:rdf="http://www.w3.org/1999/02/22-rdf-syntax-ns#" xmlns:dcterms="http://purl.org/dc/terms/" xmlns:vCard="http://www.w3.org/2001/vcard-rdf/3.0#" xmlns:vCard4="http://www.w3.org/2006/vcard/ns#" xmlns:bqbiol="http://biomodels.net/biology-qualifiers/" xmlns:bqmodel="http://biomodels.net/model-qualifiers/">
            <rdf:Description rdf:about="#M_1ddecg3p_c">
              <bqbiol:is>
                <rdf:Bag>
                  <rdf:li rdf:resource="http://identifiers.org/CHEBI:62840"/>
                  <rdf:li rdf:resource="http://identifiers.org/CHEBI:72682"/>
                  <rdf:li rdf:resource="http://identifiers.org/SLM:000000650"/>
                  <rdf:li rdf:resource="http://identifiers.org/hmdb:HMDB0062319"/>
                  <rdf:li rdf:resource="http://identifiers.org/lipidmaps:LMGP10050015"/>
                  <rdf:li rdf:resource="http://identifiers.org/metacyc.compound:CPD0-2200"/>
                  <rdf:li rdf:resource="http://identifiers.org/metanetx.chemical:MNXM1103432"/>
                  <rdf:li rdf:resource="http://identifiers.org/seed.compound:cpd15325"/>
                </rdf:Bag>
              </bqbiol:is>
            </rdf:Description>
          </rdf:RDF>
        </annotation>
      </species>
      <species metaid="M_pa120_c" sboTerm="SBO:0000247" id="M_pa120_c" name="1,2-didodecanoyl-sn-glycerol 3-phosphate" hasOnlySubstanceUnits="true" boundaryCondition="false" constant="false">
        <annotation>
          <rdf:RDF xmlns:rdf="http://www.w3.org/1999/02/22-rdf-syntax-ns#" xmlns:dcterms="http://purl.org/dc/terms/" xmlns:vCard="http://www.w3.org/2001/vcard-rdf/3.0#" xmlns:vCard4="http://www.w3.org/2006/vcard/ns#" xmlns:bqbiol="http://biomodels.net/biology-qualifiers/" xmlns:bqmodel="http://biomodels.net/model-qualifiers/">
            <rdf:Description rdf:about="#M_pa120_c">
              <bqbiol:is>
                <rdf:Bag>
                  <rdf:li rdf:resource="http://identifiers.org/metanetx.chemical:MNXM90509"/>
                  <rdf:li rdf:resource="http://identifiers.org/seed.compound:cpd15521"/>
                </rdf:Bag>
              </bqbiol:is>
            </rdf:Description>
          </rdf:RDF>
        </annotation>
      </species>
      <species metaid="M_1tdecg3p_c" sboTerm="SBO:0000247" id="M_1tdecg3p_c" name="1-tetradecanoyl-sn-glycerol 3-phosphate" hasOnlySubstanceUnits="true" boundaryCondition="false" constant="false">
        <annotation>
          <rdf:RDF xmlns:rdf="http://www.w3.org/1999/02/22-rdf-syntax-ns#" xmlns:dcterms="http://purl.org/dc/terms/" xmlns:vCard="http://www.w3.org/2001/vcard-rdf/3.0#" xmlns:vCard4="http://www.w3.org/2006/vcard/ns#" xmlns:bqbiol="http://biomodels.net/biology-qualifiers/" xmlns:bqmodel="http://biomodels.net/model-qualifiers/">
            <rdf:Description rdf:about="#M_1tdecg3p_c">
              <bqbiol:is>
                <rdf:Bag>
                  <rdf:li rdf:resource="http://identifiers.org/CHEBI:72826"/>
                  <rdf:li rdf:resource="http://identifiers.org/CHEBI:73092"/>
                  <rdf:li rdf:resource="http://identifiers.org/SLM:000000844"/>
                  <rdf:li rdf:resource="http://identifiers.org/bigg.metabolite:1agpg140"/>
                  <rdf:li rdf:resource="http://identifiers.org/lipidmaps:LMGP04050012"/>
                  <rdf:li rdf:resource="http://identifiers.org/metacyc.compound:CPD0-2143"/>
                  <rdf:li rdf:resource="http://identifiers.org/metanetx.chemical:MNXM734523"/>
                  <rdf:li rdf:resource="http://identifiers.org/seed.compound:cpd26429"/>
                </rdf:Bag>
              </bqbiol:is>
            </rdf:Description>
          </rdf:RDF>
        </annotation>
      </species>
      <species metaid="M_myrsACP_c" sboTerm="SBO:0000247" id="M_myrsACP_c" name="Myristoyl-ACP (n-C14:0ACP)" hasOnlySubstanceUnits="true" boundaryCondition="false" constant="false">
        <annotation>
          <rdf:RDF xmlns:rdf="http://www.w3.org/1999/02/22-rdf-syntax-ns#" xmlns:dcterms="http://purl.org/dc/terms/" xmlns:vCard="http://www.w3.org/2001/vcard-rdf/3.0#" xmlns:vCard4="http://www.w3.org/2006/vcard/ns#" xmlns:bqbiol="http://biomodels.net/biology-qualifiers/" xmlns:bqmodel="http://biomodels.net/model-qualifiers/">
            <rdf:Description rdf:about="#M_myrsACP_c">
              <bqbiol:is>
                <rdf:Bag>
                  <rdf:li rdf:resource="http://identifiers.org/CHEBI:50651"/>
                  <rdf:li rdf:resource="http://identifiers.org/kegg.compound:C05761"/>
                  <rdf:li rdf:resource="http://identifiers.org/metanetx.chemical:MNXM728548"/>
                  <rdf:li rdf:resource="http://identifiers.org/sabiork.compound:8121"/>
                  <rdf:li rdf:resource="http://identifiers.org/seed.compound:cpd11466"/>
                </rdf:Bag>
              </bqbiol:is>
            </rdf:Description>
          </rdf:RDF>
        </annotation>
      </species>
      <species metaid="M_pa140_c" sboTerm="SBO:0000247" id="M_pa140_c" name="1,2-ditetradecanoyl-sn-glycerol 3-phosphate" hasOnlySubstanceUnits="true" boundaryCondition="false" constant="false">
        <annotation>
          <rdf:RDF xmlns:rdf="http://www.w3.org/1999/02/22-rdf-syntax-ns#" xmlns:dcterms="http://purl.org/dc/terms/" xmlns:vCard="http://www.w3.org/2001/vcard-rdf/3.0#" xmlns:vCard4="http://www.w3.org/2006/vcard/ns#" xmlns:bqbiol="http://biomodels.net/biology-qualifiers/" xmlns:bqmodel="http://biomodels.net/model-qualifiers/">
            <rdf:Description rdf:about="#M_pa140_c">
              <bqbiol:is>
                <rdf:Bag>
                  <rdf:li rdf:resource="http://identifiers.org/CHEBI:62085"/>
                  <rdf:li rdf:resource="http://identifiers.org/CHEBI:83321"/>
                  <rdf:li rdf:resource="http://identifiers.org/metanetx.chemical:MNXM737414"/>
                </rdf:Bag>
              </bqbiol:is>
            </rdf:Description>
          </rdf:RDF>
        </annotation>
      </species>
      <species metaid="M_1tdec7eg3p_c" sboTerm="SBO:0000247" id="M_1tdec7eg3p_c" name="1-tetradec-7-enoyl-sn-glycerol 3-phosphate" hasOnlySubstanceUnits="true" boundaryCondition="false" constant="false">
        <annotation>
          <rdf:RDF xmlns:rdf="http://www.w3.org/1999/02/22-rdf-syntax-ns#" xmlns:dcterms="http://purl.org/dc/terms/" xmlns:vCard="http://www.w3.org/2001/vcard-rdf/3.0#" xmlns:vCard4="http://www.w3.org/2006/vcard/ns#" xmlns:bqbiol="http://biomodels.net/biology-qualifiers/" xmlns:bqmodel="http://biomodels.net/model-qualifiers/">
            <rdf:Description rdf:about="#M_1tdec7eg3p_c">
              <bqbiol:is>
                <rdf:Bag>
                  <rdf:li rdf:resource="http://identifiers.org/metacyc.compound:CPD0-2122"/>
                  <rdf:li rdf:resource="http://identifiers.org/metanetx.chemical:MNXM91053"/>
                  <rdf:li rdf:resource="http://identifiers.org/seed.compound:cpd15330"/>
                </rdf:Bag>
              </bqbiol:is>
            </rdf:Description>
          </rdf:RDF>
        </annotation>
      </species>
      <species metaid="M_tdeACP_c" sboTerm="SBO:0000247" id="M_tdeACP_c" name="Cis-tetradec-7-enoyl-[acyl-carrier protein] (n-C14:1)" hasOnlySubstanceUnits="true" boundaryCondition="false" constant="false">
        <annotation>
          <rdf:RDF xmlns:rdf="http://www.w3.org/1999/02/22-rdf-syntax-ns#" xmlns:dcterms="http://purl.org/dc/terms/" xmlns:vCard="http://www.w3.org/2001/vcard-rdf/3.0#" xmlns:vCard4="http://www.w3.org/2006/vcard/ns#" xmlns:bqbiol="http://biomodels.net/biology-qualifiers/" xmlns:bqmodel="http://biomodels.net/model-qualifiers/">
            <rdf:Description rdf:about="#M_tdeACP_c">
              <bqbiol:is>
                <rdf:Bag>
                  <rdf:li rdf:resource="http://identifiers.org/metanetx.chemical:MNXM162426"/>
                </rdf:Bag>
              </bqbiol:is>
            </rdf:Description>
          </rdf:RDF>
        </annotation>
      </species>
      <species metaid="M_pa141_c" sboTerm="SBO:0000247" id="M_pa141_c" name="1,2-ditetradec-7-enoyl-sn-glycerol 3-phosphate" hasOnlySubstanceUnits="true" boundaryCondition="false" constant="false">
        <annotation>
          <rdf:RDF xmlns:rdf="http://www.w3.org/1999/02/22-rdf-syntax-ns#" xmlns:dcterms="http://purl.org/dc/terms/" xmlns:vCard="http://www.w3.org/2001/vcard-rdf/3.0#" xmlns:vCard4="http://www.w3.org/2006/vcard/ns#" xmlns:bqbiol="http://biomodels.net/biology-qualifiers/" xmlns:bqmodel="http://biomodels.net/model-qualifiers/">
            <rdf:Description rdf:about="#M_pa141_c">
              <bqbiol:is>
                <rdf:Bag>
                  <rdf:li rdf:resource="http://identifiers.org/metanetx.chemical:MNXM90512"/>
                  <rdf:li rdf:resource="http://identifiers.org/seed.compound:cpd15523"/>
                </rdf:Bag>
              </bqbiol:is>
            </rdf:Description>
          </rdf:RDF>
        </annotation>
      </species>
      <species metaid="M_1hdecg3p_c" sboTerm="SBO:0000247" id="M_1hdecg3p_c" name="1-hexadecanoyl-sn-glycerol 3-phosphate" hasOnlySubstanceUnits="true" boundaryCondition="false" constant="false">
        <annotation>
          <rdf:RDF xmlns:rdf="http://www.w3.org/1999/02/22-rdf-syntax-ns#" xmlns:dcterms="http://purl.org/dc/terms/" xmlns:vCard="http://www.w3.org/2001/vcard-rdf/3.0#" xmlns:vCard4="http://www.w3.org/2006/vcard/ns#" xmlns:bqbiol="http://biomodels.net/biology-qualifiers/" xmlns:bqmodel="http://biomodels.net/model-qualifiers/">
            <rdf:Description rdf:about="#M_1hdecg3p_c">
              <bqbiol:is>
                <rdf:Bag>
                  <rdf:li rdf:resource="http://identifiers.org/CHEBI:15799"/>
                  <rdf:li rdf:resource="http://identifiers.org/CHEBI:57518"/>
                  <rdf:li rdf:resource="http://identifiers.org/CHEBI:63582"/>
                  <rdf:li rdf:resource="http://identifiers.org/CHEBI:64023"/>
                  <rdf:li rdf:resource="http://identifiers.org/SLM:000000421"/>
                  <rdf:li rdf:resource="http://identifiers.org/hmdb:HMDB0007853"/>
                  <rdf:li rdf:resource="http://identifiers.org/kegg.compound:C04036"/>
                  <rdf:li rdf:resource="http://identifiers.org/lipidmaps:LMGP10050006"/>
                  <rdf:li rdf:resource="http://identifiers.org/lipidmaps:LMGP10050041"/>
                  <rdf:li rdf:resource="http://identifiers.org/metacyc.compound:1-PALMITOYLGLYCEROL-3-PHOSPHATE"/>
                  <rdf:li rdf:resource="http://identifiers.org/metanetx.chemical:MNXM732965"/>
                  <rdf:li rdf:resource="http://identifiers.org/sabiork.compound:7033"/>
                  <rdf:li rdf:resource="http://identifiers.org/seed.compound:cpd02496"/>
                </rdf:Bag>
              </bqbiol:is>
            </rdf:Description>
          </rdf:RDF>
        </annotation>
      </species>
      <species metaid="M_palmACP_c" sboTerm="SBO:0000247" id="M_palmACP_c" name="Palmitoyl-ACP (n-C16:0ACP)" hasOnlySubstanceUnits="true" boundaryCondition="false" constant="false">
        <annotation>
          <rdf:RDF xmlns:rdf="http://www.w3.org/1999/02/22-rdf-syntax-ns#" xmlns:dcterms="http://purl.org/dc/terms/" xmlns:vCard="http://www.w3.org/2001/vcard-rdf/3.0#" xmlns:vCard4="http://www.w3.org/2006/vcard/ns#" xmlns:bqbiol="http://biomodels.net/biology-qualifiers/" xmlns:bqmodel="http://biomodels.net/model-qualifiers/">
            <rdf:Description rdf:about="#M_palmACP_c">
              <bqbiol:is>
                <rdf:Bag>
                  <rdf:li rdf:resource="http://identifiers.org/CHEBI:5697"/>
                  <rdf:li rdf:resource="http://identifiers.org/kegg.compound:C05764"/>
                  <rdf:li rdf:resource="http://identifiers.org/metanetx.chemical:MNXM728536"/>
                  <rdf:li rdf:resource="http://identifiers.org/sabiork.compound:8124"/>
                  <rdf:li rdf:resource="http://identifiers.org/seed.compound:cpd11476"/>
                </rdf:Bag>
              </bqbiol:is>
            </rdf:Description>
          </rdf:RDF>
        </annotation>
      </species>
      <species metaid="M_pa160_c" sboTerm="SBO:0000247" id="M_pa160_c" name="1,2-dihexadecanoyl-sn-glycerol 3-phosphate" hasOnlySubstanceUnits="true" boundaryCondition="false" constant="false">
        <annotation>
          <rdf:RDF xmlns:rdf="http://www.w3.org/1999/02/22-rdf-syntax-ns#" xmlns:dcterms="http://purl.org/dc/terms/" xmlns:vCard="http://www.w3.org/2001/vcard-rdf/3.0#" xmlns:vCard4="http://www.w3.org/2006/vcard/ns#" xmlns:bqbiol="http://biomodels.net/biology-qualifiers/" xmlns:bqmodel="http://biomodels.net/model-qualifiers/">
            <rdf:Description rdf:about="#M_pa160_c">
              <bqbiol:is>
                <rdf:Bag>
                  <rdf:li rdf:resource="http://identifiers.org/CHEBI:72859"/>
                  <rdf:li rdf:resource="http://identifiers.org/CHEBI:73246"/>
                  <rdf:li rdf:resource="http://identifiers.org/CHEBI:77446"/>
                  <rdf:li rdf:resource="http://identifiers.org/CHEBI:78105"/>
                  <rdf:li rdf:resource="http://identifiers.org/SLM:000000808"/>
                  <rdf:li rdf:resource="http://identifiers.org/hmdb:HMDB0000674"/>
                  <rdf:li rdf:resource="http://identifiers.org/lipidmaps:LMGP10010012"/>
                  <rdf:li rdf:resource="http://identifiers.org/lipidmaps:LMGP10010027"/>
                  <rdf:li rdf:resource="http://identifiers.org/metacyc.compound:CPD0-1422"/>
                  <rdf:li rdf:resource="http://identifiers.org/metanetx.chemical:MNXM731668"/>
                  <rdf:li rdf:resource="http://identifiers.org/sabiork.compound:32523"/>
                  <rdf:li rdf:resource="http://identifiers.org/seed.compound:cpd26147"/>
                </rdf:Bag>
              </bqbiol:is>
            </rdf:Description>
          </rdf:RDF>
        </annotation>
      </species>
      <species metaid="M_1hdec9eg3p_c" sboTerm="SBO:0000247" id="M_1hdec9eg3p_c" name="1-hexadec-9-enoyl-sn-glycerol 3-phosphate" hasOnlySubstanceUnits="true" boundaryCondition="false" constant="false">
        <annotation>
          <rdf:RDF xmlns:rdf="http://www.w3.org/1999/02/22-rdf-syntax-ns#" xmlns:dcterms="http://purl.org/dc/terms/" xmlns:vCard="http://www.w3.org/2001/vcard-rdf/3.0#" xmlns:vCard4="http://www.w3.org/2006/vcard/ns#" xmlns:bqbiol="http://biomodels.net/biology-qualifiers/" xmlns:bqmodel="http://biomodels.net/model-qualifiers/">
            <rdf:Description rdf:about="#M_1hdec9eg3p_c">
              <bqbiol:is>
                <rdf:Bag>
                  <rdf:li rdf:resource="http://identifiers.org/metanetx.chemical:MNXM91047"/>
                  <rdf:li rdf:resource="http://identifiers.org/seed.compound:cpd15326"/>
                </rdf:Bag>
              </bqbiol:is>
            </rdf:Description>
          </rdf:RDF>
        </annotation>
      </species>
      <species metaid="M_pa161_c" sboTerm="SBO:0000247" id="M_pa161_c" name="1,2-dihexadec-9-enoyl-sn-glycerol 3-phosphate" hasOnlySubstanceUnits="true" boundaryCondition="false" constant="false">
        <annotation>
          <rdf:RDF xmlns:rdf="http://www.w3.org/1999/02/22-rdf-syntax-ns#" xmlns:dcterms="http://purl.org/dc/terms/" xmlns:vCard="http://www.w3.org/2001/vcard-rdf/3.0#" xmlns:vCard4="http://www.w3.org/2006/vcard/ns#" xmlns:bqbiol="http://biomodels.net/biology-qualifiers/" xmlns:bqmodel="http://biomodels.net/model-qualifiers/">
            <rdf:Description rdf:about="#M_pa161_c">
              <bqbiol:is>
                <rdf:Bag>
                  <rdf:li rdf:resource="http://identifiers.org/metanetx.chemical:MNXM90510"/>
                  <rdf:li rdf:resource="http://identifiers.org/seed.compound:cpd15525"/>
                </rdf:Bag>
              </bqbiol:is>
            </rdf:Description>
          </rdf:RDF>
        </annotation>
      </species>
      <species metaid="M_1odecg3p_c" sboTerm="SBO:0000247" id="M_1odecg3p_c" name="1-octadecanoyl-sn-glycerol 3-phosphate" hasOnlySubstanceUnits="true" boundaryCondition="false" constant="false">
        <annotation>
          <rdf:RDF xmlns:rdf="http://www.w3.org/1999/02/22-rdf-syntax-ns#" xmlns:dcterms="http://purl.org/dc/terms/" xmlns:vCard="http://www.w3.org/2001/vcard-rdf/3.0#" xmlns:vCard4="http://www.w3.org/2006/vcard/ns#" xmlns:bqbiol="http://biomodels.net/biology-qualifiers/" xmlns:bqmodel="http://biomodels.net/model-qualifiers/">
            <rdf:Description rdf:about="#M_1odecg3p_c">
              <bqbiol:is>
                <rdf:Bag>
                  <rdf:li rdf:resource="http://identifiers.org/CHEBI:74565"/>
                  <rdf:li rdf:resource="http://identifiers.org/CHEBI:74850"/>
                  <rdf:li rdf:resource="http://identifiers.org/SLM:000000640"/>
                  <rdf:li rdf:resource="http://identifiers.org/lipidmaps:LMGP10050005"/>
                  <rdf:li rdf:resource="http://identifiers.org/metacyc.compound:CPD0-2113"/>
                  <rdf:li rdf:resource="http://identifiers.org/metanetx.chemical:MNXM734212"/>
                  <rdf:li rdf:resource="http://identifiers.org/seed.compound:cpd15329"/>
                </rdf:Bag>
              </bqbiol:is>
            </rdf:Description>
          </rdf:RDF>
        </annotation>
      </species>
      <species metaid="M_ocdcaACP_c" sboTerm="SBO:0000247" id="M_ocdcaACP_c" name="Octadecanoyl-ACP (n-C18:0ACP)" hasOnlySubstanceUnits="true" boundaryCondition="false" constant="false">
        <annotation>
          <rdf:RDF xmlns:rdf="http://www.w3.org/1999/02/22-rdf-syntax-ns#" xmlns:dcterms="http://purl.org/dc/terms/" xmlns:vCard="http://www.w3.org/2001/vcard-rdf/3.0#" xmlns:vCard4="http://www.w3.org/2006/vcard/ns#" xmlns:bqbiol="http://biomodels.net/biology-qualifiers/" xmlns:bqmodel="http://biomodels.net/model-qualifiers/">
            <rdf:Description rdf:about="#M_ocdcaACP_c">
              <bqbiol:is>
                <rdf:Bag>
                  <rdf:li rdf:resource="http://identifiers.org/metanetx.chemical:MNXM3075"/>
                </rdf:Bag>
              </bqbiol:is>
            </rdf:Description>
          </rdf:RDF>
        </annotation>
      </species>
      <species metaid="M_pa180_c" sboTerm="SBO:0000247" id="M_pa180_c" name="1,2-dioctadecanoyl-sn-glycerol 3-phosphate" hasOnlySubstanceUnits="true" boundaryCondition="false" constant="false">
        <annotation>
          <rdf:RDF xmlns:rdf="http://www.w3.org/1999/02/22-rdf-syntax-ns#" xmlns:dcterms="http://purl.org/dc/terms/" xmlns:vCard="http://www.w3.org/2001/vcard-rdf/3.0#" xmlns:vCard4="http://www.w3.org/2006/vcard/ns#" xmlns:bqbiol="http://biomodels.net/biology-qualifiers/" xmlns:bqmodel="http://biomodels.net/model-qualifiers/">
            <rdf:Description rdf:about="#M_pa180_c">
              <bqbiol:is>
                <rdf:Bag>
                  <rdf:li rdf:resource="http://identifiers.org/CHEBI:176709"/>
                  <rdf:li rdf:resource="http://identifiers.org/metanetx.chemical:MNXM737489"/>
                </rdf:Bag>
              </bqbiol:is>
            </rdf:Description>
          </rdf:RDF>
        </annotation>
      </species>
      <species metaid="M_1odec11eg3p_c" sboTerm="SBO:0000247" id="M_1odec11eg3p_c" name="1-octadec-11-enoyl-sn-glycerol 3-phosphate" hasOnlySubstanceUnits="true" boundaryCondition="false" constant="false">
        <annotation>
          <rdf:RDF xmlns:rdf="http://www.w3.org/1999/02/22-rdf-syntax-ns#" xmlns:dcterms="http://purl.org/dc/terms/" xmlns:vCard="http://www.w3.org/2001/vcard-rdf/3.0#" xmlns:vCard4="http://www.w3.org/2006/vcard/ns#" xmlns:bqbiol="http://biomodels.net/biology-qualifiers/" xmlns:bqmodel="http://biomodels.net/model-qualifiers/">
            <rdf:Description rdf:about="#M_1odec11eg3p_c">
              <bqbiol:is>
                <rdf:Bag>
                  <rdf:li rdf:resource="http://identifiers.org/SLM:000020617"/>
                  <rdf:li rdf:resource="http://identifiers.org/metacyc.compound:CPD0-2220"/>
                  <rdf:li rdf:resource="http://identifiers.org/metanetx.chemical:MNXM732145"/>
                </rdf:Bag>
              </bqbiol:is>
            </rdf:Description>
          </rdf:RDF>
        </annotation>
      </species>
      <species metaid="M_pa181_c" sboTerm="SBO:0000247" id="M_pa181_c" name="1,2-dioctadec-11-enoyl-sn-glycerol 3-phosphate" hasOnlySubstanceUnits="true" boundaryCondition="false" constant="false">
        <annotation>
          <rdf:RDF xmlns:rdf="http://www.w3.org/1999/02/22-rdf-syntax-ns#" xmlns:dcterms="http://purl.org/dc/terms/" xmlns:vCard="http://www.w3.org/2001/vcard-rdf/3.0#" xmlns:vCard4="http://www.w3.org/2006/vcard/ns#" xmlns:bqbiol="http://biomodels.net/biology-qualifiers/" xmlns:bqmodel="http://biomodels.net/model-qualifiers/">
            <rdf:Description rdf:about="#M_pa181_c">
              <bqbiol:is>
                <rdf:Bag>
                  <rdf:li rdf:resource="http://identifiers.org/metanetx.chemical:MNXM90511"/>
                  <rdf:li rdf:resource="http://identifiers.org/seed.compound:cpd15527"/>
                </rdf:Bag>
              </bqbiol:is>
            </rdf:Description>
          </rdf:RDF>
        </annotation>
      </species>
      <species metaid="M_ala__L_c" sboTerm="SBO:0000247" id="M_ala__L_c" name="L-Alanine" hasOnlySubstanceUnits="true" boundaryCondition="false" constant="false">
        <annotation>
          <rdf:RDF xmlns:rdf="http://www.w3.org/1999/02/22-rdf-syntax-ns#" xmlns:dcterms="http://purl.org/dc/terms/" xmlns:vCard="http://www.w3.org/2001/vcard-rdf/3.0#" xmlns:vCard4="http://www.w3.org/2006/vcard/ns#" xmlns:bqbiol="http://biomodels.net/biology-qualifiers/" xmlns:bqmodel="http://biomodels.net/model-qualifiers/">
            <rdf:Description rdf:about="#M_ala__L_c">
              <bqbiol:is>
                <rdf:Bag>
                  <rdf:li rdf:resource="http://identifiers.org/CHEBI:16977"/>
                  <rdf:li rdf:resource="http://identifiers.org/CHEBI:32431"/>
                  <rdf:li rdf:resource="http://identifiers.org/CHEBI:32432"/>
                  <rdf:li rdf:resource="http://identifiers.org/CHEBI:57972"/>
                  <rdf:li rdf:resource="http://identifiers.org/CHEBI:76050"/>
                  <rdf:li rdf:resource="http://identifiers.org/envipath:650babc9-9d68-4b73-9332-11972ca26f7b/compound/1aad160f-1c5e-48e0-9473-6305321b31ed"/>
                  <rdf:li rdf:resource="http://identifiers.org/hmdb:HMDB0000161"/>
                  <rdf:li rdf:resource="http://identifiers.org/kegg.compound:C00041"/>
                  <rdf:li rdf:resource="http://identifiers.org/kegg.drug:D00012"/>
                  <rdf:li rdf:resource="http://identifiers.org/metacyc.compound:L-ALPHA-ALANINE"/>
                  <rdf:li rdf:resource="http://identifiers.org/metanetx.chemical:MNXM1105732"/>
                  <rdf:li rdf:resource="http://identifiers.org/reactome:R-ALL-29432"/>
                  <rdf:li rdf:resource="http://identifiers.org/reactome:R-ALL-352036"/>
                  <rdf:li rdf:resource="http://identifiers.org/reactome:R-ALL-379697"/>
                  <rdf:li rdf:resource="http://identifiers.org/reactome:R-ALL-389664"/>
                  <rdf:li rdf:resource="http://identifiers.org/sabiork.compound:67"/>
                  <rdf:li rdf:resource="http://identifiers.org/seed.compound:cpd00035"/>
                </rdf:Bag>
              </bqbiol:is>
            </rdf:Description>
          </rdf:RDF>
        </annotation>
      </species>
      <species metaid="M_glx_c" sboTerm="SBO:0000247" id="M_glx_c" name="Glyoxylate" hasOnlySubstanceUnits="true" boundaryCondition="false" constant="false">
        <annotation>
          <rdf:RDF xmlns:rdf="http://www.w3.org/1999/02/22-rdf-syntax-ns#" xmlns:dcterms="http://purl.org/dc/terms/" xmlns:vCard="http://www.w3.org/2001/vcard-rdf/3.0#" xmlns:vCard4="http://www.w3.org/2006/vcard/ns#" xmlns:bqbiol="http://biomodels.net/biology-qualifiers/" xmlns:bqmodel="http://biomodels.net/model-qualifiers/">
            <rdf:Description rdf:about="#M_glx_c">
              <bqbiol:is>
                <rdf:Bag>
                  <rdf:li rdf:resource="http://identifiers.org/CHEBI:16891"/>
                  <rdf:li rdf:resource="http://identifiers.org/CHEBI:36655"/>
                  <rdf:li rdf:resource="http://identifiers.org/envipath:32de3cf4-e3e6-4168-956e-32fa5ddb0ce1/compound/cdffdb1a-3322-4cc1-9171-d857bfaa198a"/>
                  <rdf:li rdf:resource="http://identifiers.org/envipath:4fd7f3e0-dd25-43ac-9453-dda3e52396e4/compound/aecbda66-6e98-4c11-aeaf-6a072f4f963c"/>
                  <rdf:li rdf:resource="http://identifiers.org/envipath:5882df9c-dae1-4d80-a40e-db4724271456/compound/9dc0aa3b-447a-4b5d-8157-501b036f9626"/>
                  <rdf:li rdf:resource="http://identifiers.org/envipath:650babc9-9d68-4b73-9332-11972ca26f7b/compound/43b74f4f-bc8a-4b8b-b587-c97d8e9eed48"/>
                  <rdf:li rdf:resource="http://identifiers.org/hmdb:HMDB0000119"/>
                  <rdf:li rdf:resource="http://identifiers.org/kegg.compound:C00048"/>
                  <rdf:li rdf:resource="http://identifiers.org/metacyc.compound:GLYOX"/>
                  <rdf:li rdf:resource="http://identifiers.org/metanetx.chemical:MNXM69"/>
                  <rdf:li rdf:resource="http://identifiers.org/reactome:R-ALL-389678"/>
                  <rdf:li rdf:resource="http://identifiers.org/reactome:R-ALL-904849"/>
                  <rdf:li rdf:resource="http://identifiers.org/sabiork.compound:1838"/>
                  <rdf:li rdf:resource="http://identifiers.org/seed.compound:cpd00040"/>
                </rdf:Bag>
              </bqbiol:is>
            </rdf:Description>
          </rdf:RDF>
        </annotation>
      </species>
      <species metaid="M_gly_c" sboTerm="SBO:0000247" id="M_gly_c" name="Glycine" hasOnlySubstanceUnits="true" boundaryCondition="false" constant="false">
        <annotation>
          <rdf:RDF xmlns:rdf="http://www.w3.org/1999/02/22-rdf-syntax-ns#" xmlns:dcterms="http://purl.org/dc/terms/" xmlns:vCard="http://www.w3.org/2001/vcard-rdf/3.0#" xmlns:vCard4="http://www.w3.org/2006/vcard/ns#" xmlns:bqbiol="http://biomodels.net/biology-qualifiers/" xmlns:bqmodel="http://biomodels.net/model-qualifiers/">
            <rdf:Description rdf:about="#M_gly_c">
              <bqbiol:is>
                <rdf:Bag>
                  <rdf:li rdf:resource="http://identifiers.org/CHEBI:132194"/>
                  <rdf:li rdf:resource="http://identifiers.org/CHEBI:15428"/>
                  <rdf:li rdf:resource="http://identifiers.org/CHEBI:32507"/>
                  <rdf:li rdf:resource="http://identifiers.org/CHEBI:32508"/>
                  <rdf:li rdf:resource="http://identifiers.org/CHEBI:57305"/>
                  <rdf:li rdf:resource="http://identifiers.org/envipath:32de3cf4-e3e6-4168-956e-32fa5ddb0ce1/compound/19441357-44af-48e1-b5ac-0e48c8dcbb87"/>
                  <rdf:li rdf:resource="http://identifiers.org/envipath:650babc9-9d68-4b73-9332-11972ca26f7b/compound/870d7ca5-6659-40eb-8b5d-858bd29cddaa"/>
                  <rdf:li rdf:resource="http://identifiers.org/hmdb:HMDB0000123"/>
                  <rdf:li rdf:resource="http://identifiers.org/kegg.compound:C00037"/>
                  <rdf:li rdf:resource="http://identifiers.org/kegg.drug:D00011"/>
                  <rdf:li rdf:resource="http://identifiers.org/metacyc.compound:GLY"/>
                  <rdf:li rdf:resource="http://identifiers.org/metacyc.compound:Phosphorylated-Amino-Acids"/>
                  <rdf:li rdf:resource="http://identifiers.org/metanetx.chemical:MNXM29"/>
                  <rdf:li rdf:resource="http://identifiers.org/reactome:R-ALL-113545"/>
                  <rdf:li rdf:resource="http://identifiers.org/reactome:R-ALL-159549"/>
                  <rdf:li rdf:resource="http://identifiers.org/reactome:R-ALL-193446"/>
                  <rdf:li rdf:resource="http://identifiers.org/reactome:R-ALL-266029"/>
                  <rdf:li rdf:resource="http://identifiers.org/reactome:R-ALL-29424"/>
                  <rdf:li rdf:resource="http://identifiers.org/reactome:R-ALL-428557"/>
                  <rdf:li rdf:resource="http://identifiers.org/sabiork.compound:66"/>
                  <rdf:li rdf:resource="http://identifiers.org/seed.compound:cpd00033"/>
                </rdf:Bag>
              </bqbiol:is>
            </rdf:Description>
          </rdf:RDF>
        </annotation>
      </species>
      <species metaid="M_pyr_c" sboTerm="SBO:0000247" id="M_pyr_c" name="Pyruvate" hasOnlySubstanceUnits="true" boundaryCondition="false" constant="false">
        <annotation>
          <rdf:RDF xmlns:rdf="http://www.w3.org/1999/02/22-rdf-syntax-ns#" xmlns:dcterms="http://purl.org/dc/terms/" xmlns:vCard="http://www.w3.org/2001/vcard-rdf/3.0#" xmlns:vCard4="http://www.w3.org/2006/vcard/ns#" xmlns:bqbiol="http://biomodels.net/biology-qualifiers/" xmlns:bqmodel="http://biomodels.net/model-qualifiers/">
            <rdf:Description rdf:about="#M_pyr_c">
              <bqbiol:is>
                <rdf:Bag>
                  <rdf:li rdf:resource="http://identifiers.org/CHEBI:15361"/>
                  <rdf:li rdf:resource="http://identifiers.org/CHEBI:177913"/>
                  <rdf:li rdf:resource="http://identifiers.org/CHEBI:32816"/>
                  <rdf:li rdf:resource="http://identifiers.org/envipath:32de3cf4-e3e6-4168-956e-32fa5ddb0ce1/compound/dc01020e-8c7e-4087-9f56-cf8c962b7437"/>
                  <rdf:li rdf:resource="http://identifiers.org/envipath:650babc9-9d68-4b73-9332-11972ca26f7b/compound/ccc99777-54dc-42d4-a97e-009b780d3905"/>
                  <rdf:li rdf:resource="http://identifiers.org/hmdb:HMDB0000243"/>
                  <rdf:li rdf:resource="http://identifiers.org/kegg.compound:C00022"/>
                  <rdf:li rdf:resource="http://identifiers.org/lipidmaps:LMFA01060077"/>
                  <rdf:li rdf:resource="http://identifiers.org/metacyc.compound:PYRUVATE"/>
                  <rdf:li rdf:resource="http://identifiers.org/metanetx.chemical:MNXM23"/>
                  <rdf:li rdf:resource="http://identifiers.org/reactome:R-ALL-113557"/>
                  <rdf:li rdf:resource="http://identifiers.org/reactome:R-ALL-29398"/>
                  <rdf:li rdf:resource="http://identifiers.org/reactome:R-ALL-389680"/>
                  <rdf:li rdf:resource="http://identifiers.org/reactome:R-ALL-429750"/>
                  <rdf:li rdf:resource="http://identifiers.org/sabiork.compound:33"/>
                  <rdf:li rdf:resource="http://identifiers.org/seed.compound:cpd00020"/>
                </rdf:Bag>
              </bqbiol:is>
            </rdf:Description>
          </rdf:RDF>
        </annotation>
      </species>
      <species metaid="M_ahcys_c" sboTerm="SBO:0000247" id="M_ahcys_c" name="S-Adenosyl-L-homocysteine" hasOnlySubstanceUnits="true" boundaryCondition="false" constant="false">
        <annotation>
          <rdf:RDF xmlns:rdf="http://www.w3.org/1999/02/22-rdf-syntax-ns#" xmlns:dcterms="http://purl.org/dc/terms/" xmlns:vCard="http://www.w3.org/2001/vcard-rdf/3.0#" xmlns:vCard4="http://www.w3.org/2006/vcard/ns#" xmlns:bqbiol="http://biomodels.net/biology-qualifiers/" xmlns:bqmodel="http://biomodels.net/model-qualifiers/">
            <rdf:Description rdf:about="#M_ahcys_c">
              <bqbiol:is>
                <rdf:Bag>
                  <rdf:li rdf:resource="http://identifiers.org/CHEBI:16680"/>
                  <rdf:li rdf:resource="http://identifiers.org/CHEBI:57856"/>
                  <rdf:li rdf:resource="http://identifiers.org/CHEBI:67009"/>
                  <rdf:li rdf:resource="http://identifiers.org/hmdb:HMDB0000939"/>
                  <rdf:li rdf:resource="http://identifiers.org/kegg.compound:C00021"/>
                  <rdf:li rdf:resource="http://identifiers.org/metacyc.compound:ADENOSYL-HOMO-CYS"/>
                  <rdf:li rdf:resource="http://identifiers.org/metanetx.chemical:MNXM1102167"/>
                  <rdf:li rdf:resource="http://identifiers.org/reactome:R-ALL-2162252"/>
                  <rdf:li rdf:resource="http://identifiers.org/reactome:R-ALL-71285"/>
                  <rdf:li rdf:resource="http://identifiers.org/reactome:R-ALL-77502"/>
                  <rdf:li rdf:resource="http://identifiers.org/sabiork.compound:1274"/>
                  <rdf:li rdf:resource="http://identifiers.org/seed.compound:cpd00019"/>
                </rdf:Bag>
              </bqbiol:is>
            </rdf:Description>
          </rdf:RDF>
        </annotation>
      </species>
      <species metaid="M_hcys__L_c" sboTerm="SBO:0000247" id="M_hcys__L_c" name="L-Homocysteine" hasOnlySubstanceUnits="true" boundaryCondition="false" constant="false">
        <annotation>
          <rdf:RDF xmlns:rdf="http://www.w3.org/1999/02/22-rdf-syntax-ns#" xmlns:dcterms="http://purl.org/dc/terms/" xmlns:vCard="http://www.w3.org/2001/vcard-rdf/3.0#" xmlns:vCard4="http://www.w3.org/2006/vcard/ns#" xmlns:bqbiol="http://biomodels.net/biology-qualifiers/" xmlns:bqmodel="http://biomodels.net/model-qualifiers/">
            <rdf:Description rdf:about="#M_hcys__L_c">
              <bqbiol:is>
                <rdf:Bag>
                  <rdf:li rdf:resource="http://identifiers.org/CHEBI:17230"/>
                  <rdf:li rdf:resource="http://identifiers.org/CHEBI:17588"/>
                  <rdf:li rdf:resource="http://identifiers.org/CHEBI:58065"/>
                  <rdf:li rdf:resource="http://identifiers.org/CHEBI:58199"/>
                  <rdf:li rdf:resource="http://identifiers.org/CHEBI:63072"/>
                  <rdf:li rdf:resource="http://identifiers.org/CHEBI:66952"/>
                  <rdf:li rdf:resource="http://identifiers.org/hmdb:HMDB0000742"/>
                  <rdf:li rdf:resource="http://identifiers.org/kegg.compound:C00155"/>
                  <rdf:li rdf:resource="http://identifiers.org/kegg.compound:C05330"/>
                  <rdf:li rdf:resource="http://identifiers.org/metacyc.compound:HOMO-CYS"/>
                  <rdf:li rdf:resource="http://identifiers.org/metanetx.chemical:MNXM123"/>
                  <rdf:li rdf:resource="http://identifiers.org/reactome:R-ALL-174369"/>
                  <rdf:li rdf:resource="http://identifiers.org/sabiork.compound:1950"/>
                  <rdf:li rdf:resource="http://identifiers.org/sabiork.compound:2768"/>
                  <rdf:li rdf:resource="http://identifiers.org/seed.compound:cpd00135"/>
                  <rdf:li rdf:resource="http://identifiers.org/seed.compound:cpd19034"/>
                </rdf:Bag>
              </bqbiol:is>
            </rdf:Description>
          </rdf:RDF>
        </annotation>
      </species>
      <species metaid="M_acser_c" sboTerm="SBO:0000247" id="M_acser_c" name="O-Acetyl-L-serine" hasOnlySubstanceUnits="true" boundaryCondition="false" constant="false">
        <annotation>
          <rdf:RDF xmlns:rdf="http://www.w3.org/1999/02/22-rdf-syntax-ns#" xmlns:dcterms="http://purl.org/dc/terms/" xmlns:vCard="http://www.w3.org/2001/vcard-rdf/3.0#" xmlns:vCard4="http://www.w3.org/2006/vcard/ns#" xmlns:bqbiol="http://biomodels.net/biology-qualifiers/" xmlns:bqmodel="http://biomodels.net/model-qualifiers/">
            <rdf:Description rdf:about="#M_acser_c">
              <bqbiol:is>
                <rdf:Bag>
                  <rdf:li rdf:resource="http://identifiers.org/CHEBI:17981"/>
                  <rdf:li rdf:resource="http://identifiers.org/CHEBI:58340"/>
                  <rdf:li rdf:resource="http://identifiers.org/hmdb:HMDB0003011"/>
                  <rdf:li rdf:resource="http://identifiers.org/kegg.compound:C00979"/>
                  <rdf:li rdf:resource="http://identifiers.org/metacyc.compound:ACETYLSERINE"/>
                  <rdf:li rdf:resource="http://identifiers.org/metanetx.chemical:MNXM418"/>
                  <rdf:li rdf:resource="http://identifiers.org/reactome:R-ALL-936709"/>
                  <rdf:li rdf:resource="http://identifiers.org/sabiork.compound:2202"/>
                  <rdf:li rdf:resource="http://identifiers.org/seed.compound:cpd00722"/>
                </rdf:Bag>
              </bqbiol:is>
            </rdf:Description>
          </rdf:RDF>
        </annotation>
      </species>
      <species metaid="M_trdrd_c" sboTerm="SBO:0000247" id="M_trdrd_c" name="Reduced thioredoxin" hasOnlySubstanceUnits="true" boundaryCondition="false" constant="false">
        <annotation>
          <rdf:RDF xmlns:rdf="http://www.w3.org/1999/02/22-rdf-syntax-ns#" xmlns:dcterms="http://purl.org/dc/terms/" xmlns:vCard="http://www.w3.org/2001/vcard-rdf/3.0#" xmlns:vCard4="http://www.w3.org/2006/vcard/ns#" xmlns:bqbiol="http://biomodels.net/biology-qualifiers/" xmlns:bqmodel="http://biomodels.net/model-qualifiers/">
            <rdf:Description rdf:about="#M_trdrd_c">
              <bqbiol:is>
                <rdf:Bag>
                  <rdf:li rdf:resource="http://identifiers.org/kegg.compound:C00342"/>
                  <rdf:li rdf:resource="http://identifiers.org/metanetx.chemical:MNXM741334"/>
                  <rdf:li rdf:resource="http://identifiers.org/seed.compound:cpd11421"/>
                </rdf:Bag>
              </bqbiol:is>
            </rdf:Description>
          </rdf:RDF>
        </annotation>
      </species>
      <species metaid="M_tsul_c" sboTerm="SBO:0000247" id="M_tsul_c" name="Thiosulfate" hasOnlySubstanceUnits="true" boundaryCondition="false" constant="false">
        <annotation>
          <rdf:RDF xmlns:rdf="http://www.w3.org/1999/02/22-rdf-syntax-ns#" xmlns:dcterms="http://purl.org/dc/terms/" xmlns:vCard="http://www.w3.org/2001/vcard-rdf/3.0#" xmlns:vCard4="http://www.w3.org/2006/vcard/ns#" xmlns:bqbiol="http://biomodels.net/biology-qualifiers/" xmlns:bqmodel="http://biomodels.net/model-qualifiers/">
            <rdf:Description rdf:about="#M_tsul_c">
              <bqbiol:is>
                <rdf:Bag>
                  <rdf:li rdf:resource="http://identifiers.org/CHEBI:16094"/>
                  <rdf:li rdf:resource="http://identifiers.org/CHEBI:29279"/>
                  <rdf:li rdf:resource="http://identifiers.org/CHEBI:33539"/>
                  <rdf:li rdf:resource="http://identifiers.org/CHEBI:33542"/>
                  <rdf:li rdf:resource="http://identifiers.org/CHEBI:5587"/>
                  <rdf:li rdf:resource="http://identifiers.org/bigg.metabolite:HC01501"/>
                  <rdf:li rdf:resource="http://identifiers.org/envipath:32de3cf4-e3e6-4168-956e-32fa5ddb0ce1/compound/32b1f2ad-32ba-4271-9c86-f4bb1c35e35d"/>
                  <rdf:li rdf:resource="http://identifiers.org/hmdb:HMDB0000257"/>
                  <rdf:li rdf:resource="http://identifiers.org/hmdb:HMDB0060293"/>
                  <rdf:li rdf:resource="http://identifiers.org/kegg.compound:C00320"/>
                  <rdf:li rdf:resource="http://identifiers.org/kegg.compound:C05529"/>
                  <rdf:li rdf:resource="http://identifiers.org/metacyc.compound:S2O3"/>
                  <rdf:li rdf:resource="http://identifiers.org/metanetx.chemical:MNXM731077"/>
                  <rdf:li rdf:resource="http://identifiers.org/reactome:R-ALL-1614595"/>
                  <rdf:li rdf:resource="http://identifiers.org/sabiork.compound:5043"/>
                  <rdf:li rdf:resource="http://identifiers.org/seed.compound:cpd00268"/>
                </rdf:Bag>
              </bqbiol:is>
            </rdf:Description>
          </rdf:RDF>
        </annotation>
      </species>
      <species metaid="M_cys__L_c" sboTerm="SBO:0000247" id="M_cys__L_c" name="L-Cysteine" hasOnlySubstanceUnits="true" boundaryCondition="false" constant="false">
        <annotation>
          <rdf:RDF xmlns:rdf="http://www.w3.org/1999/02/22-rdf-syntax-ns#" xmlns:dcterms="http://purl.org/dc/terms/" xmlns:vCard="http://www.w3.org/2001/vcard-rdf/3.0#" xmlns:vCard4="http://www.w3.org/2006/vcard/ns#" xmlns:bqbiol="http://biomodels.net/biology-qualifiers/" xmlns:bqmodel="http://biomodels.net/model-qualifiers/">
            <rdf:Description rdf:about="#M_cys__L_c">
              <bqbiol:is>
                <rdf:Bag>
                  <rdf:li rdf:resource="http://identifiers.org/CHEBI:17561"/>
                  <rdf:li rdf:resource="http://identifiers.org/CHEBI:32442"/>
                  <rdf:li rdf:resource="http://identifiers.org/CHEBI:32443"/>
                  <rdf:li rdf:resource="http://identifiers.org/CHEBI:32445"/>
                  <rdf:li rdf:resource="http://identifiers.org/CHEBI:35235"/>
                  <rdf:li rdf:resource="http://identifiers.org/envipath:650babc9-9d68-4b73-9332-11972ca26f7b/compound/02361658-c991-436f-ba62-fafbccfdae5e"/>
                  <rdf:li rdf:resource="http://identifiers.org/hmdb:HMDB0000574"/>
                  <rdf:li rdf:resource="http://identifiers.org/kegg.compound:C00097"/>
                  <rdf:li rdf:resource="http://identifiers.org/kegg.drug:D00026"/>
                  <rdf:li rdf:resource="http://identifiers.org/metacyc.compound:CYS"/>
                  <rdf:li rdf:resource="http://identifiers.org/metanetx.chemical:MNXM738068"/>
                  <rdf:li rdf:resource="http://identifiers.org/reactome:R-ALL-111707"/>
                  <rdf:li rdf:resource="http://identifiers.org/reactome:R-ALL-352016"/>
                  <rdf:li rdf:resource="http://identifiers.org/reactome:R-ALL-379721"/>
                  <rdf:li rdf:resource="http://identifiers.org/reactome:R-ALL-5668576"/>
                  <rdf:li rdf:resource="http://identifiers.org/sabiork.compound:78"/>
                  <rdf:li rdf:resource="http://identifiers.org/seed.compound:cpd00084"/>
                </rdf:Bag>
              </bqbiol:is>
            </rdf:Description>
          </rdf:RDF>
        </annotation>
      </species>
      <species metaid="M_so3_c" sboTerm="SBO:0000247" id="M_so3_c" name="Sulfite" hasOnlySubstanceUnits="true" boundaryCondition="false" constant="false">
        <annotation>
          <rdf:RDF xmlns:rdf="http://www.w3.org/1999/02/22-rdf-syntax-ns#" xmlns:dcterms="http://purl.org/dc/terms/" xmlns:vCard="http://www.w3.org/2001/vcard-rdf/3.0#" xmlns:vCard4="http://www.w3.org/2006/vcard/ns#" xmlns:bqbiol="http://biomodels.net/biology-qualifiers/" xmlns:bqmodel="http://biomodels.net/model-qualifiers/">
            <rdf:Description rdf:about="#M_so3_c">
              <bqbiol:is>
                <rdf:Bag>
                  <rdf:li rdf:resource="http://identifiers.org/CHEBI:17137"/>
                  <rdf:li rdf:resource="http://identifiers.org/CHEBI:17359"/>
                  <rdf:li rdf:resource="http://identifiers.org/CHEBI:48854"/>
                  <rdf:li rdf:resource="http://identifiers.org/envipath:32de3cf4-e3e6-4168-956e-32fa5ddb0ce1/compound/2bf998e0-031f-4353-bbd0-d9c0af36460e"/>
                  <rdf:li rdf:resource="http://identifiers.org/envipath:4fd7f3e0-dd25-43ac-9453-dda3e52396e4/compound/0382072e-fc0c-41a7-be8d-fce140ecf836"/>
                  <rdf:li rdf:resource="http://identifiers.org/hmdb:HMDB0000240"/>
                  <rdf:li rdf:resource="http://identifiers.org/kegg.compound:C00094"/>
                  <rdf:li rdf:resource="http://identifiers.org/kegg.compound:C11481"/>
                  <rdf:li rdf:resource="http://identifiers.org/metacyc.compound:H2SO3"/>
                  <rdf:li rdf:resource="http://identifiers.org/metacyc.compound:HSO3"/>
                  <rdf:li rdf:resource="http://identifiers.org/metacyc.compound:SO3"/>
                  <rdf:li rdf:resource="http://identifiers.org/metanetx.chemical:MNXM726339"/>
                  <rdf:li rdf:resource="http://identifiers.org/reactome:R-ALL-1614538"/>
                  <rdf:li rdf:resource="http://identifiers.org/reactome:R-ALL-936689"/>
                  <rdf:li rdf:resource="http://identifiers.org/sabiork.compound:3059"/>
                  <rdf:li rdf:resource="http://identifiers.org/seed.compound:cpd00081"/>
                </rdf:Bag>
              </bqbiol:is>
            </rdf:Description>
          </rdf:RDF>
        </annotation>
      </species>
      <species metaid="M_trdox_c" sboTerm="SBO:0000247" id="M_trdox_c" name="Oxidized thioredoxin" hasOnlySubstanceUnits="true" boundaryCondition="false" constant="false">
        <annotation>
          <rdf:RDF xmlns:rdf="http://www.w3.org/1999/02/22-rdf-syntax-ns#" xmlns:dcterms="http://purl.org/dc/terms/" xmlns:vCard="http://www.w3.org/2001/vcard-rdf/3.0#" xmlns:vCard4="http://www.w3.org/2006/vcard/ns#" xmlns:bqbiol="http://biomodels.net/biology-qualifiers/" xmlns:bqmodel="http://biomodels.net/model-qualifiers/">
            <rdf:Description rdf:about="#M_trdox_c">
              <bqbiol:is>
                <rdf:Bag>
                  <rdf:li rdf:resource="http://identifiers.org/CHEBI:18191"/>
                  <rdf:li rdf:resource="http://identifiers.org/CHEBI:50058"/>
                  <rdf:li rdf:resource="http://identifiers.org/metanetx.chemical:MNXM729076"/>
                  <rdf:li rdf:resource="http://identifiers.org/reactome:R-ALL-2142833"/>
                </rdf:Bag>
              </bqbiol:is>
            </rdf:Description>
          </rdf:RDF>
        </annotation>
      </species>
      <species metaid="M_10fthf_c" sboTerm="SBO:0000247" id="M_10fthf_c" name="10-Formyltetrahydrofolate" hasOnlySubstanceUnits="true" boundaryCondition="false" constant="false">
        <annotation>
          <rdf:RDF xmlns:rdf="http://www.w3.org/1999/02/22-rdf-syntax-ns#" xmlns:dcterms="http://purl.org/dc/terms/" xmlns:vCard="http://www.w3.org/2001/vcard-rdf/3.0#" xmlns:vCard4="http://www.w3.org/2006/vcard/ns#" xmlns:bqbiol="http://biomodels.net/biology-qualifiers/" xmlns:bqmodel="http://biomodels.net/model-qualifiers/">
            <rdf:Description rdf:about="#M_10fthf_c">
              <bqbiol:is>
                <rdf:Bag>
                  <rdf:li rdf:resource="http://identifiers.org/CHEBI:15637"/>
                  <rdf:li rdf:resource="http://identifiers.org/CHEBI:57454"/>
                  <rdf:li rdf:resource="http://identifiers.org/hmdb:HMDB0000972"/>
                  <rdf:li rdf:resource="http://identifiers.org/kegg.compound:C00234"/>
                  <rdf:li rdf:resource="http://identifiers.org/metacyc.compound:10-FORMYL-THF"/>
                  <rdf:li rdf:resource="http://identifiers.org/metanetx.chemical:MNXM1102376"/>
                  <rdf:li rdf:resource="http://identifiers.org/reactome:R-ALL-419151"/>
                  <rdf:li rdf:resource="http://identifiers.org/reactome:R-ALL-5389850"/>
                  <rdf:li rdf:resource="http://identifiers.org/sabiork.compound:1318"/>
                  <rdf:li rdf:resource="http://identifiers.org/seed.compound:cpd00201"/>
                </rdf:Bag>
              </bqbiol:is>
            </rdf:Description>
          </rdf:RDF>
        </annotation>
      </species>
      <species metaid="M_fprica_c" sboTerm="SBO:0000247" id="M_fprica_c" name="5-Formamido-1-(5-phospho-D-ribosyl)imidazole-4-carboxamide" hasOnlySubstanceUnits="true" boundaryCondition="false" constant="false">
        <annotation>
          <rdf:RDF xmlns:rdf="http://www.w3.org/1999/02/22-rdf-syntax-ns#" xmlns:dcterms="http://purl.org/dc/terms/" xmlns:vCard="http://www.w3.org/2001/vcard-rdf/3.0#" xmlns:vCard4="http://www.w3.org/2006/vcard/ns#" xmlns:bqbiol="http://biomodels.net/biology-qualifiers/" xmlns:bqmodel="http://biomodels.net/model-qualifiers/">
            <rdf:Description rdf:about="#M_fprica_c">
              <bqbiol:is>
                <rdf:Bag>
                  <rdf:li rdf:resource="http://identifiers.org/CHEBI:18381"/>
                  <rdf:li rdf:resource="http://identifiers.org/CHEBI:58467"/>
                  <rdf:li rdf:resource="http://identifiers.org/hmdb:HMDB0001439"/>
                  <rdf:li rdf:resource="http://identifiers.org/kegg.compound:C04734"/>
                  <rdf:li rdf:resource="http://identifiers.org/metacyc.compound:PHOSPHORIBOSYL-FORMAMIDO-CARBOXAMIDE"/>
                  <rdf:li rdf:resource="http://identifiers.org/metanetx.chemical:MNXM1104518"/>
                  <rdf:li rdf:resource="http://identifiers.org/reactome:R-ALL-111427"/>
                  <rdf:li rdf:resource="http://identifiers.org/sabiork.compound:1892"/>
                  <rdf:li rdf:resource="http://identifiers.org/seed.compound:cpd02884"/>
                </rdf:Bag>
              </bqbiol:is>
            </rdf:Description>
          </rdf:RDF>
        </annotation>
      </species>
      <species metaid="M_thf_c" sboTerm="SBO:0000247" id="M_thf_c" name="5,6,7,8-Tetrahydrofolate" hasOnlySubstanceUnits="true" boundaryCondition="false" constant="false">
        <annotation>
          <rdf:RDF xmlns:rdf="http://www.w3.org/1999/02/22-rdf-syntax-ns#" xmlns:dcterms="http://purl.org/dc/terms/" xmlns:vCard="http://www.w3.org/2001/vcard-rdf/3.0#" xmlns:vCard4="http://www.w3.org/2006/vcard/ns#" xmlns:bqbiol="http://biomodels.net/biology-qualifiers/" xmlns:bqmodel="http://biomodels.net/model-qualifiers/">
            <rdf:Description rdf:about="#M_thf_c">
              <bqbiol:is>
                <rdf:Bag>
                  <rdf:li rdf:resource="http://identifiers.org/CHEBI:15635"/>
                  <rdf:li rdf:resource="http://identifiers.org/CHEBI:20506"/>
                  <rdf:li rdf:resource="http://identifiers.org/CHEBI:57453"/>
                  <rdf:li rdf:resource="http://identifiers.org/CHEBI:68437"/>
                  <rdf:li rdf:resource="http://identifiers.org/kegg.compound:C00101"/>
                  <rdf:li rdf:resource="http://identifiers.org/metacyc.compound:THF"/>
                  <rdf:li rdf:resource="http://identifiers.org/metanetx.chemical:MNXM1103936"/>
                  <rdf:li rdf:resource="http://identifiers.org/reactome:R-ALL-111355"/>
                  <rdf:li rdf:resource="http://identifiers.org/reactome:R-ALL-200671"/>
                  <rdf:li rdf:resource="http://identifiers.org/sabiork.compound:1297"/>
                  <rdf:li rdf:resource="http://identifiers.org/seed.compound:cpd00087"/>
                </rdf:Bag>
              </bqbiol:is>
            </rdf:Description>
          </rdf:RDF>
        </annotation>
      </species>
      <species metaid="M_air_c" sboTerm="SBO:0000247" id="M_air_c" name="5-amino-1-(5-phospho-D-ribosyl)imidazole" hasOnlySubstanceUnits="true" boundaryCondition="false" constant="false">
        <annotation>
          <rdf:RDF xmlns:rdf="http://www.w3.org/1999/02/22-rdf-syntax-ns#" xmlns:dcterms="http://purl.org/dc/terms/" xmlns:vCard="http://www.w3.org/2001/vcard-rdf/3.0#" xmlns:vCard4="http://www.w3.org/2006/vcard/ns#" xmlns:bqbiol="http://biomodels.net/biology-qualifiers/" xmlns:bqmodel="http://biomodels.net/model-qualifiers/">
            <rdf:Description rdf:about="#M_air_c">
              <bqbiol:is>
                <rdf:Bag>
                  <rdf:li rdf:resource="http://identifiers.org/CHEBI:137981"/>
                  <rdf:li rdf:resource="http://identifiers.org/CHEBI:138560"/>
                  <rdf:li rdf:resource="http://identifiers.org/CHEBI:28843"/>
                  <rdf:li rdf:resource="http://identifiers.org/CHEBI:58592"/>
                  <rdf:li rdf:resource="http://identifiers.org/hmdb:HMDB0001235"/>
                  <rdf:li rdf:resource="http://identifiers.org/kegg.compound:C03373"/>
                  <rdf:li rdf:resource="http://identifiers.org/metacyc.compound:5-PHOSPHORIBOSYL-5-AMINOIMIDAZOLE"/>
                  <rdf:li rdf:resource="http://identifiers.org/metanetx.chemical:MNXM1105983"/>
                  <rdf:li rdf:resource="http://identifiers.org/reactome:R-ALL-111370"/>
                  <rdf:li rdf:resource="http://identifiers.org/sabiork.compound:1885"/>
                  <rdf:li rdf:resource="http://identifiers.org/seed.compound:cpd02140"/>
                </rdf:Bag>
              </bqbiol:is>
            </rdf:Description>
          </rdf:RDF>
        </annotation>
      </species>
      <species metaid="M_5aizc_c" sboTerm="SBO:0000247" id="M_5aizc_c" name="5-amino-1-(5-phospho-D-ribosyl)imidazole-4-carboxylate" hasOnlySubstanceUnits="true" boundaryCondition="false" constant="false">
        <annotation>
          <rdf:RDF xmlns:rdf="http://www.w3.org/1999/02/22-rdf-syntax-ns#" xmlns:dcterms="http://purl.org/dc/terms/" xmlns:vCard="http://www.w3.org/2001/vcard-rdf/3.0#" xmlns:vCard4="http://www.w3.org/2006/vcard/ns#" xmlns:bqbiol="http://biomodels.net/biology-qualifiers/" xmlns:bqmodel="http://biomodels.net/model-qualifiers/">
            <rdf:Description rdf:about="#M_5aizc_c">
              <bqbiol:is>
                <rdf:Bag>
                  <rdf:li rdf:resource="http://identifiers.org/CHEBI:28413"/>
                  <rdf:li rdf:resource="http://identifiers.org/CHEBI:58564"/>
                  <rdf:li rdf:resource="http://identifiers.org/CHEBI:77657"/>
                  <rdf:li rdf:resource="http://identifiers.org/hmdb:HMDB0006273"/>
                  <rdf:li rdf:resource="http://identifiers.org/kegg.compound:C04751"/>
                  <rdf:li rdf:resource="http://identifiers.org/metacyc.compound:PHOSPHORIBOSYL-CARBOXY-AMINOIMIDAZOLE"/>
                  <rdf:li rdf:resource="http://identifiers.org/metanetx.chemical:MNXM737371"/>
                  <rdf:li rdf:resource="http://identifiers.org/reactome:R-ALL-111395"/>
                  <rdf:li rdf:resource="http://identifiers.org/sabiork.compound:1894"/>
                  <rdf:li rdf:resource="http://identifiers.org/seed.compound:cpd02893"/>
                </rdf:Bag>
              </bqbiol:is>
            </rdf:Description>
          </rdf:RDF>
        </annotation>
      </species>
      <species metaid="M_succoa_c" sboTerm="SBO:0000247" id="M_succoa_c" name="Succinyl-CoA" hasOnlySubstanceUnits="true" boundaryCondition="false" constant="false">
        <annotation>
          <rdf:RDF xmlns:rdf="http://www.w3.org/1999/02/22-rdf-syntax-ns#" xmlns:dcterms="http://purl.org/dc/terms/" xmlns:vCard="http://www.w3.org/2001/vcard-rdf/3.0#" xmlns:vCard4="http://www.w3.org/2006/vcard/ns#" xmlns:bqbiol="http://biomodels.net/biology-qualifiers/" xmlns:bqmodel="http://biomodels.net/model-qualifiers/">
            <rdf:Description rdf:about="#M_succoa_c">
              <bqbiol:is>
                <rdf:Bag>
                  <rdf:li rdf:resource="http://identifiers.org/CHEBI:15380"/>
                  <rdf:li rdf:resource="http://identifiers.org/CHEBI:57292"/>
                  <rdf:li rdf:resource="http://identifiers.org/SLM:000000891"/>
                  <rdf:li rdf:resource="http://identifiers.org/kegg.compound:C00091"/>
                  <rdf:li rdf:resource="http://identifiers.org/lipidmaps:LMFA07050370"/>
                  <rdf:li rdf:resource="http://identifiers.org/metacyc.compound:SUC-COA"/>
                  <rdf:li rdf:resource="http://identifiers.org/metanetx.chemical:MNXM1104774"/>
                  <rdf:li rdf:resource="http://identifiers.org/reactome:R-ALL-70958"/>
                  <rdf:li rdf:resource="http://identifiers.org/sabiork.compound:1931"/>
                  <rdf:li rdf:resource="http://identifiers.org/seed.compound:cpd00078"/>
                </rdf:Bag>
              </bqbiol:is>
            </rdf:Description>
          </rdf:RDF>
        </annotation>
      </species>
      <species metaid="M_lpam_c" sboTerm="SBO:0000247" id="M_lpam_c" name="Lipoamide C8H15NOS2" hasOnlySubstanceUnits="true" boundaryCondition="false" constant="false">
        <annotation>
          <rdf:RDF xmlns:rdf="http://www.w3.org/1999/02/22-rdf-syntax-ns#" xmlns:dcterms="http://purl.org/dc/terms/" xmlns:vCard="http://www.w3.org/2001/vcard-rdf/3.0#" xmlns:vCard4="http://www.w3.org/2006/vcard/ns#" xmlns:bqbiol="http://biomodels.net/biology-qualifiers/" xmlns:bqmodel="http://biomodels.net/model-qualifiers/">
            <rdf:Description rdf:about="#M_lpam_c">
              <bqbiol:is>
                <rdf:Bag>
                  <rdf:li rdf:resource="http://identifiers.org/CHEBI:17460"/>
                  <rdf:li rdf:resource="http://identifiers.org/CHEBI:83094"/>
                  <rdf:li rdf:resource="http://identifiers.org/hmdb:HMDB0000962"/>
                  <rdf:li rdf:resource="http://identifiers.org/kegg.compound:C00248"/>
                  <rdf:li rdf:resource="http://identifiers.org/kegg.drug:D00048"/>
                  <rdf:li rdf:resource="http://identifiers.org/lipidmaps:LMFA08010006"/>
                  <rdf:li rdf:resource="http://identifiers.org/metacyc.compound:LIPOAMIDE"/>
                  <rdf:li rdf:resource="http://identifiers.org/metanetx.chemical:MNXM1024"/>
                  <rdf:li rdf:resource="http://identifiers.org/reactome:R-ALL-29824"/>
                  <rdf:li rdf:resource="http://identifiers.org/sabiork.compound:1320"/>
                  <rdf:li rdf:resource="http://identifiers.org/seed.compound:cpd00213"/>
                </rdf:Bag>
              </bqbiol:is>
            </rdf:Description>
          </rdf:RDF>
        </annotation>
      </species>
      <species metaid="M_sdhlam_c" sboTerm="SBO:0000247" id="M_sdhlam_c" name="S Succinyldihydrolipoamide C12H20NO4S2" hasOnlySubstanceUnits="true" boundaryCondition="false" constant="false">
        <annotation>
          <rdf:RDF xmlns:rdf="http://www.w3.org/1999/02/22-rdf-syntax-ns#" xmlns:dcterms="http://purl.org/dc/terms/" xmlns:vCard="http://www.w3.org/2001/vcard-rdf/3.0#" xmlns:vCard4="http://www.w3.org/2006/vcard/ns#" xmlns:bqbiol="http://biomodels.net/biology-qualifiers/" xmlns:bqmodel="http://biomodels.net/model-qualifiers/">
            <rdf:Description rdf:about="#M_sdhlam_c">
              <bqbiol:is>
                <rdf:Bag>
                  <rdf:li rdf:resource="http://identifiers.org/metanetx.chemical:MNXM735018"/>
                </rdf:Bag>
              </bqbiol:is>
            </rdf:Description>
          </rdf:RDF>
        </annotation>
      </species>
      <species metaid="M_dhlam_c" sboTerm="SBO:0000247" id="M_dhlam_c" name="Dihydrolipoamide C8H17NOS2" hasOnlySubstanceUnits="true" boundaryCondition="false" constant="false">
        <annotation>
          <rdf:RDF xmlns:rdf="http://www.w3.org/1999/02/22-rdf-syntax-ns#" xmlns:dcterms="http://purl.org/dc/terms/" xmlns:vCard="http://www.w3.org/2001/vcard-rdf/3.0#" xmlns:vCard4="http://www.w3.org/2006/vcard/ns#" xmlns:bqbiol="http://biomodels.net/biology-qualifiers/" xmlns:bqmodel="http://biomodels.net/model-qualifiers/">
            <rdf:Description rdf:about="#M_dhlam_c">
              <bqbiol:is>
                <rdf:Bag>
                  <rdf:li rdf:resource="http://identifiers.org/CHEBI:17694"/>
                  <rdf:li rdf:resource="http://identifiers.org/CHEBI:43711"/>
                  <rdf:li rdf:resource="http://identifiers.org/hmdb:HMDB0000985"/>
                  <rdf:li rdf:resource="http://identifiers.org/kegg.compound:C00579"/>
                  <rdf:li rdf:resource="http://identifiers.org/lipidmaps:LMFA08010014"/>
                  <rdf:li rdf:resource="http://identifiers.org/lipidmaps:LMFA08010019"/>
                  <rdf:li rdf:resource="http://identifiers.org/metacyc.compound:DIHYDROLIPOAMIDE"/>
                  <rdf:li rdf:resource="http://identifiers.org/metanetx.chemical:MNXM1277"/>
                  <rdf:li rdf:resource="http://identifiers.org/sabiork.compound:1341"/>
                  <rdf:li rdf:resource="http://identifiers.org/seed.compound:cpd00449"/>
                </rdf:Bag>
              </bqbiol:is>
            </rdf:Description>
          </rdf:RDF>
        </annotation>
      </species>
      <species metaid="M_ala__D_c" sboTerm="SBO:0000247" id="M_ala__D_c" name="D-Alanine" hasOnlySubstanceUnits="true" boundaryCondition="false" constant="false">
        <annotation>
          <rdf:RDF xmlns:rdf="http://www.w3.org/1999/02/22-rdf-syntax-ns#" xmlns:dcterms="http://purl.org/dc/terms/" xmlns:vCard="http://www.w3.org/2001/vcard-rdf/3.0#" xmlns:vCard4="http://www.w3.org/2006/vcard/ns#" xmlns:bqbiol="http://biomodels.net/biology-qualifiers/" xmlns:bqmodel="http://biomodels.net/model-qualifiers/">
            <rdf:Description rdf:about="#M_ala__D_c">
              <bqbiol:is>
                <rdf:Bag>
                  <rdf:li rdf:resource="http://identifiers.org/CHEBI:15570"/>
                  <rdf:li rdf:resource="http://identifiers.org/CHEBI:32435"/>
                  <rdf:li rdf:resource="http://identifiers.org/CHEBI:32436"/>
                  <rdf:li rdf:resource="http://identifiers.org/CHEBI:57416"/>
                  <rdf:li rdf:resource="http://identifiers.org/hmdb:HMDB0001310"/>
                  <rdf:li rdf:resource="http://identifiers.org/kegg.compound:C00133"/>
                  <rdf:li rdf:resource="http://identifiers.org/metacyc.compound:D-ALANINE"/>
                  <rdf:li rdf:resource="http://identifiers.org/metanetx.chemical:MNXM1105731"/>
                  <rdf:li rdf:resource="http://identifiers.org/reactome:R-ALL-376188"/>
                  <rdf:li rdf:resource="http://identifiers.org/reactome:R-ALL-376189"/>
                  <rdf:li rdf:resource="http://identifiers.org/sabiork.compound:1940"/>
                  <rdf:li rdf:resource="http://identifiers.org/seed.compound:cpd00117"/>
                </rdf:Bag>
              </bqbiol:is>
            </rdf:Description>
          </rdf:RDF>
        </annotation>
      </species>
      <species metaid="M_pydx5p_c" sboTerm="SBO:0000247" id="M_pydx5p_c" name="Pyridoxal 5&apos;-phosphate" hasOnlySubstanceUnits="true" boundaryCondition="false" constant="false">
        <annotation>
          <rdf:RDF xmlns:rdf="http://www.w3.org/1999/02/22-rdf-syntax-ns#" xmlns:dcterms="http://purl.org/dc/terms/" xmlns:vCard="http://www.w3.org/2001/vcard-rdf/3.0#" xmlns:vCard4="http://www.w3.org/2006/vcard/ns#" xmlns:bqbiol="http://biomodels.net/biology-qualifiers/" xmlns:bqmodel="http://biomodels.net/model-qualifiers/">
            <rdf:Description rdf:about="#M_pydx5p_c">
              <bqbiol:is>
                <rdf:Bag>
                  <rdf:li rdf:resource="http://identifiers.org/CHEBI:18405"/>
                  <rdf:li rdf:resource="http://identifiers.org/CHEBI:597326"/>
                  <rdf:li rdf:resource="http://identifiers.org/hmdb:HMDB0001491"/>
                  <rdf:li rdf:resource="http://identifiers.org/kegg.compound:C00018"/>
                  <rdf:li rdf:resource="http://identifiers.org/metacyc.compound:PYRIDOXAL_PHOSPHATE"/>
                  <rdf:li rdf:resource="http://identifiers.org/metanetx.chemical:MNXM161"/>
                  <rdf:li rdf:resource="http://identifiers.org/reactome:R-ALL-29390"/>
                  <rdf:li rdf:resource="http://identifiers.org/sabiork.compound:1271"/>
                  <rdf:li rdf:resource="http://identifiers.org/seed.compound:cpd00016"/>
                </rdf:Bag>
              </bqbiol:is>
            </rdf:Description>
          </rdf:RDF>
        </annotation>
      </species>
      <species metaid="M_pyam5p_c" sboTerm="SBO:0000247" id="M_pyam5p_c" name="Pyridoxamine 5&apos;-phosphate" hasOnlySubstanceUnits="true" boundaryCondition="false" constant="false">
        <annotation>
          <rdf:RDF xmlns:rdf="http://www.w3.org/1999/02/22-rdf-syntax-ns#" xmlns:dcterms="http://purl.org/dc/terms/" xmlns:vCard="http://www.w3.org/2001/vcard-rdf/3.0#" xmlns:vCard4="http://www.w3.org/2006/vcard/ns#" xmlns:bqbiol="http://biomodels.net/biology-qualifiers/" xmlns:bqmodel="http://biomodels.net/model-qualifiers/">
            <rdf:Description rdf:about="#M_pyam5p_c">
              <bqbiol:is>
                <rdf:Bag>
                  <rdf:li rdf:resource="http://identifiers.org/CHEBI:18335"/>
                  <rdf:li rdf:resource="http://identifiers.org/CHEBI:58451"/>
                  <rdf:li rdf:resource="http://identifiers.org/hmdb:HMDB0001555"/>
                  <rdf:li rdf:resource="http://identifiers.org/kegg.compound:C00647"/>
                  <rdf:li rdf:resource="http://identifiers.org/metacyc.compound:PYRIDOXAMINE-5P"/>
                  <rdf:li rdf:resource="http://identifiers.org/metanetx.chemical:MNXM366"/>
                  <rdf:li rdf:resource="http://identifiers.org/reactome:R-ALL-965146"/>
                  <rdf:li rdf:resource="http://identifiers.org/sabiork.compound:1685"/>
                  <rdf:li rdf:resource="http://identifiers.org/seed.compound:cpd00493"/>
                </rdf:Bag>
              </bqbiol:is>
            </rdf:Description>
          </rdf:RDF>
        </annotation>
      </species>
      <species metaid="M_etoh_c" sboTerm="SBO:0000247" id="M_etoh_c" name="Ethanol" hasOnlySubstanceUnits="true" boundaryCondition="false" constant="false">
        <annotation>
          <rdf:RDF xmlns:rdf="http://www.w3.org/1999/02/22-rdf-syntax-ns#" xmlns:dcterms="http://purl.org/dc/terms/" xmlns:vCard="http://www.w3.org/2001/vcard-rdf/3.0#" xmlns:vCard4="http://www.w3.org/2006/vcard/ns#" xmlns:bqbiol="http://biomodels.net/biology-qualifiers/" xmlns:bqmodel="http://biomodels.net/model-qualifiers/">
            <rdf:Description rdf:about="#M_etoh_c">
              <bqbiol:is>
                <rdf:Bag>
                  <rdf:li rdf:resource="http://identifiers.org/CHEBI:16236"/>
                  <rdf:li rdf:resource="http://identifiers.org/envipath:32de3cf4-e3e6-4168-956e-32fa5ddb0ce1/compound/9fb1fbdf-101b-4b82-a596-d2f52c870e4f"/>
                  <rdf:li rdf:resource="http://identifiers.org/envipath:5882df9c-dae1-4d80-a40e-db4724271456/compound/a4a354fd-5003-4b7b-b11b-f54204aea384"/>
                  <rdf:li rdf:resource="http://identifiers.org/envipath:5882df9c-dae1-4d80-a40e-db4724271456/compound/f89efe7c-1a6a-4d21-b99c-e3e1070a8062"/>
                  <rdf:li rdf:resource="http://identifiers.org/envipath:650babc9-9d68-4b73-9332-11972ca26f7b/compound/56e18a05-c059-433a-94f6-0e26c01b010f"/>
                  <rdf:li rdf:resource="http://identifiers.org/hmdb:HMDB0000108"/>
                  <rdf:li rdf:resource="http://identifiers.org/kegg.compound:C00469"/>
                  <rdf:li rdf:resource="http://identifiers.org/kegg.drug:D00068"/>
                  <rdf:li rdf:resource="http://identifiers.org/kegg.drug:D06542"/>
                  <rdf:li rdf:resource="http://identifiers.org/metacyc.compound:ETOH"/>
                  <rdf:li rdf:resource="http://identifiers.org/metanetx.chemical:MNXM1108092"/>
                  <rdf:li rdf:resource="http://identifiers.org/reactome:R-ALL-113748"/>
                  <rdf:li rdf:resource="http://identifiers.org/reactome:R-ALL-30203"/>
                  <rdf:li rdf:resource="http://identifiers.org/sabiork.compound:56"/>
                  <rdf:li rdf:resource="http://identifiers.org/seed.compound:cpd00363"/>
                </rdf:Bag>
              </bqbiol:is>
            </rdf:Description>
          </rdf:RDF>
        </annotation>
      </species>
      <species metaid="M_btoh_c" sboTerm="SBO:0000247" id="M_btoh_c" name="Butanol" hasOnlySubstanceUnits="true" boundaryCondition="false" constant="false">
        <annotation>
          <rdf:RDF xmlns:rdf="http://www.w3.org/1999/02/22-rdf-syntax-ns#" xmlns:dcterms="http://purl.org/dc/terms/" xmlns:vCard="http://www.w3.org/2001/vcard-rdf/3.0#" xmlns:vCard4="http://www.w3.org/2006/vcard/ns#" xmlns:bqbiol="http://biomodels.net/biology-qualifiers/" xmlns:bqmodel="http://biomodels.net/model-qualifiers/">
            <rdf:Description rdf:about="#M_btoh_c">
              <bqbiol:is>
                <rdf:Bag>
                  <rdf:li rdf:resource="http://identifiers.org/CHEBI:28885"/>
                  <rdf:li rdf:resource="http://identifiers.org/bigg.metabolite:1btol"/>
                  <rdf:li rdf:resource="http://identifiers.org/hmdb:HMDB0004327"/>
                  <rdf:li rdf:resource="http://identifiers.org/kegg.compound:C06142"/>
                  <rdf:li rdf:resource="http://identifiers.org/kegg.drug:D03200"/>
                  <rdf:li rdf:resource="http://identifiers.org/lipidmaps:LMFA05000109"/>
                  <rdf:li rdf:resource="http://identifiers.org/metacyc.compound:BUTANOL"/>
                  <rdf:li rdf:resource="http://identifiers.org/metanetx.chemical:MNXM3230"/>
                  <rdf:li rdf:resource="http://identifiers.org/sabiork.compound:25507"/>
                  <rdf:li rdf:resource="http://identifiers.org/sabiork.compound:2869"/>
                  <rdf:li rdf:resource="http://identifiers.org/seed.compound:cpd03662"/>
                </rdf:Bag>
              </bqbiol:is>
            </rdf:Description>
          </rdf:RDF>
        </annotation>
      </species>
      <species metaid="M_btal_c" sboTerm="SBO:0000247" id="M_btal_c" name="Butanal C4H8O" hasOnlySubstanceUnits="true" boundaryCondition="false" constant="false">
        <annotation>
          <rdf:RDF xmlns:rdf="http://www.w3.org/1999/02/22-rdf-syntax-ns#" xmlns:dcterms="http://purl.org/dc/terms/" xmlns:vCard="http://www.w3.org/2001/vcard-rdf/3.0#" xmlns:vCard4="http://www.w3.org/2006/vcard/ns#" xmlns:bqbiol="http://biomodels.net/biology-qualifiers/" xmlns:bqmodel="http://biomodels.net/model-qualifiers/">
            <rdf:Description rdf:about="#M_btal_c">
              <bqbiol:is>
                <rdf:Bag>
                  <rdf:li rdf:resource="http://identifiers.org/CHEBI:15743"/>
                  <rdf:li rdf:resource="http://identifiers.org/SLM:000390231"/>
                  <rdf:li rdf:resource="http://identifiers.org/envipath:650babc9-9d68-4b73-9332-11972ca26f7b/compound/242f8a4e-2a91-4c5f-a129-d044d115b969"/>
                  <rdf:li rdf:resource="http://identifiers.org/hmdb:HMDB0003543"/>
                  <rdf:li rdf:resource="http://identifiers.org/kegg.compound:C01412"/>
                  <rdf:li rdf:resource="http://identifiers.org/metacyc.compound:BUTANAL"/>
                  <rdf:li rdf:resource="http://identifiers.org/metanetx.chemical:MNXM1017"/>
                  <rdf:li rdf:resource="http://identifiers.org/sabiork.compound:2281"/>
                  <rdf:li rdf:resource="http://identifiers.org/seed.compound:cpd01011"/>
                </rdf:Bag>
              </bqbiol:is>
            </rdf:Description>
          </rdf:RDF>
        </annotation>
      </species>
      <species metaid="M_id3acald_c" sboTerm="SBO:0000247" id="M_id3acald_c" name="Indole 3 acetaldehyde C10H9NO" hasOnlySubstanceUnits="true" boundaryCondition="false" constant="false">
        <annotation>
          <rdf:RDF xmlns:rdf="http://www.w3.org/1999/02/22-rdf-syntax-ns#" xmlns:dcterms="http://purl.org/dc/terms/" xmlns:vCard="http://www.w3.org/2001/vcard-rdf/3.0#" xmlns:vCard4="http://www.w3.org/2006/vcard/ns#" xmlns:bqbiol="http://biomodels.net/biology-qualifiers/" xmlns:bqmodel="http://biomodels.net/model-qualifiers/">
            <rdf:Description rdf:about="#M_id3acald_c">
              <bqbiol:is>
                <rdf:Bag>
                  <rdf:li rdf:resource="http://identifiers.org/CHEBI:18086"/>
                  <rdf:li rdf:resource="http://identifiers.org/hmdb:HMDB0001190"/>
                  <rdf:li rdf:resource="http://identifiers.org/kegg.compound:C00637"/>
                  <rdf:li rdf:resource="http://identifiers.org/metacyc.compound:INDOLE_ACETALDEHYDE"/>
                  <rdf:li rdf:resource="http://identifiers.org/metanetx.chemical:MNXM518"/>
                  <rdf:li rdf:resource="http://identifiers.org/sabiork.compound:5164"/>
                  <rdf:li rdf:resource="http://identifiers.org/seed.compound:cpd00486"/>
                </rdf:Bag>
              </bqbiol:is>
            </rdf:Description>
          </rdf:RDF>
        </annotation>
      </species>
      <species metaid="M_ind3ac_c" sboTerm="SBO:0000247" id="M_ind3ac_c" name="Indole 3 acetate C10H8NO2" hasOnlySubstanceUnits="true" boundaryCondition="false" constant="false">
        <annotation>
          <rdf:RDF xmlns:rdf="http://www.w3.org/1999/02/22-rdf-syntax-ns#" xmlns:dcterms="http://purl.org/dc/terms/" xmlns:vCard="http://www.w3.org/2001/vcard-rdf/3.0#" xmlns:vCard4="http://www.w3.org/2006/vcard/ns#" xmlns:bqbiol="http://biomodels.net/biology-qualifiers/" xmlns:bqmodel="http://biomodels.net/model-qualifiers/">
            <rdf:Description rdf:about="#M_ind3ac_c">
              <bqbiol:is>
                <rdf:Bag>
                  <rdf:li rdf:resource="http://identifiers.org/CHEBI:16411"/>
                  <rdf:li rdf:resource="http://identifiers.org/CHEBI:30854"/>
                  <rdf:li rdf:resource="http://identifiers.org/hmdb:HMDB0000197"/>
                  <rdf:li rdf:resource="http://identifiers.org/kegg.compound:C00954"/>
                  <rdf:li rdf:resource="http://identifiers.org/metacyc.compound:INDOLE_ACETATE_AUXIN"/>
                  <rdf:li rdf:resource="http://identifiers.org/metanetx.chemical:MNXM383"/>
                  <rdf:li rdf:resource="http://identifiers.org/sabiork.compound:5333"/>
                  <rdf:li rdf:resource="http://identifiers.org/seed.compound:cpd00703"/>
                </rdf:Bag>
              </bqbiol:is>
            </rdf:Description>
          </rdf:RDF>
        </annotation>
      </species>
      <species metaid="M_ppal_c" sboTerm="SBO:0000247" id="M_ppal_c" name="Propanal" hasOnlySubstanceUnits="true" boundaryCondition="false" constant="false">
        <annotation>
          <rdf:RDF xmlns:rdf="http://www.w3.org/1999/02/22-rdf-syntax-ns#" xmlns:dcterms="http://purl.org/dc/terms/" xmlns:vCard="http://www.w3.org/2001/vcard-rdf/3.0#" xmlns:vCard4="http://www.w3.org/2006/vcard/ns#" xmlns:bqbiol="http://biomodels.net/biology-qualifiers/" xmlns:bqmodel="http://biomodels.net/model-qualifiers/">
            <rdf:Description rdf:about="#M_ppal_c">
              <bqbiol:is>
                <rdf:Bag>
                  <rdf:li rdf:resource="http://identifiers.org/CHEBI:17153"/>
                  <rdf:li rdf:resource="http://identifiers.org/SLM:000390230"/>
                  <rdf:li rdf:resource="http://identifiers.org/envipath:32de3cf4-e3e6-4168-956e-32fa5ddb0ce1/compound/deea3c6f-bf3e-49db-ad6d-a405caf96fdd"/>
                  <rdf:li rdf:resource="http://identifiers.org/envipath:650babc9-9d68-4b73-9332-11972ca26f7b/compound/de9fac76-182f-497b-8590-df8d5d8e2580"/>
                  <rdf:li rdf:resource="http://identifiers.org/hmdb:HMDB0003366"/>
                  <rdf:li rdf:resource="http://identifiers.org/kegg.compound:C00479"/>
                  <rdf:li rdf:resource="http://identifiers.org/metacyc.compound:CPD-665"/>
                  <rdf:li rdf:resource="http://identifiers.org/metanetx.chemical:MNXM821"/>
                  <rdf:li rdf:resource="http://identifiers.org/sabiork.compound:2056"/>
                  <rdf:li rdf:resource="http://identifiers.org/seed.compound:cpd00371"/>
                </rdf:Bag>
              </bqbiol:is>
            </rdf:Description>
          </rdf:RDF>
        </annotation>
      </species>
      <species metaid="M_ppa_c" sboTerm="SBO:0000247" id="M_ppa_c" name="Propionate (n-C3:0)" hasOnlySubstanceUnits="true" boundaryCondition="false" constant="false">
        <annotation>
          <rdf:RDF xmlns:rdf="http://www.w3.org/1999/02/22-rdf-syntax-ns#" xmlns:dcterms="http://purl.org/dc/terms/" xmlns:vCard="http://www.w3.org/2001/vcard-rdf/3.0#" xmlns:vCard4="http://www.w3.org/2006/vcard/ns#" xmlns:bqbiol="http://biomodels.net/biology-qualifiers/" xmlns:bqmodel="http://biomodels.net/model-qualifiers/">
            <rdf:Description rdf:about="#M_ppa_c">
              <bqbiol:is>
                <rdf:Bag>
                  <rdf:li rdf:resource="http://identifiers.org/CHEBI:17272"/>
                  <rdf:li rdf:resource="http://identifiers.org/CHEBI:30768"/>
                  <rdf:li rdf:resource="http://identifiers.org/SLM:000001194"/>
                  <rdf:li rdf:resource="http://identifiers.org/envipath:32de3cf4-e3e6-4168-956e-32fa5ddb0ce1/compound/e468afc8-4cf8-4428-880f-7796c66cf9d9"/>
                  <rdf:li rdf:resource="http://identifiers.org/envipath:4fd7f3e0-dd25-43ac-9453-dda3e52396e4/compound/4463fd7f-6a2a-40dc-be03-93172a99dd2e"/>
                  <rdf:li rdf:resource="http://identifiers.org/envipath:650babc9-9d68-4b73-9332-11972ca26f7b/compound/476985fe-d2ed-4377-b7f6-a3f26551abdd"/>
                  <rdf:li rdf:resource="http://identifiers.org/hmdb:HMDB0000237"/>
                  <rdf:li rdf:resource="http://identifiers.org/kegg.compound:C00163"/>
                  <rdf:li rdf:resource="http://identifiers.org/kegg.drug:D02310"/>
                  <rdf:li rdf:resource="http://identifiers.org/lipidmaps:LMFA01010003"/>
                  <rdf:li rdf:resource="http://identifiers.org/metacyc.compound:PROPIONATE"/>
                  <rdf:li rdf:resource="http://identifiers.org/metanetx.chemical:MNXM356"/>
                  <rdf:li rdf:resource="http://identifiers.org/reactome:R-ALL-429737"/>
                  <rdf:li rdf:resource="http://identifiers.org/reactome:R-ALL-429754"/>
                  <rdf:li rdf:resource="http://identifiers.org/sabiork.compound:1955"/>
                  <rdf:li rdf:resource="http://identifiers.org/seed.compound:cpd00141"/>
                </rdf:Bag>
              </bqbiol:is>
            </rdf:Description>
          </rdf:RDF>
        </annotation>
      </species>
      <species metaid="M_aacald_c" sboTerm="SBO:0000247" id="M_aacald_c" name="Aminoacetaldehyde" hasOnlySubstanceUnits="true" boundaryCondition="false" constant="false">
        <annotation>
          <rdf:RDF xmlns:rdf="http://www.w3.org/1999/02/22-rdf-syntax-ns#" xmlns:dcterms="http://purl.org/dc/terms/" xmlns:vCard="http://www.w3.org/2001/vcard-rdf/3.0#" xmlns:vCard4="http://www.w3.org/2006/vcard/ns#" xmlns:bqbiol="http://biomodels.net/biology-qualifiers/" xmlns:bqmodel="http://biomodels.net/model-qualifiers/">
            <rdf:Description rdf:about="#M_aacald_c">
              <bqbiol:is>
                <rdf:Bag>
                  <rdf:li rdf:resource="http://identifiers.org/CHEBI:17628"/>
                  <rdf:li rdf:resource="http://identifiers.org/CHEBI:58213"/>
                  <rdf:li rdf:resource="http://identifiers.org/bigg.metabolite:amacald"/>
                  <rdf:li rdf:resource="http://identifiers.org/envipath:650babc9-9d68-4b73-9332-11972ca26f7b/compound/f730ed9b-d11c-482f-a9ba-ac22fc782cc2"/>
                  <rdf:li rdf:resource="http://identifiers.org/kegg.compound:C06735"/>
                  <rdf:li rdf:resource="http://identifiers.org/metacyc.compound:CPD-1772"/>
                  <rdf:li rdf:resource="http://identifiers.org/metanetx.chemical:MNXM2212"/>
                  <rdf:li rdf:resource="http://identifiers.org/sabiork.compound:2912"/>
                  <rdf:li rdf:resource="http://identifiers.org/seed.compound:cpd04122"/>
                </rdf:Bag>
              </bqbiol:is>
            </rdf:Description>
          </rdf:RDF>
        </annotation>
      </species>
      <species metaid="M_amacald_c" sboTerm="SBO:0000247" id="M_amacald_c" name="Aminoacetaldehyde C2H5NO" hasOnlySubstanceUnits="true" boundaryCondition="false" constant="false">
        <annotation>
          <rdf:RDF xmlns:rdf="http://www.w3.org/1999/02/22-rdf-syntax-ns#" xmlns:dcterms="http://purl.org/dc/terms/" xmlns:vCard="http://www.w3.org/2001/vcard-rdf/3.0#" xmlns:vCard4="http://www.w3.org/2006/vcard/ns#" xmlns:bqbiol="http://biomodels.net/biology-qualifiers/" xmlns:bqmodel="http://biomodels.net/model-qualifiers/">
            <rdf:Description rdf:about="#M_amacald_c">
              <bqbiol:is>
                <rdf:Bag>
                  <rdf:li rdf:resource="http://identifiers.org/CHEBI:17628"/>
                  <rdf:li rdf:resource="http://identifiers.org/CHEBI:58213"/>
                  <rdf:li rdf:resource="http://identifiers.org/bigg.metabolite:aacald"/>
                  <rdf:li rdf:resource="http://identifiers.org/envipath:650babc9-9d68-4b73-9332-11972ca26f7b/compound/f730ed9b-d11c-482f-a9ba-ac22fc782cc2"/>
                  <rdf:li rdf:resource="http://identifiers.org/kegg.compound:C06735"/>
                  <rdf:li rdf:resource="http://identifiers.org/metacyc.compound:CPD-1772"/>
                  <rdf:li rdf:resource="http://identifiers.org/metanetx.chemical:MNXM2212"/>
                  <rdf:li rdf:resource="http://identifiers.org/sabiork.compound:2912"/>
                  <rdf:li rdf:resource="http://identifiers.org/seed.compound:cpd04122"/>
                </rdf:Bag>
              </bqbiol:is>
            </rdf:Description>
          </rdf:RDF>
        </annotation>
      </species>
      <species metaid="M_but_c" sboTerm="SBO:0000247" id="M_but_c" name="Butyrate (n-C4:0)" hasOnlySubstanceUnits="true" boundaryCondition="false" constant="false">
        <annotation>
          <rdf:RDF xmlns:rdf="http://www.w3.org/1999/02/22-rdf-syntax-ns#" xmlns:dcterms="http://purl.org/dc/terms/" xmlns:vCard="http://www.w3.org/2001/vcard-rdf/3.0#" xmlns:vCard4="http://www.w3.org/2006/vcard/ns#" xmlns:bqbiol="http://biomodels.net/biology-qualifiers/" xmlns:bqmodel="http://biomodels.net/model-qualifiers/">
            <rdf:Description rdf:about="#M_but_c">
              <bqbiol:is>
                <rdf:Bag>
                  <rdf:li rdf:resource="http://identifiers.org/CHEBI:17968"/>
                  <rdf:li rdf:resource="http://identifiers.org/CHEBI:30772"/>
                  <rdf:li rdf:resource="http://identifiers.org/SLM:000001195"/>
                  <rdf:li rdf:resource="http://identifiers.org/envipath:32de3cf4-e3e6-4168-956e-32fa5ddb0ce1/compound/f0cba084-af45-4178-8cd2-eca131ec9c03"/>
                  <rdf:li rdf:resource="http://identifiers.org/envipath:650babc9-9d68-4b73-9332-11972ca26f7b/compound/b237acac-f5a6-4f4f-b845-d822f151565f"/>
                  <rdf:li rdf:resource="http://identifiers.org/hmdb:HMDB0000039"/>
                  <rdf:li rdf:resource="http://identifiers.org/kegg.compound:C00246"/>
                  <rdf:li rdf:resource="http://identifiers.org/lipidmaps:LMFA01010004"/>
                  <rdf:li rdf:resource="http://identifiers.org/metacyc.compound:BUTYRIC_ACID"/>
                  <rdf:li rdf:resource="http://identifiers.org/metanetx.chemical:MNXM458"/>
                  <rdf:li rdf:resource="http://identifiers.org/reactome:R-ALL-429760"/>
                  <rdf:li rdf:resource="http://identifiers.org/reactome:R-ALL-76179"/>
                  <rdf:li rdf:resource="http://identifiers.org/sabiork.compound:1911"/>
                  <rdf:li rdf:resource="http://identifiers.org/seed.compound:cpd00211"/>
                </rdf:Bag>
              </bqbiol:is>
            </rdf:Description>
          </rdf:RDF>
        </annotation>
      </species>
      <species metaid="M_hxal_c" sboTerm="SBO:0000247" id="M_hxal_c" name="Hexanal C6H12O" hasOnlySubstanceUnits="true" boundaryCondition="false" constant="false">
        <annotation>
          <rdf:RDF xmlns:rdf="http://www.w3.org/1999/02/22-rdf-syntax-ns#" xmlns:dcterms="http://purl.org/dc/terms/" xmlns:vCard="http://www.w3.org/2001/vcard-rdf/3.0#" xmlns:vCard4="http://www.w3.org/2006/vcard/ns#" xmlns:bqbiol="http://biomodels.net/biology-qualifiers/" xmlns:bqmodel="http://biomodels.net/model-qualifiers/">
            <rdf:Description rdf:about="#M_hxal_c">
              <bqbiol:is>
                <rdf:Bag>
                  <rdf:li rdf:resource="http://identifiers.org/CHEBI:88528"/>
                  <rdf:li rdf:resource="http://identifiers.org/envipath:650babc9-9d68-4b73-9332-11972ca26f7b/compound/e3c6d0a7-9703-4d8f-8009-d9abec333f51"/>
                  <rdf:li rdf:resource="http://identifiers.org/hmdb:HMDB0005994"/>
                  <rdf:li rdf:resource="http://identifiers.org/lipidmaps:LMFA06000109"/>
                  <rdf:li rdf:resource="http://identifiers.org/metacyc.compound:HEXANAL"/>
                  <rdf:li rdf:resource="http://identifiers.org/metanetx.chemical:MNXM8718"/>
                  <rdf:li rdf:resource="http://identifiers.org/sabiork.compound:20847"/>
                  <rdf:li rdf:resource="http://identifiers.org/seed.compound:cpd15611"/>
                </rdf:Bag>
              </bqbiol:is>
            </rdf:Description>
          </rdf:RDF>
        </annotation>
      </species>
      <species metaid="M_hxa_c" sboTerm="SBO:0000247" id="M_hxa_c" name="Hexanoate (n-C6:0)" hasOnlySubstanceUnits="true" boundaryCondition="false" constant="false">
        <annotation>
          <rdf:RDF xmlns:rdf="http://www.w3.org/1999/02/22-rdf-syntax-ns#" xmlns:dcterms="http://purl.org/dc/terms/" xmlns:vCard="http://www.w3.org/2001/vcard-rdf/3.0#" xmlns:vCard4="http://www.w3.org/2006/vcard/ns#" xmlns:bqbiol="http://biomodels.net/biology-qualifiers/" xmlns:bqmodel="http://biomodels.net/model-qualifiers/">
            <rdf:Description rdf:about="#M_hxa_c">
              <bqbiol:is>
                <rdf:Bag>
                  <rdf:li rdf:resource="http://identifiers.org/CHEBI:17120"/>
                  <rdf:li rdf:resource="http://identifiers.org/CHEBI:30776"/>
                  <rdf:li rdf:resource="http://identifiers.org/SLM:000001196"/>
                  <rdf:li rdf:resource="http://identifiers.org/bigg.metabolite:caproic"/>
                  <rdf:li rdf:resource="http://identifiers.org/envipath:650babc9-9d68-4b73-9332-11972ca26f7b/compound/e4df503e-0f40-4bad-8885-76774b301631"/>
                  <rdf:li rdf:resource="http://identifiers.org/hmdb:HMDB0000535"/>
                  <rdf:li rdf:resource="http://identifiers.org/kegg.compound:C01585"/>
                  <rdf:li rdf:resource="http://identifiers.org/lipidmaps:LMFA01010006"/>
                  <rdf:li rdf:resource="http://identifiers.org/metacyc.compound:HEXANOATE"/>
                  <rdf:li rdf:resource="http://identifiers.org/metanetx.chemical:MNXM1653"/>
                  <rdf:li rdf:resource="http://identifiers.org/reactome:R-ALL-444194"/>
                  <rdf:li rdf:resource="http://identifiers.org/sabiork.compound:2297"/>
                  <rdf:li rdf:resource="http://identifiers.org/seed.compound:cpd01113"/>
                </rdf:Bag>
              </bqbiol:is>
            </rdf:Description>
          </rdf:RDF>
        </annotation>
      </species>
      <species metaid="M_dhap_c" sboTerm="SBO:0000247" id="M_dhap_c" name="Dihydroxyacetone phosphate" hasOnlySubstanceUnits="true" boundaryCondition="false" constant="false">
        <annotation>
          <rdf:RDF xmlns:rdf="http://www.w3.org/1999/02/22-rdf-syntax-ns#" xmlns:dcterms="http://purl.org/dc/terms/" xmlns:vCard="http://www.w3.org/2001/vcard-rdf/3.0#" xmlns:vCard4="http://www.w3.org/2006/vcard/ns#" xmlns:bqbiol="http://biomodels.net/biology-qualifiers/" xmlns:bqmodel="http://biomodels.net/model-qualifiers/">
            <rdf:Description rdf:about="#M_dhap_c">
              <bqbiol:is>
                <rdf:Bag>
                  <rdf:li rdf:resource="http://identifiers.org/CHEBI:16108"/>
                  <rdf:li rdf:resource="http://identifiers.org/CHEBI:57642"/>
                  <rdf:li rdf:resource="http://identifiers.org/hmdb:HMDB0001473"/>
                  <rdf:li rdf:resource="http://identifiers.org/kegg.compound:C00111"/>
                  <rdf:li rdf:resource="http://identifiers.org/metacyc.compound:DIHYDROXY-ACETONE-PHOSPHATE"/>
                  <rdf:li rdf:resource="http://identifiers.org/metanetx.chemical:MNXM77"/>
                  <rdf:li rdf:resource="http://identifiers.org/reactome:R-ALL-188451"/>
                  <rdf:li rdf:resource="http://identifiers.org/reactome:R-ALL-390404"/>
                  <rdf:li rdf:resource="http://identifiers.org/reactome:R-ALL-75970"/>
                  <rdf:li rdf:resource="http://identifiers.org/sabiork.compound:28"/>
                  <rdf:li rdf:resource="http://identifiers.org/seed.compound:cpd00095"/>
                </rdf:Bag>
              </bqbiol:is>
            </rdf:Description>
          </rdf:RDF>
        </annotation>
      </species>
      <species metaid="M_dha_c" sboTerm="SBO:0000247" id="M_dha_c" name="Dihydroxyacetone" hasOnlySubstanceUnits="true" boundaryCondition="false" constant="false">
        <annotation>
          <rdf:RDF xmlns:rdf="http://www.w3.org/1999/02/22-rdf-syntax-ns#" xmlns:dcterms="http://purl.org/dc/terms/" xmlns:vCard="http://www.w3.org/2001/vcard-rdf/3.0#" xmlns:vCard4="http://www.w3.org/2006/vcard/ns#" xmlns:bqbiol="http://biomodels.net/biology-qualifiers/" xmlns:bqmodel="http://biomodels.net/model-qualifiers/">
            <rdf:Description rdf:about="#M_dha_c">
              <bqbiol:is>
                <rdf:Bag>
                  <rdf:li rdf:resource="http://identifiers.org/CHEBI:16016"/>
                  <rdf:li rdf:resource="http://identifiers.org/envipath:4fd7f3e0-dd25-43ac-9453-dda3e52396e4/compound/88a6ccc5-fd05-4708-9244-5bc7a155dbbf"/>
                  <rdf:li rdf:resource="http://identifiers.org/hmdb:HMDB0001882"/>
                  <rdf:li rdf:resource="http://identifiers.org/kegg.compound:C00184"/>
                  <rdf:li rdf:resource="http://identifiers.org/kegg.drug:D07841"/>
                  <rdf:li rdf:resource="http://identifiers.org/metacyc.compound:DIHYDROXYACETONE"/>
                  <rdf:li rdf:resource="http://identifiers.org/metanetx.chemical:MNXM460"/>
                  <rdf:li rdf:resource="http://identifiers.org/sabiork.compound:1963"/>
                  <rdf:li rdf:resource="http://identifiers.org/seed.compound:cpd00157"/>
                </rdf:Bag>
              </bqbiol:is>
            </rdf:Description>
          </rdf:RDF>
        </annotation>
      </species>
      <species metaid="M_allul6p_c" sboTerm="SBO:0000247" id="M_allul6p_c" name="Allulose 6-phosphate" hasOnlySubstanceUnits="true" boundaryCondition="false" constant="false">
        <annotation>
          <rdf:RDF xmlns:rdf="http://www.w3.org/1999/02/22-rdf-syntax-ns#" xmlns:dcterms="http://purl.org/dc/terms/" xmlns:vCard="http://www.w3.org/2001/vcard-rdf/3.0#" xmlns:vCard4="http://www.w3.org/2006/vcard/ns#" xmlns:bqbiol="http://biomodels.net/biology-qualifiers/" xmlns:bqmodel="http://biomodels.net/model-qualifiers/">
            <rdf:Description rdf:about="#M_allul6p_c">
              <bqbiol:is>
                <rdf:Bag>
                  <rdf:li rdf:resource="http://identifiers.org/CHEBI:61519"/>
                  <rdf:li rdf:resource="http://identifiers.org/CHEBI:61559"/>
                  <rdf:li rdf:resource="http://identifiers.org/metacyc.compound:D-ALLULOSE-6-PHOSPHATE"/>
                  <rdf:li rdf:resource="http://identifiers.org/metanetx.chemical:MNXM1104516"/>
                  <rdf:li rdf:resource="http://identifiers.org/sabiork.compound:20841"/>
                  <rdf:li rdf:resource="http://identifiers.org/seed.compound:cpd15394"/>
                </rdf:Bag>
              </bqbiol:is>
            </rdf:Description>
          </rdf:RDF>
        </annotation>
      </species>
      <species metaid="M_f6p_c" sboTerm="SBO:0000247" id="M_f6p_c" name="D-Fructose 6-phosphate" hasOnlySubstanceUnits="true" boundaryCondition="false" constant="false">
        <annotation>
          <rdf:RDF xmlns:rdf="http://www.w3.org/1999/02/22-rdf-syntax-ns#" xmlns:dcterms="http://purl.org/dc/terms/" xmlns:vCard="http://www.w3.org/2001/vcard-rdf/3.0#" xmlns:vCard4="http://www.w3.org/2006/vcard/ns#" xmlns:bqbiol="http://biomodels.net/biology-qualifiers/" xmlns:bqmodel="http://biomodels.net/model-qualifiers/">
            <rdf:Description rdf:about="#M_f6p_c">
              <bqbiol:is>
                <rdf:Bag>
                  <rdf:li rdf:resource="http://identifiers.org/CHEBI:16084"/>
                  <rdf:li rdf:resource="http://identifiers.org/CHEBI:57634"/>
                  <rdf:li rdf:resource="http://identifiers.org/CHEBI:61527"/>
                  <rdf:li rdf:resource="http://identifiers.org/CHEBI:61553"/>
                  <rdf:li rdf:resource="http://identifiers.org/hmdb:HMDB0003971"/>
                  <rdf:li rdf:resource="http://identifiers.org/kegg.compound:C00085"/>
                  <rdf:li rdf:resource="http://identifiers.org/kegg.compound:C05345"/>
                  <rdf:li rdf:resource="http://identifiers.org/metacyc.compound:CPD-18719"/>
                  <rdf:li rdf:resource="http://identifiers.org/metacyc.compound:FRUCTOSE-6P"/>
                  <rdf:li rdf:resource="http://identifiers.org/metanetx.chemical:MNXM1107898"/>
                  <rdf:li rdf:resource="http://identifiers.org/reactome:R-ALL-29512"/>
                  <rdf:li rdf:resource="http://identifiers.org/sabiork.compound:25"/>
                  <rdf:li rdf:resource="http://identifiers.org/seed.compound:cpd00072"/>
                  <rdf:li rdf:resource="http://identifiers.org/seed.compound:cpd19035"/>
                </rdf:Bag>
              </bqbiol:is>
            </rdf:Description>
          </rdf:RDF>
        </annotation>
      </species>
      <species metaid="M_mthgxl_c" sboTerm="SBO:0000247" id="M_mthgxl_c" name="Methylglyoxal" hasOnlySubstanceUnits="true" boundaryCondition="false" constant="false">
        <annotation>
          <rdf:RDF xmlns:rdf="http://www.w3.org/1999/02/22-rdf-syntax-ns#" xmlns:dcterms="http://purl.org/dc/terms/" xmlns:vCard="http://www.w3.org/2001/vcard-rdf/3.0#" xmlns:vCard4="http://www.w3.org/2006/vcard/ns#" xmlns:bqbiol="http://biomodels.net/biology-qualifiers/" xmlns:bqmodel="http://biomodels.net/model-qualifiers/">
            <rdf:Description rdf:about="#M_mthgxl_c">
              <bqbiol:is>
                <rdf:Bag>
                  <rdf:li rdf:resource="http://identifiers.org/CHEBI:17158"/>
                  <rdf:li rdf:resource="http://identifiers.org/envipath:650babc9-9d68-4b73-9332-11972ca26f7b/compound/87b7fac4-f224-43ab-81f4-b95330450174"/>
                  <rdf:li rdf:resource="http://identifiers.org/hmdb:HMDB0001167"/>
                  <rdf:li rdf:resource="http://identifiers.org/kegg.compound:C00546"/>
                  <rdf:li rdf:resource="http://identifiers.org/metacyc.compound:METHYL-GLYOXAL"/>
                  <rdf:li rdf:resource="http://identifiers.org/metanetx.chemical:MNXM310"/>
                  <rdf:li rdf:resource="http://identifiers.org/sabiork.compound:2088"/>
                  <rdf:li rdf:resource="http://identifiers.org/seed.compound:cpd00428"/>
                </rdf:Bag>
              </bqbiol:is>
            </rdf:Description>
          </rdf:RDF>
        </annotation>
      </species>
      <species metaid="M_acetol_c" sboTerm="SBO:0000247" id="M_acetol_c" name="Acetol cytosol" hasOnlySubstanceUnits="true" boundaryCondition="false" constant="false">
        <annotation>
          <rdf:RDF xmlns:rdf="http://www.w3.org/1999/02/22-rdf-syntax-ns#" xmlns:dcterms="http://purl.org/dc/terms/" xmlns:vCard="http://www.w3.org/2001/vcard-rdf/3.0#" xmlns:vCard4="http://www.w3.org/2006/vcard/ns#" xmlns:bqbiol="http://biomodels.net/biology-qualifiers/" xmlns:bqmodel="http://biomodels.net/model-qualifiers/">
            <rdf:Description rdf:about="#M_acetol_c">
              <bqbiol:is>
                <rdf:Bag>
                  <rdf:li rdf:resource="http://identifiers.org/CHEBI:27957"/>
                  <rdf:li rdf:resource="http://identifiers.org/envipath:650babc9-9d68-4b73-9332-11972ca26f7b/compound/090b3a12-aba4-4202-9b9c-f30232d329f0"/>
                  <rdf:li rdf:resource="http://identifiers.org/hmdb:HMDB0006961"/>
                  <rdf:li rdf:resource="http://identifiers.org/kegg.compound:C05235"/>
                  <rdf:li rdf:resource="http://identifiers.org/metacyc.compound:ACETOL"/>
                  <rdf:li rdf:resource="http://identifiers.org/metanetx.chemical:MNXM1744"/>
                  <rdf:li rdf:resource="http://identifiers.org/sabiork.compound:2727"/>
                  <rdf:li rdf:resource="http://identifiers.org/seed.compound:cpd03105"/>
                </rdf:Bag>
              </bqbiol:is>
            </rdf:Description>
          </rdf:RDF>
        </annotation>
      </species>
      <species metaid="M_malt_c" sboTerm="SBO:0000247" id="M_malt_c" name="Maltose C12H22O11" hasOnlySubstanceUnits="true" boundaryCondition="false" constant="false">
        <annotation>
          <rdf:RDF xmlns:rdf="http://www.w3.org/1999/02/22-rdf-syntax-ns#" xmlns:dcterms="http://purl.org/dc/terms/" xmlns:vCard="http://www.w3.org/2001/vcard-rdf/3.0#" xmlns:vCard4="http://www.w3.org/2006/vcard/ns#" xmlns:bqbiol="http://biomodels.net/biology-qualifiers/" xmlns:bqmodel="http://biomodels.net/model-qualifiers/">
            <rdf:Description rdf:about="#M_malt_c">
              <bqbiol:is>
                <rdf:Bag>
                  <rdf:li rdf:resource="http://identifiers.org/CHEBI:17306"/>
                  <rdf:li rdf:resource="http://identifiers.org/kegg.compound:C00208"/>
                  <rdf:li rdf:resource="http://identifiers.org/kegg.drug:D00044"/>
                  <rdf:li rdf:resource="http://identifiers.org/kegg.glycan:G00275"/>
                  <rdf:li rdf:resource="http://identifiers.org/metacyc.compound:MALTOSE"/>
                  <rdf:li rdf:resource="http://identifiers.org/metanetx.chemical:MNXM1106000"/>
                  <rdf:li rdf:resource="http://identifiers.org/reactome:R-ALL-188986"/>
                  <rdf:li rdf:resource="http://identifiers.org/reactome:R-ALL-868706"/>
                  <rdf:li rdf:resource="http://identifiers.org/sabiork.compound:1669"/>
                  <rdf:li rdf:resource="http://identifiers.org/sabiork.compound:88"/>
                  <rdf:li rdf:resource="http://identifiers.org/seed.compound:cpd00179"/>
                  <rdf:li rdf:resource="http://identifiers.org/seed.compound:cpd01355"/>
                </rdf:Bag>
              </bqbiol:is>
            </rdf:Description>
          </rdf:RDF>
        </annotation>
      </species>
      <species metaid="M_malttr_c" sboTerm="SBO:0000247" id="M_malttr_c" name="Maltotriose C18H32O16" hasOnlySubstanceUnits="true" boundaryCondition="false" constant="false">
        <annotation>
          <rdf:RDF xmlns:rdf="http://www.w3.org/1999/02/22-rdf-syntax-ns#" xmlns:dcterms="http://purl.org/dc/terms/" xmlns:vCard="http://www.w3.org/2001/vcard-rdf/3.0#" xmlns:vCard4="http://www.w3.org/2006/vcard/ns#" xmlns:bqbiol="http://biomodels.net/biology-qualifiers/" xmlns:bqmodel="http://biomodels.net/model-qualifiers/">
            <rdf:Description rdf:about="#M_malttr_c">
              <bqbiol:is>
                <rdf:Bag>
                  <rdf:li rdf:resource="http://identifiers.org/CHEBI:140999"/>
                  <rdf:li rdf:resource="http://identifiers.org/CHEBI:27931"/>
                  <rdf:li rdf:resource="http://identifiers.org/envipath:32de3cf4-e3e6-4168-956e-32fa5ddb0ce1/compound/7d7cf31a-30a5-4368-8802-9269424379b6"/>
                  <rdf:li rdf:resource="http://identifiers.org/hmdb:HMDB0001262"/>
                  <rdf:li rdf:resource="http://identifiers.org/kegg.compound:C01835"/>
                  <rdf:li rdf:resource="http://identifiers.org/metacyc.compound:MALTOTRIOSE"/>
                  <rdf:li rdf:resource="http://identifiers.org/metanetx.chemical:MNXM1104527"/>
                  <rdf:li rdf:resource="http://identifiers.org/reactome:R-ALL-191103"/>
                  <rdf:li rdf:resource="http://identifiers.org/sabiork.compound:5832"/>
                  <rdf:li rdf:resource="http://identifiers.org/seed.compound:cpd01262"/>
                </rdf:Bag>
              </bqbiol:is>
            </rdf:Description>
          </rdf:RDF>
        </annotation>
      </species>
      <species metaid="M_maltttr_c" sboTerm="SBO:0000247" id="M_maltttr_c" name="Maltotetraose" hasOnlySubstanceUnits="true" boundaryCondition="false" constant="false">
        <annotation>
          <rdf:RDF xmlns:rdf="http://www.w3.org/1999/02/22-rdf-syntax-ns#" xmlns:dcterms="http://purl.org/dc/terms/" xmlns:vCard="http://www.w3.org/2001/vcard-rdf/3.0#" xmlns:vCard4="http://www.w3.org/2006/vcard/ns#" xmlns:bqbiol="http://biomodels.net/biology-qualifiers/" xmlns:bqmodel="http://biomodels.net/model-qualifiers/">
            <rdf:Description rdf:about="#M_maltttr_c">
              <bqbiol:is>
                <rdf:Bag>
                  <rdf:li rdf:resource="http://identifiers.org/CHEBI:143180"/>
                  <rdf:li rdf:resource="http://identifiers.org/CHEBI:61988"/>
                  <rdf:li rdf:resource="http://identifiers.org/bigg.metabolite:M02451"/>
                  <rdf:li rdf:resource="http://identifiers.org/hmdb:HMDB0001296"/>
                  <rdf:li rdf:resource="http://identifiers.org/kegg.compound:C02052"/>
                  <rdf:li rdf:resource="http://identifiers.org/metacyc.compound:Alpha-D-Glucans"/>
                  <rdf:li rdf:resource="http://identifiers.org/metacyc.compound:Branched-alpha-D-glucans"/>
                  <rdf:li rdf:resource="http://identifiers.org/metacyc.compound:MALTOTETRAOSE"/>
                  <rdf:li rdf:resource="http://identifiers.org/metanetx.chemical:MNXM1104617"/>
                  <rdf:li rdf:resource="http://identifiers.org/sabiork.compound:5941"/>
                  <rdf:li rdf:resource="http://identifiers.org/sabiork.compound:5966"/>
                  <rdf:li rdf:resource="http://identifiers.org/seed.compound:cpd01399"/>
                </rdf:Bag>
              </bqbiol:is>
            </rdf:Description>
          </rdf:RDF>
        </annotation>
      </species>
      <species metaid="M_maltpt_c" sboTerm="SBO:0000247" id="M_maltpt_c" name="Maltopentaose" hasOnlySubstanceUnits="true" boundaryCondition="false" constant="false">
        <annotation>
          <rdf:RDF xmlns:rdf="http://www.w3.org/1999/02/22-rdf-syntax-ns#" xmlns:dcterms="http://purl.org/dc/terms/" xmlns:vCard="http://www.w3.org/2001/vcard-rdf/3.0#" xmlns:vCard4="http://www.w3.org/2006/vcard/ns#" xmlns:bqbiol="http://biomodels.net/biology-qualifiers/" xmlns:bqmodel="http://biomodels.net/model-qualifiers/">
            <rdf:Description rdf:about="#M_maltpt_c">
              <bqbiol:is>
                <rdf:Bag>
                  <rdf:li rdf:resource="http://identifiers.org/CHEBI:143181"/>
                  <rdf:li rdf:resource="http://identifiers.org/CHEBI:61952"/>
                  <rdf:li rdf:resource="http://identifiers.org/hmdb:HMDB0012254"/>
                  <rdf:li rdf:resource="http://identifiers.org/metacyc.compound:MALTOPENTAOSE"/>
                  <rdf:li rdf:resource="http://identifiers.org/metanetx.chemical:MNXM1104039"/>
                  <rdf:li rdf:resource="http://identifiers.org/seed.compound:cpd15495"/>
                </rdf:Bag>
              </bqbiol:is>
            </rdf:Description>
          </rdf:RDF>
        </annotation>
      </species>
      <species metaid="M_2dmmql8_c" sboTerm="SBO:0000247" id="M_2dmmql8_c" name="2-Demethylmenaquinol 8" hasOnlySubstanceUnits="true" boundaryCondition="false" constant="false">
        <annotation>
          <rdf:RDF xmlns:rdf="http://www.w3.org/1999/02/22-rdf-syntax-ns#" xmlns:dcterms="http://purl.org/dc/terms/" xmlns:vCard="http://www.w3.org/2001/vcard-rdf/3.0#" xmlns:vCard4="http://www.w3.org/2006/vcard/ns#" xmlns:bqbiol="http://biomodels.net/biology-qualifiers/" xmlns:bqmodel="http://biomodels.net/model-qualifiers/">
            <rdf:Description rdf:about="#M_2dmmql8_c">
              <bqbiol:is>
                <rdf:Bag>
                  <rdf:li rdf:resource="http://identifiers.org/CHEBI:61873"/>
                  <rdf:li rdf:resource="http://identifiers.org/metacyc.compound:CPD-12115"/>
                  <rdf:li rdf:resource="http://identifiers.org/metanetx.chemical:MNXM558"/>
                  <rdf:li rdf:resource="http://identifiers.org/seed.compound:cpd15353"/>
                </rdf:Bag>
              </bqbiol:is>
            </rdf:Description>
          </rdf:RDF>
        </annotation>
      </species>
      <species metaid="M_mql8_c" sboTerm="SBO:0000247" id="M_mql8_c" name="Menaquinol 8" hasOnlySubstanceUnits="true" boundaryCondition="false" constant="false">
        <annotation>
          <rdf:RDF xmlns:rdf="http://www.w3.org/1999/02/22-rdf-syntax-ns#" xmlns:dcterms="http://purl.org/dc/terms/" xmlns:vCard="http://www.w3.org/2001/vcard-rdf/3.0#" xmlns:vCard4="http://www.w3.org/2006/vcard/ns#" xmlns:bqbiol="http://biomodels.net/biology-qualifiers/" xmlns:bqmodel="http://biomodels.net/model-qualifiers/">
            <rdf:Description rdf:about="#M_mql8_c">
              <bqbiol:is>
                <rdf:Bag>
                  <rdf:li rdf:resource="http://identifiers.org/CHEBI:61684"/>
                  <rdf:li rdf:resource="http://identifiers.org/metacyc.compound:REDUCED-MENAQUINONE"/>
                  <rdf:li rdf:resource="http://identifiers.org/metanetx.chemical:MNXM223"/>
                  <rdf:li rdf:resource="http://identifiers.org/seed.compound:cpd15499"/>
                </rdf:Bag>
              </bqbiol:is>
            </rdf:Description>
          </rdf:RDF>
        </annotation>
      </species>
      <species metaid="M_mqn8_c" sboTerm="SBO:0000247" id="M_mqn8_c" name="Menaquinone 8" hasOnlySubstanceUnits="true" boundaryCondition="false" constant="false">
        <annotation>
          <rdf:RDF xmlns:rdf="http://www.w3.org/1999/02/22-rdf-syntax-ns#" xmlns:dcterms="http://purl.org/dc/terms/" xmlns:vCard="http://www.w3.org/2001/vcard-rdf/3.0#" xmlns:vCard4="http://www.w3.org/2006/vcard/ns#" xmlns:bqbiol="http://biomodels.net/biology-qualifiers/" xmlns:bqmodel="http://biomodels.net/model-qualifiers/">
            <rdf:Description rdf:about="#M_mqn8_c">
              <bqbiol:is>
                <rdf:Bag>
                  <rdf:li rdf:resource="http://identifiers.org/CHEBI:44027"/>
                  <rdf:li rdf:resource="http://identifiers.org/metacyc.compound:CPD-9728"/>
                  <rdf:li rdf:resource="http://identifiers.org/metanetx.chemical:MNXM509"/>
                  <rdf:li rdf:resource="http://identifiers.org/seed.compound:cpd15500"/>
                </rdf:Bag>
              </bqbiol:is>
            </rdf:Description>
          </rdf:RDF>
        </annotation>
      </species>
      <species metaid="M_cgly_c" sboTerm="SBO:0000247" id="M_cgly_c" name="Cys Gly C5H10N2O3S" hasOnlySubstanceUnits="true" boundaryCondition="false" constant="false">
        <annotation>
          <rdf:RDF xmlns:rdf="http://www.w3.org/1999/02/22-rdf-syntax-ns#" xmlns:dcterms="http://purl.org/dc/terms/" xmlns:vCard="http://www.w3.org/2001/vcard-rdf/3.0#" xmlns:vCard4="http://www.w3.org/2006/vcard/ns#" xmlns:bqbiol="http://biomodels.net/biology-qualifiers/" xmlns:bqmodel="http://biomodels.net/model-qualifiers/">
            <rdf:Description rdf:about="#M_cgly_c">
              <bqbiol:is>
                <rdf:Bag>
                  <rdf:li rdf:resource="http://identifiers.org/CHEBI:4047"/>
                  <rdf:li rdf:resource="http://identifiers.org/CHEBI:61694"/>
                  <rdf:li rdf:resource="http://identifiers.org/hmdb:HMDB0000078"/>
                  <rdf:li rdf:resource="http://identifiers.org/kegg.compound:C01419"/>
                  <rdf:li rdf:resource="http://identifiers.org/metacyc.compound:CYS-GLY"/>
                  <rdf:li rdf:resource="http://identifiers.org/metanetx.chemical:MNXM683"/>
                  <rdf:li rdf:resource="http://identifiers.org/reactome:R-ALL-1247904"/>
                  <rdf:li rdf:resource="http://identifiers.org/reactome:R-ALL-1247934"/>
                  <rdf:li rdf:resource="http://identifiers.org/sabiork.compound:2282"/>
                  <rdf:li rdf:resource="http://identifiers.org/seed.compound:cpd01017"/>
                </rdf:Bag>
              </bqbiol:is>
            </rdf:Description>
          </rdf:RDF>
        </annotation>
      </species>
      <species metaid="M_progly_c" sboTerm="SBO:0000247" id="M_progly_c" name="L-Prolinylglycine" hasOnlySubstanceUnits="true" boundaryCondition="false" constant="false">
        <annotation>
          <rdf:RDF xmlns:rdf="http://www.w3.org/1999/02/22-rdf-syntax-ns#" xmlns:dcterms="http://purl.org/dc/terms/" xmlns:vCard="http://www.w3.org/2001/vcard-rdf/3.0#" xmlns:vCard4="http://www.w3.org/2006/vcard/ns#" xmlns:bqbiol="http://biomodels.net/biology-qualifiers/" xmlns:bqmodel="http://biomodels.net/model-qualifiers/">
            <rdf:Description rdf:about="#M_progly_c">
              <bqbiol:is>
                <rdf:Bag>
                  <rdf:li rdf:resource="http://identifiers.org/CHEBI:61695"/>
                  <rdf:li rdf:resource="http://identifiers.org/CHEBI:61696"/>
                  <rdf:li rdf:resource="http://identifiers.org/metacyc.compound:CPD-23018"/>
                  <rdf:li rdf:resource="http://identifiers.org/metanetx.chemical:MNXM739962"/>
                </rdf:Bag>
              </bqbiol:is>
            </rdf:Description>
          </rdf:RDF>
        </annotation>
      </species>
      <species metaid="M_pro__L_c" sboTerm="SBO:0000247" id="M_pro__L_c" name="L-Proline" hasOnlySubstanceUnits="true" boundaryCondition="false" constant="false">
        <annotation>
          <rdf:RDF xmlns:rdf="http://www.w3.org/1999/02/22-rdf-syntax-ns#" xmlns:dcterms="http://purl.org/dc/terms/" xmlns:vCard="http://www.w3.org/2001/vcard-rdf/3.0#" xmlns:vCard4="http://www.w3.org/2006/vcard/ns#" xmlns:bqbiol="http://biomodels.net/biology-qualifiers/" xmlns:bqmodel="http://biomodels.net/model-qualifiers/">
            <rdf:Description rdf:about="#M_pro__L_c">
              <bqbiol:is>
                <rdf:Bag>
                  <rdf:li rdf:resource="http://identifiers.org/CHEBI:17203"/>
                  <rdf:li rdf:resource="http://identifiers.org/CHEBI:172951"/>
                  <rdf:li rdf:resource="http://identifiers.org/CHEBI:26271"/>
                  <rdf:li rdf:resource="http://identifiers.org/CHEBI:32862"/>
                  <rdf:li rdf:resource="http://identifiers.org/CHEBI:32864"/>
                  <rdf:li rdf:resource="http://identifiers.org/CHEBI:32871"/>
                  <rdf:li rdf:resource="http://identifiers.org/CHEBI:32872"/>
                  <rdf:li rdf:resource="http://identifiers.org/CHEBI:60039"/>
                  <rdf:li rdf:resource="http://identifiers.org/hmdb:HMDB0000162"/>
                  <rdf:li rdf:resource="http://identifiers.org/kegg.compound:C00148"/>
                  <rdf:li rdf:resource="http://identifiers.org/kegg.compound:C16435"/>
                  <rdf:li rdf:resource="http://identifiers.org/kegg.drug:D00035"/>
                  <rdf:li rdf:resource="http://identifiers.org/metacyc.compound:PRO"/>
                  <rdf:li rdf:resource="http://identifiers.org/metanetx.chemical:MNXM114"/>
                  <rdf:li rdf:resource="http://identifiers.org/reactome:R-ALL-113538"/>
                  <rdf:li rdf:resource="http://identifiers.org/reactome:R-ALL-352033"/>
                  <rdf:li rdf:resource="http://identifiers.org/reactome:R-ALL-379717"/>
                  <rdf:li rdf:resource="http://identifiers.org/sabiork.compound:25536"/>
                  <rdf:li rdf:resource="http://identifiers.org/sabiork.compound:82"/>
                  <rdf:li rdf:resource="http://identifiers.org/seed.compound:cpd00129"/>
                  <rdf:li rdf:resource="http://identifiers.org/seed.compound:cpd15140"/>
                </rdf:Bag>
              </bqbiol:is>
            </rdf:Description>
          </rdf:RDF>
        </annotation>
      </species>
      <species metaid="M_h2o_e" sboTerm="SBO:0000247" id="M_h2o_e" name="H2O H2O" hasOnlySubstanceUnits="true" boundaryCondition="false" constant="false">
        <annotation>
          <rdf:RDF xmlns:rdf="http://www.w3.org/1999/02/22-rdf-syntax-ns#" xmlns:dcterms="http://purl.org/dc/terms/" xmlns:vCard="http://www.w3.org/2001/vcard-rdf/3.0#" xmlns:vCard4="http://www.w3.org/2006/vcard/ns#" xmlns:bqbiol="http://biomodels.net/biology-qualifiers/" xmlns:bqmodel="http://biomodels.net/model-qualifiers/">
            <rdf:Description rdf:about="#M_h2o_e">
              <bqbiol:is>
                <rdf:Bag>
                  <rdf:li rdf:resource="http://identifiers.org/CHEBI:15377"/>
                  <rdf:li rdf:resource="http://identifiers.org/CHEBI:29374"/>
                  <rdf:li rdf:resource="http://identifiers.org/CHEBI:29375"/>
                  <rdf:li rdf:resource="http://identifiers.org/CHEBI:33806"/>
                  <rdf:li rdf:resource="http://identifiers.org/CHEBI:33811"/>
                  <rdf:li rdf:resource="http://identifiers.org/CHEBI:33813"/>
                  <rdf:li rdf:resource="http://identifiers.org/CHEBI:41981"/>
                  <rdf:li rdf:resource="http://identifiers.org/envipath:5882df9c-dae1-4d80-a40e-db4724271456/compound/969d0227-3069-4e44-9525-7ae7bad84170"/>
                  <rdf:li rdf:resource="http://identifiers.org/envipath:650babc9-9d68-4b73-9332-11972ca26f7b/compound/799908db-b8c9-4982-86cb-1f225e2ad08c"/>
                  <rdf:li rdf:resource="http://identifiers.org/envipath:650babc9-9d68-4b73-9332-11972ca26f7b/compound/e7f34a8e-cded-4793-b6d5-792335b38636"/>
                  <rdf:li rdf:resource="http://identifiers.org/hmdb:HMDB0002111"/>
                  <rdf:li rdf:resource="http://identifiers.org/kegg.compound:C00001"/>
                  <rdf:li rdf:resource="http://identifiers.org/kegg.drug:D00001"/>
                  <rdf:li rdf:resource="http://identifiers.org/kegg.drug:D03703"/>
                  <rdf:li rdf:resource="http://identifiers.org/kegg.drug:D06249"/>
                  <rdf:li rdf:resource="http://identifiers.org/kegg.drug:D06322"/>
                  <rdf:li rdf:resource="http://identifiers.org/metacyc.compound:WATER"/>
                  <rdf:li rdf:resource="http://identifiers.org/metanetx.chemical:WATER"/>
                  <rdf:li rdf:resource="http://identifiers.org/reactome:R-ALL-109276"/>
                  <rdf:li rdf:resource="http://identifiers.org/reactome:R-ALL-113518"/>
                  <rdf:li rdf:resource="http://identifiers.org/reactome:R-ALL-113519"/>
                  <rdf:li rdf:resource="http://identifiers.org/reactome:R-ALL-113521"/>
                  <rdf:li rdf:resource="http://identifiers.org/reactome:R-ALL-141343"/>
                  <rdf:li rdf:resource="http://identifiers.org/reactome:R-ALL-1605715"/>
                  <rdf:li rdf:resource="http://identifiers.org/reactome:R-ALL-189422"/>
                  <rdf:li rdf:resource="http://identifiers.org/reactome:R-ALL-2022884"/>
                  <rdf:li rdf:resource="http://identifiers.org/reactome:R-ALL-2429665"/>
                  <rdf:li rdf:resource="http://identifiers.org/reactome:R-ALL-29356"/>
                  <rdf:li rdf:resource="http://identifiers.org/reactome:R-ALL-351603"/>
                  <rdf:li rdf:resource="http://identifiers.org/reactome:R-ALL-5668574"/>
                  <rdf:li rdf:resource="http://identifiers.org/sabiork.compound:40"/>
                  <rdf:li rdf:resource="http://identifiers.org/seed.compound:cpd00001"/>
                </rdf:Bag>
              </bqbiol:is>
            </rdf:Description>
          </rdf:RDF>
        </annotation>
      </species>
      <species metaid="M_amylose300_e" sboTerm="SBO:0000247" id="M_amylose300_e" name="Amylose (n=300 repeat units, alpha-1,4-glc)" hasOnlySubstanceUnits="true" boundaryCondition="false" constant="false">
        <annotation>
          <rdf:RDF xmlns:rdf="http://www.w3.org/1999/02/22-rdf-syntax-ns#" xmlns:dcterms="http://purl.org/dc/terms/" xmlns:vCard="http://www.w3.org/2001/vcard-rdf/3.0#" xmlns:vCard4="http://www.w3.org/2006/vcard/ns#" xmlns:bqbiol="http://biomodels.net/biology-qualifiers/" xmlns:bqmodel="http://biomodels.net/model-qualifiers/">
            <rdf:Description rdf:about="#M_amylose300_e">
              <bqbiol:is>
                <rdf:Bag>
                  <rdf:li rdf:resource="http://identifiers.org/metanetx.chemical:MNXM148049"/>
                </rdf:Bag>
              </bqbiol:is>
            </rdf:Description>
          </rdf:RDF>
        </annotation>
      </species>
      <species metaid="M_glc__D_e" sboTerm="SBO:0000247" id="M_glc__D_e" name="D-Glucose" hasOnlySubstanceUnits="true" boundaryCondition="false" constant="false">
        <annotation>
          <rdf:RDF xmlns:rdf="http://www.w3.org/1999/02/22-rdf-syntax-ns#" xmlns:dcterms="http://purl.org/dc/terms/" xmlns:vCard="http://www.w3.org/2001/vcard-rdf/3.0#" xmlns:vCard4="http://www.w3.org/2006/vcard/ns#" xmlns:bqbiol="http://biomodels.net/biology-qualifiers/" xmlns:bqmodel="http://biomodels.net/model-qualifiers/">
            <rdf:Description rdf:about="#M_glc__D_e">
              <bqbiol:is>
                <rdf:Bag>
                  <rdf:li rdf:resource="http://identifiers.org/CHEBI:4167"/>
                  <rdf:li rdf:resource="http://identifiers.org/hmdb:HMDB0000122"/>
                  <rdf:li rdf:resource="http://identifiers.org/kegg.compound:C00031"/>
                  <rdf:li rdf:resource="http://identifiers.org/kegg.drug:D00009"/>
                  <rdf:li rdf:resource="http://identifiers.org/metacyc.compound:Glucopyranose"/>
                  <rdf:li rdf:resource="http://identifiers.org/metacyc.compound:Hederagenin-Monoglucosides"/>
                  <rdf:li rdf:resource="http://identifiers.org/metacyc.compound:Soyasapogenol-B-Monoglucosides"/>
                  <rdf:li rdf:resource="http://identifiers.org/metacyc.compound:Soyasapogenol-E-Monoglucosides"/>
                  <rdf:li rdf:resource="http://identifiers.org/metanetx.chemical:MNXM1105029"/>
                  <rdf:li rdf:resource="http://identifiers.org/sabiork.compound:1407"/>
                  <rdf:li rdf:resource="http://identifiers.org/seed.compound:cpd00027"/>
                </rdf:Bag>
              </bqbiol:is>
            </rdf:Description>
          </rdf:RDF>
        </annotation>
      </species>
      <species metaid="M_malt_e" sboTerm="SBO:0000247" id="M_malt_e" name="Maltose C12H22O11" hasOnlySubstanceUnits="true" boundaryCondition="false" constant="false">
        <annotation>
          <rdf:RDF xmlns:rdf="http://www.w3.org/1999/02/22-rdf-syntax-ns#" xmlns:dcterms="http://purl.org/dc/terms/" xmlns:vCard="http://www.w3.org/2001/vcard-rdf/3.0#" xmlns:vCard4="http://www.w3.org/2006/vcard/ns#" xmlns:bqbiol="http://biomodels.net/biology-qualifiers/" xmlns:bqmodel="http://biomodels.net/model-qualifiers/">
            <rdf:Description rdf:about="#M_malt_e">
              <bqbiol:is>
                <rdf:Bag>
                  <rdf:li rdf:resource="http://identifiers.org/CHEBI:17306"/>
                  <rdf:li rdf:resource="http://identifiers.org/kegg.compound:C00208"/>
                  <rdf:li rdf:resource="http://identifiers.org/kegg.drug:D00044"/>
                  <rdf:li rdf:resource="http://identifiers.org/kegg.glycan:G00275"/>
                  <rdf:li rdf:resource="http://identifiers.org/metacyc.compound:MALTOSE"/>
                  <rdf:li rdf:resource="http://identifiers.org/metanetx.chemical:MNXM1106000"/>
                  <rdf:li rdf:resource="http://identifiers.org/reactome:R-ALL-188986"/>
                  <rdf:li rdf:resource="http://identifiers.org/reactome:R-ALL-868706"/>
                  <rdf:li rdf:resource="http://identifiers.org/sabiork.compound:1669"/>
                  <rdf:li rdf:resource="http://identifiers.org/sabiork.compound:88"/>
                  <rdf:li rdf:resource="http://identifiers.org/seed.compound:cpd00179"/>
                  <rdf:li rdf:resource="http://identifiers.org/seed.compound:cpd01355"/>
                </rdf:Bag>
              </bqbiol:is>
            </rdf:Description>
          </rdf:RDF>
        </annotation>
      </species>
      <species metaid="M_starch1200_e" sboTerm="SBO:0000247" id="M_starch1200_e" name="Starch n=1200 repeat units (300 repeat units amylose, 900 repeat units amylopectin, corresponds to potatoe starch)" hasOnlySubstanceUnits="true" boundaryCondition="false" constant="false">
        <annotation>
          <rdf:RDF xmlns:rdf="http://www.w3.org/1999/02/22-rdf-syntax-ns#" xmlns:dcterms="http://purl.org/dc/terms/" xmlns:vCard="http://www.w3.org/2001/vcard-rdf/3.0#" xmlns:vCard4="http://www.w3.org/2006/vcard/ns#" xmlns:bqbiol="http://biomodels.net/biology-qualifiers/" xmlns:bqmodel="http://biomodels.net/model-qualifiers/">
            <rdf:Description rdf:about="#M_starch1200_e">
              <bqbiol:is>
                <rdf:Bag>
                  <rdf:li rdf:resource="http://identifiers.org/metanetx.chemical:MNXM148510"/>
                </rdf:Bag>
              </bqbiol:is>
            </rdf:Description>
          </rdf:RDF>
        </annotation>
      </species>
      <species metaid="M_malttr_e" sboTerm="SBO:0000247" id="M_malttr_e" name="Maltotriose C18H32O16" hasOnlySubstanceUnits="true" boundaryCondition="false" constant="false">
        <annotation>
          <rdf:RDF xmlns:rdf="http://www.w3.org/1999/02/22-rdf-syntax-ns#" xmlns:dcterms="http://purl.org/dc/terms/" xmlns:vCard="http://www.w3.org/2001/vcard-rdf/3.0#" xmlns:vCard4="http://www.w3.org/2006/vcard/ns#" xmlns:bqbiol="http://biomodels.net/biology-qualifiers/" xmlns:bqmodel="http://biomodels.net/model-qualifiers/">
            <rdf:Description rdf:about="#M_malttr_e">
              <bqbiol:is>
                <rdf:Bag>
                  <rdf:li rdf:resource="http://identifiers.org/CHEBI:140999"/>
                  <rdf:li rdf:resource="http://identifiers.org/CHEBI:27931"/>
                  <rdf:li rdf:resource="http://identifiers.org/envipath:32de3cf4-e3e6-4168-956e-32fa5ddb0ce1/compound/7d7cf31a-30a5-4368-8802-9269424379b6"/>
                  <rdf:li rdf:resource="http://identifiers.org/hmdb:HMDB0001262"/>
                  <rdf:li rdf:resource="http://identifiers.org/kegg.compound:C01835"/>
                  <rdf:li rdf:resource="http://identifiers.org/metacyc.compound:MALTOTRIOSE"/>
                  <rdf:li rdf:resource="http://identifiers.org/metanetx.chemical:MNXM1104527"/>
                  <rdf:li rdf:resource="http://identifiers.org/reactome:R-ALL-191103"/>
                  <rdf:li rdf:resource="http://identifiers.org/sabiork.compound:5832"/>
                  <rdf:li rdf:resource="http://identifiers.org/seed.compound:cpd01262"/>
                </rdf:Bag>
              </bqbiol:is>
            </rdf:Description>
          </rdf:RDF>
        </annotation>
      </species>
      <species metaid="M_2aobut_c" sboTerm="SBO:0000247" id="M_2aobut_c" name="L-2-Amino-3-oxobutanoate" hasOnlySubstanceUnits="true" boundaryCondition="false" constant="false">
        <annotation>
          <rdf:RDF xmlns:rdf="http://www.w3.org/1999/02/22-rdf-syntax-ns#" xmlns:dcterms="http://purl.org/dc/terms/" xmlns:vCard="http://www.w3.org/2001/vcard-rdf/3.0#" xmlns:vCard4="http://www.w3.org/2006/vcard/ns#" xmlns:bqbiol="http://biomodels.net/biology-qualifiers/" xmlns:bqmodel="http://biomodels.net/model-qualifiers/">
            <rdf:Description rdf:about="#M_2aobut_c">
              <bqbiol:is>
                <rdf:Bag>
                  <rdf:li rdf:resource="http://identifiers.org/CHEBI:16944"/>
                  <rdf:li rdf:resource="http://identifiers.org/CHEBI:17844"/>
                  <rdf:li rdf:resource="http://identifiers.org/CHEBI:40673"/>
                  <rdf:li rdf:resource="http://identifiers.org/CHEBI:78948"/>
                  <rdf:li rdf:resource="http://identifiers.org/hmdb:HMDB0006454"/>
                  <rdf:li rdf:resource="http://identifiers.org/kegg.compound:C03214"/>
                  <rdf:li rdf:resource="http://identifiers.org/kegg.compound:C03508"/>
                  <rdf:li rdf:resource="http://identifiers.org/lipidmaps:LMFA01060172"/>
                  <rdf:li rdf:resource="http://identifiers.org/metacyc.compound:AMINO-OXOBUT"/>
                  <rdf:li rdf:resource="http://identifiers.org/metanetx.chemical:MNXM114087"/>
                  <rdf:li rdf:resource="http://identifiers.org/sabiork.compound:2701"/>
                  <rdf:li rdf:resource="http://identifiers.org/sabiork.compound:6672"/>
                  <rdf:li rdf:resource="http://identifiers.org/seed.compound:cpd02053"/>
                  <rdf:li rdf:resource="http://identifiers.org/seed.compound:cpd02211"/>
                </rdf:Bag>
              </bqbiol:is>
            </rdf:Description>
          </rdf:RDF>
        </annotation>
      </species>
      <species metaid="M_aact_c" sboTerm="SBO:0000247" id="M_aact_c" name="Aminoacetone" hasOnlySubstanceUnits="true" boundaryCondition="false" constant="false">
        <annotation>
          <rdf:RDF xmlns:rdf="http://www.w3.org/1999/02/22-rdf-syntax-ns#" xmlns:dcterms="http://purl.org/dc/terms/" xmlns:vCard="http://www.w3.org/2001/vcard-rdf/3.0#" xmlns:vCard4="http://www.w3.org/2006/vcard/ns#" xmlns:bqbiol="http://biomodels.net/biology-qualifiers/" xmlns:bqmodel="http://biomodels.net/model-qualifiers/">
            <rdf:Description rdf:about="#M_aact_c">
              <bqbiol:is>
                <rdf:Bag>
                  <rdf:li rdf:resource="http://identifiers.org/CHEBI:17906"/>
                  <rdf:li rdf:resource="http://identifiers.org/CHEBI:58320"/>
                  <rdf:li rdf:resource="http://identifiers.org/envipath:5882df9c-dae1-4d80-a40e-db4724271456/compound/c7d3904a-a2ab-4e04-8933-d57d61dca653"/>
                  <rdf:li rdf:resource="http://identifiers.org/hmdb:HMDB0002134"/>
                  <rdf:li rdf:resource="http://identifiers.org/kegg.compound:C01888"/>
                  <rdf:li rdf:resource="http://identifiers.org/metacyc.compound:AMINO-ACETONE"/>
                  <rdf:li rdf:resource="http://identifiers.org/metanetx.chemical:MNXM1106"/>
                  <rdf:li rdf:resource="http://identifiers.org/seed.compound:cpd01298"/>
                </rdf:Bag>
              </bqbiol:is>
            </rdf:Description>
          </rdf:RDF>
        </annotation>
      </species>
      <species metaid="M_ap4a_c" sboTerm="SBO:0000247" id="M_ap4a_c" name="P1,P4-Bis(5&apos;-adenosyl) tetraphosphate" hasOnlySubstanceUnits="true" boundaryCondition="false" constant="false">
        <annotation>
[truncated: 4,405,317 more chars]
