# Supplementary material for: Architect: A tool for aiding the reconstruction of high-quality metabolic models through improved enzyme annotation
Source: PLoS Comput Biol. 2022 Sep 8;18(9):e1010452. doi: 10.1371/journal.pcbi.1010452 (PMC9488769; doi:10.1371/journal.pcbi.1010452)
Supplement: S1 Data — Architect models built using BiGG and KEGG reaction definitions are found in the folders named Architect_BiGG and Architect_KEGG respectively, and those built using CarveMe, ModelSEED and PRIAM are similarly found in the folders thus named. Where applicable, additional settings had to be specified as follows. C. elegans models were built using undefined/complete media and ModelSEED’s core template and BiGG’s main reaction database (in the case of CarveMe and Architect-BiGG reconstructions). E. coli and N. meningitidis models were built under specifications of anaerobic and aerobic (respectively) minimal media conditions and with the specification that a gram-negative organism’s sequences had been input. (ZIP) [file pcbi.1010452.s027.zip › Architect_BiGG/Nmeningitidis.xml]

<?xml version="1.0" encoding="UTF-8"?>
<sbml xmlns="http://www.sbml.org/sbml/level3/version1/core" xmlns:fbc="http://www.sbml.org/sbml/level3/version1/fbc/version2" xmlns:groups="http://www.sbml.org/sbml/level3/version1/groups/version1" level="3" version="1" fbc:required="false" groups:required="false">
  <model metaid="Architect_model_0" id="Architect_model_0" fbc:strict="true">
    <listOfCompartments>
      <compartment metaid="c" id="c" name="cytosol" size="1" constant="true"/>
      <compartment metaid="p" id="p" name="periplasm" size="1" constant="true"/>
      <compartment metaid="e" id="e" name="extracellular space" size="1" constant="true"/>
    </listOfCompartments>
    <listOfSpecies>
      <species metaid="M_h_c" sboTerm="SBO:0000247" id="M_h_c" name="H+" hasOnlySubstanceUnits="true" boundaryCondition="false" constant="false">
        <annotation>
          <rdf:RDF xmlns:rdf="http://www.w3.org/1999/02/22-rdf-syntax-ns#" xmlns:dcterms="http://purl.org/dc/terms/" xmlns:vCard="http://www.w3.org/2001/vcard-rdf/3.0#" xmlns:vCard4="http://www.w3.org/2006/vcard/ns#" xmlns:bqbiol="http://biomodels.net/biology-qualifiers/" xmlns:bqmodel="http://biomodels.net/model-qualifiers/">
            <rdf:Description rdf:about="#M_h_c">
              <bqbiol:is>
                <rdf:Bag>
                  <rdf:li rdf:resource="http://identifiers.org/CHEBI:15378"/>
                  <rdf:li rdf:resource="http://identifiers.org/CHEBI:24636"/>
                  <rdf:li rdf:resource="http://identifiers.org/CHEBI:29233"/>
                  <rdf:li rdf:resource="http://identifiers.org/CHEBI:29234"/>
                  <rdf:li rdf:resource="http://identifiers.org/hmdb:HMDB0059597"/>
                  <rdf:li rdf:resource="http://identifiers.org/kegg.compound:C00080"/>
                  <rdf:li rdf:resource="http://identifiers.org/metacyc.compound:PROTON"/>
                  <rdf:li rdf:resource="http://identifiers.org/metanetx.chemical:MNXM1"/>
                  <rdf:li rdf:resource="http://identifiers.org/reactome:R-ALL-1132304"/>
                  <rdf:li rdf:resource="http://identifiers.org/reactome:R-ALL-113529"/>
                  <rdf:li rdf:resource="http://identifiers.org/reactome:R-ALL-1470067"/>
                  <rdf:li rdf:resource="http://identifiers.org/reactome:R-ALL-156540"/>
                  <rdf:li rdf:resource="http://identifiers.org/reactome:R-ALL-1614597"/>
                  <rdf:li rdf:resource="http://identifiers.org/reactome:R-ALL-163953"/>
                  <rdf:li rdf:resource="http://identifiers.org/reactome:R-ALL-193465"/>
                  <rdf:li rdf:resource="http://identifiers.org/reactome:R-ALL-194688"/>
                  <rdf:li rdf:resource="http://identifiers.org/reactome:R-ALL-2000349"/>
                  <rdf:li rdf:resource="http://identifiers.org/reactome:R-ALL-2429673"/>
                  <rdf:li rdf:resource="http://identifiers.org/reactome:R-ALL-2872447"/>
                  <rdf:li rdf:resource="http://identifiers.org/reactome:R-ALL-351626"/>
                  <rdf:li rdf:resource="http://identifiers.org/reactome:R-ALL-372511"/>
                  <rdf:li rdf:resource="http://identifiers.org/reactome:R-ALL-374900"/>
                  <rdf:li rdf:resource="http://identifiers.org/reactome:R-ALL-425969"/>
                  <rdf:li rdf:resource="http://identifiers.org/reactome:R-ALL-425978"/>
                  <rdf:li rdf:resource="http://identifiers.org/reactome:R-ALL-425999"/>
                  <rdf:li rdf:resource="http://identifiers.org/reactome:R-ALL-427899"/>
                  <rdf:li rdf:resource="http://identifiers.org/reactome:R-ALL-428040"/>
                  <rdf:li rdf:resource="http://identifiers.org/reactome:R-ALL-428548"/>
                  <rdf:li rdf:resource="http://identifiers.org/reactome:R-ALL-5228597"/>
                  <rdf:li rdf:resource="http://identifiers.org/reactome:R-ALL-5244410"/>
                  <rdf:li rdf:resource="http://identifiers.org/reactome:R-ALL-5668577"/>
                  <rdf:li rdf:resource="http://identifiers.org/reactome:R-ALL-70106"/>
                  <rdf:li rdf:resource="http://identifiers.org/reactome:R-ALL-74722"/>
                  <rdf:li rdf:resource="http://identifiers.org/sabiork.compound:39"/>
                  <rdf:li rdf:resource="http://identifiers.org/seed.compound:cpd00067"/>
                </rdf:Bag>
              </bqbiol:is>
            </rdf:Description>
          </rdf:RDF>
        </annotation>
      </species>
      <species metaid="M_nadh_c" sboTerm="SBO:0000247" id="M_nadh_c" name="Nicotinamide adenine dinucleotide - reduced" hasOnlySubstanceUnits="true" boundaryCondition="false" constant="false">
        <annotation>
          <rdf:RDF xmlns:rdf="http://www.w3.org/1999/02/22-rdf-syntax-ns#" xmlns:dcterms="http://purl.org/dc/terms/" xmlns:vCard="http://www.w3.org/2001/vcard-rdf/3.0#" xmlns:vCard4="http://www.w3.org/2006/vcard/ns#" xmlns:bqbiol="http://biomodels.net/biology-qualifiers/" xmlns:bqmodel="http://biomodels.net/model-qualifiers/">
            <rdf:Description rdf:about="#M_nadh_c">
              <bqbiol:is>
                <rdf:Bag>
                  <rdf:li rdf:resource="http://identifiers.org/CHEBI:16908"/>
                  <rdf:li rdf:resource="http://identifiers.org/CHEBI:57945"/>
                  <rdf:li rdf:resource="http://identifiers.org/hmdb:HMDB0001487"/>
                  <rdf:li rdf:resource="http://identifiers.org/kegg.compound:C00004"/>
                  <rdf:li rdf:resource="http://identifiers.org/metacyc.compound:NADH"/>
                  <rdf:li rdf:resource="http://identifiers.org/metanetx.chemical:MNXM10"/>
                  <rdf:li rdf:resource="http://identifiers.org/reactome:R-ALL-192305"/>
                  <rdf:li rdf:resource="http://identifiers.org/reactome:R-ALL-194697"/>
                  <rdf:li rdf:resource="http://identifiers.org/reactome:R-ALL-29362"/>
                  <rdf:li rdf:resource="http://identifiers.org/reactome:R-ALL-73473"/>
                  <rdf:li rdf:resource="http://identifiers.org/sabiork.compound:38"/>
                  <rdf:li rdf:resource="http://identifiers.org/seed.compound:cpd00004"/>
                </rdf:Bag>
              </bqbiol:is>
            </rdf:Description>
          </rdf:RDF>
        </annotation>
      </species>
      <species metaid="M_2dhglcn_c" sboTerm="SBO:0000247" id="M_2dhglcn_c" name="2-Dehydro-D-gluconate" hasOnlySubstanceUnits="true" boundaryCondition="false" constant="false">
        <annotation>
          <rdf:RDF xmlns:rdf="http://www.w3.org/1999/02/22-rdf-syntax-ns#" xmlns:dcterms="http://purl.org/dc/terms/" xmlns:vCard="http://www.w3.org/2001/vcard-rdf/3.0#" xmlns:vCard4="http://www.w3.org/2006/vcard/ns#" xmlns:bqbiol="http://biomodels.net/biology-qualifiers/" xmlns:bqmodel="http://biomodels.net/model-qualifiers/">
            <rdf:Description rdf:about="#M_2dhglcn_c">
              <bqbiol:is>
                <rdf:Bag>
                  <rdf:li rdf:resource="http://identifiers.org/CHEBI:16808"/>
                  <rdf:li rdf:resource="http://identifiers.org/CHEBI:27469"/>
                  <rdf:li rdf:resource="http://identifiers.org/kegg.compound:C06473"/>
                  <rdf:li rdf:resource="http://identifiers.org/metacyc.compound:CPD-377"/>
                  <rdf:li rdf:resource="http://identifiers.org/metanetx.chemical:MNXM582"/>
                  <rdf:li rdf:resource="http://identifiers.org/sabiork.compound:2124"/>
                  <rdf:li rdf:resource="http://identifiers.org/seed.compound:cpd00480"/>
                  <rdf:li rdf:resource="http://identifiers.org/seed.compound:cpd03889"/>
                </rdf:Bag>
              </bqbiol:is>
            </rdf:Description>
          </rdf:RDF>
        </annotation>
      </species>
      <species metaid="M_glcn_c" sboTerm="SBO:0000247" id="M_glcn_c" name="D-Gluconate" hasOnlySubstanceUnits="true" boundaryCondition="false" constant="false">
        <annotation>
          <rdf:RDF xmlns:rdf="http://www.w3.org/1999/02/22-rdf-syntax-ns#" xmlns:dcterms="http://purl.org/dc/terms/" xmlns:vCard="http://www.w3.org/2001/vcard-rdf/3.0#" xmlns:vCard4="http://www.w3.org/2006/vcard/ns#" xmlns:bqbiol="http://biomodels.net/biology-qualifiers/" xmlns:bqmodel="http://biomodels.net/model-qualifiers/">
            <rdf:Description rdf:about="#M_glcn_c">
              <bqbiol:is>
                <rdf:Bag>
                  <rdf:li rdf:resource="http://identifiers.org/CHEBI:18391"/>
                  <rdf:li rdf:resource="http://identifiers.org/CHEBI:24265"/>
                  <rdf:li rdf:resource="http://identifiers.org/CHEBI:24266"/>
                  <rdf:li rdf:resource="http://identifiers.org/CHEBI:33198"/>
                  <rdf:li rdf:resource="http://identifiers.org/bigg.metabolite:glcn__D"/>
                  <rdf:li rdf:resource="http://identifiers.org/hmdb:HMDB0000625"/>
                  <rdf:li rdf:resource="http://identifiers.org/kegg.compound:C00257"/>
                  <rdf:li rdf:resource="http://identifiers.org/metacyc.compound:GLUCONATE"/>
                  <rdf:li rdf:resource="http://identifiers.org/metanetx.chemical:MNXM341"/>
                  <rdf:li rdf:resource="http://identifiers.org/sabiork.compound:1998"/>
                  <rdf:li rdf:resource="http://identifiers.org/sabiork.compound:23420"/>
                  <rdf:li rdf:resource="http://identifiers.org/seed.compound:cpd00222"/>
                </rdf:Bag>
              </bqbiol:is>
            </rdf:Description>
          </rdf:RDF>
        </annotation>
      </species>
      <species metaid="M_nad_c" sboTerm="SBO:0000247" id="M_nad_c" name="Nicotinamide adenine dinucleotide" hasOnlySubstanceUnits="true" boundaryCondition="false" constant="false">
        <annotation>
          <rdf:RDF xmlns:rdf="http://www.w3.org/1999/02/22-rdf-syntax-ns#" xmlns:dcterms="http://purl.org/dc/terms/" xmlns:vCard="http://www.w3.org/2001/vcard-rdf/3.0#" xmlns:vCard4="http://www.w3.org/2006/vcard/ns#" xmlns:bqbiol="http://biomodels.net/biology-qualifiers/" xmlns:bqmodel="http://biomodels.net/model-qualifiers/">
            <rdf:Description rdf:about="#M_nad_c">
              <bqbiol:is>
                <rdf:Bag>
                  <rdf:li rdf:resource="http://identifiers.org/CHEBI:15846"/>
                  <rdf:li rdf:resource="http://identifiers.org/CHEBI:44215"/>
                  <rdf:li rdf:resource="http://identifiers.org/CHEBI:57540"/>
                  <rdf:li rdf:resource="http://identifiers.org/hmdb:HMDB0000902"/>
                  <rdf:li rdf:resource="http://identifiers.org/kegg.compound:C00003"/>
                  <rdf:li rdf:resource="http://identifiers.org/kegg.drug:D00002"/>
                  <rdf:li rdf:resource="http://identifiers.org/metacyc.compound:NAD"/>
                  <rdf:li rdf:resource="http://identifiers.org/metanetx.chemical:MNXM8"/>
                  <rdf:li rdf:resource="http://identifiers.org/reactome:R-ALL-113526"/>
                  <rdf:li rdf:resource="http://identifiers.org/reactome:R-ALL-192307"/>
                  <rdf:li rdf:resource="http://identifiers.org/reactome:R-ALL-194653"/>
                  <rdf:li rdf:resource="http://identifiers.org/reactome:R-ALL-29360"/>
                  <rdf:li rdf:resource="http://identifiers.org/reactome:R-ALL-352330"/>
                  <rdf:li rdf:resource="http://identifiers.org/reactome:R-ALL-427523"/>
                  <rdf:li rdf:resource="http://identifiers.org/sabiork.compound:37"/>
                  <rdf:li rdf:resource="http://identifiers.org/seed.compound:cpd00003"/>
                </rdf:Bag>
              </bqbiol:is>
            </rdf:Description>
          </rdf:RDF>
        </annotation>
      </species>
      <species metaid="M_3hdecACP_c" sboTerm="SBO:0000247" id="M_3hdecACP_c" name="(R)-3-Hydroxydecanoyl-[acyl-carrier protein]" hasOnlySubstanceUnits="true" boundaryCondition="false" constant="false">
        <annotation>
          <rdf:RDF xmlns:rdf="http://www.w3.org/1999/02/22-rdf-syntax-ns#" xmlns:dcterms="http://purl.org/dc/terms/" xmlns:vCard="http://www.w3.org/2001/vcard-rdf/3.0#" xmlns:vCard4="http://www.w3.org/2006/vcard/ns#" xmlns:bqbiol="http://biomodels.net/biology-qualifiers/" xmlns:bqmodel="http://biomodels.net/model-qualifiers/">
            <rdf:Description rdf:about="#M_3hdecACP_c">
              <bqbiol:is>
                <rdf:Bag>
                  <rdf:li rdf:resource="http://identifiers.org/metanetx.chemical:MNXM728730"/>
                </rdf:Bag>
              </bqbiol:is>
            </rdf:Description>
          </rdf:RDF>
        </annotation>
      </species>
      <species metaid="M_h2o_c" sboTerm="SBO:0000247" id="M_h2o_c" name="H2O H2O" hasOnlySubstanceUnits="true" boundaryCondition="false" constant="false">
        <annotation>
          <rdf:RDF xmlns:rdf="http://www.w3.org/1999/02/22-rdf-syntax-ns#" xmlns:dcterms="http://purl.org/dc/terms/" xmlns:vCard="http://www.w3.org/2001/vcard-rdf/3.0#" xmlns:vCard4="http://www.w3.org/2006/vcard/ns#" xmlns:bqbiol="http://biomodels.net/biology-qualifiers/" xmlns:bqmodel="http://biomodels.net/model-qualifiers/">
            <rdf:Description rdf:about="#M_h2o_c">
              <bqbiol:is>
                <rdf:Bag>
                  <rdf:li rdf:resource="http://identifiers.org/CHEBI:15377"/>
                  <rdf:li rdf:resource="http://identifiers.org/CHEBI:29374"/>
                  <rdf:li rdf:resource="http://identifiers.org/CHEBI:29375"/>
                  <rdf:li rdf:resource="http://identifiers.org/CHEBI:33806"/>
                  <rdf:li rdf:resource="http://identifiers.org/CHEBI:33811"/>
                  <rdf:li rdf:resource="http://identifiers.org/CHEBI:33813"/>
                  <rdf:li rdf:resource="http://identifiers.org/CHEBI:41981"/>
                  <rdf:li rdf:resource="http://identifiers.org/envipath:5882df9c-dae1-4d80-a40e-db4724271456/compound/969d0227-3069-4e44-9525-7ae7bad84170"/>
                  <rdf:li rdf:resource="http://identifiers.org/envipath:650babc9-9d68-4b73-9332-11972ca26f7b/compound/799908db-b8c9-4982-86cb-1f225e2ad08c"/>
                  <rdf:li rdf:resource="http://identifiers.org/envipath:650babc9-9d68-4b73-9332-11972ca26f7b/compound/e7f34a8e-cded-4793-b6d5-792335b38636"/>
                  <rdf:li rdf:resource="http://identifiers.org/hmdb:HMDB0002111"/>
                  <rdf:li rdf:resource="http://identifiers.org/kegg.compound:C00001"/>
                  <rdf:li rdf:resource="http://identifiers.org/kegg.drug:D00001"/>
                  <rdf:li rdf:resource="http://identifiers.org/kegg.drug:D03703"/>
                  <rdf:li rdf:resource="http://identifiers.org/kegg.drug:D06249"/>
                  <rdf:li rdf:resource="http://identifiers.org/kegg.drug:D06322"/>
                  <rdf:li rdf:resource="http://identifiers.org/metacyc.compound:WATER"/>
                  <rdf:li rdf:resource="http://identifiers.org/metanetx.chemical:WATER"/>
                  <rdf:li rdf:resource="http://identifiers.org/reactome:R-ALL-109276"/>
                  <rdf:li rdf:resource="http://identifiers.org/reactome:R-ALL-113518"/>
                  <rdf:li rdf:resource="http://identifiers.org/reactome:R-ALL-113519"/>
                  <rdf:li rdf:resource="http://identifiers.org/reactome:R-ALL-113521"/>
                  <rdf:li rdf:resource="http://identifiers.org/reactome:R-ALL-141343"/>
                  <rdf:li rdf:resource="http://identifiers.org/reactome:R-ALL-1605715"/>
                  <rdf:li rdf:resource="http://identifiers.org/reactome:R-ALL-189422"/>
                  <rdf:li rdf:resource="http://identifiers.org/reactome:R-ALL-2022884"/>
                  <rdf:li rdf:resource="http://identifiers.org/reactome:R-ALL-2429665"/>
                  <rdf:li rdf:resource="http://identifiers.org/reactome:R-ALL-29356"/>
                  <rdf:li rdf:resource="http://identifiers.org/reactome:R-ALL-351603"/>
                  <rdf:li rdf:resource="http://identifiers.org/reactome:R-ALL-5668574"/>
                  <rdf:li rdf:resource="http://identifiers.org/sabiork.compound:40"/>
                  <rdf:li rdf:resource="http://identifiers.org/seed.compound:cpd00001"/>
                </rdf:Bag>
              </bqbiol:is>
            </rdf:Description>
          </rdf:RDF>
        </annotation>
      </species>
      <species metaid="M_tdec2eACP_c" sboTerm="SBO:0000247" id="M_tdec2eACP_c" name="Trans-Dec-2-enoyl-[acyl-carrier protein]" hasOnlySubstanceUnits="true" boundaryCondition="false" constant="false">
        <annotation>
          <rdf:RDF xmlns:rdf="http://www.w3.org/1999/02/22-rdf-syntax-ns#" xmlns:dcterms="http://purl.org/dc/terms/" xmlns:vCard="http://www.w3.org/2001/vcard-rdf/3.0#" xmlns:vCard4="http://www.w3.org/2006/vcard/ns#" xmlns:bqbiol="http://biomodels.net/biology-qualifiers/" xmlns:bqmodel="http://biomodels.net/model-qualifiers/">
            <rdf:Description rdf:about="#M_tdec2eACP_c">
              <bqbiol:is>
                <rdf:Bag>
                  <rdf:li rdf:resource="http://identifiers.org/metanetx.chemical:MNXM733432"/>
                </rdf:Bag>
              </bqbiol:is>
            </rdf:Description>
          </rdf:RDF>
        </annotation>
      </species>
      <species metaid="M_3hddecACP_c" sboTerm="SBO:0000247" id="M_3hddecACP_c" name="(R)-3-Hydroxydodecanoyl-[acyl-carrier protein]" hasOnlySubstanceUnits="true" boundaryCondition="false" constant="false">
        <annotation>
          <rdf:RDF xmlns:rdf="http://www.w3.org/1999/02/22-rdf-syntax-ns#" xmlns:dcterms="http://purl.org/dc/terms/" xmlns:vCard="http://www.w3.org/2001/vcard-rdf/3.0#" xmlns:vCard4="http://www.w3.org/2006/vcard/ns#" xmlns:bqbiol="http://biomodels.net/biology-qualifiers/" xmlns:bqmodel="http://biomodels.net/model-qualifiers/">
            <rdf:Description rdf:about="#M_3hddecACP_c">
              <bqbiol:is>
                <rdf:Bag>
                  <rdf:li rdf:resource="http://identifiers.org/metanetx.chemical:MNXM733304"/>
                </rdf:Bag>
              </bqbiol:is>
            </rdf:Description>
          </rdf:RDF>
        </annotation>
      </species>
      <species metaid="M_tddec2eACP_c" sboTerm="SBO:0000247" id="M_tddec2eACP_c" name="Trans-Dodec-2-enoyl-[acyl-carrier protein]" hasOnlySubstanceUnits="true" boundaryCondition="false" constant="false">
        <annotation>
          <rdf:RDF xmlns:rdf="http://www.w3.org/1999/02/22-rdf-syntax-ns#" xmlns:dcterms="http://purl.org/dc/terms/" xmlns:vCard="http://www.w3.org/2001/vcard-rdf/3.0#" xmlns:vCard4="http://www.w3.org/2006/vcard/ns#" xmlns:bqbiol="http://biomodels.net/biology-qualifiers/" xmlns:bqmodel="http://biomodels.net/model-qualifiers/">
            <rdf:Description rdf:about="#M_tddec2eACP_c">
              <bqbiol:is>
                <rdf:Bag>
                  <rdf:li rdf:resource="http://identifiers.org/CHEBI:10725"/>
                  <rdf:li rdf:resource="http://identifiers.org/kegg.compound:C05758"/>
                  <rdf:li rdf:resource="http://identifiers.org/metanetx.chemical:MNXM728708"/>
                  <rdf:li rdf:resource="http://identifiers.org/seed.compound:cpd11469"/>
                </rdf:Bag>
              </bqbiol:is>
            </rdf:Description>
          </rdf:RDF>
        </annotation>
      </species>
      <species metaid="M_3hmrsACP_c" sboTerm="SBO:0000247" id="M_3hmrsACP_c" name="(R)-3-Hydroxytetradecanoyl-[acyl-carrier protein]" hasOnlySubstanceUnits="true" boundaryCondition="false" constant="false">
        <annotation>
          <rdf:RDF xmlns:rdf="http://www.w3.org/1999/02/22-rdf-syntax-ns#" xmlns:dcterms="http://purl.org/dc/terms/" xmlns:vCard="http://www.w3.org/2001/vcard-rdf/3.0#" xmlns:vCard4="http://www.w3.org/2006/vcard/ns#" xmlns:bqbiol="http://biomodels.net/biology-qualifiers/" xmlns:bqmodel="http://biomodels.net/model-qualifiers/">
            <rdf:Description rdf:about="#M_3hmrsACP_c">
              <bqbiol:is>
                <rdf:Bag>
                  <rdf:li rdf:resource="http://identifiers.org/kegg.compound:C04688"/>
                  <rdf:li rdf:resource="http://identifiers.org/metanetx.chemical:MNXM728567"/>
                  <rdf:li rdf:resource="http://identifiers.org/seed.compound:cpd11484"/>
                </rdf:Bag>
              </bqbiol:is>
            </rdf:Description>
          </rdf:RDF>
        </annotation>
      </species>
      <species metaid="M_tmrs2eACP_c" sboTerm="SBO:0000247" id="M_tmrs2eACP_c" name="Trans-Tetradec-2-enoyl-[acyl-carrier protein]" hasOnlySubstanceUnits="true" boundaryCondition="false" constant="false">
        <annotation>
          <rdf:RDF xmlns:rdf="http://www.w3.org/1999/02/22-rdf-syntax-ns#" xmlns:dcterms="http://purl.org/dc/terms/" xmlns:vCard="http://www.w3.org/2001/vcard-rdf/3.0#" xmlns:vCard4="http://www.w3.org/2006/vcard/ns#" xmlns:bqbiol="http://biomodels.net/biology-qualifiers/" xmlns:bqmodel="http://biomodels.net/model-qualifiers/">
            <rdf:Description rdf:about="#M_tmrs2eACP_c">
              <bqbiol:is>
                <rdf:Bag>
                  <rdf:li rdf:resource="http://identifiers.org/metanetx.chemical:MNXM728721"/>
                </rdf:Bag>
              </bqbiol:is>
            </rdf:Description>
          </rdf:RDF>
        </annotation>
      </species>
      <species metaid="M_3hpalmACP_c" sboTerm="SBO:0000247" id="M_3hpalmACP_c" name="R-3-hydroxypalmitoyl-[acyl-carrier protein]" hasOnlySubstanceUnits="true" boundaryCondition="false" constant="false">
        <annotation>
          <rdf:RDF xmlns:rdf="http://www.w3.org/1999/02/22-rdf-syntax-ns#" xmlns:dcterms="http://purl.org/dc/terms/" xmlns:vCard="http://www.w3.org/2001/vcard-rdf/3.0#" xmlns:vCard4="http://www.w3.org/2006/vcard/ns#" xmlns:bqbiol="http://biomodels.net/biology-qualifiers/" xmlns:bqmodel="http://biomodels.net/model-qualifiers/">
            <rdf:Description rdf:about="#M_3hpalmACP_c">
              <bqbiol:is>
                <rdf:Bag>
                  <rdf:li rdf:resource="http://identifiers.org/metanetx.chemical:MNXM733096"/>
                </rdf:Bag>
              </bqbiol:is>
            </rdf:Description>
          </rdf:RDF>
        </annotation>
      </species>
      <species metaid="M_tpalm2eACP_c" sboTerm="SBO:0000247" id="M_tpalm2eACP_c" name="Trans-Hexadec-2-enoyl-[acyl-carrier protein]" hasOnlySubstanceUnits="true" boundaryCondition="false" constant="false">
        <annotation>
          <rdf:RDF xmlns:rdf="http://www.w3.org/1999/02/22-rdf-syntax-ns#" xmlns:dcterms="http://purl.org/dc/terms/" xmlns:vCard="http://www.w3.org/2001/vcard-rdf/3.0#" xmlns:vCard4="http://www.w3.org/2006/vcard/ns#" xmlns:bqbiol="http://biomodels.net/biology-qualifiers/" xmlns:bqmodel="http://biomodels.net/model-qualifiers/">
            <rdf:Description rdf:about="#M_tpalm2eACP_c">
              <bqbiol:is>
                <rdf:Bag>
                  <rdf:li rdf:resource="http://identifiers.org/CHEBI:10729"/>
                  <rdf:li rdf:resource="http://identifiers.org/kegg.compound:C05763"/>
                  <rdf:li rdf:resource="http://identifiers.org/metanetx.chemical:MNXM728711"/>
                  <rdf:li rdf:resource="http://identifiers.org/seed.compound:cpd11477"/>
                </rdf:Bag>
              </bqbiol:is>
            </rdf:Description>
          </rdf:RDF>
        </annotation>
      </species>
      <species metaid="M_3hhexACP_c" sboTerm="SBO:0000247" id="M_3hhexACP_c" name="(R)-3-Hydroxyhexanoyl-[acyl-carrier protein]" hasOnlySubstanceUnits="true" boundaryCondition="false" constant="false">
        <annotation>
          <rdf:RDF xmlns:rdf="http://www.w3.org/1999/02/22-rdf-syntax-ns#" xmlns:dcterms="http://purl.org/dc/terms/" xmlns:vCard="http://www.w3.org/2001/vcard-rdf/3.0#" xmlns:vCard4="http://www.w3.org/2006/vcard/ns#" xmlns:bqbiol="http://biomodels.net/biology-qualifiers/" xmlns:bqmodel="http://biomodels.net/model-qualifiers/">
            <rdf:Description rdf:about="#M_3hhexACP_c">
              <bqbiol:is>
                <rdf:Bag>
                  <rdf:li rdf:resource="http://identifiers.org/metanetx.chemical:MNXM733048"/>
                </rdf:Bag>
              </bqbiol:is>
            </rdf:Description>
          </rdf:RDF>
        </annotation>
      </species>
      <species metaid="M_thex2eACP_c" sboTerm="SBO:0000247" id="M_thex2eACP_c" name="Trans-Hex-2-enoyl-[acyl-carrier protein]" hasOnlySubstanceUnits="true" boundaryCondition="false" constant="false">
        <annotation>
          <rdf:RDF xmlns:rdf="http://www.w3.org/1999/02/22-rdf-syntax-ns#" xmlns:dcterms="http://purl.org/dc/terms/" xmlns:vCard="http://www.w3.org/2001/vcard-rdf/3.0#" xmlns:vCard4="http://www.w3.org/2006/vcard/ns#" xmlns:bqbiol="http://biomodels.net/biology-qualifiers/" xmlns:bqmodel="http://biomodels.net/model-qualifiers/">
            <rdf:Description rdf:about="#M_thex2eACP_c">
              <bqbiol:is>
                <rdf:Bag>
                  <rdf:li rdf:resource="http://identifiers.org/metanetx.chemical:MNXM728713"/>
                </rdf:Bag>
              </bqbiol:is>
            </rdf:Description>
          </rdf:RDF>
        </annotation>
      </species>
      <species metaid="M_3hoctACP_c" sboTerm="SBO:0000247" id="M_3hoctACP_c" name="(R)-3-Hydroxyoctanoyl-[acyl-carrier protein]" hasOnlySubstanceUnits="true" boundaryCondition="false" constant="false">
        <annotation>
          <rdf:RDF xmlns:rdf="http://www.w3.org/1999/02/22-rdf-syntax-ns#" xmlns:dcterms="http://purl.org/dc/terms/" xmlns:vCard="http://www.w3.org/2001/vcard-rdf/3.0#" xmlns:vCard4="http://www.w3.org/2006/vcard/ns#" xmlns:bqbiol="http://biomodels.net/biology-qualifiers/" xmlns:bqmodel="http://biomodels.net/model-qualifiers/">
            <rdf:Description rdf:about="#M_3hoctACP_c">
              <bqbiol:is>
                <rdf:Bag>
                  <rdf:li rdf:resource="http://identifiers.org/metanetx.chemical:MNXM725895"/>
                </rdf:Bag>
              </bqbiol:is>
            </rdf:Description>
          </rdf:RDF>
        </annotation>
      </species>
      <species metaid="M_toct2eACP_c" sboTerm="SBO:0000247" id="M_toct2eACP_c" name="Trans-Oct-2-enoyl-[acyl-carrier protein]" hasOnlySubstanceUnits="true" boundaryCondition="false" constant="false">
        <annotation>
          <rdf:RDF xmlns:rdf="http://www.w3.org/1999/02/22-rdf-syntax-ns#" xmlns:dcterms="http://purl.org/dc/terms/" xmlns:vCard="http://www.w3.org/2001/vcard-rdf/3.0#" xmlns:vCard4="http://www.w3.org/2006/vcard/ns#" xmlns:bqbiol="http://biomodels.net/biology-qualifiers/" xmlns:bqmodel="http://biomodels.net/model-qualifiers/">
            <rdf:Description rdf:about="#M_toct2eACP_c">
              <bqbiol:is>
                <rdf:Bag>
                  <rdf:li rdf:resource="http://identifiers.org/metanetx.chemical:MNXM728588"/>
                </rdf:Bag>
              </bqbiol:is>
            </rdf:Description>
          </rdf:RDF>
        </annotation>
      </species>
      <species metaid="M_r3mmal_c" sboTerm="SBO:0000247" id="M_r3mmal_c" name="D-erythro-3-Methylmalate" hasOnlySubstanceUnits="true" boundaryCondition="false" constant="false">
        <annotation>
          <rdf:RDF xmlns:rdf="http://www.w3.org/1999/02/22-rdf-syntax-ns#" xmlns:dcterms="http://purl.org/dc/terms/" xmlns:vCard="http://www.w3.org/2001/vcard-rdf/3.0#" xmlns:vCard4="http://www.w3.org/2006/vcard/ns#" xmlns:bqbiol="http://biomodels.net/biology-qualifiers/" xmlns:bqmodel="http://biomodels.net/model-qualifiers/">
            <rdf:Description rdf:about="#M_r3mmal_c">
              <bqbiol:is>
                <rdf:Bag>
                  <rdf:li rdf:resource="http://identifiers.org/metanetx.chemical:MNXM725945"/>
                </rdf:Bag>
              </bqbiol:is>
            </rdf:Description>
          </rdf:RDF>
        </annotation>
      </species>
      <species metaid="M_2m3osuc_c" sboTerm="SBO:0000247" id="M_2m3osuc_c" name="2-methyl-3-oxosuccinate" hasOnlySubstanceUnits="true" boundaryCondition="false" constant="false">
        <annotation>
          <rdf:RDF xmlns:rdf="http://www.w3.org/1999/02/22-rdf-syntax-ns#" xmlns:dcterms="http://purl.org/dc/terms/" xmlns:vCard="http://www.w3.org/2001/vcard-rdf/3.0#" xmlns:vCard4="http://www.w3.org/2006/vcard/ns#" xmlns:bqbiol="http://biomodels.net/biology-qualifiers/" xmlns:bqmodel="http://biomodels.net/model-qualifiers/">
            <rdf:Description rdf:about="#M_2m3osuc_c">
              <bqbiol:is>
                <rdf:Bag>
                  <rdf:li rdf:resource="http://identifiers.org/metanetx.chemical:MNXM1102097"/>
                </rdf:Bag>
              </bqbiol:is>
            </rdf:Description>
          </rdf:RDF>
        </annotation>
      </species>
      <species metaid="M_3ocddec5eACP_c" sboTerm="SBO:0000247" id="M_3ocddec5eACP_c" name="3-oxo-cis-dodec-5-enoyl-[acyl-carrier protein]" hasOnlySubstanceUnits="true" boundaryCondition="false" constant="false">
        <annotation>
          <rdf:RDF xmlns:rdf="http://www.w3.org/1999/02/22-rdf-syntax-ns#" xmlns:dcterms="http://purl.org/dc/terms/" xmlns:vCard="http://www.w3.org/2001/vcard-rdf/3.0#" xmlns:vCard4="http://www.w3.org/2006/vcard/ns#" xmlns:bqbiol="http://biomodels.net/biology-qualifiers/" xmlns:bqmodel="http://biomodels.net/model-qualifiers/">
            <rdf:Description rdf:about="#M_3ocddec5eACP_c">
              <bqbiol:is>
                <rdf:Bag>
                  <rdf:li rdf:resource="http://identifiers.org/metanetx.chemical:MNXM6837"/>
                  <rdf:li rdf:resource="http://identifiers.org/seed.compound:cpd15373"/>
                </rdf:Bag>
              </bqbiol:is>
            </rdf:Description>
          </rdf:RDF>
        </annotation>
      </species>
      <species metaid="M_nadph_c" sboTerm="SBO:0000247" id="M_nadph_c" name="Nicotinamide adenine dinucleotide phosphate - reduced" hasOnlySubstanceUnits="true" boundaryCondition="false" constant="false">
        <annotation>
          <rdf:RDF xmlns:rdf="http://www.w3.org/1999/02/22-rdf-syntax-ns#" xmlns:dcterms="http://purl.org/dc/terms/" xmlns:vCard="http://www.w3.org/2001/vcard-rdf/3.0#" xmlns:vCard4="http://www.w3.org/2006/vcard/ns#" xmlns:bqbiol="http://biomodels.net/biology-qualifiers/" xmlns:bqmodel="http://biomodels.net/model-qualifiers/">
            <rdf:Description rdf:about="#M_nadph_c">
              <bqbiol:is>
                <rdf:Bag>
                  <rdf:li rdf:resource="http://identifiers.org/CHEBI:16474"/>
                  <rdf:li rdf:resource="http://identifiers.org/CHEBI:57783"/>
                  <rdf:li rdf:resource="http://identifiers.org/hmdb:HMDB0000221"/>
                  <rdf:li rdf:resource="http://identifiers.org/kegg.compound:C00005"/>
                  <rdf:li rdf:resource="http://identifiers.org/metacyc.compound:NADPH"/>
                  <rdf:li rdf:resource="http://identifiers.org/metanetx.chemical:MNXM738702"/>
                  <rdf:li rdf:resource="http://identifiers.org/reactome:R-ALL-113600"/>
                  <rdf:li rdf:resource="http://identifiers.org/reactome:R-ALL-113601"/>
                  <rdf:li rdf:resource="http://identifiers.org/reactome:R-ALL-113602"/>
                  <rdf:li rdf:resource="http://identifiers.org/reactome:R-ALL-194725"/>
                  <rdf:li rdf:resource="http://identifiers.org/reactome:R-ALL-2000347"/>
                  <rdf:li rdf:resource="http://identifiers.org/reactome:R-ALL-29364"/>
                  <rdf:li rdf:resource="http://identifiers.org/reactome:R-ALL-351627"/>
                  <rdf:li rdf:resource="http://identifiers.org/reactome:R-ALL-5623644"/>
                  <rdf:li rdf:resource="http://identifiers.org/sabiork.compound:1262"/>
                  <rdf:li rdf:resource="http://identifiers.org/seed.compound:cpd00005"/>
                </rdf:Bag>
              </bqbiol:is>
            </rdf:Description>
          </rdf:RDF>
        </annotation>
      </species>
      <species metaid="M_3hcddec5eACP_c" sboTerm="SBO:0000247" id="M_3hcddec5eACP_c" name="(R)-3-hydroxy-cis-dodec-5-enoyl-[acyl-carrier protein]" hasOnlySubstanceUnits="true" boundaryCondition="false" constant="false">
        <annotation>
          <rdf:RDF xmlns:rdf="http://www.w3.org/1999/02/22-rdf-syntax-ns#" xmlns:dcterms="http://purl.org/dc/terms/" xmlns:vCard="http://www.w3.org/2001/vcard-rdf/3.0#" xmlns:vCard4="http://www.w3.org/2006/vcard/ns#" xmlns:bqbiol="http://biomodels.net/biology-qualifiers/" xmlns:bqmodel="http://biomodels.net/model-qualifiers/">
            <rdf:Description rdf:about="#M_3hcddec5eACP_c">
              <bqbiol:is>
                <rdf:Bag>
                  <rdf:li rdf:resource="http://identifiers.org/metanetx.chemical:MNXM5389"/>
                  <rdf:li rdf:resource="http://identifiers.org/seed.compound:cpd15366"/>
                </rdf:Bag>
              </bqbiol:is>
            </rdf:Description>
          </rdf:RDF>
        </annotation>
      </species>
      <species metaid="M_nadp_c" sboTerm="SBO:0000247" id="M_nadp_c" name="Nicotinamide adenine dinucleotide phosphate" hasOnlySubstanceUnits="true" boundaryCondition="false" constant="false">
        <annotation>
          <rdf:RDF xmlns:rdf="http://www.w3.org/1999/02/22-rdf-syntax-ns#" xmlns:dcterms="http://purl.org/dc/terms/" xmlns:vCard="http://www.w3.org/2001/vcard-rdf/3.0#" xmlns:vCard4="http://www.w3.org/2006/vcard/ns#" xmlns:bqbiol="http://biomodels.net/biology-qualifiers/" xmlns:bqmodel="http://biomodels.net/model-qualifiers/">
            <rdf:Description rdf:about="#M_nadp_c">
              <bqbiol:is>
                <rdf:Bag>
                  <rdf:li rdf:resource="http://identifiers.org/CHEBI:18009"/>
                  <rdf:li rdf:resource="http://identifiers.org/CHEBI:25523"/>
                  <rdf:li rdf:resource="http://identifiers.org/CHEBI:44409"/>
                  <rdf:li rdf:resource="http://identifiers.org/CHEBI:58349"/>
                  <rdf:li rdf:resource="http://identifiers.org/hmdb:HMDB0000217"/>
                  <rdf:li rdf:resource="http://identifiers.org/kegg.compound:C00006"/>
                  <rdf:li rdf:resource="http://identifiers.org/metacyc.compound:NADP"/>
                  <rdf:li rdf:resource="http://identifiers.org/metanetx.chemical:MNXM5"/>
                  <rdf:li rdf:resource="http://identifiers.org/reactome:R-ALL-113563"/>
                  <rdf:li rdf:resource="http://identifiers.org/reactome:R-ALL-113564"/>
                  <rdf:li rdf:resource="http://identifiers.org/reactome:R-ALL-194668"/>
                  <rdf:li rdf:resource="http://identifiers.org/reactome:R-ALL-2000348"/>
                  <rdf:li rdf:resource="http://identifiers.org/reactome:R-ALL-29366"/>
                  <rdf:li rdf:resource="http://identifiers.org/reactome:R-ALL-351628"/>
                  <rdf:li rdf:resource="http://identifiers.org/reactome:R-ALL-389556"/>
                  <rdf:li rdf:resource="http://identifiers.org/reactome:R-ALL-5623650"/>
                  <rdf:li rdf:resource="http://identifiers.org/sabiork.compound:1263"/>
                  <rdf:li rdf:resource="http://identifiers.org/seed.compound:cpd00006"/>
                </rdf:Bag>
              </bqbiol:is>
            </rdf:Description>
          </rdf:RDF>
        </annotation>
      </species>
      <species metaid="M_3ocmrs7eACP_c" sboTerm="SBO:0000247" id="M_3ocmrs7eACP_c" name="3-oxo-cis-myristol-7-eoyl-[acyl-carrier protein]" hasOnlySubstanceUnits="true" boundaryCondition="false" constant="false">
        <annotation>
          <rdf:RDF xmlns:rdf="http://www.w3.org/1999/02/22-rdf-syntax-ns#" xmlns:dcterms="http://purl.org/dc/terms/" xmlns:vCard="http://www.w3.org/2001/vcard-rdf/3.0#" xmlns:vCard4="http://www.w3.org/2006/vcard/ns#" xmlns:bqbiol="http://biomodels.net/biology-qualifiers/" xmlns:bqmodel="http://biomodels.net/model-qualifiers/">
            <rdf:Description rdf:about="#M_3ocmrs7eACP_c">
              <bqbiol:is>
                <rdf:Bag>
                  <rdf:li rdf:resource="http://identifiers.org/metanetx.chemical:MNXM6838"/>
                  <rdf:li rdf:resource="http://identifiers.org/seed.compound:cpd15374"/>
                </rdf:Bag>
              </bqbiol:is>
            </rdf:Description>
          </rdf:RDF>
        </annotation>
      </species>
      <species metaid="M_3hcmrs7eACP_c" sboTerm="SBO:0000247" id="M_3hcmrs7eACP_c" name="(R)-3-hydroxy-cis-myristol-7-eoyl-[acyl-carrier protein]" hasOnlySubstanceUnits="true" boundaryCondition="false" constant="false">
        <annotation>
          <rdf:RDF xmlns:rdf="http://www.w3.org/1999/02/22-rdf-syntax-ns#" xmlns:dcterms="http://purl.org/dc/terms/" xmlns:vCard="http://www.w3.org/2001/vcard-rdf/3.0#" xmlns:vCard4="http://www.w3.org/2006/vcard/ns#" xmlns:bqbiol="http://biomodels.net/biology-qualifiers/" xmlns:bqmodel="http://biomodels.net/model-qualifiers/">
            <rdf:Description rdf:about="#M_3hcmrs7eACP_c">
              <bqbiol:is>
                <rdf:Bag>
                  <rdf:li rdf:resource="http://identifiers.org/metanetx.chemical:MNXM5390"/>
                  <rdf:li rdf:resource="http://identifiers.org/seed.compound:cpd15368"/>
                </rdf:Bag>
              </bqbiol:is>
            </rdf:Description>
          </rdf:RDF>
        </annotation>
      </species>
      <species metaid="M_3ocpalm9eACP_c" sboTerm="SBO:0000247" id="M_3ocpalm9eACP_c" name="3-oxo-cis-palm-9-eoyl-[acyl-carrier protein]" hasOnlySubstanceUnits="true" boundaryCondition="false" constant="false">
        <annotation>
          <rdf:RDF xmlns:rdf="http://www.w3.org/1999/02/22-rdf-syntax-ns#" xmlns:dcterms="http://purl.org/dc/terms/" xmlns:vCard="http://www.w3.org/2001/vcard-rdf/3.0#" xmlns:vCard4="http://www.w3.org/2006/vcard/ns#" xmlns:bqbiol="http://biomodels.net/biology-qualifiers/" xmlns:bqmodel="http://biomodels.net/model-qualifiers/">
            <rdf:Description rdf:about="#M_3ocpalm9eACP_c">
              <bqbiol:is>
                <rdf:Bag>
                  <rdf:li rdf:resource="http://identifiers.org/metanetx.chemical:MNXM6839"/>
                  <rdf:li rdf:resource="http://identifiers.org/seed.compound:cpd15375"/>
                </rdf:Bag>
              </bqbiol:is>
            </rdf:Description>
          </rdf:RDF>
        </annotation>
      </species>
      <species metaid="M_3hcpalm9eACP_c" sboTerm="SBO:0000247" id="M_3hcpalm9eACP_c" name="(R)-3-hydroxy-cis-palm-9-eoyl-[acyl-carrier protein]" hasOnlySubstanceUnits="true" boundaryCondition="false" constant="false">
        <annotation>
          <rdf:RDF xmlns:rdf="http://www.w3.org/1999/02/22-rdf-syntax-ns#" xmlns:dcterms="http://purl.org/dc/terms/" xmlns:vCard="http://www.w3.org/2001/vcard-rdf/3.0#" xmlns:vCard4="http://www.w3.org/2006/vcard/ns#" xmlns:bqbiol="http://biomodels.net/biology-qualifiers/" xmlns:bqmodel="http://biomodels.net/model-qualifiers/">
            <rdf:Description rdf:about="#M_3hcpalm9eACP_c">
              <bqbiol:is>
                <rdf:Bag>
                  <rdf:li rdf:resource="http://identifiers.org/metanetx.chemical:MNXM6556"/>
                  <rdf:li rdf:resource="http://identifiers.org/seed.compound:cpd15369"/>
                </rdf:Bag>
              </bqbiol:is>
            </rdf:Description>
          </rdf:RDF>
        </annotation>
      </species>
      <species metaid="M_3ooctdACP_c" sboTerm="SBO:0000247" id="M_3ooctdACP_c" name="3-Oxooctadecanoyl-[acyl-carrier protein]" hasOnlySubstanceUnits="true" boundaryCondition="false" constant="false">
        <annotation>
          <rdf:RDF xmlns:rdf="http://www.w3.org/1999/02/22-rdf-syntax-ns#" xmlns:dcterms="http://purl.org/dc/terms/" xmlns:vCard="http://www.w3.org/2001/vcard-rdf/3.0#" xmlns:vCard4="http://www.w3.org/2006/vcard/ns#" xmlns:bqbiol="http://biomodels.net/biology-qualifiers/" xmlns:bqmodel="http://biomodels.net/model-qualifiers/">
            <rdf:Description rdf:about="#M_3ooctdACP_c">
              <bqbiol:is>
                <rdf:Bag>
                  <rdf:li rdf:resource="http://identifiers.org/metanetx.chemical:MNXM3491"/>
                  <rdf:li rdf:resource="http://identifiers.org/seed.compound:cpd15377"/>
                </rdf:Bag>
              </bqbiol:is>
            </rdf:Description>
          </rdf:RDF>
        </annotation>
      </species>
      <species metaid="M_3hoctaACP_c" sboTerm="SBO:0000247" id="M_3hoctaACP_c" name="(R)-3-Hydroxyoctadecanoyl-[acyl-carrier protein]" hasOnlySubstanceUnits="true" boundaryCondition="false" constant="false">
        <annotation>
          <rdf:RDF xmlns:rdf="http://www.w3.org/1999/02/22-rdf-syntax-ns#" xmlns:dcterms="http://purl.org/dc/terms/" xmlns:vCard="http://www.w3.org/2001/vcard-rdf/3.0#" xmlns:vCard4="http://www.w3.org/2006/vcard/ns#" xmlns:bqbiol="http://biomodels.net/biology-qualifiers/" xmlns:bqmodel="http://biomodels.net/model-qualifiers/">
            <rdf:Description rdf:about="#M_3hoctaACP_c">
              <bqbiol:is>
                <rdf:Bag>
                  <rdf:li rdf:resource="http://identifiers.org/metanetx.chemical:MNXM735180"/>
                </rdf:Bag>
              </bqbiol:is>
            </rdf:Description>
          </rdf:RDF>
        </annotation>
      </species>
      <species metaid="M_3ocvac11eACP_c" sboTerm="SBO:0000247" id="M_3ocvac11eACP_c" name="3-oxo-cis-vacc-11-enoyl-[acyl-carrier protein]" hasOnlySubstanceUnits="true" boundaryCondition="false" constant="false">
        <annotation>
          <rdf:RDF xmlns:rdf="http://www.w3.org/1999/02/22-rdf-syntax-ns#" xmlns:dcterms="http://purl.org/dc/terms/" xmlns:vCard="http://www.w3.org/2001/vcard-rdf/3.0#" xmlns:vCard4="http://www.w3.org/2006/vcard/ns#" xmlns:bqbiol="http://biomodels.net/biology-qualifiers/" xmlns:bqmodel="http://biomodels.net/model-qualifiers/">
            <rdf:Description rdf:about="#M_3ocvac11eACP_c">
              <bqbiol:is>
                <rdf:Bag>
                  <rdf:li rdf:resource="http://identifiers.org/metanetx.chemical:MNXM6840"/>
                  <rdf:li rdf:resource="http://identifiers.org/seed.compound:cpd15376"/>
                </rdf:Bag>
              </bqbiol:is>
            </rdf:Description>
          </rdf:RDF>
        </annotation>
      </species>
      <species metaid="M_3hcvac11eACP_c" sboTerm="SBO:0000247" id="M_3hcvac11eACP_c" name="(R)-3-hydroxy-cis-vacc-11-enoyl-[acyl-carrier protein]" hasOnlySubstanceUnits="true" boundaryCondition="false" constant="false">
        <annotation>
          <rdf:RDF xmlns:rdf="http://www.w3.org/1999/02/22-rdf-syntax-ns#" xmlns:dcterms="http://purl.org/dc/terms/" xmlns:vCard="http://www.w3.org/2001/vcard-rdf/3.0#" xmlns:vCard4="http://www.w3.org/2006/vcard/ns#" xmlns:bqbiol="http://biomodels.net/biology-qualifiers/" xmlns:bqmodel="http://biomodels.net/model-qualifiers/">
            <rdf:Description rdf:about="#M_3hcvac11eACP_c">
              <bqbiol:is>
                <rdf:Bag>
                  <rdf:li rdf:resource="http://identifiers.org/metanetx.chemical:MNXM6557"/>
                  <rdf:li rdf:resource="http://identifiers.org/seed.compound:cpd15370"/>
                </rdf:Bag>
              </bqbiol:is>
            </rdf:Description>
          </rdf:RDF>
        </annotation>
      </species>
      <species metaid="M_actACP_c" sboTerm="SBO:0000247" id="M_actACP_c" name="Acetoacetyl-ACP" hasOnlySubstanceUnits="true" boundaryCondition="false" constant="false">
        <annotation>
          <rdf:RDF xmlns:rdf="http://www.w3.org/1999/02/22-rdf-syntax-ns#" xmlns:dcterms="http://purl.org/dc/terms/" xmlns:vCard="http://www.w3.org/2001/vcard-rdf/3.0#" xmlns:vCard4="http://www.w3.org/2006/vcard/ns#" xmlns:bqbiol="http://biomodels.net/biology-qualifiers/" xmlns:bqmodel="http://biomodels.net/model-qualifiers/">
            <rdf:Description rdf:about="#M_actACP_c">
              <bqbiol:is>
                <rdf:Bag>
                  <rdf:li rdf:resource="http://identifiers.org/CHEBI:2393"/>
                  <rdf:li rdf:resource="http://identifiers.org/kegg.compound:C05744"/>
                  <rdf:li rdf:resource="http://identifiers.org/metanetx.chemical:MNXM727386"/>
                  <rdf:li rdf:resource="http://identifiers.org/sabiork.compound:8104"/>
                  <rdf:li rdf:resource="http://identifiers.org/seed.compound:cpd11488"/>
                </rdf:Bag>
              </bqbiol:is>
            </rdf:Description>
          </rdf:RDF>
        </annotation>
      </species>
      <species metaid="M_3haACP_c" sboTerm="SBO:0000247" id="M_3haACP_c" name="(3R)-3-Hydroxyacyl-[acyl-carrier protein]" hasOnlySubstanceUnits="true" boundaryCondition="false" constant="false">
        <annotation>
          <rdf:RDF xmlns:rdf="http://www.w3.org/1999/02/22-rdf-syntax-ns#" xmlns:dcterms="http://purl.org/dc/terms/" xmlns:vCard="http://www.w3.org/2001/vcard-rdf/3.0#" xmlns:vCard4="http://www.w3.org/2006/vcard/ns#" xmlns:bqbiol="http://biomodels.net/biology-qualifiers/" xmlns:bqmodel="http://biomodels.net/model-qualifiers/">
            <rdf:Description rdf:about="#M_3haACP_c">
              <bqbiol:is>
                <rdf:Bag>
                  <rdf:li rdf:resource="http://identifiers.org/metanetx.chemical:MNXM738485"/>
                </rdf:Bag>
              </bqbiol:is>
            </rdf:Description>
          </rdf:RDF>
        </annotation>
      </species>
      <species metaid="M_hdeACP_c" sboTerm="SBO:0000247" id="M_hdeACP_c" name="Cis-hexadec-9-enoyl-[acyl-carrier protein] (n-C16:1)" hasOnlySubstanceUnits="true" boundaryCondition="false" constant="false">
        <annotation>
          <rdf:RDF xmlns:rdf="http://www.w3.org/1999/02/22-rdf-syntax-ns#" xmlns:dcterms="http://purl.org/dc/terms/" xmlns:vCard="http://www.w3.org/2001/vcard-rdf/3.0#" xmlns:vCard4="http://www.w3.org/2006/vcard/ns#" xmlns:bqbiol="http://biomodels.net/biology-qualifiers/" xmlns:bqmodel="http://biomodels.net/model-qualifiers/">
            <rdf:Description rdf:about="#M_hdeACP_c">
              <bqbiol:is>
                <rdf:Bag>
                  <rdf:li rdf:resource="http://identifiers.org/metanetx.chemical:MNXM89949"/>
                </rdf:Bag>
              </bqbiol:is>
            </rdf:Description>
          </rdf:RDF>
        </annotation>
      </species>
      <species metaid="M_malACP_c" sboTerm="SBO:0000247" id="M_malACP_c" name="Malonyl-[acyl-carrier protein]" hasOnlySubstanceUnits="true" boundaryCondition="false" constant="false">
        <annotation>
          <rdf:RDF xmlns:rdf="http://www.w3.org/1999/02/22-rdf-syntax-ns#" xmlns:dcterms="http://purl.org/dc/terms/" xmlns:vCard="http://www.w3.org/2001/vcard-rdf/3.0#" xmlns:vCard4="http://www.w3.org/2006/vcard/ns#" xmlns:bqbiol="http://biomodels.net/biology-qualifiers/" xmlns:bqmodel="http://biomodels.net/model-qualifiers/">
            <rdf:Description rdf:about="#M_malACP_c">
              <bqbiol:is>
                <rdf:Bag>
                  <rdf:li rdf:resource="http://identifiers.org/CHEBI:17330"/>
                  <rdf:li rdf:resource="http://identifiers.org/CHEBI:58107"/>
                  <rdf:li rdf:resource="http://identifiers.org/kegg.compound:C01209"/>
                  <rdf:li rdf:resource="http://identifiers.org/metanetx.chemical:MNXM731937"/>
                </rdf:Bag>
              </bqbiol:is>
            </rdf:Description>
          </rdf:RDF>
        </annotation>
      </species>
      <species metaid="M_ACP_c" sboTerm="SBO:0000247" id="M_ACP_c" name="Acyl carrier protein" hasOnlySubstanceUnits="true" boundaryCondition="false" constant="false">
        <annotation>
          <rdf:RDF xmlns:rdf="http://www.w3.org/1999/02/22-rdf-syntax-ns#" xmlns:dcterms="http://purl.org/dc/terms/" xmlns:vCard="http://www.w3.org/2001/vcard-rdf/3.0#" xmlns:vCard4="http://www.w3.org/2006/vcard/ns#" xmlns:bqbiol="http://biomodels.net/biology-qualifiers/" xmlns:bqmodel="http://biomodels.net/model-qualifiers/">
            <rdf:Description rdf:about="#M_ACP_c">
              <bqbiol:is>
                <rdf:Bag>
                  <rdf:li rdf:resource="http://identifiers.org/CHEBI:36945"/>
                  <rdf:li rdf:resource="http://identifiers.org/metanetx.chemical:MNXM740692"/>
                  <rdf:li rdf:resource="http://identifiers.org/sabiork.compound:2186"/>
                </rdf:Bag>
              </bqbiol:is>
            </rdf:Description>
          </rdf:RDF>
        </annotation>
      </species>
      <species metaid="M_co2_c" sboTerm="SBO:0000247" id="M_co2_c" name="CO2 CO2" hasOnlySubstanceUnits="true" boundaryCondition="false" constant="false">
        <annotation>
          <rdf:RDF xmlns:rdf="http://www.w3.org/1999/02/22-rdf-syntax-ns#" xmlns:dcterms="http://purl.org/dc/terms/" xmlns:vCard="http://www.w3.org/2001/vcard-rdf/3.0#" xmlns:vCard4="http://www.w3.org/2006/vcard/ns#" xmlns:bqbiol="http://biomodels.net/biology-qualifiers/" xmlns:bqmodel="http://biomodels.net/model-qualifiers/">
            <rdf:Description rdf:about="#M_co2_c">
              <bqbiol:is>
                <rdf:Bag>
                  <rdf:li rdf:resource="http://identifiers.org/CHEBI:139538"/>
                  <rdf:li rdf:resource="http://identifiers.org/CHEBI:16526"/>
                  <rdf:li rdf:resource="http://identifiers.org/envipath:32de3cf4-e3e6-4168-956e-32fa5ddb0ce1/compound/05f60af4-0a3f-4ead-9a29-33bb0f123379"/>
                  <rdf:li rdf:resource="http://identifiers.org/envipath:650babc9-9d68-4b73-9332-11972ca26f7b/compound/2ec3da94-5f50-4525-81b1-5607c5c7a3d3"/>
                  <rdf:li rdf:resource="http://identifiers.org/hmdb:HMDB0001967"/>
                  <rdf:li rdf:resource="http://identifiers.org/kegg.compound:C00011"/>
                  <rdf:li rdf:resource="http://identifiers.org/kegg.drug:D00004"/>
                  <rdf:li rdf:resource="http://identifiers.org/metacyc.compound:CARBON-DIOXIDE"/>
                  <rdf:li rdf:resource="http://identifiers.org/metanetx.chemical:MNXM13"/>
                  <rdf:li rdf:resource="http://identifiers.org/reactome:R-ALL-113528"/>
                  <rdf:li rdf:resource="http://identifiers.org/reactome:R-ALL-1237009"/>
                  <rdf:li rdf:resource="http://identifiers.org/reactome:R-ALL-159751"/>
                  <rdf:li rdf:resource="http://identifiers.org/reactome:R-ALL-159942"/>
                  <rdf:li rdf:resource="http://identifiers.org/reactome:R-ALL-189480"/>
                  <rdf:li rdf:resource="http://identifiers.org/reactome:R-ALL-29376"/>
                  <rdf:li rdf:resource="http://identifiers.org/reactome:R-ALL-389536"/>
                  <rdf:li rdf:resource="http://identifiers.org/reactome:R-ALL-5668565"/>
                  <rdf:li rdf:resource="http://identifiers.org/sabiork.compound:1266"/>
                  <rdf:li rdf:resource="http://identifiers.org/seed.compound:cpd00011"/>
                </rdf:Bag>
              </bqbiol:is>
            </rdf:Description>
          </rdf:RDF>
        </annotation>
      </species>
      <species metaid="M_4hbzcoa_c" sboTerm="SBO:0000247" id="M_4hbzcoa_c" name="4 hydroxybenoyl CoA C28H36N7O18P3S" hasOnlySubstanceUnits="true" boundaryCondition="false" constant="false">
        <annotation>
          <rdf:RDF xmlns:rdf="http://www.w3.org/1999/02/22-rdf-syntax-ns#" xmlns:dcterms="http://purl.org/dc/terms/" xmlns:vCard="http://www.w3.org/2001/vcard-rdf/3.0#" xmlns:vCard4="http://www.w3.org/2006/vcard/ns#" xmlns:bqbiol="http://biomodels.net/biology-qualifiers/" xmlns:bqmodel="http://biomodels.net/model-qualifiers/">
            <rdf:Description rdf:about="#M_4hbzcoa_c">
              <bqbiol:is>
                <rdf:Bag>
                  <rdf:li rdf:resource="http://identifiers.org/CHEBI:15500"/>
                  <rdf:li rdf:resource="http://identifiers.org/CHEBI:57356"/>
                  <rdf:li rdf:resource="http://identifiers.org/envipath:32de3cf4-e3e6-4168-956e-32fa5ddb0ce1/compound/ab11f261-89a0-45c0-a638-6ee8b3156c03"/>
                  <rdf:li rdf:resource="http://identifiers.org/hmdb:HMDB0060140"/>
                  <rdf:li rdf:resource="http://identifiers.org/kegg.compound:C02949"/>
                  <rdf:li rdf:resource="http://identifiers.org/metacyc.compound:CPD-201"/>
                  <rdf:li rdf:resource="http://identifiers.org/metanetx.chemical:MNXM1104715"/>
                  <rdf:li rdf:resource="http://identifiers.org/sabiork.compound:2603"/>
                  <rdf:li rdf:resource="http://identifiers.org/seed.compound:cpd01892"/>
                </rdf:Bag>
              </bqbiol:is>
            </rdf:Description>
          </rdf:RDF>
        </annotation>
      </species>
      <species metaid="M_fdxr_42_c" sboTerm="SBO:0000247" id="M_fdxr_42_c" name="Ferredoxin (reduced form 4:2)" hasOnlySubstanceUnits="true" boundaryCondition="false" constant="false">
        <annotation>
          <rdf:RDF xmlns:rdf="http://www.w3.org/1999/02/22-rdf-syntax-ns#" xmlns:dcterms="http://purl.org/dc/terms/" xmlns:vCard="http://www.w3.org/2001/vcard-rdf/3.0#" xmlns:vCard4="http://www.w3.org/2006/vcard/ns#" xmlns:bqbiol="http://biomodels.net/biology-qualifiers/" xmlns:bqmodel="http://biomodels.net/model-qualifiers/">
            <rdf:Description rdf:about="#M_fdxr_42_c">
              <bqbiol:is>
                <rdf:Bag>
                  <rdf:li rdf:resource="http://identifiers.org/metanetx.chemical:MNXM145542"/>
                </rdf:Bag>
              </bqbiol:is>
            </rdf:Description>
          </rdf:RDF>
        </annotation>
      </species>
      <species metaid="M_benzcoa_c" sboTerm="SBO:0000247" id="M_benzcoa_c" name="Benzoyl-CoA" hasOnlySubstanceUnits="true" boundaryCondition="false" constant="false">
        <annotation>
          <rdf:RDF xmlns:rdf="http://www.w3.org/1999/02/22-rdf-syntax-ns#" xmlns:dcterms="http://purl.org/dc/terms/" xmlns:vCard="http://www.w3.org/2001/vcard-rdf/3.0#" xmlns:vCard4="http://www.w3.org/2006/vcard/ns#" xmlns:bqbiol="http://biomodels.net/biology-qualifiers/" xmlns:bqmodel="http://biomodels.net/model-qualifiers/">
            <rdf:Description rdf:about="#M_benzcoa_c">
              <bqbiol:is>
                <rdf:Bag>
                  <rdf:li rdf:resource="http://identifiers.org/metanetx.chemical:MNXM732898"/>
                </rdf:Bag>
              </bqbiol:is>
            </rdf:Description>
          </rdf:RDF>
        </annotation>
      </species>
      <species metaid="M_fdxo_42_c" sboTerm="SBO:0000247" id="M_fdxo_42_c" name="Ferredoxin (oxidized form 4:2)" hasOnlySubstanceUnits="true" boundaryCondition="false" constant="false">
        <annotation>
          <rdf:RDF xmlns:rdf="http://www.w3.org/1999/02/22-rdf-syntax-ns#" xmlns:dcterms="http://purl.org/dc/terms/" xmlns:vCard="http://www.w3.org/2001/vcard-rdf/3.0#" xmlns:vCard4="http://www.w3.org/2006/vcard/ns#" xmlns:bqbiol="http://biomodels.net/biology-qualifiers/" xmlns:bqmodel="http://biomodels.net/model-qualifiers/">
            <rdf:Description rdf:about="#M_fdxo_42_c">
              <bqbiol:is>
                <rdf:Bag>
                  <rdf:li rdf:resource="http://identifiers.org/metanetx.chemical:MNXM145541"/>
                </rdf:Bag>
              </bqbiol:is>
            </rdf:Description>
          </rdf:RDF>
        </annotation>
      </species>
      <species metaid="M_phthr_c" sboTerm="SBO:0000247" id="M_phthr_c" name="O-Phospho-4-hydroxy-L-threonine" hasOnlySubstanceUnits="true" boundaryCondition="false" constant="false">
        <annotation>
          <rdf:RDF xmlns:rdf="http://www.w3.org/1999/02/22-rdf-syntax-ns#" xmlns:dcterms="http://purl.org/dc/terms/" xmlns:vCard="http://www.w3.org/2001/vcard-rdf/3.0#" xmlns:vCard4="http://www.w3.org/2006/vcard/ns#" xmlns:bqbiol="http://biomodels.net/biology-qualifiers/" xmlns:bqmodel="http://biomodels.net/model-qualifiers/">
            <rdf:Description rdf:about="#M_phthr_c">
              <bqbiol:is>
                <rdf:Bag>
                  <rdf:li rdf:resource="http://identifiers.org/CHEBI:18336"/>
                  <rdf:li rdf:resource="http://identifiers.org/CHEBI:58452"/>
                  <rdf:li rdf:resource="http://identifiers.org/hmdb:HMDB0006802"/>
                  <rdf:li rdf:resource="http://identifiers.org/kegg.compound:C06055"/>
                  <rdf:li rdf:resource="http://identifiers.org/metacyc.compound:4-PHOSPHONOOXY-THREONINE"/>
                  <rdf:li rdf:resource="http://identifiers.org/metanetx.chemical:MNXM759"/>
                  <rdf:li rdf:resource="http://identifiers.org/seed.compound:cpd03607"/>
                  <rdf:li rdf:resource="http://identifiers.org/seed.compound:cpd22119"/>
                </rdf:Bag>
              </bqbiol:is>
            </rdf:Description>
          </rdf:RDF>
        </annotation>
      </species>
      <species metaid="M_4hthr_c" sboTerm="SBO:0000247" id="M_4hthr_c" name="4-Hydroxy-L-threonine" hasOnlySubstanceUnits="true" boundaryCondition="false" constant="false">
        <annotation>
          <rdf:RDF xmlns:rdf="http://www.w3.org/1999/02/22-rdf-syntax-ns#" xmlns:dcterms="http://purl.org/dc/terms/" xmlns:vCard="http://www.w3.org/2001/vcard-rdf/3.0#" xmlns:vCard4="http://www.w3.org/2006/vcard/ns#" xmlns:bqbiol="http://biomodels.net/biology-qualifiers/" xmlns:bqmodel="http://biomodels.net/model-qualifiers/">
            <rdf:Description rdf:about="#M_4hthr_c">
              <bqbiol:is>
                <rdf:Bag>
                  <rdf:li rdf:resource="http://identifiers.org/CHEBI:168935"/>
                  <rdf:li rdf:resource="http://identifiers.org/CHEBI:28330"/>
                  <rdf:li rdf:resource="http://identifiers.org/CHEBI:60904"/>
                  <rdf:li rdf:resource="http://identifiers.org/hmdb:HMDB0029389"/>
                  <rdf:li rdf:resource="http://identifiers.org/kegg.compound:C06056"/>
                  <rdf:li rdf:resource="http://identifiers.org/lipidmaps:LMFA01050439"/>
                  <rdf:li rdf:resource="http://identifiers.org/metacyc.compound:CPD0-2189"/>
                  <rdf:li rdf:resource="http://identifiers.org/metanetx.chemical:MNXM1802"/>
                  <rdf:li rdf:resource="http://identifiers.org/seed.compound:cpd03608"/>
                </rdf:Bag>
              </bqbiol:is>
            </rdf:Description>
          </rdf:RDF>
        </annotation>
      </species>
      <species metaid="M_pi_c" sboTerm="SBO:0000247" id="M_pi_c" name="Phosphate" hasOnlySubstanceUnits="true" boundaryCondition="false" constant="false">
        <annotation>
          <rdf:RDF xmlns:rdf="http://www.w3.org/1999/02/22-rdf-syntax-ns#" xmlns:dcterms="http://purl.org/dc/terms/" xmlns:vCard="http://www.w3.org/2001/vcard-rdf/3.0#" xmlns:vCard4="http://www.w3.org/2006/vcard/ns#" xmlns:bqbiol="http://biomodels.net/biology-qualifiers/" xmlns:bqmodel="http://biomodels.net/model-qualifiers/">
            <rdf:Description rdf:about="#M_pi_c">
              <bqbiol:is>
                <rdf:Bag>
                  <rdf:li rdf:resource="http://identifiers.org/CHEBI:18367"/>
                  <rdf:li rdf:resource="http://identifiers.org/CHEBI:26020"/>
                  <rdf:li rdf:resource="http://identifiers.org/CHEBI:26078"/>
                  <rdf:li rdf:resource="http://identifiers.org/CHEBI:35780"/>
                  <rdf:li rdf:resource="http://identifiers.org/CHEBI:39745"/>
                  <rdf:li rdf:resource="http://identifiers.org/CHEBI:43474"/>
                  <rdf:li rdf:resource="http://identifiers.org/envipath:32de3cf4-e3e6-4168-956e-32fa5ddb0ce1/compound/c581b2ce-6238-45de-abc0-60ca8d47ed04"/>
                  <rdf:li rdf:resource="http://identifiers.org/envipath:5882df9c-dae1-4d80-a40e-db4724271456/compound/84684967-eade-48d4-b25d-c4aede0a0836"/>
                  <rdf:li rdf:resource="http://identifiers.org/envipath:5882df9c-dae1-4d80-a40e-db4724271456/compound/ad82c39b-2edb-4953-b971-79a2d2ea6e26"/>
                  <rdf:li rdf:resource="http://identifiers.org/envipath:650babc9-9d68-4b73-9332-11972ca26f7b/compound/aac01fea-4223-49c1-8b12-cd50f11ebfc8"/>
                  <rdf:li rdf:resource="http://identifiers.org/envipath:650babc9-9d68-4b73-9332-11972ca26f7b/compound/db5219ee-60cb-4370-b066-340c9faf069c"/>
                  <rdf:li rdf:resource="http://identifiers.org/hmdb:HMDB0001429"/>
                  <rdf:li rdf:resource="http://identifiers.org/kegg.compound:C00009"/>
                  <rdf:li rdf:resource="http://identifiers.org/kegg.drug:D05467"/>
                  <rdf:li rdf:resource="http://identifiers.org/metacyc.compound:CPD-16459"/>
                  <rdf:li rdf:resource="http://identifiers.org/metacyc.compound:CPD-20124"/>
                  <rdf:li rdf:resource="http://identifiers.org/metacyc.compound:Isoprenoid-Derivatives"/>
                  <rdf:li rdf:resource="http://identifiers.org/metacyc.compound:PHOSPHATE-GROUP"/>
                  <rdf:li rdf:resource="http://identifiers.org/metacyc.compound:Pi"/>
                  <rdf:li rdf:resource="http://identifiers.org/metanetx.chemical:MNXM9"/>
                  <rdf:li rdf:resource="http://identifiers.org/reactome:R-ALL-109277"/>
                  <rdf:li rdf:resource="http://identifiers.org/reactome:R-ALL-1132287"/>
                  <rdf:li rdf:resource="http://identifiers.org/reactome:R-ALL-113548"/>
                  <rdf:li rdf:resource="http://identifiers.org/reactome:R-ALL-113550"/>
                  <rdf:li rdf:resource="http://identifiers.org/reactome:R-ALL-113551"/>
                  <rdf:li rdf:resource="http://identifiers.org/reactome:R-ALL-114640"/>
                  <rdf:li rdf:resource="http://identifiers.org/reactome:R-ALL-2255331"/>
                  <rdf:li rdf:resource="http://identifiers.org/reactome:R-ALL-29372"/>
                  <rdf:li rdf:resource="http://identifiers.org/reactome:R-ALL-5228339"/>
                  <rdf:li rdf:resource="http://identifiers.org/reactome:R-ALL-947590"/>
                  <rdf:li rdf:resource="http://identifiers.org/sabiork.compound:36"/>
                  <rdf:li rdf:resource="http://identifiers.org/seed.compound:cpd00009"/>
                  <rdf:li rdf:resource="http://identifiers.org/seed.compound:cpd27787"/>
                </rdf:Bag>
              </bqbiol:is>
            </rdf:Description>
          </rdf:RDF>
        </annotation>
      </species>
      <species metaid="M_hmccm_c" sboTerm="SBO:0000247" id="M_hmccm_c" name="2-Hydroxy-5-methyl-cis,cis-muconate" hasOnlySubstanceUnits="true" boundaryCondition="false" constant="false">
        <annotation>
          <rdf:RDF xmlns:rdf="http://www.w3.org/1999/02/22-rdf-syntax-ns#" xmlns:dcterms="http://purl.org/dc/terms/" xmlns:vCard="http://www.w3.org/2001/vcard-rdf/3.0#" xmlns:vCard4="http://www.w3.org/2006/vcard/ns#" xmlns:bqbiol="http://biomodels.net/biology-qualifiers/" xmlns:bqmodel="http://biomodels.net/model-qualifiers/">
            <rdf:Description rdf:about="#M_hmccm_c">
              <bqbiol:is>
                <rdf:Bag>
                  <rdf:li rdf:resource="http://identifiers.org/CHEBI:28249"/>
                  <rdf:li rdf:resource="http://identifiers.org/kegg.compound:C07478"/>
                  <rdf:li rdf:resource="http://identifiers.org/metanetx.chemical:MNXM5467"/>
                  <rdf:li rdf:resource="http://identifiers.org/seed.compound:cpd04651"/>
                </rdf:Bag>
              </bqbiol:is>
            </rdf:Description>
          </rdf:RDF>
        </annotation>
      </species>
      <species metaid="M_2omcm_c" sboTerm="SBO:0000247" id="M_2omcm_c" name="2-oxo-5-methyl-cis-muconate" hasOnlySubstanceUnits="true" boundaryCondition="false" constant="false">
        <annotation>
          <rdf:RDF xmlns:rdf="http://www.w3.org/1999/02/22-rdf-syntax-ns#" xmlns:dcterms="http://purl.org/dc/terms/" xmlns:vCard="http://www.w3.org/2001/vcard-rdf/3.0#" xmlns:vCard4="http://www.w3.org/2006/vcard/ns#" xmlns:bqbiol="http://biomodels.net/biology-qualifiers/" xmlns:bqmodel="http://biomodels.net/model-qualifiers/">
            <rdf:Description rdf:about="#M_2omcm_c">
              <bqbiol:is>
                <rdf:Bag>
                  <rdf:li rdf:resource="http://identifiers.org/metanetx.chemical:MNXM736139"/>
                </rdf:Bag>
              </bqbiol:is>
            </rdf:Description>
          </rdf:RDF>
        </annotation>
      </species>
      <species metaid="M_LalaDgluMdapDala_c" sboTerm="SBO:0000247" id="M_LalaDgluMdapDala_c" name="L-alanine-D-glutamate-meso-2,6-diaminoheptanedioate-D-alanine" hasOnlySubstanceUnits="true" boundaryCondition="false" constant="false">
        <annotation>
          <rdf:RDF xmlns:rdf="http://www.w3.org/1999/02/22-rdf-syntax-ns#" xmlns:dcterms="http://purl.org/dc/terms/" xmlns:vCard="http://www.w3.org/2001/vcard-rdf/3.0#" xmlns:vCard4="http://www.w3.org/2006/vcard/ns#" xmlns:bqbiol="http://biomodels.net/biology-qualifiers/" xmlns:bqmodel="http://biomodels.net/model-qualifiers/">
            <rdf:Description rdf:about="#M_LalaDgluMdapDala_c">
              <bqbiol:is>
                <rdf:Bag>
                  <rdf:li rdf:resource="http://identifiers.org/metanetx.chemical:MNXM59271"/>
                  <rdf:li rdf:resource="http://identifiers.org/seed.compound:cpd15387"/>
                </rdf:Bag>
              </bqbiol:is>
            </rdf:Description>
          </rdf:RDF>
        </annotation>
      </species>
      <species metaid="M_LalaDgluMdap_c" sboTerm="SBO:0000247" id="M_LalaDgluMdap_c" name="L-alanine-D-glutamate-meso-2,6-diaminoheptanedioate" hasOnlySubstanceUnits="true" boundaryCondition="false" constant="false">
        <annotation>
          <rdf:RDF xmlns:rdf="http://www.w3.org/1999/02/22-rdf-syntax-ns#" xmlns:dcterms="http://purl.org/dc/terms/" xmlns:vCard="http://www.w3.org/2001/vcard-rdf/3.0#" xmlns:vCard4="http://www.w3.org/2006/vcard/ns#" xmlns:bqbiol="http://biomodels.net/biology-qualifiers/" xmlns:bqmodel="http://biomodels.net/model-qualifiers/">
            <rdf:Description rdf:about="#M_LalaDgluMdap_c">
              <bqbiol:is>
                <rdf:Bag>
                  <rdf:li rdf:resource="http://identifiers.org/CHEBI:138879"/>
                  <rdf:li rdf:resource="http://identifiers.org/CHEBI:177656"/>
                  <rdf:li rdf:resource="http://identifiers.org/kegg.compound:C20925"/>
                  <rdf:li rdf:resource="http://identifiers.org/metacyc.compound:L-ALA-GAMMA-D-GLU-DAP"/>
                  <rdf:li rdf:resource="http://identifiers.org/metanetx.chemical:MNXM1107671"/>
                  <rdf:li rdf:resource="http://identifiers.org/seed.compound:cpd27348"/>
                  <rdf:li rdf:resource="http://identifiers.org/seed.compound:cpd27349"/>
                </rdf:Bag>
              </bqbiol:is>
            </rdf:Description>
          </rdf:RDF>
        </annotation>
      </species>
      <species metaid="M_ala__D_c" sboTerm="SBO:0000247" id="M_ala__D_c" name="D-Alanine" hasOnlySubstanceUnits="true" boundaryCondition="false" constant="false">
        <annotation>
          <rdf:RDF xmlns:rdf="http://www.w3.org/1999/02/22-rdf-syntax-ns#" xmlns:dcterms="http://purl.org/dc/terms/" xmlns:vCard="http://www.w3.org/2001/vcard-rdf/3.0#" xmlns:vCard4="http://www.w3.org/2006/vcard/ns#" xmlns:bqbiol="http://biomodels.net/biology-qualifiers/" xmlns:bqmodel="http://biomodels.net/model-qualifiers/">
            <rdf:Description rdf:about="#M_ala__D_c">
              <bqbiol:is>
                <rdf:Bag>
                  <rdf:li rdf:resource="http://identifiers.org/CHEBI:15570"/>
                  <rdf:li rdf:resource="http://identifiers.org/CHEBI:32435"/>
                  <rdf:li rdf:resource="http://identifiers.org/CHEBI:32436"/>
                  <rdf:li rdf:resource="http://identifiers.org/CHEBI:57416"/>
                  <rdf:li rdf:resource="http://identifiers.org/hmdb:HMDB0001310"/>
                  <rdf:li rdf:resource="http://identifiers.org/kegg.compound:C00133"/>
                  <rdf:li rdf:resource="http://identifiers.org/metacyc.compound:D-ALANINE"/>
                  <rdf:li rdf:resource="http://identifiers.org/metanetx.chemical:MNXM1105731"/>
                  <rdf:li rdf:resource="http://identifiers.org/reactome:R-ALL-376188"/>
                  <rdf:li rdf:resource="http://identifiers.org/reactome:R-ALL-376189"/>
                  <rdf:li rdf:resource="http://identifiers.org/sabiork.compound:1940"/>
                  <rdf:li rdf:resource="http://identifiers.org/seed.compound:cpd00117"/>
                </rdf:Bag>
              </bqbiol:is>
            </rdf:Description>
          </rdf:RDF>
        </annotation>
      </species>
      <species metaid="M_dad_5_c" sboTerm="SBO:0000247" id="M_dad_5_c" name="5&apos;-Deoxyadenosine" hasOnlySubstanceUnits="true" boundaryCondition="false" constant="false">
        <annotation>
          <rdf:RDF xmlns:rdf="http://www.w3.org/1999/02/22-rdf-syntax-ns#" xmlns:dcterms="http://purl.org/dc/terms/" xmlns:vCard="http://www.w3.org/2001/vcard-rdf/3.0#" xmlns:vCard4="http://www.w3.org/2006/vcard/ns#" xmlns:bqbiol="http://biomodels.net/biology-qualifiers/" xmlns:bqmodel="http://biomodels.net/model-qualifiers/">
            <rdf:Description rdf:about="#M_dad_5_c">
              <bqbiol:is>
                <rdf:Bag>
                  <rdf:li rdf:resource="http://identifiers.org/CHEBI:17319"/>
                  <rdf:li rdf:resource="http://identifiers.org/hmdb:HMDB0001983"/>
                  <rdf:li rdf:resource="http://identifiers.org/kegg.compound:C05198"/>
                  <rdf:li rdf:resource="http://identifiers.org/metacyc.compound:CH33ADO"/>
                  <rdf:li rdf:resource="http://identifiers.org/metanetx.chemical:MNXM1103313"/>
                  <rdf:li rdf:resource="http://identifiers.org/reactome:R-ALL-947703"/>
                  <rdf:li rdf:resource="http://identifiers.org/sabiork.compound:2720"/>
                  <rdf:li rdf:resource="http://identifiers.org/seed.compound:cpd03091"/>
                </rdf:Bag>
              </bqbiol:is>
            </rdf:Description>
          </rdf:RDF>
        </annotation>
      </species>
      <species metaid="M_5drib_c" sboTerm="SBO:0000247" id="M_5drib_c" name="5&apos;-deoxyribose" hasOnlySubstanceUnits="true" boundaryCondition="false" constant="false">
        <annotation>
          <rdf:RDF xmlns:rdf="http://www.w3.org/1999/02/22-rdf-syntax-ns#" xmlns:dcterms="http://purl.org/dc/terms/" xmlns:vCard="http://www.w3.org/2001/vcard-rdf/3.0#" xmlns:vCard4="http://www.w3.org/2006/vcard/ns#" xmlns:bqbiol="http://biomodels.net/biology-qualifiers/" xmlns:bqmodel="http://biomodels.net/model-qualifiers/">
            <rdf:Description rdf:about="#M_5drib_c">
              <bqbiol:is>
                <rdf:Bag>
                  <rdf:li rdf:resource="http://identifiers.org/metanetx.chemical:MNXM736134"/>
                </rdf:Bag>
              </bqbiol:is>
            </rdf:Description>
          </rdf:RDF>
        </annotation>
      </species>
      <species metaid="M_ade_c" sboTerm="SBO:0000247" id="M_ade_c" name="Adenine" hasOnlySubstanceUnits="true" boundaryCondition="false" constant="false">
        <annotation>
          <rdf:RDF xmlns:rdf="http://www.w3.org/1999/02/22-rdf-syntax-ns#" xmlns:dcterms="http://purl.org/dc/terms/" xmlns:vCard="http://www.w3.org/2001/vcard-rdf/3.0#" xmlns:vCard4="http://www.w3.org/2006/vcard/ns#" xmlns:bqbiol="http://biomodels.net/biology-qualifiers/" xmlns:bqmodel="http://biomodels.net/model-qualifiers/">
            <rdf:Description rdf:about="#M_ade_c">
              <bqbiol:is>
                <rdf:Bag>
                  <rdf:li rdf:resource="http://identifiers.org/CHEBI:16708"/>
                  <rdf:li rdf:resource="http://identifiers.org/hmdb:HMDB0000034"/>
                  <rdf:li rdf:resource="http://identifiers.org/kegg.compound:C00147"/>
                  <rdf:li rdf:resource="http://identifiers.org/kegg.drug:D00034"/>
                  <rdf:li rdf:resource="http://identifiers.org/metacyc.compound:ADENINE"/>
                  <rdf:li rdf:resource="http://identifiers.org/metacyc.compound:ADENINE-RING"/>
                  <rdf:li rdf:resource="http://identifiers.org/metanetx.chemical:MNXM168"/>
                  <rdf:li rdf:resource="http://identifiers.org/reactome:R-ALL-5635947"/>
                  <rdf:li rdf:resource="http://identifiers.org/reactome:R-ALL-727751"/>
                  <rdf:li rdf:resource="http://identifiers.org/reactome:R-ALL-83947"/>
                  <rdf:li rdf:resource="http://identifiers.org/reactome:R-ALL-83951"/>
                  <rdf:li rdf:resource="http://identifiers.org/sabiork.compound:57"/>
                  <rdf:li rdf:resource="http://identifiers.org/seed.compound:cpd00128"/>
                  <rdf:li rdf:resource="http://identifiers.org/seed.compound:cpd22238"/>
                </rdf:Bag>
              </bqbiol:is>
            </rdf:Description>
          </rdf:RDF>
        </annotation>
      </species>
      <species metaid="M_ru5p__D_c" sboTerm="SBO:0000247" id="M_ru5p__D_c" name="D-Ribulose 5-phosphate" hasOnlySubstanceUnits="true" boundaryCondition="false" constant="false">
        <annotation>
          <rdf:RDF xmlns:rdf="http://www.w3.org/1999/02/22-rdf-syntax-ns#" xmlns:dcterms="http://purl.org/dc/terms/" xmlns:vCard="http://www.w3.org/2001/vcard-rdf/3.0#" xmlns:vCard4="http://www.w3.org/2006/vcard/ns#" xmlns:bqbiol="http://biomodels.net/biology-qualifiers/" xmlns:bqmodel="http://biomodels.net/model-qualifiers/">
            <rdf:Description rdf:about="#M_ru5p__D_c">
              <bqbiol:is>
                <rdf:Bag>
                  <rdf:li rdf:resource="http://identifiers.org/CHEBI:17363"/>
                  <rdf:li rdf:resource="http://identifiers.org/CHEBI:37455"/>
                  <rdf:li rdf:resource="http://identifiers.org/CHEBI:58121"/>
                  <rdf:li rdf:resource="http://identifiers.org/hmdb:HMDB0000618"/>
                  <rdf:li rdf:resource="http://identifiers.org/kegg.compound:C00199"/>
                  <rdf:li rdf:resource="http://identifiers.org/metacyc.compound:RIBULOSE-5P"/>
                  <rdf:li rdf:resource="http://identifiers.org/metanetx.chemical:MNXM145"/>
                  <rdf:li rdf:resource="http://identifiers.org/reactome:R-ALL-29732"/>
                  <rdf:li rdf:resource="http://identifiers.org/sabiork.compound:1313"/>
                  <rdf:li rdf:resource="http://identifiers.org/sabiork.compound:22814"/>
                  <rdf:li rdf:resource="http://identifiers.org/seed.compound:cpd00171"/>
                </rdf:Bag>
              </bqbiol:is>
            </rdf:Description>
          </rdf:RDF>
        </annotation>
      </species>
      <species metaid="M_ara5p_c" sboTerm="SBO:0000247" id="M_ara5p_c" name="D-Arabinose 5-phosphate" hasOnlySubstanceUnits="true" boundaryCondition="false" constant="false">
        <annotation>
          <rdf:RDF xmlns:rdf="http://www.w3.org/1999/02/22-rdf-syntax-ns#" xmlns:dcterms="http://purl.org/dc/terms/" xmlns:vCard="http://www.w3.org/2001/vcard-rdf/3.0#" xmlns:vCard4="http://www.w3.org/2006/vcard/ns#" xmlns:bqbiol="http://biomodels.net/biology-qualifiers/" xmlns:bqmodel="http://biomodels.net/model-qualifiers/">
            <rdf:Description rdf:about="#M_ara5p_c">
              <bqbiol:is>
                <rdf:Bag>
                  <rdf:li rdf:resource="http://identifiers.org/CHEBI:16241"/>
                  <rdf:li rdf:resource="http://identifiers.org/CHEBI:57693"/>
                  <rdf:li rdf:resource="http://identifiers.org/CHEBI:79058"/>
                  <rdf:li rdf:resource="http://identifiers.org/hmdb:HMDB0011734"/>
                  <rdf:li rdf:resource="http://identifiers.org/kegg.compound:C01112"/>
                  <rdf:li rdf:resource="http://identifiers.org/metacyc.compound:ARABINOSE-5P"/>
                  <rdf:li rdf:resource="http://identifiers.org/metanetx.chemical:MNXM1184"/>
                  <rdf:li rdf:resource="http://identifiers.org/sabiork.compound:1478"/>
                  <rdf:li rdf:resource="http://identifiers.org/sabiork.compound:25303"/>
                  <rdf:li rdf:resource="http://identifiers.org/seed.compound:cpd00817"/>
                </rdf:Bag>
              </bqbiol:is>
            </rdf:Description>
          </rdf:RDF>
        </annotation>
      </species>
      <species metaid="M_atp_c" sboTerm="SBO:0000247" id="M_atp_c" name="ATP C10H12N5O13P3" hasOnlySubstanceUnits="true" boundaryCondition="false" constant="false">
        <annotation>
          <rdf:RDF xmlns:rdf="http://www.w3.org/1999/02/22-rdf-syntax-ns#" xmlns:dcterms="http://purl.org/dc/terms/" xmlns:vCard="http://www.w3.org/2001/vcard-rdf/3.0#" xmlns:vCard4="http://www.w3.org/2006/vcard/ns#" xmlns:bqbiol="http://biomodels.net/biology-qualifiers/" xmlns:bqmodel="http://biomodels.net/model-qualifiers/">
            <rdf:Description rdf:about="#M_atp_c">
              <bqbiol:is>
                <rdf:Bag>
                  <rdf:li rdf:resource="http://identifiers.org/CHEBI:15422"/>
                  <rdf:li rdf:resource="http://identifiers.org/CHEBI:237958"/>
                  <rdf:li rdf:resource="http://identifiers.org/CHEBI:30616"/>
                  <rdf:li rdf:resource="http://identifiers.org/CHEBI:57299"/>
                  <rdf:li rdf:resource="http://identifiers.org/hmdb:HMDB0000538"/>
                  <rdf:li rdf:resource="http://identifiers.org/kegg.compound:C00002"/>
                  <rdf:li rdf:resource="http://identifiers.org/kegg.drug:D08646"/>
                  <rdf:li rdf:resource="http://identifiers.org/metacyc.compound:ATP"/>
                  <rdf:li rdf:resource="http://identifiers.org/metanetx.chemical:MNXM3"/>
                  <rdf:li rdf:resource="http://identifiers.org/reactome:R-ALL-113592"/>
                  <rdf:li rdf:resource="http://identifiers.org/reactome:R-ALL-113593"/>
                  <rdf:li rdf:resource="http://identifiers.org/reactome:R-ALL-114570"/>
                  <rdf:li rdf:resource="http://identifiers.org/reactome:R-ALL-114571"/>
                  <rdf:li rdf:resource="http://identifiers.org/reactome:R-ALL-139836"/>
                  <rdf:li rdf:resource="http://identifiers.org/reactome:R-ALL-211579"/>
                  <rdf:li rdf:resource="http://identifiers.org/reactome:R-ALL-29358"/>
                  <rdf:li rdf:resource="http://identifiers.org/reactome:R-ALL-389573"/>
                  <rdf:li rdf:resource="http://identifiers.org/reactome:R-ALL-5632460"/>
                  <rdf:li rdf:resource="http://identifiers.org/sabiork.compound:34"/>
                  <rdf:li rdf:resource="http://identifiers.org/seed.compound:cpd00002"/>
                </rdf:Bag>
              </bqbiol:is>
            </rdf:Description>
          </rdf:RDF>
        </annotation>
      </species>
      <species metaid="M_hdcea_c" sboTerm="SBO:0000247" id="M_hdcea_c" name="Hexadecenoate (n-C16:1)" hasOnlySubstanceUnits="true" boundaryCondition="false" constant="false">
        <annotation>
          <rdf:RDF xmlns:rdf="http://www.w3.org/1999/02/22-rdf-syntax-ns#" xmlns:dcterms="http://purl.org/dc/terms/" xmlns:vCard="http://www.w3.org/2001/vcard-rdf/3.0#" xmlns:vCard4="http://www.w3.org/2006/vcard/ns#" xmlns:bqbiol="http://biomodels.net/biology-qualifiers/" xmlns:bqmodel="http://biomodels.net/model-qualifiers/">
            <rdf:Description rdf:about="#M_hdcea_c">
              <bqbiol:is>
                <rdf:Bag>
                  <rdf:li rdf:resource="http://identifiers.org/CHEBI:28716"/>
                  <rdf:li rdf:resource="http://identifiers.org/CHEBI:32372"/>
                  <rdf:li rdf:resource="http://identifiers.org/SLM:000000411"/>
                  <rdf:li rdf:resource="http://identifiers.org/hmdb:HMDB0003229"/>
                  <rdf:li rdf:resource="http://identifiers.org/kegg.compound:C08362"/>
                  <rdf:li rdf:resource="http://identifiers.org/lipidmaps:LMFA01030056"/>
                  <rdf:li rdf:resource="http://identifiers.org/metacyc.compound:CPD-9245"/>
                  <rdf:li rdf:resource="http://identifiers.org/metanetx.chemical:MNXM1107900"/>
                  <rdf:li rdf:resource="http://identifiers.org/reactome:R-ALL-400486"/>
                  <rdf:li rdf:resource="http://identifiers.org/sabiork.compound:10457"/>
                  <rdf:li rdf:resource="http://identifiers.org/seed.compound:cpd05274"/>
                </rdf:Bag>
              </bqbiol:is>
            </rdf:Description>
          </rdf:RDF>
        </annotation>
      </species>
      <species metaid="M_amp_c" sboTerm="SBO:0000247" id="M_amp_c" name="AMP C10H12N5O7P" hasOnlySubstanceUnits="true" boundaryCondition="false" constant="false">
        <annotation>
          <rdf:RDF xmlns:rdf="http://www.w3.org/1999/02/22-rdf-syntax-ns#" xmlns:dcterms="http://purl.org/dc/terms/" xmlns:vCard="http://www.w3.org/2001/vcard-rdf/3.0#" xmlns:vCard4="http://www.w3.org/2006/vcard/ns#" xmlns:bqbiol="http://biomodels.net/biology-qualifiers/" xmlns:bqmodel="http://biomodels.net/model-qualifiers/">
            <rdf:Description rdf:about="#M_amp_c">
              <bqbiol:is>
                <rdf:Bag>
                  <rdf:li rdf:resource="http://identifiers.org/CHEBI:16027"/>
                  <rdf:li rdf:resource="http://identifiers.org/CHEBI:40721"/>
                  <rdf:li rdf:resource="http://identifiers.org/CHEBI:456215"/>
                  <rdf:li rdf:resource="http://identifiers.org/hmdb:HMDB0000045"/>
                  <rdf:li rdf:resource="http://identifiers.org/kegg.compound:C00020"/>
                  <rdf:li rdf:resource="http://identifiers.org/kegg.drug:D02769"/>
                  <rdf:li rdf:resource="http://identifiers.org/metacyc.compound:AMP"/>
                  <rdf:li rdf:resource="http://identifiers.org/metacyc.compound:AMP-GROUP"/>
                  <rdf:li rdf:resource="http://identifiers.org/metanetx.chemical:MNXM728294"/>
                  <rdf:li rdf:resource="http://identifiers.org/reactome:R-ALL-109275"/>
                  <rdf:li rdf:resource="http://identifiers.org/reactome:R-ALL-159448"/>
                  <rdf:li rdf:resource="http://identifiers.org/reactome:R-ALL-164121"/>
                  <rdf:li rdf:resource="http://identifiers.org/reactome:R-ALL-2046064"/>
                  <rdf:li rdf:resource="http://identifiers.org/reactome:R-ALL-389620"/>
                  <rdf:li rdf:resource="http://identifiers.org/reactome:R-ALL-76577"/>
                  <rdf:li rdf:resource="http://identifiers.org/sabiork.compound:1273"/>
                  <rdf:li rdf:resource="http://identifiers.org/seed.compound:cpd00018"/>
                </rdf:Bag>
              </bqbiol:is>
            </rdf:Description>
          </rdf:RDF>
        </annotation>
      </species>
      <species metaid="M_ppi_c" sboTerm="SBO:0000247" id="M_ppi_c" name="Diphosphate" hasOnlySubstanceUnits="true" boundaryCondition="false" constant="false">
        <annotation>
          <rdf:RDF xmlns:rdf="http://www.w3.org/1999/02/22-rdf-syntax-ns#" xmlns:dcterms="http://purl.org/dc/terms/" xmlns:vCard="http://www.w3.org/2001/vcard-rdf/3.0#" xmlns:vCard4="http://www.w3.org/2006/vcard/ns#" xmlns:bqbiol="http://biomodels.net/biology-qualifiers/" xmlns:bqmodel="http://biomodels.net/model-qualifiers/">
            <rdf:Description rdf:about="#M_ppi_c">
              <bqbiol:is>
                <rdf:Bag>
                  <rdf:li rdf:resource="http://identifiers.org/CHEBI:18361"/>
                  <rdf:li rdf:resource="http://identifiers.org/CHEBI:29888"/>
                  <rdf:li rdf:resource="http://identifiers.org/CHEBI:33017"/>
                  <rdf:li rdf:resource="http://identifiers.org/CHEBI:33019"/>
                  <rdf:li rdf:resource="http://identifiers.org/CHEBI:45212"/>
                  <rdf:li rdf:resource="http://identifiers.org/hmdb:HMDB0000250"/>
                  <rdf:li rdf:resource="http://identifiers.org/kegg.compound:C00013"/>
                  <rdf:li rdf:resource="http://identifiers.org/metacyc.compound:PPI"/>
                  <rdf:li rdf:resource="http://identifiers.org/metacyc.compound:PYROPHOSPHATE-GROUP"/>
                  <rdf:li rdf:resource="http://identifiers.org/metanetx.chemical:MNXM11"/>
                  <rdf:li rdf:resource="http://identifiers.org/reactome:R-ALL-111294"/>
                  <rdf:li rdf:resource="http://identifiers.org/reactome:R-ALL-113541"/>
                  <rdf:li rdf:resource="http://identifiers.org/reactome:R-ALL-113542"/>
                  <rdf:li rdf:resource="http://identifiers.org/reactome:R-ALL-114654"/>
                  <rdf:li rdf:resource="http://identifiers.org/reactome:R-ALL-159450"/>
                  <rdf:li rdf:resource="http://identifiers.org/reactome:R-ALL-2046049"/>
                  <rdf:li rdf:resource="http://identifiers.org/reactome:R-ALL-389593"/>
                  <rdf:li rdf:resource="http://identifiers.org/sabiork.compound:1267"/>
                  <rdf:li rdf:resource="http://identifiers.org/seed.compound:cpd00012"/>
                  <rdf:li rdf:resource="http://identifiers.org/seed.compound:cpd27828"/>
                </rdf:Bag>
              </bqbiol:is>
            </rdf:Description>
          </rdf:RDF>
        </annotation>
      </species>
      <species metaid="M_ocdcea_c" sboTerm="SBO:0000247" id="M_ocdcea_c" name="Octadecenoate (n-C18:1)" hasOnlySubstanceUnits="true" boundaryCondition="false" constant="false">
        <annotation>
          <rdf:RDF xmlns:rdf="http://www.w3.org/1999/02/22-rdf-syntax-ns#" xmlns:dcterms="http://purl.org/dc/terms/" xmlns:vCard="http://www.w3.org/2001/vcard-rdf/3.0#" xmlns:vCard4="http://www.w3.org/2006/vcard/ns#" xmlns:bqbiol="http://biomodels.net/biology-qualifiers/" xmlns:bqmodel="http://biomodels.net/model-qualifiers/">
            <rdf:Description rdf:about="#M_ocdcea_c">
              <bqbiol:is>
                <rdf:Bag>
                  <rdf:li rdf:resource="http://identifiers.org/CHEBI:16196"/>
                  <rdf:li rdf:resource="http://identifiers.org/CHEBI:30823"/>
                  <rdf:li rdf:resource="http://identifiers.org/SLM:000000418"/>
                  <rdf:li rdf:resource="http://identifiers.org/hmdb:HMDB0000207"/>
                  <rdf:li rdf:resource="http://identifiers.org/hmdb:HMDB0000573"/>
                  <rdf:li rdf:resource="http://identifiers.org/kegg.compound:C00712"/>
                  <rdf:li rdf:resource="http://identifiers.org/kegg.drug:D02315"/>
                  <rdf:li rdf:resource="http://identifiers.org/lipidmaps:LMFA01030002"/>
                  <rdf:li rdf:resource="http://identifiers.org/lipidmaps:LMFA01030763"/>
                  <rdf:li rdf:resource="http://identifiers.org/lipidmaps:LMFA01030810"/>
                  <rdf:li rdf:resource="http://identifiers.org/metacyc.compound:OLEATE-CPD"/>
                  <rdf:li rdf:resource="http://identifiers.org/metanetx.chemical:MNXM1107708"/>
                  <rdf:li rdf:resource="http://identifiers.org/reactome:R-ALL-2864104"/>
                  <rdf:li rdf:resource="http://identifiers.org/reactome:R-ALL-3632879"/>
                  <rdf:li rdf:resource="http://identifiers.org/reactome:R-ALL-400431"/>
                  <rdf:li rdf:resource="http://identifiers.org/reactome:R-ALL-879534"/>
                  <rdf:li rdf:resource="http://identifiers.org/sabiork.compound:2139"/>
                  <rdf:li rdf:resource="http://identifiers.org/sabiork.compound:28897"/>
                  <rdf:li rdf:resource="http://identifiers.org/seed.compound:cpd00536"/>
                </rdf:Bag>
              </bqbiol:is>
            </rdf:Description>
          </rdf:RDF>
        </annotation>
      </species>
      <species metaid="M_octeACP_c" sboTerm="SBO:0000247" id="M_octeACP_c" name="Cis-octadec-11-enoyl-[acyl-carrier protein] (n-C18:1)" hasOnlySubstanceUnits="true" boundaryCondition="false" constant="false">
        <annotation>
          <rdf:RDF xmlns:rdf="http://www.w3.org/1999/02/22-rdf-syntax-ns#" xmlns:dcterms="http://purl.org/dc/terms/" xmlns:vCard="http://www.w3.org/2001/vcard-rdf/3.0#" xmlns:vCard4="http://www.w3.org/2006/vcard/ns#" xmlns:bqbiol="http://biomodels.net/biology-qualifiers/" xmlns:bqmodel="http://biomodels.net/model-qualifiers/">
            <rdf:Description rdf:about="#M_octeACP_c">
              <bqbiol:is>
                <rdf:Bag>
                  <rdf:li rdf:resource="http://identifiers.org/metanetx.chemical:MNXM89950"/>
                </rdf:Bag>
              </bqbiol:is>
            </rdf:Description>
          </rdf:RDF>
        </annotation>
      </species>
      <species metaid="M_ddca_c" sboTerm="SBO:0000247" id="M_ddca_c" name="Dodecanoate (n-C12:0)" hasOnlySubstanceUnits="true" boundaryCondition="false" constant="false">
        <annotation>
          <rdf:RDF xmlns:rdf="http://www.w3.org/1999/02/22-rdf-syntax-ns#" xmlns:dcterms="http://purl.org/dc/terms/" xmlns:vCard="http://www.w3.org/2001/vcard-rdf/3.0#" xmlns:vCard4="http://www.w3.org/2006/vcard/ns#" xmlns:bqbiol="http://biomodels.net/biology-qualifiers/" xmlns:bqmodel="http://biomodels.net/model-qualifiers/">
            <rdf:Description rdf:about="#M_ddca_c">
              <bqbiol:is>
                <rdf:Bag>
                  <rdf:li rdf:resource="http://identifiers.org/CHEBI:18262"/>
                  <rdf:li rdf:resource="http://identifiers.org/CHEBI:30805"/>
                  <rdf:li rdf:resource="http://identifiers.org/SLM:000000719"/>
                  <rdf:li rdf:resource="http://identifiers.org/envipath:32de3cf4-e3e6-4168-956e-32fa5ddb0ce1/compound/fdb1987e-77af-47a5-b3e3-e3bf334e46ea"/>
                  <rdf:li rdf:resource="http://identifiers.org/hmdb:HMDB0000638"/>
                  <rdf:li rdf:resource="http://identifiers.org/kegg.compound:C02679"/>
                  <rdf:li rdf:resource="http://identifiers.org/kegg.drug:D10714"/>
                  <rdf:li rdf:resource="http://identifiers.org/lipidmaps:LMFA01010012"/>
                  <rdf:li rdf:resource="http://identifiers.org/lipidmaps:LMFA01010043"/>
                  <rdf:li rdf:resource="http://identifiers.org/metacyc.compound:DODECANOATE"/>
                  <rdf:li rdf:resource="http://identifiers.org/metanetx.chemical:MNXM402"/>
                  <rdf:li rdf:resource="http://identifiers.org/reactome:R-ALL-33549"/>
                  <rdf:li rdf:resource="http://identifiers.org/reactome:R-ALL-449678"/>
                  <rdf:li rdf:resource="http://identifiers.org/reactome:R-ALL-879557"/>
                  <rdf:li rdf:resource="http://identifiers.org/sabiork.compound:2488"/>
                  <rdf:li rdf:resource="http://identifiers.org/seed.compound:cpd01741"/>
                </rdf:Bag>
              </bqbiol:is>
            </rdf:Description>
          </rdf:RDF>
        </annotation>
      </species>
      <species metaid="M_ddcaACP_c" sboTerm="SBO:0000247" id="M_ddcaACP_c" name="Dodecanoyl-ACP (n-C12:0ACP)" hasOnlySubstanceUnits="true" boundaryCondition="false" constant="false">
        <annotation>
          <rdf:RDF xmlns:rdf="http://www.w3.org/1999/02/22-rdf-syntax-ns#" xmlns:dcterms="http://purl.org/dc/terms/" xmlns:vCard="http://www.w3.org/2001/vcard-rdf/3.0#" xmlns:vCard4="http://www.w3.org/2006/vcard/ns#" xmlns:bqbiol="http://biomodels.net/biology-qualifiers/" xmlns:bqmodel="http://biomodels.net/model-qualifiers/">
            <rdf:Description rdf:about="#M_ddcaACP_c">
              <bqbiol:is>
                <rdf:Bag>
                  <rdf:li rdf:resource="http://identifiers.org/kegg.compound:C05223"/>
                  <rdf:li rdf:resource="http://identifiers.org/metanetx.chemical:MNXM726234"/>
                  <rdf:li rdf:resource="http://identifiers.org/sabiork.compound:7816"/>
                </rdf:Bag>
              </bqbiol:is>
            </rdf:Description>
          </rdf:RDF>
        </annotation>
      </species>
      <species metaid="M_octa_c" sboTerm="SBO:0000247" id="M_octa_c" name="Octanoate (n-C8:0)" hasOnlySubstanceUnits="true" boundaryCondition="false" constant="false">
        <annotation>
          <rdf:RDF xmlns:rdf="http://www.w3.org/1999/02/22-rdf-syntax-ns#" xmlns:dcterms="http://purl.org/dc/terms/" xmlns:vCard="http://www.w3.org/2001/vcard-rdf/3.0#" xmlns:vCard4="http://www.w3.org/2006/vcard/ns#" xmlns:bqbiol="http://biomodels.net/biology-qualifiers/" xmlns:bqmodel="http://biomodels.net/model-qualifiers/">
            <rdf:Description rdf:about="#M_octa_c">
              <bqbiol:is>
                <rdf:Bag>
                  <rdf:li rdf:resource="http://identifiers.org/CHEBI:25646"/>
                  <rdf:li rdf:resource="http://identifiers.org/CHEBI:28837"/>
                  <rdf:li rdf:resource="http://identifiers.org/SLM:000000853"/>
                  <rdf:li rdf:resource="http://identifiers.org/envipath:32de3cf4-e3e6-4168-956e-32fa5ddb0ce1/compound/2202db6c-dc64-4714-9f17-23dbbb8d637f"/>
                  <rdf:li rdf:resource="http://identifiers.org/envipath:5882df9c-dae1-4d80-a40e-db4724271456/compound/7623a8e3-3436-493a-ad6e-13af00ad46d8"/>
                  <rdf:li rdf:resource="http://identifiers.org/envipath:650babc9-9d68-4b73-9332-11972ca26f7b/compound/fa5b4ef6-749e-42db-a909-7c6e56587bdd"/>
                  <rdf:li rdf:resource="http://identifiers.org/hmdb:HMDB0000482"/>
                  <rdf:li rdf:resource="http://identifiers.org/kegg.compound:C06423"/>
                  <rdf:li rdf:resource="http://identifiers.org/kegg.drug:D05220"/>
                  <rdf:li rdf:resource="http://identifiers.org/lipidmaps:LMFA01010008"/>
                  <rdf:li rdf:resource="http://identifiers.org/metacyc.compound:CPD-195"/>
                  <rdf:li rdf:resource="http://identifiers.org/metanetx.chemical:MNXM750"/>
                  <rdf:li rdf:resource="http://identifiers.org/reactome:R-ALL-422042"/>
                  <rdf:li rdf:resource="http://identifiers.org/sabiork.compound:2889"/>
                  <rdf:li rdf:resource="http://identifiers.org/seed.compound:cpd03846"/>
                </rdf:Bag>
              </bqbiol:is>
            </rdf:Description>
          </rdf:RDF>
        </annotation>
      </species>
      <species metaid="M_ocACP_c" sboTerm="SBO:0000247" id="M_ocACP_c" name="Octanoyl-ACP (n-C8:0ACP)" hasOnlySubstanceUnits="true" boundaryCondition="false" constant="false">
        <annotation>
          <rdf:RDF xmlns:rdf="http://www.w3.org/1999/02/22-rdf-syntax-ns#" xmlns:dcterms="http://purl.org/dc/terms/" xmlns:vCard="http://www.w3.org/2001/vcard-rdf/3.0#" xmlns:vCard4="http://www.w3.org/2006/vcard/ns#" xmlns:bqbiol="http://biomodels.net/biology-qualifiers/" xmlns:bqmodel="http://biomodels.net/model-qualifiers/">
            <rdf:Description rdf:about="#M_ocACP_c">
              <bqbiol:is>
                <rdf:Bag>
                  <rdf:li rdf:resource="http://identifiers.org/metanetx.chemical:MNXM90185"/>
                </rdf:Bag>
              </bqbiol:is>
            </rdf:Description>
          </rdf:RDF>
        </annotation>
      </species>
      <species metaid="M_acald_e" sboTerm="SBO:0000247" id="M_acald_e" name="Acetaldehyde" hasOnlySubstanceUnits="true" boundaryCondition="false" constant="false">
        <annotation>
          <rdf:RDF xmlns:rdf="http://www.w3.org/1999/02/22-rdf-syntax-ns#" xmlns:dcterms="http://purl.org/dc/terms/" xmlns:vCard="http://www.w3.org/2001/vcard-rdf/3.0#" xmlns:vCard4="http://www.w3.org/2006/vcard/ns#" xmlns:bqbiol="http://biomodels.net/biology-qualifiers/" xmlns:bqmodel="http://biomodels.net/model-qualifiers/">
            <rdf:Description rdf:about="#M_acald_e">
              <bqbiol:is>
                <rdf:Bag>
                  <rdf:li rdf:resource="http://identifiers.org/CHEBI:15343"/>
                  <rdf:li rdf:resource="http://identifiers.org/envipath:32de3cf4-e3e6-4168-956e-32fa5ddb0ce1/compound/78f3645f-408e-4001-9dda-a52ea62a15d4"/>
                  <rdf:li rdf:resource="http://identifiers.org/envipath:4fd7f3e0-dd25-43ac-9453-dda3e52396e4/compound/9c8865b2-a99d-42e4-a042-c88504f04b51"/>
                  <rdf:li rdf:resource="http://identifiers.org/envipath:5882df9c-dae1-4d80-a40e-db4724271456/compound/47aa8e53-36ae-4be3-987c-c1cfab66af78"/>
                  <rdf:li rdf:resource="http://identifiers.org/envipath:650babc9-9d68-4b73-9332-11972ca26f7b/compound/ee2c714d-ff9d-4df8-b343-48c1ec76ef0e"/>
                  <rdf:li rdf:resource="http://identifiers.org/hmdb:HMDB0000990"/>
                  <rdf:li rdf:resource="http://identifiers.org/kegg.compound:C00084"/>
                  <rdf:li rdf:resource="http://identifiers.org/metacyc.compound:ACETALD"/>
                  <rdf:li rdf:resource="http://identifiers.org/metanetx.chemical:MNXM75"/>
                  <rdf:li rdf:resource="http://identifiers.org/reactome:R-ALL-113532"/>
                  <rdf:li rdf:resource="http://identifiers.org/reactome:R-ALL-113681"/>
                  <rdf:li rdf:resource="http://identifiers.org/reactome:R-ALL-113745"/>
                  <rdf:li rdf:resource="http://identifiers.org/reactome:R-ALL-29510"/>
                  <rdf:li rdf:resource="http://identifiers.org/sabiork.compound:1292"/>
                  <rdf:li rdf:resource="http://identifiers.org/seed.compound:cpd00071"/>
                </rdf:Bag>
              </bqbiol:is>
            </rdf:Description>
          </rdf:RDF>
        </annotation>
      </species>
      <species metaid="M_acald_c" sboTerm="SBO:0000247" id="M_acald_c" name="Acetaldehyde" hasOnlySubstanceUnits="true" boundaryCondition="false" constant="false">
        <annotation>
          <rdf:RDF xmlns:rdf="http://www.w3.org/1999/02/22-rdf-syntax-ns#" xmlns:dcterms="http://purl.org/dc/terms/" xmlns:vCard="http://www.w3.org/2001/vcard-rdf/3.0#" xmlns:vCard4="http://www.w3.org/2006/vcard/ns#" xmlns:bqbiol="http://biomodels.net/biology-qualifiers/" xmlns:bqmodel="http://biomodels.net/model-qualifiers/">
            <rdf:Description rdf:about="#M_acald_c">
              <bqbiol:is>
                <rdf:Bag>
                  <rdf:li rdf:resource="http://identifiers.org/CHEBI:15343"/>
                  <rdf:li rdf:resource="http://identifiers.org/envipath:32de3cf4-e3e6-4168-956e-32fa5ddb0ce1/compound/78f3645f-408e-4001-9dda-a52ea62a15d4"/>
                  <rdf:li rdf:resource="http://identifiers.org/envipath:4fd7f3e0-dd25-43ac-9453-dda3e52396e4/compound/9c8865b2-a99d-42e4-a042-c88504f04b51"/>
                  <rdf:li rdf:resource="http://identifiers.org/envipath:5882df9c-dae1-4d80-a40e-db4724271456/compound/47aa8e53-36ae-4be3-987c-c1cfab66af78"/>
                  <rdf:li rdf:resource="http://identifiers.org/envipath:650babc9-9d68-4b73-9332-11972ca26f7b/compound/ee2c714d-ff9d-4df8-b343-48c1ec76ef0e"/>
                  <rdf:li rdf:resource="http://identifiers.org/hmdb:HMDB0000990"/>
                  <rdf:li rdf:resource="http://identifiers.org/kegg.compound:C00084"/>
                  <rdf:li rdf:resource="http://identifiers.org/metacyc.compound:ACETALD"/>
                  <rdf:li rdf:resource="http://identifiers.org/metanetx.chemical:MNXM75"/>
                  <rdf:li rdf:resource="http://identifiers.org/reactome:R-ALL-113532"/>
                  <rdf:li rdf:resource="http://identifiers.org/reactome:R-ALL-113681"/>
                  <rdf:li rdf:resource="http://identifiers.org/reactome:R-ALL-113745"/>
                  <rdf:li rdf:resource="http://identifiers.org/reactome:R-ALL-29510"/>
                  <rdf:li rdf:resource="http://identifiers.org/sabiork.compound:1292"/>
                  <rdf:li rdf:resource="http://identifiers.org/seed.compound:cpd00071"/>
                </rdf:Bag>
              </bqbiol:is>
            </rdf:Description>
          </rdf:RDF>
        </annotation>
      </species>
      <species metaid="M_acald_p" sboTerm="SBO:0000247" id="M_acald_p" name="Acetaldehyde" hasOnlySubstanceUnits="true" boundaryCondition="false" constant="false">
        <annotation>
          <rdf:RDF xmlns:rdf="http://www.w3.org/1999/02/22-rdf-syntax-ns#" xmlns:dcterms="http://purl.org/dc/terms/" xmlns:vCard="http://www.w3.org/2001/vcard-rdf/3.0#" xmlns:vCard4="http://www.w3.org/2006/vcard/ns#" xmlns:bqbiol="http://biomodels.net/biology-qualifiers/" xmlns:bqmodel="http://biomodels.net/model-qualifiers/">
            <rdf:Description rdf:about="#M_acald_p">
              <bqbiol:is>
                <rdf:Bag>
                  <rdf:li rdf:resource="http://identifiers.org/CHEBI:15343"/>
                  <rdf:li rdf:resource="http://identifiers.org/envipath:32de3cf4-e3e6-4168-956e-32fa5ddb0ce1/compound/78f3645f-408e-4001-9dda-a52ea62a15d4"/>
                  <rdf:li rdf:resource="http://identifiers.org/envipath:4fd7f3e0-dd25-43ac-9453-dda3e52396e4/compound/9c8865b2-a99d-42e4-a042-c88504f04b51"/>
                  <rdf:li rdf:resource="http://identifiers.org/envipath:5882df9c-dae1-4d80-a40e-db4724271456/compound/47aa8e53-36ae-4be3-987c-c1cfab66af78"/>
                  <rdf:li rdf:resource="http://identifiers.org/envipath:650babc9-9d68-4b73-9332-11972ca26f7b/compound/ee2c714d-ff9d-4df8-b343-48c1ec76ef0e"/>
                  <rdf:li rdf:resource="http://identifiers.org/hmdb:HMDB0000990"/>
                  <rdf:li rdf:resource="http://identifiers.org/kegg.compound:C00084"/>
                  <rdf:li rdf:resource="http://identifiers.org/metacyc.compound:ACETALD"/>
                  <rdf:li rdf:resource="http://identifiers.org/metanetx.chemical:MNXM75"/>
                  <rdf:li rdf:resource="http://identifiers.org/reactome:R-ALL-113532"/>
                  <rdf:li rdf:resource="http://identifiers.org/reactome:R-ALL-113681"/>
                  <rdf:li rdf:resource="http://identifiers.org/reactome:R-ALL-113745"/>
                  <rdf:li rdf:resource="http://identifiers.org/reactome:R-ALL-29510"/>
                  <rdf:li rdf:resource="http://identifiers.org/sabiork.compound:1292"/>
                  <rdf:li rdf:resource="http://identifiers.org/seed.compound:cpd00071"/>
                </rdf:Bag>
              </bqbiol:is>
            </rdf:Description>
          </rdf:RDF>
        </annotation>
      </species>
      <species metaid="M_accoa_c" sboTerm="SBO:0000247" id="M_accoa_c" name="Acetyl-CoA" hasOnlySubstanceUnits="true" boundaryCondition="false" constant="false">
        <annotation>
          <rdf:RDF xmlns:rdf="http://www.w3.org/1999/02/22-rdf-syntax-ns#" xmlns:dcterms="http://purl.org/dc/terms/" xmlns:vCard="http://www.w3.org/2001/vcard-rdf/3.0#" xmlns:vCard4="http://www.w3.org/2006/vcard/ns#" xmlns:bqbiol="http://biomodels.net/biology-qualifiers/" xmlns:bqmodel="http://biomodels.net/model-qualifiers/">
            <rdf:Description rdf:about="#M_accoa_c">
              <bqbiol:is>
                <rdf:Bag>
                  <rdf:li rdf:resource="http://identifiers.org/CHEBI:15351"/>
                  <rdf:li rdf:resource="http://identifiers.org/CHEBI:57288"/>
                  <rdf:li rdf:resource="http://identifiers.org/SLM:000000297"/>
                  <rdf:li rdf:resource="http://identifiers.org/envipath:32de3cf4-e3e6-4168-956e-32fa5ddb0ce1/compound/57bd5e24-9d14-4b91-bc60-64c8ea6c2d11"/>
                  <rdf:li rdf:resource="http://identifiers.org/hmdb:HMDB0001206"/>
                  <rdf:li rdf:resource="http://identifiers.org/kegg.compound:C00024"/>
                  <rdf:li rdf:resource="http://identifiers.org/lipidmaps:LMFA07050281"/>
                  <rdf:li rdf:resource="http://identifiers.org/metacyc.compound:ACETYL-COA"/>
                  <rdf:li rdf:resource="http://identifiers.org/metanetx.chemical:MNXM1104266"/>
                  <rdf:li rdf:resource="http://identifiers.org/reactome:R-ALL-113559"/>
                  <rdf:li rdf:resource="http://identifiers.org/reactome:R-ALL-113560"/>
                  <rdf:li rdf:resource="http://identifiers.org/reactome:R-ALL-353123"/>
                  <rdf:li rdf:resource="http://identifiers.org/reactome:R-ALL-727753"/>
                  <rdf:li rdf:resource="http://identifiers.org/reactome:R-ALL-76183"/>
                  <rdf:li rdf:resource="http://identifiers.org/sabiork.compound:1276"/>
                  <rdf:li rdf:resource="http://identifiers.org/seed.compound:cpd00022"/>
                </rdf:Bag>
              </bqbiol:is>
            </rdf:Description>
          </rdf:RDF>
        </annotation>
      </species>
      <species metaid="M_hco3_c" sboTerm="SBO:0000247" id="M_hco3_c" name="Bicarbonate" hasOnlySubstanceUnits="true" boundaryCondition="false" constant="false">
        <annotation>
          <rdf:RDF xmlns:rdf="http://www.w3.org/1999/02/22-rdf-syntax-ns#" xmlns:dcterms="http://purl.org/dc/terms/" xmlns:vCard="http://www.w3.org/2001/vcard-rdf/3.0#" xmlns:vCard4="http://www.w3.org/2006/vcard/ns#" xmlns:bqbiol="http://biomodels.net/biology-qualifiers/" xmlns:bqmodel="http://biomodels.net/model-qualifiers/">
            <rdf:Description rdf:about="#M_hco3_c">
              <bqbiol:is>
                <rdf:Bag>
                  <rdf:li rdf:resource="http://identifiers.org/CHEBI:17544"/>
                  <rdf:li rdf:resource="http://identifiers.org/CHEBI:28976"/>
                  <rdf:li rdf:resource="http://identifiers.org/CHEBI:41609"/>
                  <rdf:li rdf:resource="http://identifiers.org/bigg.metabolite:h2co3"/>
                  <rdf:li rdf:resource="http://identifiers.org/envipath:4fd7f3e0-dd25-43ac-9453-dda3e52396e4/compound/c78c72b7-2f2b-4dde-9f3d-80bb61a1da3e"/>
                  <rdf:li rdf:resource="http://identifiers.org/envipath:650babc9-9d68-4b73-9332-11972ca26f7b/compound/34be09c7-8615-4ee1-806a-6a93ae28d922"/>
                  <rdf:li rdf:resource="http://identifiers.org/hmdb:HMDB0000595"/>
                  <rdf:li rdf:resource="http://identifiers.org/kegg.compound:C00288"/>
                  <rdf:li rdf:resource="http://identifiers.org/kegg.compound:C01353"/>
                  <rdf:li rdf:resource="http://identifiers.org/metacyc.compound:CO3"/>
                  <rdf:li rdf:resource="http://identifiers.org/metacyc.compound:H2CO3"/>
                  <rdf:li rdf:resource="http://identifiers.org/metacyc.compound:HCO3"/>
                  <rdf:li rdf:resource="http://identifiers.org/metanetx.chemical:MNXM60"/>
                  <rdf:li rdf:resource="http://identifiers.org/reactome:R-ALL-111627"/>
                  <rdf:li rdf:resource="http://identifiers.org/reactome:R-ALL-2101051"/>
                  <rdf:li rdf:resource="http://identifiers.org/reactome:R-ALL-29896"/>
                  <rdf:li rdf:resource="http://identifiers.org/reactome:R-ALL-425425"/>
                  <rdf:li rdf:resource="http://identifiers.org/sabiork.compound:1916"/>
                  <rdf:li rdf:resource="http://identifiers.org/sabiork.compound:2275"/>
                  <rdf:li rdf:resource="http://identifiers.org/seed.compound:cpd00242"/>
                </rdf:Bag>
              </bqbiol:is>
            </rdf:Description>
          </rdf:RDF>
        </annotation>
      </species>
      <species metaid="M_adp_c" sboTerm="SBO:0000247" id="M_adp_c" name="ADP C10H12N5O10P2" hasOnlySubstanceUnits="true" boundaryCondition="false" constant="false">
        <annotation>
          <rdf:RDF xmlns:rdf="http://www.w3.org/1999/02/22-rdf-syntax-ns#" xmlns:dcterms="http://purl.org/dc/terms/" xmlns:vCard="http://www.w3.org/2001/vcard-rdf/3.0#" xmlns:vCard4="http://www.w3.org/2006/vcard/ns#" xmlns:bqbiol="http://biomodels.net/biology-qualifiers/" xmlns:bqmodel="http://biomodels.net/model-qualifiers/">
            <rdf:Description rdf:about="#M_adp_c">
              <bqbiol:is>
                <rdf:Bag>
                  <rdf:li rdf:resource="http://identifiers.org/CHEBI:16761"/>
                  <rdf:li rdf:resource="http://identifiers.org/CHEBI:456216"/>
                  <rdf:li rdf:resource="http://identifiers.org/CHEBI:87518"/>
                  <rdf:li rdf:resource="http://identifiers.org/hmdb:HMDB0001341"/>
                  <rdf:li rdf:resource="http://identifiers.org/kegg.compound:C00008"/>
                  <rdf:li rdf:resource="http://identifiers.org/kegg.glycan:G11113"/>
                  <rdf:li rdf:resource="http://identifiers.org/metacyc.compound:ADP"/>
                  <rdf:li rdf:resource="http://identifiers.org/metacyc.compound:ADP-GROUP"/>
                  <rdf:li rdf:resource="http://identifiers.org/metanetx.chemical:MNXM40333"/>
                  <rdf:li rdf:resource="http://identifiers.org/reactome:R-ALL-113581"/>
                  <rdf:li rdf:resource="http://identifiers.org/reactome:R-ALL-113582"/>
                  <rdf:li rdf:resource="http://identifiers.org/reactome:R-ALL-114564"/>
                  <rdf:li rdf:resource="http://identifiers.org/reactome:R-ALL-114565"/>
                  <rdf:li rdf:resource="http://identifiers.org/reactome:R-ALL-196180"/>
                  <rdf:li rdf:resource="http://identifiers.org/reactome:R-ALL-211606"/>
                  <rdf:li rdf:resource="http://identifiers.org/reactome:R-ALL-29370"/>
                  <rdf:li rdf:resource="http://identifiers.org/reactome:R-ALL-5632457"/>
                  <rdf:li rdf:resource="http://identifiers.org/reactome:R-ALL-8931884"/>
                  <rdf:li rdf:resource="http://identifiers.org/sabiork.compound:35"/>
                  <rdf:li rdf:resource="http://identifiers.org/seed.compound:cpd00008"/>
                  <rdf:li rdf:resource="http://identifiers.org/seed.compound:cpd22244"/>
                </rdf:Bag>
              </bqbiol:is>
            </rdf:Description>
          </rdf:RDF>
        </annotation>
      </species>
      <species metaid="M_malcoa_c" sboTerm="SBO:0000247" id="M_malcoa_c" name="Malonyl CoA C24H33N7O19P3S" hasOnlySubstanceUnits="true" boundaryCondition="false" constant="false">
        <annotation>
          <rdf:RDF xmlns:rdf="http://www.w3.org/1999/02/22-rdf-syntax-ns#" xmlns:dcterms="http://purl.org/dc/terms/" xmlns:vCard="http://www.w3.org/2001/vcard-rdf/3.0#" xmlns:vCard4="http://www.w3.org/2006/vcard/ns#" xmlns:bqbiol="http://biomodels.net/biology-qualifiers/" xmlns:bqmodel="http://biomodels.net/model-qualifiers/">
            <rdf:Description rdf:about="#M_malcoa_c">
              <bqbiol:is>
                <rdf:Bag>
                  <rdf:li rdf:resource="http://identifiers.org/CHEBI:15531"/>
                  <rdf:li rdf:resource="http://identifiers.org/CHEBI:57384"/>
                  <rdf:li rdf:resource="http://identifiers.org/SLM:000000274"/>
                  <rdf:li rdf:resource="http://identifiers.org/kegg.compound:C00083"/>
                  <rdf:li rdf:resource="http://identifiers.org/lipidmaps:LMFA07050345"/>
                  <rdf:li rdf:resource="http://identifiers.org/metacyc.compound:MALONYL-COA"/>
                  <rdf:li rdf:resource="http://identifiers.org/metanetx.chemical:MNXM1106093"/>
                  <rdf:li rdf:resource="http://identifiers.org/reactome:R-ALL-2046066"/>
                  <rdf:li rdf:resource="http://identifiers.org/reactome:R-ALL-29508"/>
                  <rdf:li rdf:resource="http://identifiers.org/reactome:R-ALL-977323"/>
                  <rdf:li rdf:resource="http://identifiers.org/sabiork.compound:1930"/>
                  <rdf:li rdf:resource="http://identifiers.org/seed.compound:cpd00070"/>
                </rdf:Bag>
              </bqbiol:is>
            </rdf:Description>
          </rdf:RDF>
        </annotation>
      </species>
      <species metaid="M_pep_c" sboTerm="SBO:0000247" id="M_pep_c" name="Phosphoenolpyruvate" hasOnlySubstanceUnits="true" boundaryCondition="false" constant="false">
        <annotation>
          <rdf:RDF xmlns:rdf="http://www.w3.org/1999/02/22-rdf-syntax-ns#" xmlns:dcterms="http://purl.org/dc/terms/" xmlns:vCard="http://www.w3.org/2001/vcard-rdf/3.0#" xmlns:vCard4="http://www.w3.org/2006/vcard/ns#" xmlns:bqbiol="http://biomodels.net/biology-qualifiers/" xmlns:bqmodel="http://biomodels.net/model-qualifiers/">
            <rdf:Description rdf:about="#M_pep_c">
              <bqbiol:is>
                <rdf:Bag>
                  <rdf:li rdf:resource="http://identifiers.org/CHEBI:18021"/>
                  <rdf:li rdf:resource="http://identifiers.org/CHEBI:44897"/>
                  <rdf:li rdf:resource="http://identifiers.org/CHEBI:58702"/>
                  <rdf:li rdf:resource="http://identifiers.org/hmdb:HMDB0000263"/>
                  <rdf:li rdf:resource="http://identifiers.org/kegg.compound:C00074"/>
                  <rdf:li rdf:resource="http://identifiers.org/metacyc.compound:PHOSPHO-ENOL-PYRUVATE"/>
                  <rdf:li rdf:resource="http://identifiers.org/metanetx.chemical:MNXM73"/>
                  <rdf:li rdf:resource="http://identifiers.org/reactome:R-ALL-29492"/>
                  <rdf:li rdf:resource="http://identifiers.org/reactome:R-ALL-372364"/>
                  <rdf:li rdf:resource="http://identifiers.org/sabiork.compound:32"/>
                  <rdf:li rdf:resource="http://identifiers.org/seed.compound:cpd00061"/>
                </rdf:Bag>
              </bqbiol:is>
            </rdf:Description>
          </rdf:RDF>
        </annotation>
      </species>
      <species metaid="M_acgam_e" sboTerm="SBO:0000247" id="M_acgam_e" name="N-Acetyl-D-glucosamine" hasOnlySubstanceUnits="true" boundaryCondition="false" constant="false">
        <annotation>
          <rdf:RDF xmlns:rdf="http://www.w3.org/1999/02/22-rdf-syntax-ns#" xmlns:dcterms="http://purl.org/dc/terms/" xmlns:vCard="http://www.w3.org/2001/vcard-rdf/3.0#" xmlns:vCard4="http://www.w3.org/2006/vcard/ns#" xmlns:bqbiol="http://biomodels.net/biology-qualifiers/" xmlns:bqmodel="http://biomodels.net/model-qualifiers/">
            <rdf:Description rdf:about="#M_acgam_e">
              <bqbiol:is>
                <rdf:Bag>
                  <rdf:li rdf:resource="http://identifiers.org/CHEBI:21601"/>
                  <rdf:li rdf:resource="http://identifiers.org/CHEBI:506227"/>
                  <rdf:li rdf:resource="http://identifiers.org/hmdb:HMDB0000215"/>
                  <rdf:li rdf:resource="http://identifiers.org/kegg.compound:C00140"/>
                  <rdf:li rdf:resource="http://identifiers.org/kegg.compound:C03136"/>
                  <rdf:li rdf:resource="http://identifiers.org/metacyc.compound:N-acetyl-D-glucosamine"/>
                  <rdf:li rdf:resource="http://identifiers.org/metacyc.compound:N-acetyl-D-hexosamines"/>
                  <rdf:li rdf:resource="http://identifiers.org/metanetx.chemical:MNXM1105935"/>
                  <rdf:li rdf:resource="http://identifiers.org/seed.compound:cpd00122"/>
                  <rdf:li rdf:resource="http://identifiers.org/seed.compound:cpd02006"/>
                  <rdf:li rdf:resource="http://identifiers.org/seed.compound:cpd27608"/>
                  <rdf:li rdf:resource="http://identifiers.org/seed.compound:cpd27610"/>
                </rdf:Bag>
              </bqbiol:is>
            </rdf:Description>
          </rdf:RDF>
        </annotation>
      </species>
      <species metaid="M_acgam6p_c" sboTerm="SBO:0000247" id="M_acgam6p_c" name="N-Acetyl-D-glucosamine 6-phosphate" hasOnlySubstanceUnits="true" boundaryCondition="false" constant="false">
        <annotation>
          <rdf:RDF xmlns:rdf="http://www.w3.org/1999/02/22-rdf-syntax-ns#" xmlns:dcterms="http://purl.org/dc/terms/" xmlns:vCard="http://www.w3.org/2001/vcard-rdf/3.0#" xmlns:vCard4="http://www.w3.org/2006/vcard/ns#" xmlns:bqbiol="http://biomodels.net/biology-qualifiers/" xmlns:bqmodel="http://biomodels.net/model-qualifiers/">
            <rdf:Description rdf:about="#M_acgam6p_c">
              <bqbiol:is>
                <rdf:Bag>
                  <rdf:li rdf:resource="http://identifiers.org/CHEBI:15784"/>
                  <rdf:li rdf:resource="http://identifiers.org/CHEBI:57513"/>
                  <rdf:li rdf:resource="http://identifiers.org/hmdb:HMDB0001062"/>
                  <rdf:li rdf:resource="http://identifiers.org/hmdb:HMDB0002817"/>
                  <rdf:li rdf:resource="http://identifiers.org/kegg.compound:C00357"/>
                  <rdf:li rdf:resource="http://identifiers.org/metacyc.compound:CPD-16168"/>
                  <rdf:li rdf:resource="http://identifiers.org/metacyc.compound:N-ACETYL-D-GLUCOSAMINE-6-P"/>
                  <rdf:li rdf:resource="http://identifiers.org/metanetx.chemical:MNXM1105999"/>
                  <rdf:li rdf:resource="http://identifiers.org/reactome:R-ALL-449703"/>
                  <rdf:li rdf:resource="http://identifiers.org/sabiork.compound:1676"/>
                  <rdf:li rdf:resource="http://identifiers.org/sabiork.compound:24986"/>
                  <rdf:li rdf:resource="http://identifiers.org/seed.compound:cpd00293"/>
                  <rdf:li rdf:resource="http://identifiers.org/seed.compound:cpd35349"/>
                </rdf:Bag>
              </bqbiol:is>
            </rdf:Description>
          </rdf:RDF>
        </annotation>
      </species>
      <species metaid="M_pyr_c" sboTerm="SBO:0000247" id="M_pyr_c" name="Pyruvate" hasOnlySubstanceUnits="true" boundaryCondition="false" constant="false">
        <annotation>
          <rdf:RDF xmlns:rdf="http://www.w3.org/1999/02/22-rdf-syntax-ns#" xmlns:dcterms="http://purl.org/dc/terms/" xmlns:vCard="http://www.w3.org/2001/vcard-rdf/3.0#" xmlns:vCard4="http://www.w3.org/2006/vcard/ns#" xmlns:bqbiol="http://biomodels.net/biology-qualifiers/" xmlns:bqmodel="http://biomodels.net/model-qualifiers/">
            <rdf:Description rdf:about="#M_pyr_c">
              <bqbiol:is>
                <rdf:Bag>
                  <rdf:li rdf:resource="http://identifiers.org/CHEBI:15361"/>
                  <rdf:li rdf:resource="http://identifiers.org/CHEBI:177913"/>
                  <rdf:li rdf:resource="http://identifiers.org/CHEBI:32816"/>
                  <rdf:li rdf:resource="http://identifiers.org/envipath:32de3cf4-e3e6-4168-956e-32fa5ddb0ce1/compound/dc01020e-8c7e-4087-9f56-cf8c962b7437"/>
                  <rdf:li rdf:resource="http://identifiers.org/envipath:650babc9-9d68-4b73-9332-11972ca26f7b/compound/ccc99777-54dc-42d4-a97e-009b780d3905"/>
                  <rdf:li rdf:resource="http://identifiers.org/hmdb:HMDB0000243"/>
                  <rdf:li rdf:resource="http://identifiers.org/kegg.compound:C00022"/>
                  <rdf:li rdf:resource="http://identifiers.org/lipidmaps:LMFA01060077"/>
                  <rdf:li rdf:resource="http://identifiers.org/metacyc.compound:PYRUVATE"/>
                  <rdf:li rdf:resource="http://identifiers.org/metanetx.chemical:MNXM23"/>
                  <rdf:li rdf:resource="http://identifiers.org/reactome:R-ALL-113557"/>
                  <rdf:li rdf:resource="http://identifiers.org/reactome:R-ALL-29398"/>
                  <rdf:li rdf:resource="http://identifiers.org/reactome:R-ALL-389680"/>
                  <rdf:li rdf:resource="http://identifiers.org/reactome:R-ALL-429750"/>
                  <rdf:li rdf:resource="http://identifiers.org/sabiork.compound:33"/>
                  <rdf:li rdf:resource="http://identifiers.org/seed.compound:cpd00020"/>
                </rdf:Bag>
              </bqbiol:is>
            </rdf:Description>
          </rdf:RDF>
        </annotation>
      </species>
      <species metaid="M_acgam_p" sboTerm="SBO:0000247" id="M_acgam_p" name="N-Acetyl-D-glucosamine" hasOnlySubstanceUnits="true" boundaryCondition="false" constant="false">
        <annotation>
          <rdf:RDF xmlns:rdf="http://www.w3.org/1999/02/22-rdf-syntax-ns#" xmlns:dcterms="http://purl.org/dc/terms/" xmlns:vCard="http://www.w3.org/2001/vcard-rdf/3.0#" xmlns:vCard4="http://www.w3.org/2006/vcard/ns#" xmlns:bqbiol="http://biomodels.net/biology-qualifiers/" xmlns:bqmodel="http://biomodels.net/model-qualifiers/">
            <rdf:Description rdf:about="#M_acgam_p">
              <bqbiol:is>
                <rdf:Bag>
                  <rdf:li rdf:resource="http://identifiers.org/CHEBI:21601"/>
                  <rdf:li rdf:resource="http://identifiers.org/CHEBI:506227"/>
                  <rdf:li rdf:resource="http://identifiers.org/hmdb:HMDB0000215"/>
                  <rdf:li rdf:resource="http://identifiers.org/kegg.compound:C00140"/>
                  <rdf:li rdf:resource="http://identifiers.org/kegg.compound:C03136"/>
                  <rdf:li rdf:resource="http://identifiers.org/metacyc.compound:N-acetyl-D-glucosamine"/>
                  <rdf:li rdf:resource="http://identifiers.org/metacyc.compound:N-acetyl-D-hexosamines"/>
                  <rdf:li rdf:resource="http://identifiers.org/metanetx.chemical:MNXM1105935"/>
                  <rdf:li rdf:resource="http://identifiers.org/seed.compound:cpd00122"/>
                  <rdf:li rdf:resource="http://identifiers.org/seed.compound:cpd02006"/>
                  <rdf:li rdf:resource="http://identifiers.org/seed.compound:cpd27608"/>
                  <rdf:li rdf:resource="http://identifiers.org/seed.compound:cpd27610"/>
                </rdf:Bag>
              </bqbiol:is>
            </rdf:Description>
          </rdf:RDF>
        </annotation>
      </species>
      <species metaid="M_acglu_c" sboTerm="SBO:0000247" id="M_acglu_c" name="N-Acetyl-L-glutamate" hasOnlySubstanceUnits="true" boundaryCondition="false" constant="false">
        <annotation>
          <rdf:RDF xmlns:rdf="http://www.w3.org/1999/02/22-rdf-syntax-ns#" xmlns:dcterms="http://purl.org/dc/terms/" xmlns:vCard="http://www.w3.org/2001/vcard-rdf/3.0#" xmlns:vCard4="http://www.w3.org/2006/vcard/ns#" xmlns:bqbiol="http://biomodels.net/biology-qualifiers/" xmlns:bqmodel="http://biomodels.net/model-qualifiers/">
            <rdf:Description rdf:about="#M_acglu_c">
              <bqbiol:is>
                <rdf:Bag>
                  <rdf:li rdf:resource="http://identifiers.org/CHEBI:17533"/>
                  <rdf:li rdf:resource="http://identifiers.org/CHEBI:21549"/>
                  <rdf:li rdf:resource="http://identifiers.org/CHEBI:44337"/>
                  <rdf:li rdf:resource="http://identifiers.org/kegg.compound:C00624"/>
                  <rdf:li rdf:resource="http://identifiers.org/metacyc.compound:ACETYL-GLU"/>
                  <rdf:li rdf:resource="http://identifiers.org/metanetx.chemical:MNXM730"/>
                  <rdf:li rdf:resource="http://identifiers.org/reactome:R-ALL-30471"/>
                  <rdf:li rdf:resource="http://identifiers.org/sabiork.compound:2120"/>
                  <rdf:li rdf:resource="http://identifiers.org/seed.compound:cpd00477"/>
                </rdf:Bag>
              </bqbiol:is>
            </rdf:Description>
          </rdf:RDF>
        </annotation>
      </species>
      <species metaid="M_acg5p_c" sboTerm="SBO:0000247" id="M_acg5p_c" name="N-Acetyl-L-glutamyl 5-phosphate" hasOnlySubstanceUnits="true" boundaryCondition="false" constant="false">
        <annotation>
          <rdf:RDF xmlns:rdf="http://www.w3.org/1999/02/22-rdf-syntax-ns#" xmlns:dcterms="http://purl.org/dc/terms/" xmlns:vCard="http://www.w3.org/2001/vcard-rdf/3.0#" xmlns:vCard4="http://www.w3.org/2006/vcard/ns#" xmlns:bqbiol="http://biomodels.net/biology-qualifiers/" xmlns:bqmodel="http://biomodels.net/model-qualifiers/">
            <rdf:Description rdf:about="#M_acg5p_c">
              <bqbiol:is>
                <rdf:Bag>
                  <rdf:li rdf:resource="http://identifiers.org/CHEBI:16878"/>
                  <rdf:li rdf:resource="http://identifiers.org/CHEBI:57936"/>
                  <rdf:li rdf:resource="http://identifiers.org/hmdb:HMDB0006456"/>
                  <rdf:li rdf:resource="http://identifiers.org/kegg.compound:C04133"/>
                  <rdf:li rdf:resource="http://identifiers.org/metacyc.compound:N-ACETYL-GLUTAMYL-P"/>
                  <rdf:li rdf:resource="http://identifiers.org/metanetx.chemical:MNXM1384"/>
                  <rdf:li rdf:resource="http://identifiers.org/sabiork.compound:1790"/>
                  <rdf:li rdf:resource="http://identifiers.org/seed.compound:cpd02552"/>
                </rdf:Bag>
              </bqbiol:is>
            </rdf:Description>
          </rdf:RDF>
        </annotation>
      </species>
      <species metaid="M_glu__L_c" sboTerm="SBO:0000247" id="M_glu__L_c" name="L-Glutamate" hasOnlySubstanceUnits="true" boundaryCondition="false" constant="false">
        <annotation>
          <rdf:RDF xmlns:rdf="http://www.w3.org/1999/02/22-rdf-syntax-ns#" xmlns:dcterms="http://purl.org/dc/terms/" xmlns:vCard="http://www.w3.org/2001/vcard-rdf/3.0#" xmlns:vCard4="http://www.w3.org/2006/vcard/ns#" xmlns:bqbiol="http://biomodels.net/biology-qualifiers/" xmlns:bqmodel="http://biomodels.net/model-qualifiers/">
            <rdf:Description rdf:about="#M_glu__L_c">
              <bqbiol:is>
                <rdf:Bag>
                  <rdf:li rdf:resource="http://identifiers.org/CHEBI:16015"/>
                  <rdf:li rdf:resource="http://identifiers.org/CHEBI:29985"/>
                  <rdf:li rdf:resource="http://identifiers.org/CHEBI:29988"/>
                  <rdf:li rdf:resource="http://identifiers.org/hmdb:HMDB0000148"/>
                  <rdf:li rdf:resource="http://identifiers.org/kegg.compound:C00025"/>
                  <rdf:li rdf:resource="http://identifiers.org/kegg.drug:D00007"/>
                  <rdf:li rdf:resource="http://identifiers.org/metacyc.compound:GLT"/>
                  <rdf:li rdf:resource="http://identifiers.org/metanetx.chemical:MNXM741173"/>
                  <rdf:li rdf:resource="http://identifiers.org/reactome:R-ALL-113552"/>
                  <rdf:li rdf:resource="http://identifiers.org/reactome:R-ALL-210382"/>
                  <rdf:li rdf:resource="http://identifiers.org/reactome:R-ALL-210509"/>
                  <rdf:li rdf:resource="http://identifiers.org/reactome:R-ALL-29404"/>
                  <rdf:li rdf:resource="http://identifiers.org/reactome:R-ALL-428614"/>
                  <rdf:li rdf:resource="http://identifiers.org/sabiork.compound:73"/>
                  <rdf:li rdf:resource="http://identifiers.org/seed.compound:cpd00023"/>
                </rdf:Bag>
              </bqbiol:is>
            </rdf:Description>
          </rdf:RDF>
        </annotation>
      </species>
      <species metaid="M_coa_c" sboTerm="SBO:0000247" id="M_coa_c" name="Coenzyme A" hasOnlySubstanceUnits="true" boundaryCondition="false" constant="false">
        <annotation>
          <rdf:RDF xmlns:rdf="http://www.w3.org/1999/02/22-rdf-syntax-ns#" xmlns:dcterms="http://purl.org/dc/terms/" xmlns:vCard="http://www.w3.org/2001/vcard-rdf/3.0#" xmlns:vCard4="http://www.w3.org/2006/vcard/ns#" xmlns:bqbiol="http://biomodels.net/biology-qualifiers/" xmlns:bqmodel="http://biomodels.net/model-qualifiers/">
            <rdf:Description rdf:about="#M_coa_c">
              <bqbiol:is>
                <rdf:Bag>
                  <rdf:li rdf:resource="http://identifiers.org/CHEBI:15346"/>
                  <rdf:li rdf:resource="http://identifiers.org/CHEBI:57287"/>
                  <rdf:li rdf:resource="http://identifiers.org/envipath:32de3cf4-e3e6-4168-956e-32fa5ddb0ce1/compound/19310484-6aa5-4dcf-b1da-855a8c21ecfd"/>
                  <rdf:li rdf:resource="http://identifiers.org/hmdb:HMDB0001423"/>
                  <rdf:li rdf:resource="http://identifiers.org/kegg.compound:C00010"/>
                  <rdf:li rdf:resource="http://identifiers.org/metacyc.compound:CO-A"/>
                  <rdf:li rdf:resource="http://identifiers.org/metacyc.compound:COA-GROUP"/>
                  <rdf:li rdf:resource="http://identifiers.org/metanetx.chemical:MNXM727276"/>
                  <rdf:li rdf:resource="http://identifiers.org/reactome:R-ALL-162743"/>
                  <rdf:li rdf:resource="http://identifiers.org/reactome:R-ALL-193514"/>
                  <rdf:li rdf:resource="http://identifiers.org/reactome:R-ALL-2485002"/>
                  <rdf:li rdf:resource="http://identifiers.org/reactome:R-ALL-29374"/>
                  <rdf:li rdf:resource="http://identifiers.org/reactome:R-ALL-76194"/>
                  <rdf:li rdf:resource="http://identifiers.org/sabiork.compound:1265"/>
                  <rdf:li rdf:resource="http://identifiers.org/seed.compound:cpd00010"/>
                </rdf:Bag>
              </bqbiol:is>
            </rdf:Description>
          </rdf:RDF>
        </annotation>
      </species>
      <species metaid="M_2obut_c" sboTerm="SBO:0000247" id="M_2obut_c" name="2-Oxobutanoate" hasOnlySubstanceUnits="true" boundaryCondition="false" constant="false">
        <annotation>
          <rdf:RDF xmlns:rdf="http://www.w3.org/1999/02/22-rdf-syntax-ns#" xmlns:dcterms="http://purl.org/dc/terms/" xmlns:vCard="http://www.w3.org/2001/vcard-rdf/3.0#" xmlns:vCard4="http://www.w3.org/2006/vcard/ns#" xmlns:bqbiol="http://biomodels.net/biology-qualifiers/" xmlns:bqmodel="http://biomodels.net/model-qualifiers/">
            <rdf:Description rdf:about="#M_2obut_c">
              <bqbiol:is>
                <rdf:Bag>
                  <rdf:li rdf:resource="http://identifiers.org/CHEBI:144836"/>
                  <rdf:li rdf:resource="http://identifiers.org/CHEBI:16763"/>
                  <rdf:li rdf:resource="http://identifiers.org/CHEBI:30831"/>
                  <rdf:li rdf:resource="http://identifiers.org/envipath:32de3cf4-e3e6-4168-956e-32fa5ddb0ce1/compound/1d8dba15-23b7-4916-91ba-3b00be5e4e8b"/>
                  <rdf:li rdf:resource="http://identifiers.org/envipath:650babc9-9d68-4b73-9332-11972ca26f7b/compound/86a149cf-c031-463b-aa33-253fcbde268f"/>
                  <rdf:li rdf:resource="http://identifiers.org/hmdb:HMDB0000005"/>
                  <rdf:li rdf:resource="http://identifiers.org/kegg.compound:C00109"/>
                  <rdf:li rdf:resource="http://identifiers.org/lipidmaps:LMFA01060002"/>
                  <rdf:li rdf:resource="http://identifiers.org/metacyc.compound:2-OXOBUTANOATE"/>
                  <rdf:li rdf:resource="http://identifiers.org/metanetx.chemical:MNXM159"/>
                  <rdf:li rdf:resource="http://identifiers.org/reactome:R-ALL-936714"/>
                  <rdf:li rdf:resource="http://identifiers.org/sabiork.compound:1934"/>
                  <rdf:li rdf:resource="http://identifiers.org/seed.compound:cpd00094"/>
                </rdf:Bag>
              </bqbiol:is>
            </rdf:Description>
          </rdf:RDF>
        </annotation>
      </species>
      <species metaid="M_2ahbut_c" sboTerm="SBO:0000247" id="M_2ahbut_c" name="(S)-2-Aceto-2-hydroxybutanoate" hasOnlySubstanceUnits="true" boundaryCondition="false" constant="false">
        <annotation>
          <rdf:RDF xmlns:rdf="http://www.w3.org/1999/02/22-rdf-syntax-ns#" xmlns:dcterms="http://purl.org/dc/terms/" xmlns:vCard="http://www.w3.org/2001/vcard-rdf/3.0#" xmlns:vCard4="http://www.w3.org/2006/vcard/ns#" xmlns:bqbiol="http://biomodels.net/biology-qualifiers/" xmlns:bqmodel="http://biomodels.net/model-qualifiers/">
            <rdf:Description rdf:about="#M_2ahbut_c">
              <bqbiol:is>
                <rdf:Bag>
                  <rdf:li rdf:resource="http://identifiers.org/CHEBI:27681"/>
                  <rdf:li rdf:resource="http://identifiers.org/CHEBI:49256"/>
                  <rdf:li rdf:resource="http://identifiers.org/CHEBI:982"/>
                  <rdf:li rdf:resource="http://identifiers.org/hmdb:HMDB0006900"/>
                  <rdf:li rdf:resource="http://identifiers.org/kegg.compound:C00659"/>
                  <rdf:li rdf:resource="http://identifiers.org/kegg.compound:C06006"/>
                  <rdf:li rdf:resource="http://identifiers.org/lipidmaps:LMFA01050383"/>
                  <rdf:li rdf:resource="http://identifiers.org/lipidmaps:LMFA01050501"/>
                  <rdf:li rdf:resource="http://identifiers.org/metacyc.compound:2-ACETO-2-HYDROXY-BUTYRATE"/>
                  <rdf:li rdf:resource="http://identifiers.org/metanetx.chemical:MNXM726902"/>
                  <rdf:li rdf:resource="http://identifiers.org/sabiork.compound:2852"/>
                  <rdf:li rdf:resource="http://identifiers.org/seed.compound:cpd00498"/>
                  <rdf:li rdf:resource="http://identifiers.org/seed.compound:cpd19045"/>
                </rdf:Bag>
              </bqbiol:is>
            </rdf:Description>
          </rdf:RDF>
        </annotation>
      </species>
      <species metaid="M_ac_c" sboTerm="SBO:0000247" id="M_ac_c" name="Acetate" hasOnlySubstanceUnits="true" boundaryCondition="false" constant="false">
        <annotation>
          <rdf:RDF xmlns:rdf="http://www.w3.org/1999/02/22-rdf-syntax-ns#" xmlns:dcterms="http://purl.org/dc/terms/" xmlns:vCard="http://www.w3.org/2001/vcard-rdf/3.0#" xmlns:vCard4="http://www.w3.org/2006/vcard/ns#" xmlns:bqbiol="http://biomodels.net/biology-qualifiers/" xmlns:bqmodel="http://biomodels.net/model-qualifiers/">
            <rdf:Description rdf:about="#M_ac_c">
              <bqbiol:is>
                <rdf:Bag>
                  <rdf:li rdf:resource="http://identifiers.org/CHEBI:15366"/>
                  <rdf:li rdf:resource="http://identifiers.org/CHEBI:30089"/>
                  <rdf:li rdf:resource="http://identifiers.org/SLM:000000449"/>
                  <rdf:li rdf:resource="http://identifiers.org/envipath:32de3cf4-e3e6-4168-956e-32fa5ddb0ce1/compound/b545cabc-8c9e-4b20-8848-efa015b481ea"/>
                  <rdf:li rdf:resource="http://identifiers.org/envipath:4fd7f3e0-dd25-43ac-9453-dda3e52396e4/compound/d45256fe-61fa-4f5b-bb16-91a3d615e3d8"/>
                  <rdf:li rdf:resource="http://identifiers.org/envipath:5882df9c-dae1-4d80-a40e-db4724271456/compound/5e4989fc-13d3-45d4-ad57-3be380a9d3c0"/>
                  <rdf:li rdf:resource="http://identifiers.org/envipath:5882df9c-dae1-4d80-a40e-db4724271456/compound/9e26dcbe-4db9-46a0-8614-9f03545032d2"/>
                  <rdf:li rdf:resource="http://identifiers.org/envipath:650babc9-9d68-4b73-9332-11972ca26f7b/compound/3e2d750f-df31-4445-9255-163c627e9b4a"/>
                  <rdf:li rdf:resource="http://identifiers.org/envipath:650babc9-9d68-4b73-9332-11972ca26f7b/compound/a8f0be58-24e8-441b-8d81-a516a0ead4b3"/>
                  <rdf:li rdf:resource="http://identifiers.org/hmdb:HMDB0000042"/>
                  <rdf:li rdf:resource="http://identifiers.org/kegg.compound:C00033"/>
                  <rdf:li rdf:resource="http://identifiers.org/kegg.drug:D00010"/>
                  <rdf:li rdf:resource="http://identifiers.org/lipidmaps:LMFA01010002"/>
                  <rdf:li rdf:resource="http://identifiers.org/metacyc.compound:ACET"/>
                  <rdf:li rdf:resource="http://identifiers.org/metacyc.compound:CPD-24335"/>
                  <rdf:li rdf:resource="http://identifiers.org/metanetx.chemical:MNXM26"/>
                  <rdf:li rdf:resource="http://identifiers.org/reactome:R-ALL-113539"/>
                  <rdf:li rdf:resource="http://identifiers.org/reactome:R-ALL-1524044"/>
                  <rdf:li rdf:resource="http://identifiers.org/reactome:R-ALL-2022890"/>
                  <rdf:li rdf:resource="http://identifiers.org/reactome:R-ALL-29416"/>
                  <rdf:li rdf:resource="http://identifiers.org/reactome:R-ALL-372540"/>
                  <rdf:li rdf:resource="http://identifiers.org/reactome:R-ALL-390305"/>
                  <rdf:li rdf:resource="http://identifiers.org/reactome:R-ALL-427486"/>
                  <rdf:li rdf:resource="http://identifiers.org/reactome:R-ALL-5566518"/>
                  <rdf:li rdf:resource="http://identifiers.org/sabiork.compound:1278"/>
                  <rdf:li rdf:resource="http://identifiers.org/seed.compound:cpd00029"/>
                </rdf:Bag>
              </bqbiol:is>
            </rdf:Description>
          </rdf:RDF>
        </annotation>
      </species>
      <species metaid="M_actp_c" sboTerm="SBO:0000247" id="M_actp_c" name="Acetyl phosphate" hasOnlySubstanceUnits="true" boundaryCondition="false" constant="false">
        <annotation>
          <rdf:RDF xmlns:rdf="http://www.w3.org/1999/02/22-rdf-syntax-ns#" xmlns:dcterms="http://purl.org/dc/terms/" xmlns:vCard="http://www.w3.org/2001/vcard-rdf/3.0#" xmlns:vCard4="http://www.w3.org/2006/vcard/ns#" xmlns:bqbiol="http://biomodels.net/biology-qualifiers/" xmlns:bqmodel="http://biomodels.net/model-qualifiers/">
            <rdf:Description rdf:about="#M_actp_c">
              <bqbiol:is>
                <rdf:Bag>
                  <rdf:li rdf:resource="http://identifiers.org/CHEBI:13711"/>
                  <rdf:li rdf:resource="http://identifiers.org/CHEBI:15350"/>
                  <rdf:li rdf:resource="http://identifiers.org/CHEBI:22191"/>
                  <rdf:li rdf:resource="http://identifiers.org/hmdb:HMDB0001494"/>
                  <rdf:li rdf:resource="http://identifiers.org/kegg.compound:C00227"/>
                  <rdf:li rdf:resource="http://identifiers.org/metacyc.compound:ACETYL-P"/>
                  <rdf:li rdf:resource="http://identifiers.org/metanetx.chemical:MNXM280"/>
                  <rdf:li rdf:resource="http://identifiers.org/sabiork.compound:1316"/>
                  <rdf:li rdf:resource="http://identifiers.org/seed.compound:cpd00196"/>
                </rdf:Bag>
              </bqbiol:is>
            </rdf:Description>
          </rdf:RDF>
        </annotation>
      </species>
      <species metaid="M_alac__S_c" sboTerm="SBO:0000247" id="M_alac__S_c" name="(S)-2-Acetolactate" hasOnlySubstanceUnits="true" boundaryCondition="false" constant="false">
        <annotation>
          <rdf:RDF xmlns:rdf="http://www.w3.org/1999/02/22-rdf-syntax-ns#" xmlns:dcterms="http://purl.org/dc/terms/" xmlns:vCard="http://www.w3.org/2001/vcard-rdf/3.0#" xmlns:vCard4="http://www.w3.org/2006/vcard/ns#" xmlns:bqbiol="http://biomodels.net/biology-qualifiers/" xmlns:bqmodel="http://biomodels.net/model-qualifiers/">
            <rdf:Description rdf:about="#M_alac__S_c">
              <bqbiol:is>
                <rdf:Bag>
                  <rdf:li rdf:resource="http://identifiers.org/CHEBI:16444"/>
                  <rdf:li rdf:resource="http://identifiers.org/CHEBI:18409"/>
                  <rdf:li rdf:resource="http://identifiers.org/CHEBI:57774"/>
                  <rdf:li rdf:resource="http://identifiers.org/CHEBI:58476"/>
                  <rdf:li rdf:resource="http://identifiers.org/envipath:4fd7f3e0-dd25-43ac-9453-dda3e52396e4/compound/18ac3a05-2298-4df6-b50d-ad7907680f5d"/>
                  <rdf:li rdf:resource="http://identifiers.org/hmdb:HMDB0006833"/>
                  <rdf:li rdf:resource="http://identifiers.org/hmdb:HMDB0006855"/>
                  <rdf:li rdf:resource="http://identifiers.org/kegg.compound:C00900"/>
                  <rdf:li rdf:resource="http://identifiers.org/kegg.compound:C06010"/>
                  <rdf:li rdf:resource="http://identifiers.org/lipidmaps:LMFA01050460"/>
                  <rdf:li rdf:resource="http://identifiers.org/lipidmaps:LMFA01050472"/>
                  <rdf:li rdf:resource="http://identifiers.org/metacyc.compound:2-ACETO-LACTATE"/>
                  <rdf:li rdf:resource="http://identifiers.org/metanetx.chemical:MNXM1103847"/>
                  <rdf:li rdf:resource="http://identifiers.org/sabiork.compound:2182"/>
                  <rdf:li rdf:resource="http://identifiers.org/sabiork.compound:2855"/>
                  <rdf:li rdf:resource="http://identifiers.org/seed.compound:cpd00668"/>
                  <rdf:li rdf:resource="http://identifiers.org/seed.compound:cpd19047"/>
                </rdf:Bag>
              </bqbiol:is>
            </rdf:Description>
          </rdf:RDF>
        </annotation>
      </species>
      <species metaid="M_acmana_p" sboTerm="SBO:0000247" id="M_acmana_p" name="N-Acetyl-D-mannosamine" hasOnlySubstanceUnits="true" boundaryCondition="false" constant="false">
        <annotation>
          <rdf:RDF xmlns:rdf="http://www.w3.org/1999/02/22-rdf-syntax-ns#" xmlns:dcterms="http://purl.org/dc/terms/" xmlns:vCard="http://www.w3.org/2001/vcard-rdf/3.0#" xmlns:vCard4="http://www.w3.org/2006/vcard/ns#" xmlns:bqbiol="http://biomodels.net/biology-qualifiers/" xmlns:bqmodel="http://biomodels.net/model-qualifiers/">
            <rdf:Description rdf:about="#M_acmana_p">
              <bqbiol:is>
                <rdf:Bag>
                  <rdf:li rdf:resource="http://identifiers.org/CHEBI:63153"/>
                  <rdf:li rdf:resource="http://identifiers.org/kegg.compound:C00645"/>
                  <rdf:li rdf:resource="http://identifiers.org/metacyc.compound:N-acetyl-D-mannosamine"/>
                  <rdf:li rdf:resource="http://identifiers.org/metanetx.chemical:MNXM1105881"/>
                  <rdf:li rdf:resource="http://identifiers.org/sabiork.compound:25302"/>
                  <rdf:li rdf:resource="http://identifiers.org/seed.compound:cpd00492"/>
                </rdf:Bag>
              </bqbiol:is>
            </rdf:Description>
          </rdf:RDF>
        </annotation>
      </species>
      <species metaid="M_acmanap_c" sboTerm="SBO:0000247" id="M_acmanap_c" name="N-Acetyl-D-mannosamine 6-phosphate" hasOnlySubstanceUnits="true" boundaryCondition="false" constant="false">
        <annotation>
          <rdf:RDF xmlns:rdf="http://www.w3.org/1999/02/22-rdf-syntax-ns#" xmlns:dcterms="http://purl.org/dc/terms/" xmlns:vCard="http://www.w3.org/2001/vcard-rdf/3.0#" xmlns:vCard4="http://www.w3.org/2006/vcard/ns#" xmlns:bqbiol="http://biomodels.net/biology-qualifiers/" xmlns:bqmodel="http://biomodels.net/model-qualifiers/">
            <rdf:Description rdf:about="#M_acmanap_c">
              <bqbiol:is>
                <rdf:Bag>
                  <rdf:li rdf:resource="http://identifiers.org/CHEBI:62168"/>
                  <rdf:li rdf:resource="http://identifiers.org/kegg.compound:C04257"/>
                  <rdf:li rdf:resource="http://identifiers.org/metacyc.compound:N-ACETYL-D-MANNOSAMINE-6P"/>
                  <rdf:li rdf:resource="http://identifiers.org/metanetx.chemical:MNXM1105998"/>
                  <rdf:li rdf:resource="http://identifiers.org/seed.compound:cpd02612"/>
                </rdf:Bag>
              </bqbiol:is>
            </rdf:Description>
          </rdf:RDF>
        </annotation>
      </species>
      <species metaid="M_acmum_p" sboTerm="SBO:0000247" id="M_acmum_p" name="N-Acetylmuramate" hasOnlySubstanceUnits="true" boundaryCondition="false" constant="false">
        <annotation>
          <rdf:RDF xmlns:rdf="http://www.w3.org/1999/02/22-rdf-syntax-ns#" xmlns:dcterms="http://purl.org/dc/terms/" xmlns:vCard="http://www.w3.org/2001/vcard-rdf/3.0#" xmlns:vCard4="http://www.w3.org/2006/vcard/ns#" xmlns:bqbiol="http://biomodels.net/biology-qualifiers/" xmlns:bqmodel="http://biomodels.net/model-qualifiers/">
            <rdf:Description rdf:about="#M_acmum_p">
              <bqbiol:is>
                <rdf:Bag>
                  <rdf:li rdf:resource="http://identifiers.org/metanetx.chemical:MNXM732757"/>
                </rdf:Bag>
              </bqbiol:is>
            </rdf:Description>
          </rdf:RDF>
        </annotation>
      </species>
      <species metaid="M_acmum6p_c" sboTerm="SBO:0000247" id="M_acmum6p_c" name="N-acetylmuramate 6-phosphate" hasOnlySubstanceUnits="true" boundaryCondition="false" constant="false">
        <annotation>
          <rdf:RDF xmlns:rdf="http://www.w3.org/1999/02/22-rdf-syntax-ns#" xmlns:dcterms="http://purl.org/dc/terms/" xmlns:vCard="http://www.w3.org/2001/vcard-rdf/3.0#" xmlns:vCard4="http://www.w3.org/2006/vcard/ns#" xmlns:bqbiol="http://biomodels.net/biology-qualifiers/" xmlns:bqmodel="http://biomodels.net/model-qualifiers/">
            <rdf:Description rdf:about="#M_acmum6p_c">
              <bqbiol:is>
                <rdf:Bag>
                  <rdf:li rdf:resource="http://identifiers.org/metanetx.chemical:MNXM729216"/>
                </rdf:Bag>
              </bqbiol:is>
            </rdf:Description>
          </rdf:RDF>
        </annotation>
      </species>
      <species metaid="M_acolipa_p" sboTerm="SBO:0000247" id="M_acolipa_p" name="4-Amino-4-deoxy-L-arabinose modified core oligosaccharide lipid A" hasOnlySubstanceUnits="true" boundaryCondition="false" constant="false">
        <annotation>
          <rdf:RDF xmlns:rdf="http://www.w3.org/1999/02/22-rdf-syntax-ns#" xmlns:dcterms="http://purl.org/dc/terms/" xmlns:vCard="http://www.w3.org/2001/vcard-rdf/3.0#" xmlns:vCard4="http://www.w3.org/2006/vcard/ns#" xmlns:bqbiol="http://biomodels.net/biology-qualifiers/" xmlns:bqmodel="http://biomodels.net/model-qualifiers/">
            <rdf:Description rdf:about="#M_acolipa_p">
              <bqbiol:is>
                <rdf:Bag>
                  <rdf:li rdf:resource="http://identifiers.org/metanetx.chemical:MNXM735042"/>
                </rdf:Bag>
              </bqbiol:is>
            </rdf:Description>
          </rdf:RDF>
        </annotation>
      </species>
      <species metaid="M_acolipa_e" sboTerm="SBO:0000247" id="M_acolipa_e" name="4-Amino-4-deoxy-L-arabinose modified core oligosaccharide lipid A" hasOnlySubstanceUnits="true" boundaryCondition="false" constant="false">
        <annotation>
          <rdf:RDF xmlns:rdf="http://www.w3.org/1999/02/22-rdf-syntax-ns#" xmlns:dcterms="http://purl.org/dc/terms/" xmlns:vCard="http://www.w3.org/2001/vcard-rdf/3.0#" xmlns:vCard4="http://www.w3.org/2006/vcard/ns#" xmlns:bqbiol="http://biomodels.net/biology-qualifiers/" xmlns:bqmodel="http://biomodels.net/model-qualifiers/">
            <rdf:Description rdf:about="#M_acolipa_e">
              <bqbiol:is>
                <rdf:Bag>
                  <rdf:li rdf:resource="http://identifiers.org/metanetx.chemical:MNXM735042"/>
                </rdf:Bag>
              </bqbiol:is>
            </rdf:Description>
          </rdf:RDF>
        </annotation>
      </species>
      <species metaid="M_cit_c" sboTerm="SBO:0000247" id="M_cit_c" name="Citrate" hasOnlySubstanceUnits="true" boundaryCondition="false" constant="false">
        <annotation>
          <rdf:RDF xmlns:rdf="http://www.w3.org/1999/02/22-rdf-syntax-ns#" xmlns:dcterms="http://purl.org/dc/terms/" xmlns:vCard="http://www.w3.org/2001/vcard-rdf/3.0#" xmlns:vCard4="http://www.w3.org/2006/vcard/ns#" xmlns:bqbiol="http://biomodels.net/biology-qualifiers/" xmlns:bqmodel="http://biomodels.net/model-qualifiers/">
            <rdf:Description rdf:about="#M_cit_c">
              <bqbiol:is>
                <rdf:Bag>
                  <rdf:li rdf:resource="http://identifiers.org/CHEBI:133748"/>
                  <rdf:li rdf:resource="http://identifiers.org/CHEBI:16947"/>
                  <rdf:li rdf:resource="http://identifiers.org/CHEBI:30769"/>
                  <rdf:li rdf:resource="http://identifiers.org/CHEBI:35802"/>
                  <rdf:li rdf:resource="http://identifiers.org/CHEBI:35804"/>
                  <rdf:li rdf:resource="http://identifiers.org/CHEBI:35806"/>
                  <rdf:li rdf:resource="http://identifiers.org/CHEBI:35808"/>
                  <rdf:li rdf:resource="http://identifiers.org/CHEBI:35809"/>
                  <rdf:li rdf:resource="http://identifiers.org/CHEBI:35810"/>
                  <rdf:li rdf:resource="http://identifiers.org/CHEBI:76049"/>
                  <rdf:li rdf:resource="http://identifiers.org/hmdb:HMDB0000094"/>
                  <rdf:li rdf:resource="http://identifiers.org/kegg.compound:C00158"/>
                  <rdf:li rdf:resource="http://identifiers.org/kegg.drug:D00037"/>
                  <rdf:li rdf:resource="http://identifiers.org/metacyc.compound:CIT"/>
                  <rdf:li rdf:resource="http://identifiers.org/metanetx.chemical:MNXM1107753"/>
                  <rdf:li rdf:resource="http://identifiers.org/reactome:R-ALL-29654"/>
                  <rdf:li rdf:resource="http://identifiers.org/reactome:R-ALL-433138"/>
                  <rdf:li rdf:resource="http://identifiers.org/reactome:R-ALL-76190"/>
                  <rdf:li rdf:resource="http://identifiers.org/sabiork.compound:1952"/>
                  <rdf:li rdf:resource="http://identifiers.org/seed.compound:cpd00137"/>
                </rdf:Bag>
              </bqbiol:is>
            </rdf:Description>
          </rdf:RDF>
        </annotation>
      </species>
      <species metaid="M_icit_c" sboTerm="SBO:0000247" id="M_icit_c" name="Isocitrate" hasOnlySubstanceUnits="true" boundaryCondition="false" constant="false">
        <annotation>
          <rdf:RDF xmlns:rdf="http://www.w3.org/1999/02/22-rdf-syntax-ns#" xmlns:dcterms="http://purl.org/dc/terms/" xmlns:vCard="http://www.w3.org/2001/vcard-rdf/3.0#" xmlns:vCard4="http://www.w3.org/2006/vcard/ns#" xmlns:bqbiol="http://biomodels.net/biology-qualifiers/" xmlns:bqmodel="http://biomodels.net/model-qualifiers/">
            <rdf:Description rdf:about="#M_icit_c">
              <bqbiol:is>
                <rdf:Bag>
                  <rdf:li rdf:resource="http://identifiers.org/CHEBI:16087"/>
                  <rdf:li rdf:resource="http://identifiers.org/CHEBI:30887"/>
                  <rdf:li rdf:resource="http://identifiers.org/CHEBI:36453"/>
                  <rdf:li rdf:resource="http://identifiers.org/CHEBI:36454"/>
                  <rdf:li rdf:resource="http://identifiers.org/hmdb:HMDB0000193"/>
                  <rdf:li rdf:resource="http://identifiers.org/kegg.compound:C00311"/>
                  <rdf:li rdf:resource="http://identifiers.org/metacyc.compound:Isocitrate"/>
                  <rdf:li rdf:resource="http://identifiers.org/metanetx.chemical:MNXM89661"/>
                  <rdf:li rdf:resource="http://identifiers.org/sabiork.compound:2013"/>
                  <rdf:li rdf:resource="http://identifiers.org/seed.compound:cpd00260"/>
                </rdf:Bag>
              </bqbiol:is>
            </rdf:Description>
          </rdf:RDF>
        </annotation>
      </species>
      <species metaid="M_acon_C_c" sboTerm="SBO:0000247" id="M_acon_C_c" name="Cis-Aconitate" hasOnlySubstanceUnits="true" boundaryCondition="false" constant="false">
        <annotation>
          <rdf:RDF xmlns:rdf="http://www.w3.org/1999/02/22-rdf-syntax-ns#" xmlns:dcterms="http://purl.org/dc/terms/" xmlns:vCard="http://www.w3.org/2001/vcard-rdf/3.0#" xmlns:vCard4="http://www.w3.org/2006/vcard/ns#" xmlns:bqbiol="http://biomodels.net/biology-qualifiers/" xmlns:bqmodel="http://biomodels.net/model-qualifiers/">
            <rdf:Description rdf:about="#M_acon_C_c">
              <bqbiol:is>
                <rdf:Bag>
                  <rdf:li rdf:resource="http://identifiers.org/CHEBI:16383"/>
                  <rdf:li rdf:resource="http://identifiers.org/CHEBI:32805"/>
                  <rdf:li rdf:resource="http://identifiers.org/bigg.metabolite:HC00342"/>
                  <rdf:li rdf:resource="http://identifiers.org/bigg.metabolite:acon"/>
                  <rdf:li rdf:resource="http://identifiers.org/envipath:32de3cf4-e3e6-4168-956e-32fa5ddb0ce1/compound/643481e5-a35b-477e-8665-70f4dca66baa"/>
                  <rdf:li rdf:resource="http://identifiers.org/hmdb:HMDB0000072"/>
                  <rdf:li rdf:resource="http://identifiers.org/kegg.compound:C00417"/>
                  <rdf:li rdf:resource="http://identifiers.org/metacyc.compound:CIS-ACONITATE"/>
                  <rdf:li rdf:resource="http://identifiers.org/metanetx.chemical:MNXM1092518"/>
                  <rdf:li rdf:resource="http://identifiers.org/sabiork.compound:2043"/>
                  <rdf:li rdf:resource="http://identifiers.org/seed.compound:cpd00331"/>
                </rdf:Bag>
              </bqbiol:is>
            </rdf:Description>
          </rdf:RDF>
        </annotation>
      </species>
      <species metaid="M_acorn_c" sboTerm="SBO:0000247" id="M_acorn_c" name="N2-Acetyl-L-ornithine" hasOnlySubstanceUnits="true" boundaryCondition="false" constant="false">
        <annotation>
          <rdf:RDF xmlns:rdf="http://www.w3.org/1999/02/22-rdf-syntax-ns#" xmlns:dcterms="http://purl.org/dc/terms/" xmlns:vCard="http://www.w3.org/2001/vcard-rdf/3.0#" xmlns:vCard4="http://www.w3.org/2006/vcard/ns#" xmlns:bqbiol="http://biomodels.net/biology-qualifiers/" xmlns:bqmodel="http://biomodels.net/model-qualifiers/">
            <rdf:Description rdf:about="#M_acorn_c">
              <bqbiol:is>
                <rdf:Bag>
                  <rdf:li rdf:resource="http://identifiers.org/CHEBI:16543"/>
                  <rdf:li rdf:resource="http://identifiers.org/CHEBI:57805"/>
                  <rdf:li rdf:resource="http://identifiers.org/hmdb:HMDB0003357"/>
                  <rdf:li rdf:resource="http://identifiers.org/kegg.compound:C00437"/>
                  <rdf:li rdf:resource="http://identifiers.org/metacyc.compound:N-ALPHA-ACETYLORNITHINE"/>
                  <rdf:li rdf:resource="http://identifiers.org/metanetx.chemical:MNXM817"/>
                  <rdf:li rdf:resource="http://identifiers.org/sabiork.compound:2048"/>
                  <rdf:li rdf:resource="http://identifiers.org/seed.compound:cpd00342"/>
                </rdf:Bag>
              </bqbiol:is>
            </rdf:Description>
          </rdf:RDF>
        </annotation>
      </species>
      <species metaid="M_akg_c" sboTerm="SBO:0000247" id="M_akg_c" name="2-Oxoglutarate" hasOnlySubstanceUnits="true" boundaryCondition="false" constant="false">
        <annotation>
          <rdf:RDF xmlns:rdf="http://www.w3.org/1999/02/22-rdf-syntax-ns#" xmlns:dcterms="http://purl.org/dc/terms/" xmlns:vCard="http://www.w3.org/2001/vcard-rdf/3.0#" xmlns:vCard4="http://www.w3.org/2006/vcard/ns#" xmlns:bqbiol="http://biomodels.net/biology-qualifiers/" xmlns:bqmodel="http://biomodels.net/model-qualifiers/">
            <rdf:Description rdf:about="#M_akg_c">
              <bqbiol:is>
                <rdf:Bag>
                  <rdf:li rdf:resource="http://identifiers.org/CHEBI:16810"/>
                  <rdf:li rdf:resource="http://identifiers.org/CHEBI:30915"/>
                  <rdf:li rdf:resource="http://identifiers.org/CHEBI:30916"/>
                  <rdf:li rdf:resource="http://identifiers.org/envipath:32de3cf4-e3e6-4168-956e-32fa5ddb0ce1/compound/5b0a94f6-d411-44fd-bcc1-fb79b4e697f5"/>
                  <rdf:li rdf:resource="http://identifiers.org/envipath:4fd7f3e0-dd25-43ac-9453-dda3e52396e4/compound/6557f3f2-0ab8-494b-a865-8ce0eae788a9"/>
                  <rdf:li rdf:resource="http://identifiers.org/hmdb:HMDB0000208"/>
                  <rdf:li rdf:resource="http://identifiers.org/kegg.compound:C00026"/>
                  <rdf:li rdf:resource="http://identifiers.org/metacyc.compound:2-KETOGLUTARATE"/>
                  <rdf:li rdf:resource="http://identifiers.org/metanetx.chemical:MNXM20"/>
                  <rdf:li rdf:resource="http://identifiers.org/reactome:R-ALL-113594"/>
                  <rdf:li rdf:resource="http://identifiers.org/reactome:R-ALL-113671"/>
                  <rdf:li rdf:resource="http://identifiers.org/reactome:R-ALL-1650779"/>
                  <rdf:li rdf:resource="http://identifiers.org/reactome:R-ALL-29406"/>
                  <rdf:li rdf:resource="http://identifiers.org/reactome:R-ALL-389537"/>
                  <rdf:li rdf:resource="http://identifiers.org/reactome:R-ALL-561075"/>
                  <rdf:li rdf:resource="http://identifiers.org/sabiork.compound:1922"/>
                  <rdf:li rdf:resource="http://identifiers.org/seed.compound:cpd00024"/>
                </rdf:Bag>
              </bqbiol:is>
            </rdf:Description>
          </rdf:RDF>
        </annotation>
      </species>
      <species metaid="M_acg5sa_c" sboTerm="SBO:0000247" id="M_acg5sa_c" name="N-Acetyl-L-glutamate 5-semialdehyde" hasOnlySubstanceUnits="true" boundaryCondition="false" constant="false">
        <annotation>
          <rdf:RDF xmlns:rdf="http://www.w3.org/1999/02/22-rdf-syntax-ns#" xmlns:dcterms="http://purl.org/dc/terms/" xmlns:vCard="http://www.w3.org/2001/vcard-rdf/3.0#" xmlns:vCard4="http://www.w3.org/2006/vcard/ns#" xmlns:bqbiol="http://biomodels.net/biology-qualifiers/" xmlns:bqmodel="http://biomodels.net/model-qualifiers/">
            <rdf:Description rdf:about="#M_acg5sa_c">
              <bqbiol:is>
                <rdf:Bag>
                  <rdf:li rdf:resource="http://identifiers.org/CHEBI:16319"/>
                  <rdf:li rdf:resource="http://identifiers.org/CHEBI:29123"/>
                  <rdf:li rdf:resource="http://identifiers.org/hmdb:HMDB0006488"/>
                  <rdf:li rdf:resource="http://identifiers.org/kegg.compound:C01250"/>
                  <rdf:li rdf:resource="http://identifiers.org/metacyc.compound:CPD-469"/>
                  <rdf:li rdf:resource="http://identifiers.org/metanetx.chemical:MNXM1062"/>
                  <rdf:li rdf:resource="http://identifiers.org/sabiork.compound:2267"/>
                  <rdf:li rdf:resource="http://identifiers.org/seed.compound:cpd00918"/>
                </rdf:Bag>
              </bqbiol:is>
            </rdf:Description>
          </rdf:RDF>
        </annotation>
      </species>
      <species metaid="M_ddcap_c" sboTerm="SBO:0000247" id="M_ddcap_c" name="Dodecanoly-phosphate (n-C12:0)" hasOnlySubstanceUnits="true" boundaryCondition="false" constant="false">
        <annotation>
          <rdf:RDF xmlns:rdf="http://www.w3.org/1999/02/22-rdf-syntax-ns#" xmlns:dcterms="http://purl.org/dc/terms/" xmlns:vCard="http://www.w3.org/2001/vcard-rdf/3.0#" xmlns:vCard4="http://www.w3.org/2006/vcard/ns#" xmlns:bqbiol="http://biomodels.net/biology-qualifiers/" xmlns:bqmodel="http://biomodels.net/model-qualifiers/">
            <rdf:Description rdf:about="#M_ddcap_c">
              <bqbiol:is>
                <rdf:Bag>
                  <rdf:li rdf:resource="http://identifiers.org/metanetx.chemical:MNXM147470"/>
                </rdf:Bag>
              </bqbiol:is>
            </rdf:Description>
          </rdf:RDF>
        </annotation>
      </species>
      <species metaid="M_myrsACP_c" sboTerm="SBO:0000247" id="M_myrsACP_c" name="Myristoyl-ACP (n-C14:0ACP)" hasOnlySubstanceUnits="true" boundaryCondition="false" constant="false">
        <annotation>
          <rdf:RDF xmlns:rdf="http://www.w3.org/1999/02/22-rdf-syntax-ns#" xmlns:dcterms="http://purl.org/dc/terms/" xmlns:vCard="http://www.w3.org/2001/vcard-rdf/3.0#" xmlns:vCard4="http://www.w3.org/2006/vcard/ns#" xmlns:bqbiol="http://biomodels.net/biology-qualifiers/" xmlns:bqmodel="http://biomodels.net/model-qualifiers/">
            <rdf:Description rdf:about="#M_myrsACP_c">
              <bqbiol:is>
                <rdf:Bag>
                  <rdf:li rdf:resource="http://identifiers.org/CHEBI:50651"/>
                  <rdf:li rdf:resource="http://identifiers.org/kegg.compound:C05761"/>
                  <rdf:li rdf:resource="http://identifiers.org/metanetx.chemical:MNXM728548"/>
                  <rdf:li rdf:resource="http://identifiers.org/sabiork.compound:8121"/>
                  <rdf:li rdf:resource="http://identifiers.org/seed.compound:cpd11466"/>
                </rdf:Bag>
              </bqbiol:is>
            </rdf:Description>
          </rdf:RDF>
        </annotation>
      </species>
      <species metaid="M_ttdcap_c" sboTerm="SBO:0000247" id="M_ttdcap_c" name="Tetradecanoyl-phosphate (n-C14:0)" hasOnlySubstanceUnits="true" boundaryCondition="false" constant="false">
        <annotation>
          <rdf:RDF xmlns:rdf="http://www.w3.org/1999/02/22-rdf-syntax-ns#" xmlns:dcterms="http://purl.org/dc/terms/" xmlns:vCard="http://www.w3.org/2001/vcard-rdf/3.0#" xmlns:vCard4="http://www.w3.org/2006/vcard/ns#" xmlns:bqbiol="http://biomodels.net/biology-qualifiers/" xmlns:bqmodel="http://biomodels.net/model-qualifiers/">
            <rdf:Description rdf:about="#M_ttdcap_c">
              <bqbiol:is>
                <rdf:Bag>
                  <rdf:li rdf:resource="http://identifiers.org/metanetx.chemical:MNXM147613"/>
                </rdf:Bag>
              </bqbiol:is>
            </rdf:Description>
          </rdf:RDF>
        </annotation>
      </species>
      <species metaid="M_tdeACP_c" sboTerm="SBO:0000247" id="M_tdeACP_c" name="Cis-tetradec-7-enoyl-[acyl-carrier protein] (n-C14:1)" hasOnlySubstanceUnits="true" boundaryCondition="false" constant="false">
        <annotation>
          <rdf:RDF xmlns:rdf="http://www.w3.org/1999/02/22-rdf-syntax-ns#" xmlns:dcterms="http://purl.org/dc/terms/" xmlns:vCard="http://www.w3.org/2001/vcard-rdf/3.0#" xmlns:vCard4="http://www.w3.org/2006/vcard/ns#" xmlns:bqbiol="http://biomodels.net/biology-qualifiers/" xmlns:bqmodel="http://biomodels.net/model-qualifiers/">
            <rdf:Description rdf:about="#M_tdeACP_c">
              <bqbiol:is>
                <rdf:Bag>
                  <rdf:li rdf:resource="http://identifiers.org/metanetx.chemical:MNXM162426"/>
                </rdf:Bag>
              </bqbiol:is>
            </rdf:Description>
          </rdf:RDF>
        </annotation>
      </species>
      <species metaid="M_ttdceap_c" sboTerm="SBO:0000247" id="M_ttdceap_c" name="Tetradecanoyl-phosphate (n-C14:1)" hasOnlySubstanceUnits="true" boundaryCondition="false" constant="false">
        <annotation>
          <rdf:RDF xmlns:rdf="http://www.w3.org/1999/02/22-rdf-syntax-ns#" xmlns:dcterms="http://purl.org/dc/terms/" xmlns:vCard="http://www.w3.org/2001/vcard-rdf/3.0#" xmlns:vCard4="http://www.w3.org/2006/vcard/ns#" xmlns:bqbiol="http://biomodels.net/biology-qualifiers/" xmlns:bqmodel="http://biomodels.net/model-qualifiers/">
            <rdf:Description rdf:about="#M_ttdceap_c">
              <bqbiol:is>
                <rdf:Bag>
                  <rdf:li rdf:resource="http://identifiers.org/metanetx.chemical:MNXM147614"/>
                </rdf:Bag>
              </bqbiol:is>
            </rdf:Description>
          </rdf:RDF>
        </annotation>
      </species>
      <species metaid="M_palmACP_c" sboTerm="SBO:0000247" id="M_palmACP_c" name="Palmitoyl-ACP (n-C16:0ACP)" hasOnlySubstanceUnits="true" boundaryCondition="false" constant="false">
        <annotation>
          <rdf:RDF xmlns:rdf="http://www.w3.org/1999/02/22-rdf-syntax-ns#" xmlns:dcterms="http://purl.org/dc/terms/" xmlns:vCard="http://www.w3.org/2001/vcard-rdf/3.0#" xmlns:vCard4="http://www.w3.org/2006/vcard/ns#" xmlns:bqbiol="http://biomodels.net/biology-qualifiers/" xmlns:bqmodel="http://biomodels.net/model-qualifiers/">
            <rdf:Description rdf:about="#M_palmACP_c">
              <bqbiol:is>
                <rdf:Bag>
                  <rdf:li rdf:resource="http://identifiers.org/CHEBI:5697"/>
                  <rdf:li rdf:resource="http://identifiers.org/kegg.compound:C05764"/>
                  <rdf:li rdf:resource="http://identifiers.org/metanetx.chemical:MNXM728536"/>
                  <rdf:li rdf:resource="http://identifiers.org/sabiork.compound:8124"/>
                  <rdf:li rdf:resource="http://identifiers.org/seed.compound:cpd11476"/>
                </rdf:Bag>
              </bqbiol:is>
            </rdf:Description>
          </rdf:RDF>
        </annotation>
      </species>
      <species metaid="M_hdcap_c" sboTerm="SBO:0000247" id="M_hdcap_c" name="Hexadecanoyl-phosphate (n-C16:0)" hasOnlySubstanceUnits="true" boundaryCondition="false" constant="false">
        <annotation>
          <rdf:RDF xmlns:rdf="http://www.w3.org/1999/02/22-rdf-syntax-ns#" xmlns:dcterms="http://purl.org/dc/terms/" xmlns:vCard="http://www.w3.org/2001/vcard-rdf/3.0#" xmlns:vCard4="http://www.w3.org/2006/vcard/ns#" xmlns:bqbiol="http://biomodels.net/biology-qualifiers/" xmlns:bqmodel="http://biomodels.net/model-qualifiers/">
            <rdf:Description rdf:about="#M_hdcap_c">
              <bqbiol:is>
                <rdf:Bag>
                  <rdf:li rdf:resource="http://identifiers.org/metanetx.chemical:MNXM147481"/>
                </rdf:Bag>
              </bqbiol:is>
            </rdf:Description>
          </rdf:RDF>
        </annotation>
      </species>
      <species metaid="M_hdceap_c" sboTerm="SBO:0000247" id="M_hdceap_c" name="Hexadecanoyl-phosphate (n-C16:1)" hasOnlySubstanceUnits="true" boundaryCondition="false" constant="false">
        <annotation>
          <rdf:RDF xmlns:rdf="http://www.w3.org/1999/02/22-rdf-syntax-ns#" xmlns:dcterms="http://purl.org/dc/terms/" xmlns:vCard="http://www.w3.org/2001/vcard-rdf/3.0#" xmlns:vCard4="http://www.w3.org/2006/vcard/ns#" xmlns:bqbiol="http://biomodels.net/biology-qualifiers/" xmlns:bqmodel="http://biomodels.net/model-qualifiers/">
            <rdf:Description rdf:about="#M_hdceap_c">
              <bqbiol:is>
                <rdf:Bag>
                  <rdf:li rdf:resource="http://identifiers.org/metanetx.chemical:MNXM147482"/>
                </rdf:Bag>
              </bqbiol:is>
            </rdf:Description>
          </rdf:RDF>
        </annotation>
      </species>
      <species metaid="M_ocdcaACP_c" sboTerm="SBO:0000247" id="M_ocdcaACP_c" name="Octadecanoyl-ACP (n-C18:0ACP)" hasOnlySubstanceUnits="true" boundaryCondition="false" constant="false">
        <annotation>
          <rdf:RDF xmlns:rdf="http://www.w3.org/1999/02/22-rdf-syntax-ns#" xmlns:dcterms="http://purl.org/dc/terms/" xmlns:vCard="http://www.w3.org/2001/vcard-rdf/3.0#" xmlns:vCard4="http://www.w3.org/2006/vcard/ns#" xmlns:bqbiol="http://biomodels.net/biology-qualifiers/" xmlns:bqmodel="http://biomodels.net/model-qualifiers/">
            <rdf:Description rdf:about="#M_ocdcaACP_c">
              <bqbiol:is>
                <rdf:Bag>
                  <rdf:li rdf:resource="http://identifiers.org/metanetx.chemical:MNXM3075"/>
                </rdf:Bag>
              </bqbiol:is>
            </rdf:Description>
          </rdf:RDF>
        </annotation>
      </species>
      <species metaid="M_ocdcap_c" sboTerm="SBO:0000247" id="M_ocdcap_c" name="Octadecanoyl-phosphate (n-C18:0)" hasOnlySubstanceUnits="true" boundaryCondition="false" constant="false">
        <annotation>
          <rdf:RDF xmlns:rdf="http://www.w3.org/1999/02/22-rdf-syntax-ns#" xmlns:dcterms="http://purl.org/dc/terms/" xmlns:vCard="http://www.w3.org/2001/vcard-rdf/3.0#" xmlns:vCard4="http://www.w3.org/2006/vcard/ns#" xmlns:bqbiol="http://biomodels.net/biology-qualifiers/" xmlns:bqmodel="http://biomodels.net/model-qualifiers/">
            <rdf:Description rdf:about="#M_ocdcap_c">
              <bqbiol:is>
                <rdf:Bag>
                  <rdf:li rdf:resource="http://identifiers.org/metanetx.chemical:MNXM147528"/>
                </rdf:Bag>
              </bqbiol:is>
            </rdf:Description>
          </rdf:RDF>
        </annotation>
      </species>
      <species metaid="M_ocdceap_c" sboTerm="SBO:0000247" id="M_ocdceap_c" name="Octadecanoyl-phosphate (n-C18:1)" hasOnlySubstanceUnits="true" boundaryCondition="false" constant="false">
        <annotation>
          <rdf:RDF xmlns:rdf="http://www.w3.org/1999/02/22-rdf-syntax-ns#" xmlns:dcterms="http://purl.org/dc/terms/" xmlns:vCard="http://www.w3.org/2001/vcard-rdf/3.0#" xmlns:vCard4="http://www.w3.org/2006/vcard/ns#" xmlns:bqbiol="http://biomodels.net/biology-qualifiers/" xmlns:bqmodel="http://biomodels.net/model-qualifiers/">
            <rdf:Description rdf:about="#M_ocdceap_c">
              <bqbiol:is>
                <rdf:Bag>
                  <rdf:li rdf:resource="http://identifiers.org/metanetx.chemical:MNXM147529"/>
                </rdf:Bag>
              </bqbiol:is>
            </rdf:Description>
          </rdf:RDF>
        </annotation>
      </species>
      <species metaid="M_apoACP_c" sboTerm="SBO:0000247" id="M_apoACP_c" name="Apoprotein [acyl carrier protein]" hasOnlySubstanceUnits="true" boundaryCondition="false" constant="false">
        <annotation>
          <rdf:RDF xmlns:rdf="http://www.w3.org/1999/02/22-rdf-syntax-ns#" xmlns:dcterms="http://purl.org/dc/terms/" xmlns:vCard="http://www.w3.org/2001/vcard-rdf/3.0#" xmlns:vCard4="http://www.w3.org/2006/vcard/ns#" xmlns:bqbiol="http://biomodels.net/biology-qualifiers/" xmlns:bqmodel="http://biomodels.net/model-qualifiers/">
            <rdf:Description rdf:about="#M_apoACP_c">
              <bqbiol:is>
                <rdf:Bag>
                  <rdf:li rdf:resource="http://identifiers.org/bigg.metabolite:HC01161"/>
                  <rdf:li rdf:resource="http://identifiers.org/metanetx.chemical:MNXM2214"/>
                  <rdf:li rdf:resource="http://identifiers.org/seed.compound:cpd12370"/>
                  <rdf:li rdf:resource="http://identifiers.org/seed.compound:cpd29672"/>
                </rdf:Bag>
              </bqbiol:is>
            </rdf:Description>
          </rdf:RDF>
        </annotation>
      </species>
      <species metaid="M_pap_c" sboTerm="SBO:0000247" id="M_pap_c" name="Adenosine 3&apos;,5&apos;-bisphosphate" hasOnlySubstanceUnits="true" boundaryCondition="false" constant="false">
        <annotation>
          <rdf:RDF xmlns:rdf="http://www.w3.org/1999/02/22-rdf-syntax-ns#" xmlns:dcterms="http://purl.org/dc/terms/" xmlns:vCard="http://www.w3.org/2001/vcard-rdf/3.0#" xmlns:vCard4="http://www.w3.org/2006/vcard/ns#" xmlns:bqbiol="http://biomodels.net/biology-qualifiers/" xmlns:bqmodel="http://biomodels.net/model-qualifiers/">
            <rdf:Description rdf:about="#M_pap_c">
              <bqbiol:is>
                <rdf:Bag>
                  <rdf:li rdf:resource="http://identifiers.org/CHEBI:17985"/>
                  <rdf:li rdf:resource="http://identifiers.org/CHEBI:58343"/>
                  <rdf:li rdf:resource="http://identifiers.org/hmdb:HMDB0000061"/>
                  <rdf:li rdf:resource="http://identifiers.org/kegg.compound:C00054"/>
                  <rdf:li rdf:resource="http://identifiers.org/metacyc.compound:3-5-ADP"/>
                  <rdf:li rdf:resource="http://identifiers.org/metanetx.chemical:MNXM1103458"/>
                  <rdf:li rdf:resource="http://identifiers.org/reactome:R-ALL-158466"/>
                  <rdf:li rdf:resource="http://identifiers.org/reactome:R-ALL-742343"/>
                  <rdf:li rdf:resource="http://identifiers.org/sabiork.compound:1672"/>
                  <rdf:li rdf:resource="http://identifiers.org/seed.compound:cpd00045"/>
                </rdf:Bag>
              </bqbiol:is>
            </rdf:Description>
          </rdf:RDF>
        </annotation>
      </species>
      <species metaid="M_actn__R_c" sboTerm="SBO:0000247" id="M_actn__R_c" name="R  Acetoin C4H8O2" hasOnlySubstanceUnits="true" boundaryCondition="false" constant="false">
        <annotation>
          <rdf:RDF xmlns:rdf="http://www.w3.org/1999/02/22-rdf-syntax-ns#" xmlns:dcterms="http://purl.org/dc/terms/" xmlns:vCard="http://www.w3.org/2001/vcard-rdf/3.0#" xmlns:vCard4="http://www.w3.org/2006/vcard/ns#" xmlns:bqbiol="http://biomodels.net/biology-qualifiers/" xmlns:bqmodel="http://biomodels.net/model-qualifiers/">
            <rdf:Description rdf:about="#M_actn__R_c">
              <bqbiol:is>
                <rdf:Bag>
                  <rdf:li rdf:resource="http://identifiers.org/CHEBI:15686"/>
                  <rdf:li rdf:resource="http://identifiers.org/kegg.compound:C00810"/>
                  <rdf:li rdf:resource="http://identifiers.org/lipidmaps:LMFA12000064"/>
                  <rdf:li rdf:resource="http://identifiers.org/metacyc.compound:CPD-10353"/>
                  <rdf:li rdf:resource="http://identifiers.org/metanetx.chemical:MNXM664"/>
                  <rdf:li rdf:resource="http://identifiers.org/sabiork.compound:5245"/>
                  <rdf:li rdf:resource="http://identifiers.org/seed.compound:cpd19008"/>
                </rdf:Bag>
              </bqbiol:is>
            </rdf:Description>
          </rdf:RDF>
        </annotation>
      </species>
      <species metaid="M_actn__R_e" sboTerm="SBO:0000247" id="M_actn__R_e" name="R  Acetoin C4H8O2" hasOnlySubstanceUnits="true" boundaryCondition="false" constant="false">
        <annotation>
          <rdf:RDF xmlns:rdf="http://www.w3.org/1999/02/22-rdf-syntax-ns#" xmlns:dcterms="http://purl.org/dc/terms/" xmlns:vCard="http://www.w3.org/2001/vcard-rdf/3.0#" xmlns:vCard4="http://www.w3.org/2006/vcard/ns#" xmlns:bqbiol="http://biomodels.net/biology-qualifiers/" xmlns:bqmodel="http://biomodels.net/model-qualifiers/">
            <rdf:Description rdf:about="#M_actn__R_e">
              <bqbiol:is>
                <rdf:Bag>
                  <rdf:li rdf:resource="http://identifiers.org/CHEBI:15686"/>
                  <rdf:li rdf:resource="http://identifiers.org/kegg.compound:C00810"/>
                  <rdf:li rdf:resource="http://identifiers.org/lipidmaps:LMFA12000064"/>
                  <rdf:li rdf:resource="http://identifiers.org/metacyc.compound:CPD-10353"/>
                  <rdf:li rdf:resource="http://identifiers.org/metanetx.chemical:MNXM664"/>
                  <rdf:li rdf:resource="http://identifiers.org/sabiork.compound:5245"/>
                  <rdf:li rdf:resource="http://identifiers.org/seed.compound:cpd19008"/>
                </rdf:Bag>
              </bqbiol:is>
            </rdf:Description>
          </rdf:RDF>
        </annotation>
      </species>
      <species metaid="M_nal2a6o_c" sboTerm="SBO:0000247" id="M_nal2a6o_c" name="N-Acetyl-L-2-amino-6-oxopimelate" hasOnlySubstanceUnits="true" boundaryCondition="false" constant="false">
        <annotation>
          <rdf:RDF xmlns:rdf="http://www.w3.org/1999/02/22-rdf-syntax-ns#" xmlns:dcterms="http://purl.org/dc/terms/" xmlns:vCard="http://www.w3.org/2001/vcard-rdf/3.0#" xmlns:vCard4="http://www.w3.org/2006/vcard/ns#" xmlns:bqbiol="http://biomodels.net/biology-qualifiers/" xmlns:bqmodel="http://biomodels.net/model-qualifiers/">
            <rdf:Description rdf:about="#M_nal2a6o_c">
              <bqbiol:is>
                <rdf:Bag>
                  <rdf:li rdf:resource="http://identifiers.org/CHEBI:17355"/>
                  <rdf:li rdf:resource="http://identifiers.org/CHEBI:58117"/>
                  <rdf:li rdf:resource="http://identifiers.org/bigg.metabolite:acamoxm"/>
                  <rdf:li rdf:resource="http://identifiers.org/kegg.compound:C05539"/>
                  <rdf:li rdf:resource="http://identifiers.org/metacyc.compound:N-ACETYL-L-2-AMINO-6-OXO-PIMELATE"/>
                  <rdf:li rdf:resource="http://identifiers.org/metanetx.chemical:MNXM1872"/>
                  <rdf:li rdf:resource="http://identifiers.org/seed.compound:cpd03289"/>
                </rdf:Bag>
              </bqbiol:is>
            </rdf:Description>
          </rdf:RDF>
        </annotation>
      </species>
      <species metaid="M_n6all26d_c" sboTerm="SBO:0000247" id="M_n6all26d_c" name="N6-Acetyl-LL-2,6-diaminoheptanedioate" hasOnlySubstanceUnits="true" boundaryCondition="false" constant="false">
        <annotation>
          <rdf:RDF xmlns:rdf="http://www.w3.org/1999/02/22-rdf-syntax-ns#" xmlns:dcterms="http://purl.org/dc/terms/" xmlns:vCard="http://www.w3.org/2001/vcard-rdf/3.0#" xmlns:vCard4="http://www.w3.org/2006/vcard/ns#" xmlns:bqbiol="http://biomodels.net/biology-qualifiers/" xmlns:bqmodel="http://biomodels.net/model-qualifiers/">
            <rdf:Description rdf:about="#M_n6all26d_c">
              <bqbiol:is>
                <rdf:Bag>
                  <rdf:li rdf:resource="http://identifiers.org/CHEBI:18317"/>
                  <rdf:li rdf:resource="http://identifiers.org/CHEBI:49004"/>
                  <rdf:li rdf:resource="http://identifiers.org/CHEBI:58767"/>
                  <rdf:li rdf:resource="http://identifiers.org/bigg.metabolite:26dapime"/>
                  <rdf:li rdf:resource="http://identifiers.org/kegg.compound:C04390"/>
                  <rdf:li rdf:resource="http://identifiers.org/metacyc.compound:CPD-1771"/>
                  <rdf:li rdf:resource="http://identifiers.org/metanetx.chemical:MNXM164994"/>
                  <rdf:li rdf:resource="http://identifiers.org/seed.compound:cpd02685"/>
                </rdf:Bag>
              </bqbiol:is>
            </rdf:Description>
          </rdf:RDF>
        </annotation>
      </species>
      <species metaid="M_4adcho_c" sboTerm="SBO:0000247" id="M_4adcho_c" name="4-amino-4-deoxychorismate" hasOnlySubstanceUnits="true" boundaryCondition="false" constant="false">
        <annotation>
          <rdf:RDF xmlns:rdf="http://www.w3.org/1999/02/22-rdf-syntax-ns#" xmlns:dcterms="http://purl.org/dc/terms/" xmlns:vCard="http://www.w3.org/2001/vcard-rdf/3.0#" xmlns:vCard4="http://www.w3.org/2006/vcard/ns#" xmlns:bqbiol="http://biomodels.net/biology-qualifiers/" xmlns:bqmodel="http://biomodels.net/model-qualifiers/">
            <rdf:Description rdf:about="#M_4adcho_c">
              <bqbiol:is>
                <rdf:Bag>
                  <rdf:li rdf:resource="http://identifiers.org/CHEBI:18198"/>
                  <rdf:li rdf:resource="http://identifiers.org/CHEBI:35181"/>
                  <rdf:li rdf:resource="http://identifiers.org/CHEBI:58406"/>
                  <rdf:li rdf:resource="http://identifiers.org/kegg.compound:C11355"/>
                  <rdf:li rdf:resource="http://identifiers.org/metacyc.compound:4-AMINO-4-DEOXYCHORISMATE"/>
                  <rdf:li rdf:resource="http://identifiers.org/metanetx.chemical:MNXM1458"/>
                  <rdf:li rdf:resource="http://identifiers.org/sabiork.compound:13425"/>
                  <rdf:li rdf:resource="http://identifiers.org/seed.compound:cpd08210"/>
                </rdf:Bag>
              </bqbiol:is>
            </rdf:Description>
          </rdf:RDF>
        </annotation>
      </species>
      <species metaid="M_4abz_c" sboTerm="SBO:0000247" id="M_4abz_c" name="4-Aminobenzoate" hasOnlySubstanceUnits="true" boundaryCondition="false" constant="false">
        <annotation>
          <rdf:RDF xmlns:rdf="http://www.w3.org/1999/02/22-rdf-syntax-ns#" xmlns:dcterms="http://purl.org/dc/terms/" xmlns:vCard="http://www.w3.org/2001/vcard-rdf/3.0#" xmlns:vCard4="http://www.w3.org/2006/vcard/ns#" xmlns:bqbiol="http://biomodels.net/biology-qualifiers/" xmlns:bqmodel="http://biomodels.net/model-qualifiers/">
            <rdf:Description rdf:about="#M_4abz_c">
              <bqbiol:is>
                <rdf:Bag>
                  <rdf:li rdf:resource="http://identifiers.org/CHEBI:17836"/>
                  <rdf:li rdf:resource="http://identifiers.org/CHEBI:30753"/>
                  <rdf:li rdf:resource="http://identifiers.org/envipath:32de3cf4-e3e6-4168-956e-32fa5ddb0ce1/compound/a5ad09dc-a75c-4ad4-8917-a62ebefdc941"/>
                  <rdf:li rdf:resource="http://identifiers.org/hmdb:HMDB0001392"/>
                  <rdf:li rdf:resource="http://identifiers.org/kegg.compound:C00568"/>
                  <rdf:li rdf:resource="http://identifiers.org/kegg.drug:D02456"/>
                  <rdf:li rdf:resource="http://identifiers.org/metacyc.compound:P-AMINO-BENZOATE"/>
                  <rdf:li rdf:resource="http://identifiers.org/metanetx.chemical:MNXM421"/>
                  <rdf:li rdf:resource="http://identifiers.org/reactome:R-ALL-174970"/>
                  <rdf:li rdf:resource="http://identifiers.org/sabiork.compound:2099"/>
                  <rdf:li rdf:resource="http://identifiers.org/seed.compound:cpd00443"/>
                </rdf:Bag>
              </bqbiol:is>
            </rdf:Description>
          </rdf:RDF>
        </annotation>
      </species>
      <species metaid="M_ade_p" sboTerm="SBO:0000247" id="M_ade_p" name="Adenine" hasOnlySubstanceUnits="true" boundaryCondition="false" constant="false">
        <annotation>
          <rdf:RDF xmlns:rdf="http://www.w3.org/1999/02/22-rdf-syntax-ns#" xmlns:dcterms="http://purl.org/dc/terms/" xmlns:vCard="http://www.w3.org/2001/vcard-rdf/3.0#" xmlns:vCard4="http://www.w3.org/2006/vcard/ns#" xmlns:bqbiol="http://biomodels.net/biology-qualifiers/" xmlns:bqmodel="http://biomodels.net/model-qualifiers/">
            <rdf:Description rdf:about="#M_ade_p">
              <bqbiol:is>
                <rdf:Bag>
                  <rdf:li rdf:resource="http://identifiers.org/CHEBI:16708"/>
                  <rdf:li rdf:resource="http://identifiers.org/hmdb:HMDB0000034"/>
                  <rdf:li rdf:resource="http://identifiers.org/kegg.compound:C00147"/>
                  <rdf:li rdf:resource="http://identifiers.org/kegg.drug:D00034"/>
                  <rdf:li rdf:resource="http://identifiers.org/metacyc.compound:ADENINE"/>
                  <rdf:li rdf:resource="http://identifiers.org/metacyc.compound:ADENINE-RING"/>
                  <rdf:li rdf:resource="http://identifiers.org/metanetx.chemical:MNXM168"/>
                  <rdf:li rdf:resource="http://identifiers.org/reactome:R-ALL-5635947"/>
                  <rdf:li rdf:resource="http://identifiers.org/reactome:R-ALL-727751"/>
                  <rdf:li rdf:resource="http://identifiers.org/reactome:R-ALL-83947"/>
                  <rdf:li rdf:resource="http://identifiers.org/reactome:R-ALL-83951"/>
                  <rdf:li rdf:resource="http://identifiers.org/sabiork.compound:57"/>
                  <rdf:li rdf:resource="http://identifiers.org/seed.compound:cpd00128"/>
                  <rdf:li rdf:resource="http://identifiers.org/seed.compound:cpd22238"/>
                </rdf:Bag>
              </bqbiol:is>
            </rdf:Description>
          </rdf:RDF>
        </annotation>
      </species>
      <species metaid="M_h_p" sboTerm="SBO:0000247" id="M_h_p" name="H+" hasOnlySubstanceUnits="true" boundaryCondition="false" constant="false">
        <annotation>
          <rdf:RDF xmlns:rdf="http://www.w3.org/1999/02/22-rdf-syntax-ns#" xmlns:dcterms="http://purl.org/dc/terms/" xmlns:vCard="http://www.w3.org/2001/vcard-rdf/3.0#" xmlns:vCard4="http://www.w3.org/2006/vcard/ns#" xmlns:bqbiol="http://biomodels.net/biology-qualifiers/" xmlns:bqmodel="http://biomodels.net/model-qualifiers/">
            <rdf:Description rdf:about="#M_h_p">
              <bqbiol:is>
                <rdf:Bag>
                  <rdf:li rdf:resource="http://identifiers.org/CHEBI:15378"/>
                  <rdf:li rdf:resource="http://identifiers.org/CHEBI:24636"/>
                  <rdf:li rdf:resource="http://identifiers.org/CHEBI:29233"/>
                  <rdf:li rdf:resource="http://identifiers.org/CHEBI:29234"/>
                  <rdf:li rdf:resource="http://identifiers.org/hmdb:HMDB0059597"/>
                  <rdf:li rdf:resource="http://identifiers.org/kegg.compound:C00080"/>
                  <rdf:li rdf:resource="http://identifiers.org/metacyc.compound:PROTON"/>
                  <rdf:li rdf:resource="http://identifiers.org/metanetx.chemical:MNXM1"/>
                  <rdf:li rdf:resource="http://identifiers.org/reactome:R-ALL-1132304"/>
                  <rdf:li rdf:resource="http://identifiers.org/reactome:R-ALL-113529"/>
                  <rdf:li rdf:resource="http://identifiers.org/reactome:R-ALL-1470067"/>
                  <rdf:li rdf:resource="http://identifiers.org/reactome:R-ALL-156540"/>
                  <rdf:li rdf:resource="http://identifiers.org/reactome:R-ALL-1614597"/>
                  <rdf:li rdf:resource="http://identifiers.org/reactome:R-ALL-163953"/>
                  <rdf:li rdf:resource="http://identifiers.org/reactome:R-ALL-193465"/>
                  <rdf:li rdf:resource="http://identifiers.org/reactome:R-ALL-194688"/>
                  <rdf:li rdf:resource="http://identifiers.org/reactome:R-ALL-2000349"/>
                  <rdf:li rdf:resource="http://identifiers.org/reactome:R-ALL-2429673"/>
                  <rdf:li rdf:resource="http://identifiers.org/reactome:R-ALL-2872447"/>
                  <rdf:li rdf:resource="http://identifiers.org/reactome:R-ALL-351626"/>
                  <rdf:li rdf:resource="http://identifiers.org/reactome:R-ALL-372511"/>
                  <rdf:li rdf:resource="http://identifiers.org/reactome:R-ALL-374900"/>
                  <rdf:li rdf:resource="http://identifiers.org/reactome:R-ALL-425969"/>
                  <rdf:li rdf:resource="http://identifiers.org/reactome:R-ALL-425978"/>
                  <rdf:li rdf:resource="http://identifiers.org/reactome:R-ALL-425999"/>
                  <rdf:li rdf:resource="http://identifiers.org/reactome:R-ALL-427899"/>
                  <rdf:li rdf:resource="http://identifiers.org/reactome:R-ALL-428040"/>
                  <rdf:li rdf:resource="http://identifiers.org/reactome:R-ALL-428548"/>
                  <rdf:li rdf:resource="http://identifiers.org/reactome:R-ALL-5228597"/>
                  <rdf:li rdf:resource="http://identifiers.org/reactome:R-ALL-5244410"/>
                  <rdf:li rdf:resource="http://identifiers.org/reactome:R-ALL-5668577"/>
                  <rdf:li rdf:resource="http://identifiers.org/reactome:R-ALL-70106"/>
                  <rdf:li rdf:resource="http://identifiers.org/reactome:R-ALL-74722"/>
                  <rdf:li rdf:resource="http://identifiers.org/sabiork.compound:39"/>
                  <rdf:li rdf:resource="http://identifiers.org/seed.compound:cpd00067"/>
                </rdf:Bag>
              </bqbiol:is>
            </rdf:Description>
          </rdf:RDF>
        </annotation>
      </species>
      <species metaid="M_pppi_c" sboTerm="SBO:0000247" id="M_pppi_c" name="Inorganic triphosphate" hasOnlySubstanceUnits="true" boundaryCondition="false" constant="false">
        <annotation>
          <rdf:RDF xmlns:rdf="http://www.w3.org/1999/02/22-rdf-syntax-ns#" xmlns:dcterms="http://purl.org/dc/terms/" xmlns:vCard="http://www.w3.org/2001/vcard-rdf/3.0#" xmlns:vCard4="http://www.w3.org/2006/vcard/ns#" xmlns:bqbiol="http://biomodels.net/biology-qualifiers/" xmlns:bqmodel="http://biomodels.net/model-qualifiers/">
            <rdf:Description rdf:about="#M_pppi_c">
              <bqbiol:is>
                <rdf:Bag>
                  <rdf:li rdf:resource="http://identifiers.org/CHEBI:18036"/>
                  <rdf:li rdf:resource="http://identifiers.org/CHEBI:39949"/>
                  <rdf:li rdf:resource="http://identifiers.org/CHEBI:48313"/>
                  <rdf:li rdf:resource="http://identifiers.org/CHEBI:48314"/>
                  <rdf:li rdf:resource="http://identifiers.org/CHEBI:48315"/>
                  <rdf:li rdf:resource="http://identifiers.org/CHEBI:48316"/>
                  <rdf:li rdf:resource="http://identifiers.org/hmdb:HMDB0003379"/>
                  <rdf:li rdf:resource="http://identifiers.org/kegg.compound:C00536"/>
                  <rdf:li rdf:resource="http://identifiers.org/metacyc.compound:P3I"/>
                  <rdf:li rdf:resource="http://identifiers.org/metanetx.chemical:MNXM332"/>
                  <rdf:li rdf:resource="http://identifiers.org/sabiork.compound:1681"/>
                  <rdf:li rdf:resource="http://identifiers.org/sabiork.compound:5073"/>
                  <rdf:li rdf:resource="http://identifiers.org/seed.compound:cpd00421"/>
                  <rdf:li rdf:resource="http://identifiers.org/seed.compound:cpd11672"/>
                </rdf:Bag>
              </bqbiol:is>
            </rdf:Description>
          </rdf:RDF>
        </annotation>
      </species>
      <species metaid="M_itp_c" sboTerm="SBO:0000247" id="M_itp_c" name="ITP C10H11N4O14P3" hasOnlySubstanceUnits="true" boundaryCondition="false" constant="false">
        <annotation>
          <rdf:RDF xmlns:rdf="http://www.w3.org/1999/02/22-rdf-syntax-ns#" xmlns:dcterms="http://purl.org/dc/terms/" xmlns:vCard="http://www.w3.org/2001/vcard-rdf/3.0#" xmlns:vCard4="http://www.w3.org/2006/vcard/ns#" xmlns:bqbiol="http://biomodels.net/biology-qualifiers/" xmlns:bqmodel="http://biomodels.net/model-qualifiers/">
            <rdf:Description rdf:about="#M_itp_c">
              <bqbiol:is>
                <rdf:Bag>
                  <rdf:li rdf:resource="http://identifiers.org/CHEBI:16039"/>
                  <rdf:li rdf:resource="http://identifiers.org/CHEBI:57614"/>
                  <rdf:li rdf:resource="http://identifiers.org/CHEBI:61402"/>
                  <rdf:li rdf:resource="http://identifiers.org/hmdb:HMDB0000189"/>
                  <rdf:li rdf:resource="http://identifiers.org/kegg.compound:C00081"/>
                  <rdf:li rdf:resource="http://identifiers.org/metacyc.compound:ITP"/>
                  <rdf:li rdf:resource="http://identifiers.org/metanetx.chemical:MNXM1103428"/>
                  <rdf:li rdf:resource="http://identifiers.org/reactome:R-ALL-2509836"/>
                  <rdf:li rdf:resource="http://identifiers.org/sabiork.compound:1291"/>
                  <rdf:li rdf:resource="http://identifiers.org/seed.compound:cpd00068"/>
                </rdf:Bag>
              </bqbiol:is>
            </rdf:Description>
          </rdf:RDF>
        </annotation>
      </species>
      <species metaid="M_idp_c" sboTerm="SBO:0000247" id="M_idp_c" name="IDP C10H11N4O11P2" hasOnlySubstanceUnits="true" boundaryCondition="false" constant="false">
        <annotation>
          <rdf:RDF xmlns:rdf="http://www.w3.org/1999/02/22-rdf-syntax-ns#" xmlns:dcterms="http://purl.org/dc/terms/" xmlns:vCard="http://www.w3.org/2001/vcard-rdf/3.0#" xmlns:vCard4="http://www.w3.org/2006/vcard/ns#" xmlns:bqbiol="http://biomodels.net/biology-qualifiers/" xmlns:bqmodel="http://biomodels.net/model-qualifiers/">
            <rdf:Description rdf:about="#M_idp_c">
              <bqbiol:is>
                <rdf:Bag>
                  <rdf:li rdf:resource="http://identifiers.org/CHEBI:17808"/>
                  <rdf:li rdf:resource="http://identifiers.org/CHEBI:58280"/>
                  <rdf:li rdf:resource="http://identifiers.org/kegg.compound:C00104"/>
                  <rdf:li rdf:resource="http://identifiers.org/metacyc.compound:IDP"/>
                  <rdf:li rdf:resource="http://identifiers.org/metanetx.chemical:MNXM1104559"/>
                  <rdf:li rdf:resource="http://identifiers.org/reactome:R-ALL-2509811"/>
                  <rdf:li rdf:resource="http://identifiers.org/sabiork.compound:1299"/>
                  <rdf:li rdf:resource="http://identifiers.org/seed.compound:cpd00090"/>
                </rdf:Bag>
              </bqbiol:is>
            </rdf:Description>
          </rdf:RDF>
        </annotation>
      </species>
      <species metaid="M_prpp_c" sboTerm="SBO:0000247" id="M_prpp_c" name="5-Phospho-alpha-D-ribose 1-diphosphate" hasOnlySubstanceUnits="true" boundaryCondition="false" constant="false">
        <annotation>
          <rdf:RDF xmlns:rdf="http://www.w3.org/1999/02/22-rdf-syntax-ns#" xmlns:dcterms="http://purl.org/dc/terms/" xmlns:vCard="http://www.w3.org/2001/vcard-rdf/3.0#" xmlns:vCard4="http://www.w3.org/2006/vcard/ns#" xmlns:bqbiol="http://biomodels.net/biology-qualifiers/" xmlns:bqmodel="http://biomodels.net/model-qualifiers/">
            <rdf:Description rdf:about="#M_prpp_c">
              <bqbiol:is>
                <rdf:Bag>
                  <rdf:li rdf:resource="http://identifiers.org/CHEBI:17111"/>
                  <rdf:li rdf:resource="http://identifiers.org/CHEBI:58017"/>
                  <rdf:li rdf:resource="http://identifiers.org/hmdb:HMDB0000280"/>
                  <rdf:li rdf:resource="http://identifiers.org/kegg.compound:C00119"/>
                  <rdf:li rdf:resource="http://identifiers.org/metacyc.compound:PRPP"/>
                  <rdf:li rdf:resource="http://identifiers.org/metanetx.chemical:MNXM1104453"/>
                  <rdf:li rdf:resource="http://identifiers.org/reactome:R-ALL-73566"/>
                  <rdf:li rdf:resource="http://identifiers.org/sabiork.compound:1305"/>
                  <rdf:li rdf:resource="http://identifiers.org/seed.compound:cpd00103"/>
                </rdf:Bag>
              </bqbiol:is>
            </rdf:Description>
          </rdf:RDF>
        </annotation>
      </species>
      <species metaid="M_dcamp_c" sboTerm="SBO:0000247" id="M_dcamp_c" name="N6-(1,2-Dicarboxyethyl)-AMP" hasOnlySubstanceUnits="true" boundaryCondition="false" constant="false">
        <annotation>
          <rdf:RDF xmlns:rdf="http://www.w3.org/1999/02/22-rdf-syntax-ns#" xmlns:dcterms="http://purl.org/dc/terms/" xmlns:vCard="http://www.w3.org/2001/vcard-rdf/3.0#" xmlns:vCard4="http://www.w3.org/2006/vcard/ns#" xmlns:bqbiol="http://biomodels.net/biology-qualifiers/" xmlns:bqmodel="http://biomodels.net/model-qualifiers/">
            <rdf:Description rdf:about="#M_dcamp_c">
              <bqbiol:is>
                <rdf:Bag>
                  <rdf:li rdf:resource="http://identifiers.org/CHEBI:15919"/>
                  <rdf:li rdf:resource="http://identifiers.org/CHEBI:57567"/>
                  <rdf:li rdf:resource="http://identifiers.org/hmdb:HMDB0000536"/>
                  <rdf:li rdf:resource="http://identifiers.org/kegg.compound:C03794"/>
                  <rdf:li rdf:resource="http://identifiers.org/metacyc.compound:ADENYLOSUCC"/>
                  <rdf:li rdf:resource="http://identifiers.org/metanetx.chemical:MNXM1103622"/>
                  <rdf:li rdf:resource="http://identifiers.org/reactome:R-ALL-35141"/>
                  <rdf:li rdf:resource="http://identifiers.org/sabiork.compound:1886"/>
                  <rdf:li rdf:resource="http://identifiers.org/seed.compound:cpd02375"/>
                </rdf:Bag>
              </bqbiol:is>
            </rdf:Description>
          </rdf:RDF>
        </annotation>
      </species>
      <species metaid="M_fum_c" sboTerm="SBO:0000247" id="M_fum_c" name="Fumarate" hasOnlySubstanceUnits="true" boundaryCondition="false" constant="false">
        <annotation>
          <rdf:RDF xmlns:rdf="http://www.w3.org/1999/02/22-rdf-syntax-ns#" xmlns:dcterms="http://purl.org/dc/terms/" xmlns:vCard="http://www.w3.org/2001/vcard-rdf/3.0#" xmlns:vCard4="http://www.w3.org/2006/vcard/ns#" xmlns:bqbiol="http://biomodels.net/biology-qualifiers/" xmlns:bqmodel="http://biomodels.net/model-qualifiers/">
            <rdf:Description rdf:about="#M_fum_c">
              <bqbiol:is>
                <rdf:Bag>
                  <rdf:li rdf:resource="http://identifiers.org/CHEBI:18012"/>
                  <rdf:li rdf:resource="http://identifiers.org/CHEBI:29806"/>
                  <rdf:li rdf:resource="http://identifiers.org/CHEBI:37154"/>
                  <rdf:li rdf:resource="http://identifiers.org/SLM:000389686"/>
                  <rdf:li rdf:resource="http://identifiers.org/envipath:32de3cf4-e3e6-4168-956e-32fa5ddb0ce1/compound/709035ec-4868-4de8-9095-06428f6be14b"/>
                  <rdf:li rdf:resource="http://identifiers.org/hmdb:HMDB0000134"/>
                  <rdf:li rdf:resource="http://identifiers.org/kegg.compound:C00122"/>
                  <rdf:li rdf:resource="http://identifiers.org/kegg.drug:D02308"/>
                  <rdf:li rdf:resource="http://identifiers.org/metacyc.compound:FUM"/>
                  <rdf:li rdf:resource="http://identifiers.org/metanetx.chemical:MNXM737340"/>
                  <rdf:li rdf:resource="http://identifiers.org/reactome:R-ALL-113588"/>
                  <rdf:li rdf:resource="http://identifiers.org/reactome:R-ALL-29586"/>
                  <rdf:li rdf:resource="http://identifiers.org/sabiork.compound:1910"/>
                  <rdf:li rdf:resource="http://identifiers.org/seed.compound:cpd00106"/>
                </rdf:Bag>
              </bqbiol:is>
            </rdf:Description>
          </rdf:RDF>
        </annotation>
      </species>
      <species metaid="M_25aics_c" sboTerm="SBO:0000247" id="M_25aics_c" name="(S)-2-[5-Amino-1-(5-phospho-D-ribosyl)imidazole-4-carboxamido]succinate" hasOnlySubstanceUnits="true" boundaryCondition="false" constant="false">
        <annotation>
          <rdf:RDF xmlns:rdf="http://www.w3.org/1999/02/22-rdf-syntax-ns#" xmlns:dcterms="http://purl.org/dc/terms/" xmlns:vCard="http://www.w3.org/2001/vcard-rdf/3.0#" xmlns:vCard4="http://www.w3.org/2006/vcard/ns#" xmlns:bqbiol="http://biomodels.net/biology-qualifiers/" xmlns:bqmodel="http://biomodels.net/model-qualifiers/">
            <rdf:Description rdf:about="#M_25aics_c">
              <bqbiol:is>
                <rdf:Bag>
                  <rdf:li rdf:resource="http://identifiers.org/CHEBI:18319"/>
                  <rdf:li rdf:resource="http://identifiers.org/CHEBI:58443"/>
                  <rdf:li rdf:resource="http://identifiers.org/hmdb:HMDB0000797"/>
                  <rdf:li rdf:resource="http://identifiers.org/kegg.compound:C04823"/>
                  <rdf:li rdf:resource="http://identifiers.org/metacyc.compound:P-RIBOSYL-4-SUCCCARB-AMINOIMIDAZOLE"/>
                  <rdf:li rdf:resource="http://identifiers.org/metanetx.chemical:MNXM1104647"/>
                  <rdf:li rdf:resource="http://identifiers.org/reactome:R-ALL-111399"/>
                  <rdf:li rdf:resource="http://identifiers.org/sabiork.compound:1893"/>
                  <rdf:li rdf:resource="http://identifiers.org/seed.compound:cpd02921"/>
                  <rdf:li rdf:resource="http://identifiers.org/seed.compound:cpd19032"/>
                </rdf:Bag>
              </bqbiol:is>
            </rdf:Description>
          </rdf:RDF>
        </annotation>
      </species>
      <species metaid="M_aicar_c" sboTerm="SBO:0000247" id="M_aicar_c" name="5-Amino-1-(5-Phospho-D-ribosyl)imidazole-4-carboxamide" hasOnlySubstanceUnits="true" boundaryCondition="false" constant="false">
        <annotation>
          <rdf:RDF xmlns:rdf="http://www.w3.org/1999/02/22-rdf-syntax-ns#" xmlns:dcterms="http://purl.org/dc/terms/" xmlns:vCard="http://www.w3.org/2001/vcard-rdf/3.0#" xmlns:vCard4="http://www.w3.org/2006/vcard/ns#" xmlns:bqbiol="http://biomodels.net/biology-qualifiers/" xmlns:bqmodel="http://biomodels.net/model-qualifiers/">
            <rdf:Description rdf:about="#M_aicar_c">
              <bqbiol:is>
                <rdf:Bag>
                  <rdf:li rdf:resource="http://identifiers.org/CHEBI:18406"/>
                  <rdf:li rdf:resource="http://identifiers.org/CHEBI:58475"/>
                  <rdf:li rdf:resource="http://identifiers.org/hmdb:HMDB0001517"/>
                  <rdf:li rdf:resource="http://identifiers.org/kegg.compound:C04677"/>
                  <rdf:li rdf:resource="http://identifiers.org/metacyc.compound:AICAR"/>
                  <rdf:li rdf:resource="http://identifiers.org/metanetx.chemical:MNXM1103365"/>
                  <rdf:li rdf:resource="http://identifiers.org/reactome:R-ALL-111409"/>
                  <rdf:li rdf:resource="http://identifiers.org/sabiork.compound:1891"/>
                  <rdf:li rdf:resource="http://identifiers.org/seed.compound:cpd02851"/>
                </rdf:Bag>
              </bqbiol:is>
            </rdf:Description>
          </rdf:RDF>
        </annotation>
      </species>
      <species metaid="M_asp__L_c" sboTerm="SBO:0000247" id="M_asp__L_c" name="L-Aspartate" hasOnlySubstanceUnits="true" boundaryCondition="false" constant="false">
        <annotation>
          <rdf:RDF xmlns:rdf="http://www.w3.org/1999/02/22-rdf-syntax-ns#" xmlns:dcterms="http://purl.org/dc/terms/" xmlns:vCard="http://www.w3.org/2001/vcard-rdf/3.0#" xmlns:vCard4="http://www.w3.org/2006/vcard/ns#" xmlns:bqbiol="http://biomodels.net/biology-qualifiers/" xmlns:bqmodel="http://biomodels.net/model-qualifiers/">
            <rdf:Description rdf:about="#M_asp__L_c">
              <bqbiol:is>
                <rdf:Bag>
                  <rdf:li rdf:resource="http://identifiers.org/CHEBI:17053"/>
                  <rdf:li rdf:resource="http://identifiers.org/CHEBI:176631"/>
                  <rdf:li rdf:resource="http://identifiers.org/CHEBI:177910"/>
                  <rdf:li rdf:resource="http://identifiers.org/CHEBI:29991"/>
                  <rdf:li rdf:resource="http://identifiers.org/CHEBI:29993"/>
                  <rdf:li rdf:resource="http://identifiers.org/envipath:32de3cf4-e3e6-4168-956e-32fa5ddb0ce1/compound/4b0cdcb0-137a-4ddc-8e5c-2b55ea238c15"/>
                  <rdf:li rdf:resource="http://identifiers.org/hmdb:HMDB0000191"/>
                  <rdf:li rdf:resource="http://identifiers.org/kegg.compound:C00049"/>
                  <rdf:li rdf:resource="http://identifiers.org/kegg.drug:D00013"/>
                  <rdf:li rdf:resource="http://identifiers.org/metacyc.compound:L-ASPARTATE"/>
                  <rdf:li rdf:resource="http://identifiers.org/metanetx.chemical:MNXM1108206"/>
                  <rdf:li rdf:resource="http://identifiers.org/reactome:R-ALL-113553"/>
                  <rdf:li rdf:resource="http://identifiers.org/reactome:R-ALL-29448"/>
                  <rdf:li rdf:resource="http://identifiers.org/reactome:R-ALL-351973"/>
                  <rdf:li rdf:resource="http://identifiers.org/reactome:R-ALL-427963"/>
                  <rdf:li rdf:resource="http://identifiers.org/sabiork.compound:71"/>
                  <rdf:li rdf:resource="http://identifiers.org/seed.compound:cpd00041"/>
                </rdf:Bag>
              </bqbiol:is>
            </rdf:Description>
          </rdf:RDF>
        </annotation>
      </species>
      <species metaid="M_gtp_c" sboTerm="SBO:0000247" id="M_gtp_c" name="GTP C10H12N5O14P3" hasOnlySubstanceUnits="true" boundaryCondition="false" constant="false">
        <annotation>
          <rdf:RDF xmlns:rdf="http://www.w3.org/1999/02/22-rdf-syntax-ns#" xmlns:dcterms="http://purl.org/dc/terms/" xmlns:vCard="http://www.w3.org/2001/vcard-rdf/3.0#" xmlns:vCard4="http://www.w3.org/2006/vcard/ns#" xmlns:bqbiol="http://biomodels.net/biology-qualifiers/" xmlns:bqmodel="http://biomodels.net/model-qualifiers/">
            <rdf:Description rdf:about="#M_gtp_c">
              <bqbiol:is>
                <rdf:Bag>
                  <rdf:li rdf:resource="http://identifiers.org/CHEBI:15996"/>
                  <rdf:li rdf:resource="http://identifiers.org/CHEBI:37565"/>
                  <rdf:li rdf:resource="http://identifiers.org/CHEBI:57600"/>
                  <rdf:li rdf:resource="http://identifiers.org/hmdb:HMDB0001273"/>
                  <rdf:li rdf:resource="http://identifiers.org/kegg.compound:C00044"/>
                  <rdf:li rdf:resource="http://identifiers.org/metacyc.compound:GTP"/>
                  <rdf:li rdf:resource="http://identifiers.org/metanetx.chemical:MNXM1103553"/>
                  <rdf:li rdf:resource="http://identifiers.org/reactome:R-ALL-113571"/>
                  <rdf:li rdf:resource="http://identifiers.org/reactome:R-ALL-113573"/>
                  <rdf:li rdf:resource="http://identifiers.org/reactome:R-ALL-114625"/>
                  <rdf:li rdf:resource="http://identifiers.org/reactome:R-ALL-114626"/>
                  <rdf:li rdf:resource="http://identifiers.org/reactome:R-ALL-1806221"/>
                  <rdf:li rdf:resource="http://identifiers.org/reactome:R-ALL-1996291"/>
                  <rdf:li rdf:resource="http://identifiers.org/reactome:R-ALL-2213216"/>
                  <rdf:li rdf:resource="http://identifiers.org/reactome:R-ALL-29438"/>
                  <rdf:li rdf:resource="http://identifiers.org/reactome:R-ALL-5617813"/>
                  <rdf:li rdf:resource="http://identifiers.org/reactome:R-ALL-983318"/>
                  <rdf:li rdf:resource="http://identifiers.org/sabiork.compound:1282"/>
                  <rdf:li rdf:resource="http://identifiers.org/seed.compound:cpd00038"/>
                </rdf:Bag>
              </bqbiol:is>
            </rdf:Description>
          </rdf:RDF>
        </annotation>
      </species>
      <species metaid="M_imp_c" sboTerm="SBO:0000247" id="M_imp_c" name="IMP C10H11N4O8P" hasOnlySubstanceUnits="true" boundaryCondition="false" constant="false">
        <annotation>
          <rdf:RDF xmlns:rdf="http://www.w3.org/1999/02/22-rdf-syntax-ns#" xmlns:dcterms="http://purl.org/dc/terms/" xmlns:vCard="http://www.w3.org/2001/vcard-rdf/3.0#" xmlns:vCard4="http://www.w3.org/2006/vcard/ns#" xmlns:bqbiol="http://biomodels.net/biology-qualifiers/" xmlns:bqmodel="http://biomodels.net/model-qualifiers/">
            <rdf:Description rdf:about="#M_imp_c">
              <bqbiol:is>
                <rdf:Bag>
                  <rdf:li rdf:resource="http://identifiers.org/CHEBI:17202"/>
                  <rdf:li rdf:resource="http://identifiers.org/CHEBI:58053"/>
                  <rdf:li rdf:resource="http://identifiers.org/hmdb:HMDB0000175"/>
                  <rdf:li rdf:resource="http://identifiers.org/kegg.compound:C00130"/>
                  <rdf:li rdf:resource="http://identifiers.org/metacyc.compound:IMP"/>
                  <rdf:li rdf:resource="http://identifiers.org/metanetx.chemical:MNXM1101868"/>
                  <rdf:li rdf:resource="http://identifiers.org/reactome:R-ALL-109286"/>
                  <rdf:li rdf:resource="http://identifiers.org/reactome:R-ALL-2509792"/>
                  <rdf:li rdf:resource="http://identifiers.org/reactome:R-ALL-29602"/>
                  <rdf:li rdf:resource="http://identifiers.org/reactome:R-ALL-3221708"/>
                  <rdf:li rdf:resource="http://identifiers.org/sabiork.compound:1306"/>
                  <rdf:li rdf:resource="http://identifiers.org/seed.compound:cpd00114"/>
                </rdf:Bag>
              </bqbiol:is>
            </rdf:Description>
          </rdf:RDF>
        </annotation>
      </species>
      <species metaid="M_gdp_c" sboTerm="SBO:0000247" id="M_gdp_c" name="GDP C10H12N5O11P2" hasOnlySubstanceUnits="true" boundaryCondition="false" constant="false">
        <annotation>
          <rdf:RDF xmlns:rdf="http://www.w3.org/1999/02/22-rdf-syntax-ns#" xmlns:dcterms="http://purl.org/dc/terms/" xmlns:vCard="http://www.w3.org/2001/vcard-rdf/3.0#" xmlns:vCard4="http://www.w3.org/2006/vcard/ns#" xmlns:bqbiol="http://biomodels.net/biology-qualifiers/" xmlns:bqmodel="http://biomodels.net/model-qualifiers/">
            <rdf:Description rdf:about="#M_gdp_c">
              <bqbiol:is>
                <rdf:Bag>
                  <rdf:li rdf:resource="http://identifiers.org/CHEBI:17552"/>
                  <rdf:li rdf:resource="http://identifiers.org/CHEBI:58189"/>
                  <rdf:li rdf:resource="http://identifiers.org/CHEBI:65180"/>
                  <rdf:li rdf:resource="http://identifiers.org/hmdb:HMDB0001201"/>
                  <rdf:li rdf:resource="http://identifiers.org/kegg.compound:C00035"/>
                  <rdf:li rdf:resource="http://identifiers.org/metacyc.compound:GDP"/>
                  <rdf:li rdf:resource="http://identifiers.org/metacyc.compound:GDP-GROUP"/>
                  <rdf:li rdf:resource="http://identifiers.org/metanetx.chemical:MNXM1103285"/>
                  <rdf:li rdf:resource="http://identifiers.org/reactome:R-ALL-111349"/>
                  <rdf:li rdf:resource="http://identifiers.org/reactome:R-ALL-113525"/>
                  <rdf:li rdf:resource="http://identifiers.org/reactome:R-ALL-114549"/>
                  <rdf:li rdf:resource="http://identifiers.org/reactome:R-ALL-114622"/>
                  <rdf:li rdf:resource="http://identifiers.org/reactome:R-ALL-114623"/>
                  <rdf:li rdf:resource="http://identifiers.org/reactome:R-ALL-1467290"/>
                  <rdf:li rdf:resource="http://identifiers.org/reactome:R-ALL-1996292"/>
                  <rdf:li rdf:resource="http://identifiers.org/reactome:R-ALL-205689"/>
                  <rdf:li rdf:resource="http://identifiers.org/reactome:R-ALL-29420"/>
                  <rdf:li rdf:resource="http://identifiers.org/reactome:R-ALL-5617810"/>
                  <rdf:li rdf:resource="http://identifiers.org/sabiork.compound:1280"/>
                  <rdf:li rdf:resource="http://identifiers.org/seed.compound:cpd00031"/>
                </rdf:Bag>
              </bqbiol:is>
            </rdf:Description>
          </rdf:RDF>
        </annotation>
      </species>
      <species metaid="M_anhgm3p_c" sboTerm="SBO:0000247" id="M_anhgm3p_c" name="N-Acetyl-D-glucosamine(anhydrous)N-Acetylmuramyl-tripeptide" hasOnlySubstanceUnits="true" boundaryCondition="false" constant="false">
        <annotation>
          <rdf:RDF xmlns:rdf="http://www.w3.org/1999/02/22-rdf-syntax-ns#" xmlns:dcterms="http://purl.org/dc/terms/" xmlns:vCard="http://www.w3.org/2001/vcard-rdf/3.0#" xmlns:vCard4="http://www.w3.org/2006/vcard/ns#" xmlns:bqbiol="http://biomodels.net/biology-qualifiers/" xmlns:bqmodel="http://biomodels.net/model-qualifiers/">
            <rdf:Description rdf:about="#M_anhgm3p_c">
              <bqbiol:is>
                <rdf:Bag>
                  <rdf:li rdf:resource="http://identifiers.org/metacyc.compound:CPD0-2155"/>
                  <rdf:li rdf:resource="http://identifiers.org/metanetx.chemical:MNXM63489"/>
                  <rdf:li rdf:resource="http://identifiers.org/seed.compound:cpd15397"/>
                </rdf:Bag>
              </bqbiol:is>
            </rdf:Description>
          </rdf:RDF>
        </annotation>
      </species>
      <species metaid="M_anhgm_c" sboTerm="SBO:0000247" id="M_anhgm_c" name="N-Acetyl-D-glucosamine(anhydrous)N-Acetylmuramic acid" hasOnlySubstanceUnits="true" boundaryCondition="false" constant="false">
        <annotation>
          <rdf:RDF xmlns:rdf="http://www.w3.org/1999/02/22-rdf-syntax-ns#" xmlns:dcterms="http://purl.org/dc/terms/" xmlns:vCard="http://www.w3.org/2001/vcard-rdf/3.0#" xmlns:vCard4="http://www.w3.org/2006/vcard/ns#" xmlns:bqbiol="http://biomodels.net/biology-qualifiers/" xmlns:bqmodel="http://biomodels.net/model-qualifiers/">
            <rdf:Description rdf:about="#M_anhgm_c">
              <bqbiol:is>
                <rdf:Bag>
                  <rdf:li rdf:resource="http://identifiers.org/metanetx.chemical:MNXM3060"/>
                  <rdf:li rdf:resource="http://identifiers.org/seed.compound:cpd15396"/>
                </rdf:Bag>
              </bqbiol:is>
            </rdf:Description>
          </rdf:RDF>
        </annotation>
      </species>
      <species metaid="M_anhgm3p_p" sboTerm="SBO:0000247" id="M_anhgm3p_p" name="N-Acetyl-D-glucosamine(anhydrous)N-Acetylmuramyl-tripeptide" hasOnlySubstanceUnits="true" boundaryCondition="false" constant="false">
        <annotation>
          <rdf:RDF xmlns:rdf="http://www.w3.org/1999/02/22-rdf-syntax-ns#" xmlns:dcterms="http://purl.org/dc/terms/" xmlns:vCard="http://www.w3.org/2001/vcard-rdf/3.0#" xmlns:vCard4="http://www.w3.org/2006/vcard/ns#" xmlns:bqbiol="http://biomodels.net/biology-qualifiers/" xmlns:bqmodel="http://biomodels.net/model-qualifiers/">
            <rdf:Description rdf:about="#M_anhgm3p_p">
              <bqbiol:is>
                <rdf:Bag>
                  <rdf:li rdf:resource="http://identifiers.org/metacyc.compound:CPD0-2155"/>
                  <rdf:li rdf:resource="http://identifiers.org/metanetx.chemical:MNXM63489"/>
                  <rdf:li rdf:resource="http://identifiers.org/seed.compound:cpd15397"/>
                </rdf:Bag>
              </bqbiol:is>
            </rdf:Description>
          </rdf:RDF>
        </annotation>
      </species>
      <species metaid="M_h2o_p" sboTerm="SBO:0000247" id="M_h2o_p" name="H2O H2O" hasOnlySubstanceUnits="true" boundaryCondition="false" constant="false">
        <annotation>
          <rdf:RDF xmlns:rdf="http://www.w3.org/1999/02/22-rdf-syntax-ns#" xmlns:dcterms="http://purl.org/dc/terms/" xmlns:vCard="http://www.w3.org/2001/vcard-rdf/3.0#" xmlns:vCard4="http://www.w3.org/2006/vcard/ns#" xmlns:bqbiol="http://biomodels.net/biology-qualifiers/" xmlns:bqmodel="http://biomodels.net/model-qualifiers/">
            <rdf:Description rdf:about="#M_h2o_p">
              <bqbiol:is>
                <rdf:Bag>
                  <rdf:li rdf:resource="http://identifiers.org/CHEBI:15377"/>
                  <rdf:li rdf:resource="http://identifiers.org/CHEBI:29374"/>
                  <rdf:li rdf:resource="http://identifiers.org/CHEBI:29375"/>
                  <rdf:li rdf:resource="http://identifiers.org/CHEBI:33806"/>
                  <rdf:li rdf:resource="http://identifiers.org/CHEBI:33811"/>
                  <rdf:li rdf:resource="http://identifiers.org/CHEBI:33813"/>
                  <rdf:li rdf:resource="http://identifiers.org/CHEBI:41981"/>
                  <rdf:li rdf:resource="http://identifiers.org/envipath:5882df9c-dae1-4d80-a40e-db4724271456/compound/969d0227-3069-4e44-9525-7ae7bad84170"/>
                  <rdf:li rdf:resource="http://identifiers.org/envipath:650babc9-9d68-4b73-9332-11972ca26f7b/compound/799908db-b8c9-4982-86cb-1f225e2ad08c"/>
                  <rdf:li rdf:resource="http://identifiers.org/envipath:650babc9-9d68-4b73-9332-11972ca26f7b/compound/e7f34a8e-cded-4793-b6d5-792335b38636"/>
                  <rdf:li rdf:resource="http://identifiers.org/hmdb:HMDB0002111"/>
                  <rdf:li rdf:resource="http://identifiers.org/kegg.compound:C00001"/>
                  <rdf:li rdf:resource="http://identifiers.org/kegg.drug:D00001"/>
                  <rdf:li rdf:resource="http://identifiers.org/kegg.drug:D03703"/>
                  <rdf:li rdf:resource="http://identifiers.org/kegg.drug:D06249"/>
                  <rdf:li rdf:resource="http://identifiers.org/kegg.drug:D06322"/>
                  <rdf:li rdf:resource="http://identifiers.org/metacyc.compound:WATER"/>
                  <rdf:li rdf:resource="http://identifiers.org/metanetx.chemical:WATER"/>
                  <rdf:li rdf:resource="http://identifiers.org/reactome:R-ALL-109276"/>
                  <rdf:li rdf:resource="http://identifiers.org/reactome:R-ALL-113518"/>
                  <rdf:li rdf:resource="http://identifiers.org/reactome:R-ALL-113519"/>
                  <rdf:li rdf:resource="http://identifiers.org/reactome:R-ALL-113521"/>
                  <rdf:li rdf:resource="http://identifiers.org/reactome:R-ALL-141343"/>
                  <rdf:li rdf:resource="http://identifiers.org/reactome:R-ALL-1605715"/>
                  <rdf:li rdf:resource="http://identifiers.org/reactome:R-ALL-189422"/>
                  <rdf:li rdf:resource="http://identifiers.org/reactome:R-ALL-2022884"/>
                  <rdf:li rdf:resource="http://identifiers.org/reactome:R-ALL-2429665"/>
                  <rdf:li rdf:resource="http://identifiers.org/reactome:R-ALL-29356"/>
                  <rdf:li rdf:resource="http://identifiers.org/reactome:R-ALL-351603"/>
                  <rdf:li rdf:resource="http://identifiers.org/reactome:R-ALL-5668574"/>
                  <rdf:li rdf:resource="http://identifiers.org/sabiork.compound:40"/>
                  <rdf:li rdf:resource="http://identifiers.org/seed.compound:cpd00001"/>
                </rdf:Bag>
              </bqbiol:is>
            </rdf:Description>
          </rdf:RDF>
        </annotation>
      </species>
      <species metaid="M_LalaDgluMdap_p" sboTerm="SBO:0000247" id="M_LalaDgluMdap_p" name="L-alanine-D-glutamate-meso-2,6-diaminoheptanedioate" hasOnlySubstanceUnits="true" boundaryCondition="false" constant="false">
        <annotation>
          <rdf:RDF xmlns:rdf="http://www.w3.org/1999/02/22-rdf-syntax-ns#" xmlns:dcterms="http://purl.org/dc/terms/" xmlns:vCard="http://www.w3.org/2001/vcard-rdf/3.0#" xmlns:vCard4="http://www.w3.org/2006/vcard/ns#" xmlns:bqbiol="http://biomodels.net/biology-qualifiers/" xmlns:bqmodel="http://biomodels.net/model-qualifiers/">
            <rdf:Description rdf:about="#M_LalaDgluMdap_p">
              <bqbiol:is>
                <rdf:Bag>
                  <rdf:li rdf:resource="http://identifiers.org/CHEBI:138879"/>
                  <rdf:li rdf:resource="http://identifiers.org/CHEBI:177656"/>
                  <rdf:li rdf:resource="http://identifiers.org/kegg.compound:C20925"/>
                  <rdf:li rdf:resource="http://identifiers.org/metacyc.compound:L-ALA-GAMMA-D-GLU-DAP"/>
                  <rdf:li rdf:resource="http://identifiers.org/metanetx.chemical:MNXM1107671"/>
                  <rdf:li rdf:resource="http://identifiers.org/seed.compound:cpd27348"/>
                  <rdf:li rdf:resource="http://identifiers.org/seed.compound:cpd27349"/>
                </rdf:Bag>
              </bqbiol:is>
            </rdf:Description>
          </rdf:RDF>
        </annotation>
      </species>
      <species metaid="M_anhgm_p" sboTerm="SBO:0000247" id="M_anhgm_p" name="N-Acetyl-D-glucosamine(anhydrous)N-Acetylmuramic acid" hasOnlySubstanceUnits="true" boundaryCondition="false" constant="false">
        <annotation>
          <rdf:RDF xmlns:rdf="http://www.w3.org/1999/02/22-rdf-syntax-ns#" xmlns:dcterms="http://purl.org/dc/terms/" xmlns:vCard="http://www.w3.org/2001/vcard-rdf/3.0#" xmlns:vCard4="http://www.w3.org/2006/vcard/ns#" xmlns:bqbiol="http://biomodels.net/biology-qualifiers/" xmlns:bqmodel="http://biomodels.net/model-qualifiers/">
            <rdf:Description rdf:about="#M_anhgm_p">
              <bqbiol:is>
                <rdf:Bag>
                  <rdf:li rdf:resource="http://identifiers.org/metanetx.chemical:MNXM3060"/>
                  <rdf:li rdf:resource="http://identifiers.org/seed.compound:cpd15396"/>
                </rdf:Bag>
              </bqbiol:is>
            </rdf:Description>
          </rdf:RDF>
        </annotation>
      </species>
      <species metaid="M_acgam_c" sboTerm="SBO:0000247" id="M_acgam_c" name="N-Acetyl-D-glucosamine" hasOnlySubstanceUnits="true" boundaryCondition="false" constant="false">
        <annotation>
          <rdf:RDF xmlns:rdf="http://www.w3.org/1999/02/22-rdf-syntax-ns#" xmlns:dcterms="http://purl.org/dc/terms/" xmlns:vCard="http://www.w3.org/2001/vcard-rdf/3.0#" xmlns:vCard4="http://www.w3.org/2006/vcard/ns#" xmlns:bqbiol="http://biomodels.net/biology-qualifiers/" xmlns:bqmodel="http://biomodels.net/model-qualifiers/">
            <rdf:Description rdf:about="#M_acgam_c">
              <bqbiol:is>
                <rdf:Bag>
                  <rdf:li rdf:resource="http://identifiers.org/CHEBI:21601"/>
                  <rdf:li rdf:resource="http://identifiers.org/CHEBI:506227"/>
                  <rdf:li rdf:resource="http://identifiers.org/hmdb:HMDB0000215"/>
                  <rdf:li rdf:resource="http://identifiers.org/kegg.compound:C00140"/>
                  <rdf:li rdf:resource="http://identifiers.org/kegg.compound:C03136"/>
                  <rdf:li rdf:resource="http://identifiers.org/metacyc.compound:N-acetyl-D-glucosamine"/>
                  <rdf:li rdf:resource="http://identifiers.org/metacyc.compound:N-acetyl-D-hexosamines"/>
                  <rdf:li rdf:resource="http://identifiers.org/metanetx.chemical:MNXM1105935"/>
                  <rdf:li rdf:resource="http://identifiers.org/seed.compound:cpd00122"/>
                  <rdf:li rdf:resource="http://identifiers.org/seed.compound:cpd02006"/>
                  <rdf:li rdf:resource="http://identifiers.org/seed.compound:cpd27608"/>
                  <rdf:li rdf:resource="http://identifiers.org/seed.compound:cpd27610"/>
                </rdf:Bag>
              </bqbiol:is>
            </rdf:Description>
          </rdf:RDF>
        </annotation>
      </species>
      <species metaid="M_anhm3p_c" sboTerm="SBO:0000247" id="M_anhm3p_c" name="1,6-anhydrous-N-Acetylmuramyl-tripeptide" hasOnlySubstanceUnits="true" boundaryCondition="false" constant="false">
        <annotation>
          <rdf:RDF xmlns:rdf="http://www.w3.org/1999/02/22-rdf-syntax-ns#" xmlns:dcterms="http://purl.org/dc/terms/" xmlns:vCard="http://www.w3.org/2001/vcard-rdf/3.0#" xmlns:vCard4="http://www.w3.org/2006/vcard/ns#" xmlns:bqbiol="http://biomodels.net/biology-qualifiers/" xmlns:bqmodel="http://biomodels.net/model-qualifiers/">
            <rdf:Description rdf:about="#M_anhm3p_c">
              <bqbiol:is>
                <rdf:Bag>
                  <rdf:li rdf:resource="http://identifiers.org/metanetx.chemical:MNXM734072"/>
                </rdf:Bag>
              </bqbiol:is>
            </rdf:Description>
          </rdf:RDF>
        </annotation>
      </species>
      <species metaid="M_anhgm4p_c" sboTerm="SBO:0000247" id="M_anhgm4p_c" name="N-Acetyl-D-glucosamine(anhydrous)N-Acetylmuramyl-tetrapeptide" hasOnlySubstanceUnits="true" boundaryCondition="false" constant="false">
        <annotation>
          <rdf:RDF xmlns:rdf="http://www.w3.org/1999/02/22-rdf-syntax-ns#" xmlns:dcterms="http://purl.org/dc/terms/" xmlns:vCard="http://www.w3.org/2001/vcard-rdf/3.0#" xmlns:vCard4="http://www.w3.org/2006/vcard/ns#" xmlns:bqbiol="http://biomodels.net/biology-qualifiers/" xmlns:bqmodel="http://biomodels.net/model-qualifiers/">
            <rdf:Description rdf:about="#M_anhgm4p_c">
              <bqbiol:is>
                <rdf:Bag>
                  <rdf:li rdf:resource="http://identifiers.org/metanetx.chemical:MNXM739017"/>
                </rdf:Bag>
              </bqbiol:is>
            </rdf:Description>
          </rdf:RDF>
        </annotation>
      </species>
      <species metaid="M_anhgm4p_p" sboTerm="SBO:0000247" id="M_anhgm4p_p" name="N-Acetyl-D-glucosamine(anhydrous)N-Acetylmuramyl-tetrapeptide" hasOnlySubstanceUnits="true" boundaryCondition="false" constant="false">
        <annotation>
          <rdf:RDF xmlns:rdf="http://www.w3.org/1999/02/22-rdf-syntax-ns#" xmlns:dcterms="http://purl.org/dc/terms/" xmlns:vCard="http://www.w3.org/2001/vcard-rdf/3.0#" xmlns:vCard4="http://www.w3.org/2006/vcard/ns#" xmlns:bqbiol="http://biomodels.net/biology-qualifiers/" xmlns:bqmodel="http://biomodels.net/model-qualifiers/">
            <rdf:Description rdf:about="#M_anhgm4p_p">
              <bqbiol:is>
                <rdf:Bag>
                  <rdf:li rdf:resource="http://identifiers.org/metanetx.chemical:MNXM739017"/>
                </rdf:Bag>
              </bqbiol:is>
            </rdf:Description>
          </rdf:RDF>
        </annotation>
      </species>
      <species metaid="M_LalaDgluMdapDala_p" sboTerm="SBO:0000247" id="M_LalaDgluMdapDala_p" name="L-alanine-D-glutamate-meso-2,6-diaminoheptanedioate-D-alanine" hasOnlySubstanceUnits="true" boundaryCondition="false" constant="false">
        <annotation>
          <rdf:RDF xmlns:rdf="http://www.w3.org/1999/02/22-rdf-syntax-ns#" xmlns:dcterms="http://purl.org/dc/terms/" xmlns:vCard="http://www.w3.org/2001/vcard-rdf/3.0#" xmlns:vCard4="http://www.w3.org/2006/vcard/ns#" xmlns:bqbiol="http://biomodels.net/biology-qualifiers/" xmlns:bqmodel="http://biomodels.net/model-qualifiers/">
            <rdf:Description rdf:about="#M_LalaDgluMdapDala_p">
              <bqbiol:is>
                <rdf:Bag>
                  <rdf:li rdf:resource="http://identifiers.org/metanetx.chemical:MNXM59271"/>
                  <rdf:li rdf:resource="http://identifiers.org/seed.compound:cpd15387"/>
                </rdf:Bag>
              </bqbiol:is>
            </rdf:Description>
          </rdf:RDF>
        </annotation>
      </species>
      <species metaid="M_anhm4p_c" sboTerm="SBO:0000247" id="M_anhm4p_c" name="1,6-anhydrous-N-Acetylmuramyl-tetrapeptide" hasOnlySubstanceUnits="true" boundaryCondition="false" constant="false">
        <annotation>
          <rdf:RDF xmlns:rdf="http://www.w3.org/1999/02/22-rdf-syntax-ns#" xmlns:dcterms="http://purl.org/dc/terms/" xmlns:vCard="http://www.w3.org/2001/vcard-rdf/3.0#" xmlns:vCard4="http://www.w3.org/2006/vcard/ns#" xmlns:bqbiol="http://biomodels.net/biology-qualifiers/" xmlns:bqmodel="http://biomodels.net/model-qualifiers/">
            <rdf:Description rdf:about="#M_anhm4p_c">
              <bqbiol:is>
                <rdf:Bag>
                  <rdf:li rdf:resource="http://identifiers.org/metanetx.chemical:MNXM737948"/>
                </rdf:Bag>
              </bqbiol:is>
            </rdf:Description>
          </rdf:RDF>
        </annotation>
      </species>
      <species metaid="M_anhm_c" sboTerm="SBO:0000247" id="M_anhm_c" name="1,6-anhydrous-N-Acetylmuramate" hasOnlySubstanceUnits="true" boundaryCondition="false" constant="false">
        <annotation>
          <rdf:RDF xmlns:rdf="http://www.w3.org/1999/02/22-rdf-syntax-ns#" xmlns:dcterms="http://purl.org/dc/terms/" xmlns:vCard="http://www.w3.org/2001/vcard-rdf/3.0#" xmlns:vCard4="http://www.w3.org/2006/vcard/ns#" xmlns:bqbiol="http://biomodels.net/biology-qualifiers/" xmlns:bqmodel="http://biomodels.net/model-qualifiers/">
            <rdf:Description rdf:about="#M_anhm_c">
              <bqbiol:is>
                <rdf:Bag>
                  <rdf:li rdf:resource="http://identifiers.org/metanetx.chemical:MNXM90585"/>
                  <rdf:li rdf:resource="http://identifiers.org/seed.compound:cpd15399"/>
                </rdf:Bag>
              </bqbiol:is>
            </rdf:Description>
          </rdf:RDF>
        </annotation>
      </species>
      <species metaid="M_adphep_DD_c" sboTerm="SBO:0000247" id="M_adphep_DD_c" name="ADP-D-glycero-D-manno-heptose" hasOnlySubstanceUnits="true" boundaryCondition="false" constant="false">
        <annotation>
          <rdf:RDF xmlns:rdf="http://www.w3.org/1999/02/22-rdf-syntax-ns#" xmlns:dcterms="http://purl.org/dc/terms/" xmlns:vCard="http://www.w3.org/2001/vcard-rdf/3.0#" xmlns:vCard4="http://www.w3.org/2006/vcard/ns#" xmlns:bqbiol="http://biomodels.net/biology-qualifiers/" xmlns:bqmodel="http://biomodels.net/model-qualifiers/">
            <rdf:Description rdf:about="#M_adphep_DD_c">
              <bqbiol:is>
                <rdf:Bag>
                  <rdf:li rdf:resource="http://identifiers.org/CHEBI:59966"/>
                  <rdf:li rdf:resource="http://identifiers.org/CHEBI:59967"/>
                  <rdf:li rdf:resource="http://identifiers.org/kegg.compound:C06397"/>
                  <rdf:li rdf:resource="http://identifiers.org/metacyc.compound:ADP-D-GLYCERO-D-MANNO-HEPTOSE"/>
                  <rdf:li rdf:resource="http://identifiers.org/metanetx.chemical:MNXM1107947"/>
                  <rdf:li rdf:resource="http://identifiers.org/seed.compound:cpd03830"/>
                </rdf:Bag>
              </bqbiol:is>
            </rdf:Description>
          </rdf:RDF>
        </annotation>
      </species>
      <species metaid="M_adphep_LD_c" sboTerm="SBO:0000247" id="M_adphep_LD_c" name="ADP-L-glycero-D-manno-heptose" hasOnlySubstanceUnits="true" boundaryCondition="false" constant="false">
        <annotation>
          <rdf:RDF xmlns:rdf="http://www.w3.org/1999/02/22-rdf-syntax-ns#" xmlns:dcterms="http://purl.org/dc/terms/" xmlns:vCard="http://www.w3.org/2001/vcard-rdf/3.0#" xmlns:vCard4="http://www.w3.org/2006/vcard/ns#" xmlns:bqbiol="http://biomodels.net/biology-qualifiers/" xmlns:bqmodel="http://biomodels.net/model-qualifiers/">
            <rdf:Description rdf:about="#M_adphep_LD_c">
              <bqbiol:is>
                <rdf:Bag>
                  <rdf:li rdf:resource="http://identifiers.org/CHEBI:61506"/>
                  <rdf:li rdf:resource="http://identifiers.org/CHEBI:61530"/>
                  <rdf:li rdf:resource="http://identifiers.org/kegg.compound:C06398"/>
                  <rdf:li rdf:resource="http://identifiers.org/metacyc.compound:ADP-L-GLYCERO-D-MANNO-HEPTOSE"/>
                  <rdf:li rdf:resource="http://identifiers.org/metanetx.chemical:MNXM1108522"/>
                  <rdf:li rdf:resource="http://identifiers.org/seed.compound:cpd03831"/>
                </rdf:Bag>
              </bqbiol:is>
            </rdf:Description>
          </rdf:RDF>
        </annotation>
      </species>
      <species metaid="M_agm_c" sboTerm="SBO:0000247" id="M_agm_c" name="Agmatine" hasOnlySubstanceUnits="true" boundaryCondition="false" constant="false">
        <annotation>
          <rdf:RDF xmlns:rdf="http://www.w3.org/1999/02/22-rdf-syntax-ns#" xmlns:dcterms="http://purl.org/dc/terms/" xmlns:vCard="http://www.w3.org/2001/vcard-rdf/3.0#" xmlns:vCard4="http://www.w3.org/2006/vcard/ns#" xmlns:bqbiol="http://biomodels.net/biology-qualifiers/" xmlns:bqmodel="http://biomodels.net/model-qualifiers/">
            <rdf:Description rdf:about="#M_agm_c">
              <bqbiol:is>
                <rdf:Bag>
                  <rdf:li rdf:resource="http://identifiers.org/CHEBI:17431"/>
                  <rdf:li rdf:resource="http://identifiers.org/CHEBI:58145"/>
                  <rdf:li rdf:resource="http://identifiers.org/hmdb:HMDB0001432"/>
                  <rdf:li rdf:resource="http://identifiers.org/kegg.compound:C00179"/>
                  <rdf:li rdf:resource="http://identifiers.org/metacyc.compound:AGMATHINE"/>
                  <rdf:li rdf:resource="http://identifiers.org/metanetx.chemical:MNXM328"/>
                  <rdf:li rdf:resource="http://identifiers.org/reactome:R-ALL-351164"/>
                  <rdf:li rdf:resource="http://identifiers.org/reactome:R-ALL-549309"/>
                  <rdf:li rdf:resource="http://identifiers.org/sabiork.compound:4059"/>
                  <rdf:li rdf:resource="http://identifiers.org/seed.compound:cpd00152"/>
                </rdf:Bag>
              </bqbiol:is>
            </rdf:Description>
          </rdf:RDF>
        </annotation>
      </species>
      <species metaid="M_ptrc_c" sboTerm="SBO:0000247" id="M_ptrc_c" name="Putrescine" hasOnlySubstanceUnits="true" boundaryCondition="false" constant="false">
        <annotation>
          <rdf:RDF xmlns:rdf="http://www.w3.org/1999/02/22-rdf-syntax-ns#" xmlns:dcterms="http://purl.org/dc/terms/" xmlns:vCard="http://www.w3.org/2001/vcard-rdf/3.0#" xmlns:vCard4="http://www.w3.org/2006/vcard/ns#" xmlns:bqbiol="http://biomodels.net/biology-qualifiers/" xmlns:bqmodel="http://biomodels.net/model-qualifiers/">
            <rdf:Description rdf:about="#M_ptrc_c">
              <bqbiol:is>
                <rdf:Bag>
                  <rdf:li rdf:resource="http://identifiers.org/CHEBI:17148"/>
                  <rdf:li rdf:resource="http://identifiers.org/CHEBI:172953"/>
                  <rdf:li rdf:resource="http://identifiers.org/CHEBI:326268"/>
                  <rdf:li rdf:resource="http://identifiers.org/hmdb:HMDB0001414"/>
                  <rdf:li rdf:resource="http://identifiers.org/kegg.compound:C00134"/>
                  <rdf:li rdf:resource="http://identifiers.org/metacyc.compound:PUTRESCINE"/>
                  <rdf:li rdf:resource="http://identifiers.org/metanetx.chemical:MNXM118"/>
                  <rdf:li rdf:resource="http://identifiers.org/reactome:R-ALL-141350"/>
                  <rdf:li rdf:resource="http://identifiers.org/reactome:R-ALL-29610"/>
                  <rdf:li rdf:resource="http://identifiers.org/sabiork.compound:1941"/>
                  <rdf:li rdf:resource="http://identifiers.org/seed.compound:cpd00118"/>
                  <rdf:li rdf:resource="http://identifiers.org/seed.compound:cpd12215"/>
                </rdf:Bag>
              </bqbiol:is>
            </rdf:Description>
          </rdf:RDF>
        </annotation>
      </species>
      <species metaid="M_urea_c" sboTerm="SBO:0000247" id="M_urea_c" name="Urea CH4N2O" hasOnlySubstanceUnits="true" boundaryCondition="false" constant="false">
        <annotation>
          <rdf:RDF xmlns:rdf="http://www.w3.org/1999/02/22-rdf-syntax-ns#" xmlns:dcterms="http://purl.org/dc/terms/" xmlns:vCard="http://www.w3.org/2001/vcard-rdf/3.0#" xmlns:vCard4="http://www.w3.org/2006/vcard/ns#" xmlns:bqbiol="http://biomodels.net/biology-qualifiers/" xmlns:bqmodel="http://biomodels.net/model-qualifiers/">
            <rdf:Description rdf:about="#M_urea_c">
              <bqbiol:is>
                <rdf:Bag>
                  <rdf:li rdf:resource="http://identifiers.org/CHEBI:134711"/>
                  <rdf:li rdf:resource="http://identifiers.org/CHEBI:16199"/>
                  <rdf:li rdf:resource="http://identifiers.org/CHEBI:32285"/>
                  <rdf:li rdf:resource="http://identifiers.org/CHEBI:48376"/>
                  <rdf:li rdf:resource="http://identifiers.org/envipath:32de3cf4-e3e6-4168-956e-32fa5ddb0ce1/compound/e1054e0b-a299-4b89-b470-455c007d2bc6"/>
                  <rdf:li rdf:resource="http://identifiers.org/envipath:5882df9c-dae1-4d80-a40e-db4724271456/compound/a4a8116a-0fc4-4ad8-b192-1387a253bac6"/>
                  <rdf:li rdf:resource="http://identifiers.org/envipath:650babc9-9d68-4b73-9332-11972ca26f7b/compound/f410026a-1678-4d69-b6ac-505c7b9fe316"/>
                  <rdf:li rdf:resource="http://identifiers.org/hmdb:HMDB0000294"/>
                  <rdf:li rdf:resource="http://identifiers.org/kegg.compound:C00086"/>
                  <rdf:li rdf:resource="http://identifiers.org/kegg.drug:D00023"/>
                  <rdf:li rdf:resource="http://identifiers.org/kegg.drug:D01749"/>
                  <rdf:li rdf:resource="http://identifiers.org/kegg.drug:D10496"/>
                  <rdf:li rdf:resource="http://identifiers.org/metacyc.compound:UREA"/>
                  <rdf:li rdf:resource="http://identifiers.org/metanetx.chemical:MNXM117"/>
                  <rdf:li rdf:resource="http://identifiers.org/reactome:R-ALL-29514"/>
                  <rdf:li rdf:resource="http://identifiers.org/reactome:R-ALL-374061"/>
                  <rdf:li rdf:resource="http://identifiers.org/reactome:R-ALL-432019"/>
                  <rdf:li rdf:resource="http://identifiers.org/sabiork.compound:1798"/>
                  <rdf:li rdf:resource="http://identifiers.org/seed.compound:cpd00073"/>
                </rdf:Bag>
              </bqbiol:is>
            </rdf:Description>
          </rdf:RDF>
        </annotation>
      </species>
      <species metaid="M_1ddecg3p_c" sboTerm="SBO:0000247" id="M_1ddecg3p_c" name="1-dodecanoyl-sn-glycerol 3-phosphate" hasOnlySubstanceUnits="true" boundaryCondition="false" constant="false">
        <annotation>
          <rdf:RDF xmlns:rdf="http://www.w3.org/1999/02/22-rdf-syntax-ns#" xmlns:dcterms="http://purl.org/dc/terms/" xmlns:vCard="http://www.w3.org/2001/vcard-rdf/3.0#" xmlns:vCard4="http://www.w3.org/2006/vcard/ns#" xmlns:bqbiol="http://biomodels.net/biology-qualifiers/" xmlns:bqmodel="http://biomodels.net/model-qualifiers/">
            <rdf:Description rdf:about="#M_1ddecg3p_c">
              <bqbiol:is>
                <rdf:Bag>
                  <rdf:li rdf:resource="http://identifiers.org/CHEBI:62840"/>
                  <rdf:li rdf:resource="http://identifiers.org/CHEBI:72682"/>
                  <rdf:li rdf:resource="http://identifiers.org/SLM:000000650"/>
                  <rdf:li rdf:resource="http://identifiers.org/hmdb:HMDB0062319"/>
                  <rdf:li rdf:resource="http://identifiers.org/lipidmaps:LMGP10050015"/>
                  <rdf:li rdf:resource="http://identifiers.org/metacyc.compound:CPD0-2200"/>
                  <rdf:li rdf:resource="http://identifiers.org/metanetx.chemical:MNXM1103432"/>
                  <rdf:li rdf:resource="http://identifiers.org/seed.compound:cpd15325"/>
                </rdf:Bag>
              </bqbiol:is>
            </rdf:Description>
          </rdf:RDF>
        </annotation>
      </species>
      <species metaid="M_pa120_c" sboTerm="SBO:0000247" id="M_pa120_c" name="1,2-didodecanoyl-sn-glycerol 3-phosphate" hasOnlySubstanceUnits="true" boundaryCondition="false" constant="false">
        <annotation>
          <rdf:RDF xmlns:rdf="http://www.w3.org/1999/02/22-rdf-syntax-ns#" xmlns:dcterms="http://purl.org/dc/terms/" xmlns:vCard="http://www.w3.org/2001/vcard-rdf/3.0#" xmlns:vCard4="http://www.w3.org/2006/vcard/ns#" xmlns:bqbiol="http://biomodels.net/biology-qualifiers/" xmlns:bqmodel="http://biomodels.net/model-qualifiers/">
            <rdf:Description rdf:about="#M_pa120_c">
              <bqbiol:is>
                <rdf:Bag>
                  <rdf:li rdf:resource="http://identifiers.org/metanetx.chemical:MNXM90509"/>
                  <rdf:li rdf:resource="http://identifiers.org/seed.compound:cpd15521"/>
                </rdf:Bag>
              </bqbiol:is>
            </rdf:Description>
          </rdf:RDF>
        </annotation>
      </species>
      <species metaid="M_1tdecg3p_c" sboTerm="SBO:0000247" id="M_1tdecg3p_c" name="1-tetradecanoyl-sn-glycerol 3-phosphate" hasOnlySubstanceUnits="true" boundaryCondition="false" constant="false">
        <annotation>
          <rdf:RDF xmlns:rdf="http://www.w3.org/1999/02/22-rdf-syntax-ns#" xmlns:dcterms="http://purl.org/dc/terms/" xmlns:vCard="http://www.w3.org/2001/vcard-rdf/3.0#" xmlns:vCard4="http://www.w3.org/2006/vcard/ns#" xmlns:bqbiol="http://biomodels.net/biology-qualifiers/" xmlns:bqmodel="http://biomodels.net/model-qualifiers/">
            <rdf:Description rdf:about="#M_1tdecg3p_c">
              <bqbiol:is>
                <rdf:Bag>
                  <rdf:li rdf:resource="http://identifiers.org/CHEBI:72826"/>
                  <rdf:li rdf:resource="http://identifiers.org/CHEBI:73092"/>
                  <rdf:li rdf:resource="http://identifiers.org/SLM:000000844"/>
                  <rdf:li rdf:resource="http://identifiers.org/bigg.metabolite:1agpg140"/>
                  <rdf:li rdf:resource="http://identifiers.org/lipidmaps:LMGP04050012"/>
                  <rdf:li rdf:resource="http://identifiers.org/metacyc.compound:CPD0-2143"/>
                  <rdf:li rdf:resource="http://identifiers.org/metanetx.chemical:MNXM734523"/>
                  <rdf:li rdf:resource="http://identifiers.org/seed.compound:cpd26429"/>
                </rdf:Bag>
              </bqbiol:is>
            </rdf:Description>
          </rdf:RDF>
        </annotation>
      </species>
      <species metaid="M_pa140_c" sboTerm="SBO:0000247" id="M_pa140_c" name="1,2-ditetradecanoyl-sn-glycerol 3-phosphate" hasOnlySubstanceUnits="true" boundaryCondition="false" constant="false">
        <annotation>
          <rdf:RDF xmlns:rdf="http://www.w3.org/1999/02/22-rdf-syntax-ns#" xmlns:dcterms="http://purl.org/dc/terms/" xmlns:vCard="http://www.w3.org/2001/vcard-rdf/3.0#" xmlns:vCard4="http://www.w3.org/2006/vcard/ns#" xmlns:bqbiol="http://biomodels.net/biology-qualifiers/" xmlns:bqmodel="http://biomodels.net/model-qualifiers/">
            <rdf:Description rdf:about="#M_pa140_c">
              <bqbiol:is>
                <rdf:Bag>
                  <rdf:li rdf:resource="http://identifiers.org/CHEBI:62085"/>
                  <rdf:li rdf:resource="http://identifiers.org/CHEBI:83321"/>
                  <rdf:li rdf:resource="http://identifiers.org/metanetx.chemical:MNXM737414"/>
                </rdf:Bag>
              </bqbiol:is>
            </rdf:Description>
          </rdf:RDF>
        </annotation>
      </species>
      <species metaid="M_1tdec7eg3p_c" sboTerm="SBO:0000247" id="M_1tdec7eg3p_c" name="1-tetradec-7-enoyl-sn-glycerol 3-phosphate" hasOnlySubstanceUnits="true" boundaryCondition="false" constant="false">
        <annotation>
          <rdf:RDF xmlns:rdf="http://www.w3.org/1999/02/22-rdf-syntax-ns#" xmlns:dcterms="http://purl.org/dc/terms/" xmlns:vCard="http://www.w3.org/2001/vcard-rdf/3.0#" xmlns:vCard4="http://www.w3.org/2006/vcard/ns#" xmlns:bqbiol="http://biomodels.net/biology-qualifiers/" xmlns:bqmodel="http://biomodels.net/model-qualifiers/">
            <rdf:Description rdf:about="#M_1tdec7eg3p_c">
              <bqbiol:is>
                <rdf:Bag>
                  <rdf:li rdf:resource="http://identifiers.org/metacyc.compound:CPD0-2122"/>
                  <rdf:li rdf:resource="http://identifiers.org/metanetx.chemical:MNXM91053"/>
                  <rdf:li rdf:resource="http://identifiers.org/seed.compound:cpd15330"/>
                </rdf:Bag>
              </bqbiol:is>
            </rdf:Description>
          </rdf:RDF>
        </annotation>
      </species>
      <species metaid="M_pa141_c" sboTerm="SBO:0000247" id="M_pa141_c" name="1,2-ditetradec-7-enoyl-sn-glycerol 3-phosphate" hasOnlySubstanceUnits="true" boundaryCondition="false" constant="false">
        <annotation>
          <rdf:RDF xmlns:rdf="http://www.w3.org/1999/02/22-rdf-syntax-ns#" xmlns:dcterms="http://purl.org/dc/terms/" xmlns:vCard="http://www.w3.org/2001/vcard-rdf/3.0#" xmlns:vCard4="http://www.w3.org/2006/vcard/ns#" xmlns:bqbiol="http://biomodels.net/biology-qualifiers/" xmlns:bqmodel="http://biomodels.net/model-qualifiers/">
            <rdf:Description rdf:about="#M_pa141_c">
              <bqbiol:is>
                <rdf:Bag>
                  <rdf:li rdf:resource="http://identifiers.org/metanetx.chemical:MNXM90512"/>
                  <rdf:li rdf:resource="http://identifiers.org/seed.compound:cpd15523"/>
                </rdf:Bag>
              </bqbiol:is>
            </rdf:Description>
          </rdf:RDF>
        </annotation>
      </species>
      <species metaid="M_1hdecg3p_c" sboTerm="SBO:0000247" id="M_1hdecg3p_c" name="1-hexadecanoyl-sn-glycerol 3-phosphate" hasOnlySubstanceUnits="true" boundaryCondition="false" constant="false">
        <annotation>
          <rdf:RDF xmlns:rdf="http://www.w3.org/1999/02/22-rdf-syntax-ns#" xmlns:dcterms="http://purl.org/dc/terms/" xmlns:vCard="http://www.w3.org/2001/vcard-rdf/3.0#" xmlns:vCard4="http://www.w3.org/2006/vcard/ns#" xmlns:bqbiol="http://biomodels.net/biology-qualifiers/" xmlns:bqmodel="http://biomodels.net/model-qualifiers/">
            <rdf:Description rdf:about="#M_1hdecg3p_c">
              <bqbiol:is>
                <rdf:Bag>
                  <rdf:li rdf:resource="http://identifiers.org/CHEBI:15799"/>
                  <rdf:li rdf:resource="http://identifiers.org/CHEBI:57518"/>
                  <rdf:li rdf:resource="http://identifiers.org/CHEBI:63582"/>
                  <rdf:li rdf:resource="http://identifiers.org/CHEBI:64023"/>
                  <rdf:li rdf:resource="http://identifiers.org/SLM:000000421"/>
                  <rdf:li rdf:resource="http://identifiers.org/hmdb:HMDB0007853"/>
                  <rdf:li rdf:resource="http://identifiers.org/kegg.compound:C04036"/>
                  <rdf:li rdf:resource="http://identifiers.org/lipidmaps:LMGP10050006"/>
                  <rdf:li rdf:resource="http://identifiers.org/lipidmaps:LMGP10050041"/>
                  <rdf:li rdf:resource="http://identifiers.org/metacyc.compound:1-PALMITOYLGLYCEROL-3-PHOSPHATE"/>
                  <rdf:li rdf:resource="http://identifiers.org/metanetx.chemical:MNXM732965"/>
                  <rdf:li rdf:resource="http://identifiers.org/sabiork.compound:7033"/>
                  <rdf:li rdf:resource="http://identifiers.org/seed.compound:cpd02496"/>
                </rdf:Bag>
              </bqbiol:is>
            </rdf:Description>
          </rdf:RDF>
        </annotation>
      </species>
      <species metaid="M_pa160_c" sboTerm="SBO:0000247" id="M_pa160_c" name="1,2-dihexadecanoyl-sn-glycerol 3-phosphate" hasOnlySubstanceUnits="true" boundaryCondition="false" constant="false">
        <annotation>
          <rdf:RDF xmlns:rdf="http://www.w3.org/1999/02/22-rdf-syntax-ns#" xmlns:dcterms="http://purl.org/dc/terms/" xmlns:vCard="http://www.w3.org/2001/vcard-rdf/3.0#" xmlns:vCard4="http://www.w3.org/2006/vcard/ns#" xmlns:bqbiol="http://biomodels.net/biology-qualifiers/" xmlns:bqmodel="http://biomodels.net/model-qualifiers/">
            <rdf:Description rdf:about="#M_pa160_c">
              <bqbiol:is>
                <rdf:Bag>
                  <rdf:li rdf:resource="http://identifiers.org/CHEBI:72859"/>
                  <rdf:li rdf:resource="http://identifiers.org/CHEBI:73246"/>
                  <rdf:li rdf:resource="http://identifiers.org/CHEBI:77446"/>
                  <rdf:li rdf:resource="http://identifiers.org/CHEBI:78105"/>
                  <rdf:li rdf:resource="http://identifiers.org/SLM:000000808"/>
                  <rdf:li rdf:resource="http://identifiers.org/hmdb:HMDB0000674"/>
                  <rdf:li rdf:resource="http://identifiers.org/lipidmaps:LMGP10010012"/>
                  <rdf:li rdf:resource="http://identifiers.org/lipidmaps:LMGP10010027"/>
                  <rdf:li rdf:resource="http://identifiers.org/metacyc.compound:CPD0-1422"/>
                  <rdf:li rdf:resource="http://identifiers.org/metanetx.chemical:MNXM731668"/>
                  <rdf:li rdf:resource="http://identifiers.org/sabiork.compound:32523"/>
                  <rdf:li rdf:resource="http://identifiers.org/seed.compound:cpd26147"/>
                </rdf:Bag>
              </bqbiol:is>
            </rdf:Description>
          </rdf:RDF>
        </annotation>
      </species>
      <species metaid="M_1hdec9eg3p_c" sboTerm="SBO:0000247" id="M_1hdec9eg3p_c" name="1-hexadec-9-enoyl-sn-glycerol 3-phosphate" hasOnlySubstanceUnits="true" boundaryCondition="false" constant="false">
        <annotation>
          <rdf:RDF xmlns:rdf="http://www.w3.org/1999/02/22-rdf-syntax-ns#" xmlns:dcterms="http://purl.org/dc/terms/" xmlns:vCard="http://www.w3.org/2001/vcard-rdf/3.0#" xmlns:vCard4="http://www.w3.org/2006/vcard/ns#" xmlns:bqbiol="http://biomodels.net/biology-qualifiers/" xmlns:bqmodel="http://biomodels.net/model-qualifiers/">
            <rdf:Description rdf:about="#M_1hdec9eg3p_c">
              <bqbiol:is>
                <rdf:Bag>
                  <rdf:li rdf:resource="http://identifiers.org/metanetx.chemical:MNXM91047"/>
                  <rdf:li rdf:resource="http://identifiers.org/seed.compound:cpd15326"/>
                </rdf:Bag>
              </bqbiol:is>
            </rdf:Description>
          </rdf:RDF>
        </annotation>
      </species>
      <species metaid="M_pa161_c" sboTerm="SBO:0000247" id="M_pa161_c" name="1,2-dihexadec-9-enoyl-sn-glycerol 3-phosphate" hasOnlySubstanceUnits="true" boundaryCondition="false" constant="false">
        <annotation>
          <rdf:RDF xmlns:rdf="http://www.w3.org/1999/02/22-rdf-syntax-ns#" xmlns:dcterms="http://purl.org/dc/terms/" xmlns:vCard="http://www.w3.org/2001/vcard-rdf/3.0#" xmlns:vCard4="http://www.w3.org/2006/vcard/ns#" xmlns:bqbiol="http://biomodels.net/biology-qualifiers/" xmlns:bqmodel="http://biomodels.net/model-qualifiers/">
            <rdf:Description rdf:about="#M_pa161_c">
              <bqbiol:is>
                <rdf:Bag>
                  <rdf:li rdf:resource="http://identifiers.org/metanetx.chemical:MNXM90510"/>
                  <rdf:li rdf:resource="http://identifiers.org/seed.compound:cpd15525"/>
                </rdf:Bag>
              </bqbiol:is>
            </rdf:Description>
          </rdf:RDF>
        </annotation>
      </species>
      <species metaid="M_1odecg3p_c" sboTerm="SBO:0000247" id="M_1odecg3p_c" name="1-octadecanoyl-sn-glycerol 3-phosphate" hasOnlySubstanceUnits="true" boundaryCondition="false" constant="false">
        <annotation>
          <rdf:RDF xmlns:rdf="http://www.w3.org/1999/02/22-rdf-syntax-ns#" xmlns:dcterms="http://purl.org/dc/terms/" xmlns:vCard="http://www.w3.org/2001/vcard-rdf/3.0#" xmlns:vCard4="http://www.w3.org/2006/vcard/ns#" xmlns:bqbiol="http://biomodels.net/biology-qualifiers/" xmlns:bqmodel="http://biomodels.net/model-qualifiers/">
            <rdf:Description rdf:about="#M_1odecg3p_c">
              <bqbiol:is>
                <rdf:Bag>
                  <rdf:li rdf:resource="http://identifiers.org/CHEBI:74565"/>
                  <rdf:li rdf:resource="http://identifiers.org/CHEBI:74850"/>
                  <rdf:li rdf:resource="http://identifiers.org/SLM:000000640"/>
                  <rdf:li rdf:resource="http://identifiers.org/lipidmaps:LMGP10050005"/>
                  <rdf:li rdf:resource="http://identifiers.org/metacyc.compound:CPD0-2113"/>
                  <rdf:li rdf:resource="http://identifiers.org/metanetx.chemical:MNXM734212"/>
                  <rdf:li rdf:resource="http://identifiers.org/seed.compound:cpd15329"/>
                </rdf:Bag>
              </bqbiol:is>
            </rdf:Description>
          </rdf:RDF>
        </annotation>
      </species>
      <species metaid="M_pa180_c" sboTerm="SBO:0000247" id="M_pa180_c" name="1,2-dioctadecanoyl-sn-glycerol 3-phosphate" hasOnlySubstanceUnits="true" boundaryCondition="false" constant="false">
        <annotation>
          <rdf:RDF xmlns:rdf="http://www.w3.org/1999/02/22-rdf-syntax-ns#" xmlns:dcterms="http://purl.org/dc/terms/" xmlns:vCard="http://www.w3.org/2001/vcard-rdf/3.0#" xmlns:vCard4="http://www.w3.org/2006/vcard/ns#" xmlns:bqbiol="http://biomodels.net/biology-qualifiers/" xmlns:bqmodel="http://biomodels.net/model-qualifiers/">
            <rdf:Description rdf:about="#M_pa180_c">
              <bqbiol:is>
                <rdf:Bag>
                  <rdf:li rdf:resource="http://identifiers.org/CHEBI:176709"/>
                  <rdf:li rdf:resource="http://identifiers.org/metanetx.chemical:MNXM737489"/>
                </rdf:Bag>
              </bqbiol:is>
            </rdf:Description>
          </rdf:RDF>
        </annotation>
      </species>
      <species metaid="M_1odec11eg3p_c" sboTerm="SBO:0000247" id="M_1odec11eg3p_c" name="1-octadec-11-enoyl-sn-glycerol 3-phosphate" hasOnlySubstanceUnits="true" boundaryCondition="false" constant="false">
        <annotation>
          <rdf:RDF xmlns:rdf="http://www.w3.org/1999/02/22-rdf-syntax-ns#" xmlns:dcterms="http://purl.org/dc/terms/" xmlns:vCard="http://www.w3.org/2001/vcard-rdf/3.0#" xmlns:vCard4="http://www.w3.org/2006/vcard/ns#" xmlns:bqbiol="http://biomodels.net/biology-qualifiers/" xmlns:bqmodel="http://biomodels.net/model-qualifiers/">
            <rdf:Description rdf:about="#M_1odec11eg3p_c">
              <bqbiol:is>
                <rdf:Bag>
                  <rdf:li rdf:resource="http://identifiers.org/SLM:000020617"/>
                  <rdf:li rdf:resource="http://identifiers.org/metacyc.compound:CPD0-2220"/>
                  <rdf:li rdf:resource="http://identifiers.org/metanetx.chemical:MNXM732145"/>
                </rdf:Bag>
              </bqbiol:is>
            </rdf:Description>
          </rdf:RDF>
        </annotation>
      </species>
      <species metaid="M_pa181_c" sboTerm="SBO:0000247" id="M_pa181_c" name="1,2-dioctadec-11-enoyl-sn-glycerol 3-phosphate" hasOnlySubstanceUnits="true" boundaryCondition="false" constant="false">
        <annotation>
          <rdf:RDF xmlns:rdf="http://www.w3.org/1999/02/22-rdf-syntax-ns#" xmlns:dcterms="http://purl.org/dc/terms/" xmlns:vCard="http://www.w3.org/2001/vcard-rdf/3.0#" xmlns:vCard4="http://www.w3.org/2006/vcard/ns#" xmlns:bqbiol="http://biomodels.net/biology-qualifiers/" xmlns:bqmodel="http://biomodels.net/model-qualifiers/">
            <rdf:Description rdf:about="#M_pa181_c">
              <bqbiol:is>
                <rdf:Bag>
                  <rdf:li rdf:resource="http://identifiers.org/metanetx.chemical:MNXM90511"/>
                  <rdf:li rdf:resource="http://identifiers.org/seed.compound:cpd15527"/>
                </rdf:Bag>
              </bqbiol:is>
            </rdf:Description>
          </rdf:RDF>
        </annotation>
      </species>
      <species metaid="M_ahcys_c" sboTerm="SBO:0000247" id="M_ahcys_c" name="S-Adenosyl-L-homocysteine" hasOnlySubstanceUnits="true" boundaryCondition="false" constant="false">
        <annotation>
          <rdf:RDF xmlns:rdf="http://www.w3.org/1999/02/22-rdf-syntax-ns#" xmlns:dcterms="http://purl.org/dc/terms/" xmlns:vCard="http://www.w3.org/2001/vcard-rdf/3.0#" xmlns:vCard4="http://www.w3.org/2006/vcard/ns#" xmlns:bqbiol="http://biomodels.net/biology-qualifiers/" xmlns:bqmodel="http://biomodels.net/model-qualifiers/">
            <rdf:Description rdf:about="#M_ahcys_c">
              <bqbiol:is>
                <rdf:Bag>
                  <rdf:li rdf:resource="http://identifiers.org/CHEBI:16680"/>
                  <rdf:li rdf:resource="http://identifiers.org/CHEBI:57856"/>
                  <rdf:li rdf:resource="http://identifiers.org/CHEBI:67009"/>
                  <rdf:li rdf:resource="http://identifiers.org/hmdb:HMDB0000939"/>
                  <rdf:li rdf:resource="http://identifiers.org/kegg.compound:C00021"/>
                  <rdf:li rdf:resource="http://identifiers.org/metacyc.compound:ADENOSYL-HOMO-CYS"/>
                  <rdf:li rdf:resource="http://identifiers.org/metanetx.chemical:MNXM1102167"/>
                  <rdf:li rdf:resource="http://identifiers.org/reactome:R-ALL-2162252"/>
                  <rdf:li rdf:resource="http://identifiers.org/reactome:R-ALL-71285"/>
                  <rdf:li rdf:resource="http://identifiers.org/reactome:R-ALL-77502"/>
                  <rdf:li rdf:resource="http://identifiers.org/sabiork.compound:1274"/>
                  <rdf:li rdf:resource="http://identifiers.org/seed.compound:cpd00019"/>
                </rdf:Bag>
              </bqbiol:is>
            </rdf:Description>
          </rdf:RDF>
        </annotation>
      </species>
      <species metaid="M_rhcys_c" sboTerm="SBO:0000247" id="M_rhcys_c" name="S-Ribosyl-L-homocysteine" hasOnlySubstanceUnits="true" boundaryCondition="false" constant="false">
        <annotation>
          <rdf:RDF xmlns:rdf="http://www.w3.org/1999/02/22-rdf-syntax-ns#" xmlns:dcterms="http://purl.org/dc/terms/" xmlns:vCard="http://www.w3.org/2001/vcard-rdf/3.0#" xmlns:vCard4="http://www.w3.org/2006/vcard/ns#" xmlns:bqbiol="http://biomodels.net/biology-qualifiers/" xmlns:bqmodel="http://biomodels.net/model-qualifiers/">
            <rdf:Description rdf:about="#M_rhcys_c">
              <bqbiol:is>
                <rdf:Bag>
                  <rdf:li rdf:resource="http://identifiers.org/metanetx.chemical:MNXM731817"/>
                </rdf:Bag>
              </bqbiol:is>
            </rdf:Description>
          </rdf:RDF>
        </annotation>
      </species>
      <species metaid="M_acser_c" sboTerm="SBO:0000247" id="M_acser_c" name="O-Acetyl-L-serine" hasOnlySubstanceUnits="true" boundaryCondition="false" constant="false">
        <annotation>
          <rdf:RDF xmlns:rdf="http://www.w3.org/1999/02/22-rdf-syntax-ns#" xmlns:dcterms="http://purl.org/dc/terms/" xmlns:vCard="http://www.w3.org/2001/vcard-rdf/3.0#" xmlns:vCard4="http://www.w3.org/2006/vcard/ns#" xmlns:bqbiol="http://biomodels.net/biology-qualifiers/" xmlns:bqmodel="http://biomodels.net/model-qualifiers/">
            <rdf:Description rdf:about="#M_acser_c">
              <bqbiol:is>
                <rdf:Bag>
                  <rdf:li rdf:resource="http://identifiers.org/CHEBI:17981"/>
                  <rdf:li rdf:resource="http://identifiers.org/CHEBI:58340"/>
                  <rdf:li rdf:resource="http://identifiers.org/hmdb:HMDB0003011"/>
                  <rdf:li rdf:resource="http://identifiers.org/kegg.compound:C00979"/>
                  <rdf:li rdf:resource="http://identifiers.org/metacyc.compound:ACETYLSERINE"/>
                  <rdf:li rdf:resource="http://identifiers.org/metanetx.chemical:MNXM418"/>
                  <rdf:li rdf:resource="http://identifiers.org/reactome:R-ALL-936709"/>
                  <rdf:li rdf:resource="http://identifiers.org/sabiork.compound:2202"/>
                  <rdf:li rdf:resource="http://identifiers.org/seed.compound:cpd00722"/>
                </rdf:Bag>
              </bqbiol:is>
            </rdf:Description>
          </rdf:RDF>
        </annotation>
      </species>
      <species metaid="M_trdrd_c" sboTerm="SBO:0000247" id="M_trdrd_c" name="Reduced thioredoxin" hasOnlySubstanceUnits="true" boundaryCondition="false" constant="false">
        <annotation>
          <rdf:RDF xmlns:rdf="http://www.w3.org/1999/02/22-rdf-syntax-ns#" xmlns:dcterms="http://purl.org/dc/terms/" xmlns:vCard="http://www.w3.org/2001/vcard-rdf/3.0#" xmlns:vCard4="http://www.w3.org/2006/vcard/ns#" xmlns:bqbiol="http://biomodels.net/biology-qualifiers/" xmlns:bqmodel="http://biomodels.net/model-qualifiers/">
            <rdf:Description rdf:about="#M_trdrd_c">
              <bqbiol:is>
                <rdf:Bag>
                  <rdf:li rdf:resource="http://identifiers.org/kegg.compound:C00342"/>
                  <rdf:li rdf:resource="http://identifiers.org/metanetx.chemical:MNXM741334"/>
                  <rdf:li rdf:resource="http://identifiers.org/seed.compound:cpd11421"/>
                </rdf:Bag>
              </bqbiol:is>
            </rdf:Description>
          </rdf:RDF>
        </annotation>
      </species>
      <species metaid="M_tsul_c" sboTerm="SBO:0000247" id="M_tsul_c" name="Thiosulfate" hasOnlySubstanceUnits="true" boundaryCondition="false" constant="false">
        <annotation>
          <rdf:RDF xmlns:rdf="http://www.w3.org/1999/02/22-rdf-syntax-ns#" xmlns:dcterms="http://purl.org/dc/terms/" xmlns:vCard="http://www.w3.org/2001/vcard-rdf/3.0#" xmlns:vCard4="http://www.w3.org/2006/vcard/ns#" xmlns:bqbiol="http://biomodels.net/biology-qualifiers/" xmlns:bqmodel="http://biomodels.net/model-qualifiers/">
            <rdf:Description rdf:about="#M_tsul_c">
              <bqbiol:is>
                <rdf:Bag>
                  <rdf:li rdf:resource="http://identifiers.org/CHEBI:16094"/>
                  <rdf:li rdf:resource="http://identifiers.org/CHEBI:29279"/>
                  <rdf:li rdf:resource="http://identifiers.org/CHEBI:33539"/>
                  <rdf:li rdf:resource="http://identifiers.org/CHEBI:33542"/>
                  <rdf:li rdf:resource="http://identifiers.org/CHEBI:5587"/>
                  <rdf:li rdf:resource="http://identifiers.org/bigg.metabolite:HC01501"/>
                  <rdf:li rdf:resource="http://identifiers.org/envipath:32de3cf4-e3e6-4168-956e-32fa5ddb0ce1/compound/32b1f2ad-32ba-4271-9c86-f4bb1c35e35d"/>
                  <rdf:li rdf:resource="http://identifiers.org/hmdb:HMDB0000257"/>
                  <rdf:li rdf:resource="http://identifiers.org/hmdb:HMDB0060293"/>
                  <rdf:li rdf:resource="http://identifiers.org/kegg.compound:C00320"/>
                  <rdf:li rdf:resource="http://identifiers.org/kegg.compound:C05529"/>
                  <rdf:li rdf:resource="http://identifiers.org/metacyc.compound:S2O3"/>
                  <rdf:li rdf:resource="http://identifiers.org/metanetx.chemical:MNXM731077"/>
                  <rdf:li rdf:resource="http://identifiers.org/reactome:R-ALL-1614595"/>
                  <rdf:li rdf:resource="http://identifiers.org/sabiork.compound:5043"/>
                  <rdf:li rdf:resource="http://identifiers.org/seed.compound:cpd00268"/>
                </rdf:Bag>
              </bqbiol:is>
            </rdf:Description>
          </rdf:RDF>
        </annotation>
      </species>
      <species metaid="M_cys__L_c" sboTerm="SBO:0000247" id="M_cys__L_c" name="L-Cysteine" hasOnlySubstanceUnits="true" boundaryCondition="false" constant="false">
        <annotation>
          <rdf:RDF xmlns:rdf="http://www.w3.org/1999/02/22-rdf-syntax-ns#" xmlns:dcterms="http://purl.org/dc/terms/" xmlns:vCard="http://www.w3.org/2001/vcard-rdf/3.0#" xmlns:vCard4="http://www.w3.org/2006/vcard/ns#" xmlns:bqbiol="http://biomodels.net/biology-qualifiers/" xmlns:bqmodel="http://biomodels.net/model-qualifiers/">
            <rdf:Description rdf:about="#M_cys__L_c">
              <bqbiol:is>
                <rdf:Bag>
                  <rdf:li rdf:resource="http://identifiers.org/CHEBI:17561"/>
                  <rdf:li rdf:resource="http://identifiers.org/CHEBI:32442"/>
                  <rdf:li rdf:resource="http://identifiers.org/CHEBI:32443"/>
                  <rdf:li rdf:resource="http://identifiers.org/CHEBI:32445"/>
                  <rdf:li rdf:resource="http://identifiers.org/CHEBI:35235"/>
                  <rdf:li rdf:resource="http://identifiers.org/envipath:650babc9-9d68-4b73-9332-11972ca26f7b/compound/02361658-c991-436f-ba62-fafbccfdae5e"/>
                  <rdf:li rdf:resource="http://identifiers.org/hmdb:HMDB0000574"/>
                  <rdf:li rdf:resource="http://identifiers.org/kegg.compound:C00097"/>
                  <rdf:li rdf:resource="http://identifiers.org/kegg.drug:D00026"/>
                  <rdf:li rdf:resource="http://identifiers.org/metacyc.compound:CYS"/>
                  <rdf:li rdf:resource="http://identifiers.org/metanetx.chemical:MNXM738068"/>
                  <rdf:li rdf:resource="http://identifiers.org/reactome:R-ALL-111707"/>
                  <rdf:li rdf:resource="http://identifiers.org/reactome:R-ALL-352016"/>
                  <rdf:li rdf:resource="http://identifiers.org/reactome:R-ALL-379721"/>
                  <rdf:li rdf:resource="http://identifiers.org/reactome:R-ALL-5668576"/>
                  <rdf:li rdf:resource="http://identifiers.org/sabiork.compound:78"/>
                  <rdf:li rdf:resource="http://identifiers.org/seed.compound:cpd00084"/>
                </rdf:Bag>
              </bqbiol:is>
            </rdf:Description>
          </rdf:RDF>
        </annotation>
      </species>
      <species metaid="M_so3_c" sboTerm="SBO:0000247" id="M_so3_c" name="Sulfite" hasOnlySubstanceUnits="true" boundaryCondition="false" constant="false">
        <annotation>
          <rdf:RDF xmlns:rdf="http://www.w3.org/1999/02/22-rdf-syntax-ns#" xmlns:dcterms="http://purl.org/dc/terms/" xmlns:vCard="http://www.w3.org/2001/vcard-rdf/3.0#" xmlns:vCard4="http://www.w3.org/2006/vcard/ns#" xmlns:bqbiol="http://biomodels.net/biology-qualifiers/" xmlns:bqmodel="http://biomodels.net/model-qualifiers/">
            <rdf:Description rdf:about="#M_so3_c">
              <bqbiol:is>
                <rdf:Bag>
                  <rdf:li rdf:resource="http://identifiers.org/CHEBI:17137"/>
                  <rdf:li rdf:resource="http://identifiers.org/CHEBI:17359"/>
                  <rdf:li rdf:resource="http://identifiers.org/CHEBI:48854"/>
                  <rdf:li rdf:resource="http://identifiers.org/envipath:32de3cf4-e3e6-4168-956e-32fa5ddb0ce1/compound/2bf998e0-031f-4353-bbd0-d9c0af36460e"/>
                  <rdf:li rdf:resource="http://identifiers.org/envipath:4fd7f3e0-dd25-43ac-9453-dda3e52396e4/compound/0382072e-fc0c-41a7-be8d-fce140ecf836"/>
                  <rdf:li rdf:resource="http://identifiers.org/hmdb:HMDB0000240"/>
                  <rdf:li rdf:resource="http://identifiers.org/kegg.compound:C00094"/>
                  <rdf:li rdf:resource="http://identifiers.org/kegg.compound:C11481"/>
                  <rdf:li rdf:resource="http://identifiers.org/metacyc.compound:H2SO3"/>
                  <rdf:li rdf:resource="http://identifiers.org/metacyc.compound:HSO3"/>
                  <rdf:li rdf:resource="http://identifiers.org/metacyc.compound:SO3"/>
                  <rdf:li rdf:resource="http://identifiers.org/metanetx.chemical:MNXM726339"/>
                  <rdf:li rdf:resource="http://identifiers.org/reactome:R-ALL-1614538"/>
                  <rdf:li rdf:resource="http://identifiers.org/reactome:R-ALL-936689"/>
                  <rdf:li rdf:resource="http://identifiers.org/sabiork.compound:3059"/>
                  <rdf:li rdf:resource="http://identifiers.org/seed.compound:cpd00081"/>
                </rdf:Bag>
              </bqbiol:is>
            </rdf:Description>
          </rdf:RDF>
        </annotation>
      </species>
      <species metaid="M_trdox_c" sboTerm="SBO:0000247" id="M_trdox_c" name="Oxidized thioredoxin" hasOnlySubstanceUnits="true" boundaryCondition="false" constant="false">
        <annotation>
          <rdf:RDF xmlns:rdf="http://www.w3.org/1999/02/22-rdf-syntax-ns#" xmlns:dcterms="http://purl.org/dc/terms/" xmlns:vCard="http://www.w3.org/2001/vcard-rdf/3.0#" xmlns:vCard4="http://www.w3.org/2006/vcard/ns#" xmlns:bqbiol="http://biomodels.net/biology-qualifiers/" xmlns:bqmodel="http://biomodels.net/model-qualifiers/">
            <rdf:Description rdf:about="#M_trdox_c">
              <bqbiol:is>
                <rdf:Bag>
                  <rdf:li rdf:resource="http://identifiers.org/CHEBI:18191"/>
                  <rdf:li rdf:resource="http://identifiers.org/CHEBI:50058"/>
                  <rdf:li rdf:resource="http://identifiers.org/metanetx.chemical:MNXM729076"/>
                  <rdf:li rdf:resource="http://identifiers.org/reactome:R-ALL-2142833"/>
                </rdf:Bag>
              </bqbiol:is>
            </rdf:Description>
          </rdf:RDF>
        </annotation>
      </species>
      <species metaid="M_10fthf_c" sboTerm="SBO:0000247" id="M_10fthf_c" name="10-Formyltetrahydrofolate" hasOnlySubstanceUnits="true" boundaryCondition="false" constant="false">
        <annotation>
          <rdf:RDF xmlns:rdf="http://www.w3.org/1999/02/22-rdf-syntax-ns#" xmlns:dcterms="http://purl.org/dc/terms/" xmlns:vCard="http://www.w3.org/2001/vcard-rdf/3.0#" xmlns:vCard4="http://www.w3.org/2006/vcard/ns#" xmlns:bqbiol="http://biomodels.net/biology-qualifiers/" xmlns:bqmodel="http://biomodels.net/model-qualifiers/">
            <rdf:Description rdf:about="#M_10fthf_c">
              <bqbiol:is>
                <rdf:Bag>
                  <rdf:li rdf:resource="http://identifiers.org/CHEBI:15637"/>
                  <rdf:li rdf:resource="http://identifiers.org/CHEBI:57454"/>
                  <rdf:li rdf:resource="http://identifiers.org/hmdb:HMDB0000972"/>
                  <rdf:li rdf:resource="http://identifiers.org/kegg.compound:C00234"/>
                  <rdf:li rdf:resource="http://identifiers.org/metacyc.compound:10-FORMYL-THF"/>
                  <rdf:li rdf:resource="http://identifiers.org/metanetx.chemical:MNXM1102376"/>
                  <rdf:li rdf:resource="http://identifiers.org/reactome:R-ALL-419151"/>
                  <rdf:li rdf:resource="http://identifiers.org/reactome:R-ALL-5389850"/>
                  <rdf:li rdf:resource="http://identifiers.org/sabiork.compound:1318"/>
                  <rdf:li rdf:resource="http://identifiers.org/seed.compound:cpd00201"/>
                </rdf:Bag>
              </bqbiol:is>
            </rdf:Description>
          </rdf:RDF>
        </annotation>
      </species>
      <species metaid="M_fprica_c" sboTerm="SBO:0000247" id="M_fprica_c" name="5-Formamido-1-(5-phospho-D-ribosyl)imidazole-4-carboxamide" hasOnlySubstanceUnits="true" boundaryCondition="false" constant="false">
        <annotation>
          <rdf:RDF xmlns:rdf="http://www.w3.org/1999/02/22-rdf-syntax-ns#" xmlns:dcterms="http://purl.org/dc/terms/" xmlns:vCard="http://www.w3.org/2001/vcard-rdf/3.0#" xmlns:vCard4="http://www.w3.org/2006/vcard/ns#" xmlns:bqbiol="http://biomodels.net/biology-qualifiers/" xmlns:bqmodel="http://biomodels.net/model-qualifiers/">
            <rdf:Description rdf:about="#M_fprica_c">
              <bqbiol:is>
                <rdf:Bag>
                  <rdf:li rdf:resource="http://identifiers.org/CHEBI:18381"/>
                  <rdf:li rdf:resource="http://identifiers.org/CHEBI:58467"/>
                  <rdf:li rdf:resource="http://identifiers.org/hmdb:HMDB0001439"/>
                  <rdf:li rdf:resource="http://identifiers.org/kegg.compound:C04734"/>
                  <rdf:li rdf:resource="http://identifiers.org/metacyc.compound:PHOSPHORIBOSYL-FORMAMIDO-CARBOXAMIDE"/>
                  <rdf:li rdf:resource="http://identifiers.org/metanetx.chemical:MNXM1104518"/>
                  <rdf:li rdf:resource="http://identifiers.org/reactome:R-ALL-111427"/>
                  <rdf:li rdf:resource="http://identifiers.org/sabiork.compound:1892"/>
                  <rdf:li rdf:resource="http://identifiers.org/seed.compound:cpd02884"/>
                </rdf:Bag>
              </bqbiol:is>
            </rdf:Description>
          </rdf:RDF>
        </annotation>
      </species>
      <species metaid="M_thf_c" sboTerm="SBO:0000247" id="M_thf_c" name="5,6,7,8-Tetrahydrofolate" hasOnlySubstanceUnits="true" boundaryCondition="false" constant="false">
        <annotation>
          <rdf:RDF xmlns:rdf="http://www.w3.org/1999/02/22-rdf-syntax-ns#" xmlns:dcterms="http://purl.org/dc/terms/" xmlns:vCard="http://www.w3.org/2001/vcard-rdf/3.0#" xmlns:vCard4="http://www.w3.org/2006/vcard/ns#" xmlns:bqbiol="http://biomodels.net/biology-qualifiers/" xmlns:bqmodel="http://biomodels.net/model-qualifiers/">
            <rdf:Description rdf:about="#M_thf_c">
              <bqbiol:is>
                <rdf:Bag>
                  <rdf:li rdf:resource="http://identifiers.org/CHEBI:15635"/>
                  <rdf:li rdf:resource="http://identifiers.org/CHEBI:20506"/>
                  <rdf:li rdf:resource="http://identifiers.org/CHEBI:57453"/>
                  <rdf:li rdf:resource="http://identifiers.org/CHEBI:68437"/>
                  <rdf:li rdf:resource="http://identifiers.org/kegg.compound:C00101"/>
                  <rdf:li rdf:resource="http://identifiers.org/metacyc.compound:THF"/>
                  <rdf:li rdf:resource="http://identifiers.org/metanetx.chemical:MNXM1103936"/>
                  <rdf:li rdf:resource="http://identifiers.org/reactome:R-ALL-111355"/>
                  <rdf:li rdf:resource="http://identifiers.org/reactome:R-ALL-200671"/>
                  <rdf:li rdf:resource="http://identifiers.org/sabiork.compound:1297"/>
                  <rdf:li rdf:resource="http://identifiers.org/seed.compound:cpd00087"/>
                </rdf:Bag>
              </bqbiol:is>
            </rdf:Description>
          </rdf:RDF>
        </annotation>
      </species>
      <species metaid="M_air_c" sboTerm="SBO:0000247" id="M_air_c" name="5-amino-1-(5-phospho-D-ribosyl)imidazole" hasOnlySubstanceUnits="true" boundaryCondition="false" constant="false">
        <annotation>
          <rdf:RDF xmlns:rdf="http://www.w3.org/1999/02/22-rdf-syntax-ns#" xmlns:dcterms="http://purl.org/dc/terms/" xmlns:vCard="http://www.w3.org/2001/vcard-rdf/3.0#" xmlns:vCard4="http://www.w3.org/2006/vcard/ns#" xmlns:bqbiol="http://biomodels.net/biology-qualifiers/" xmlns:bqmodel="http://biomodels.net/model-qualifiers/">
            <rdf:Description rdf:about="#M_air_c">
              <bqbiol:is>
                <rdf:Bag>
                  <rdf:li rdf:resource="http://identifiers.org/CHEBI:137981"/>
                  <rdf:li rdf:resource="http://identifiers.org/CHEBI:138560"/>
                  <rdf:li rdf:resource="http://identifiers.org/CHEBI:28843"/>
                  <rdf:li rdf:resource="http://identifiers.org/CHEBI:58592"/>
                  <rdf:li rdf:resource="http://identifiers.org/hmdb:HMDB0001235"/>
                  <rdf:li rdf:resource="http://identifiers.org/kegg.compound:C03373"/>
                  <rdf:li rdf:resource="http://identifiers.org/metacyc.compound:5-PHOSPHORIBOSYL-5-AMINOIMIDAZOLE"/>
                  <rdf:li rdf:resource="http://identifiers.org/metanetx.chemical:MNXM1105983"/>
                  <rdf:li rdf:resource="http://identifiers.org/reactome:R-ALL-111370"/>
                  <rdf:li rdf:resource="http://identifiers.org/sabiork.compound:1885"/>
                  <rdf:li rdf:resource="http://identifiers.org/seed.compound:cpd02140"/>
                </rdf:Bag>
              </bqbiol:is>
            </rdf:Description>
          </rdf:RDF>
        </annotation>
      </species>
      <species metaid="M_5aizc_c" sboTerm="SBO:0000247" id="M_5aizc_c" name="5-amino-1-(5-phospho-D-ribosyl)imidazole-4-carboxylate" hasOnlySubstanceUnits="true" boundaryCondition="false" constant="false">
        <annotation>
          <rdf:RDF xmlns:rdf="http://www.w3.org/1999/02/22-rdf-syntax-ns#" xmlns:dcterms="http://purl.org/dc/terms/" xmlns:vCard="http://www.w3.org/2001/vcard-rdf/3.0#" xmlns:vCard4="http://www.w3.org/2006/vcard/ns#" xmlns:bqbiol="http://biomodels.net/biology-qualifiers/" xmlns:bqmodel="http://biomodels.net/model-qualifiers/">
            <rdf:Description rdf:about="#M_5aizc_c">
              <bqbiol:is>
                <rdf:Bag>
                  <rdf:li rdf:resource="http://identifiers.org/CHEBI:28413"/>
                  <rdf:li rdf:resource="http://identifiers.org/CHEBI:58564"/>
                  <rdf:li rdf:resource="http://identifiers.org/CHEBI:77657"/>
                  <rdf:li rdf:resource="http://identifiers.org/hmdb:HMDB0006273"/>
                  <rdf:li rdf:resource="http://identifiers.org/kegg.compound:C04751"/>
                  <rdf:li rdf:resource="http://identifiers.org/metacyc.compound:PHOSPHORIBOSYL-CARBOXY-AMINOIMIDAZOLE"/>
                  <rdf:li rdf:resource="http://identifiers.org/metanetx.chemical:MNXM737371"/>
                  <rdf:li rdf:resource="http://identifiers.org/reactome:R-ALL-111395"/>
                  <rdf:li rdf:resource="http://identifiers.org/sabiork.compound:1894"/>
                  <rdf:li rdf:resource="http://identifiers.org/seed.compound:cpd02893"/>
                </rdf:Bag>
              </bqbiol:is>
            </rdf:Description>
          </rdf:RDF>
        </annotation>
      </species>
      <species metaid="M_5caiz_c" sboTerm="SBO:0000247" id="M_5caiz_c" name="5-phosphoribosyl-5-carboxyaminoimidazole" hasOnlySubstanceUnits="true" boundaryCondition="false" constant="false">
        <annotation>
          <rdf:RDF xmlns:rdf="http://www.w3.org/1999/02/22-rdf-syntax-ns#" xmlns:dcterms="http://purl.org/dc/terms/" xmlns:vCard="http://www.w3.org/2001/vcard-rdf/3.0#" xmlns:vCard4="http://www.w3.org/2006/vcard/ns#" xmlns:bqbiol="http://biomodels.net/biology-qualifiers/" xmlns:bqmodel="http://biomodels.net/model-qualifiers/">
            <rdf:Description rdf:about="#M_5caiz_c">
              <bqbiol:is>
                <rdf:Bag>
                  <rdf:li rdf:resource="http://identifiers.org/CHEBI:48000"/>
                  <rdf:li rdf:resource="http://identifiers.org/CHEBI:58730"/>
                  <rdf:li rdf:resource="http://identifiers.org/kegg.compound:C15667"/>
                  <rdf:li rdf:resource="http://identifiers.org/metacyc.compound:CPD0-181"/>
                  <rdf:li rdf:resource="http://identifiers.org/metanetx.chemical:MNXM728322"/>
                  <rdf:li rdf:resource="http://identifiers.org/sabiork.compound:23298"/>
                  <rdf:li rdf:resource="http://identifiers.org/seed.compound:cpd11310"/>
                  <rdf:li rdf:resource="http://identifiers.org/seed.compound:cpd25523"/>
                </rdf:Bag>
              </bqbiol:is>
            </rdf:Description>
          </rdf:RDF>
        </annotation>
      </species>
      <species metaid="M_succoa_c" sboTerm="SBO:0000247" id="M_succoa_c" name="Succinyl-CoA" hasOnlySubstanceUnits="true" boundaryCondition="false" constant="false">
        <annotation>
          <rdf:RDF xmlns:rdf="http://www.w3.org/1999/02/22-rdf-syntax-ns#" xmlns:dcterms="http://purl.org/dc/terms/" xmlns:vCard="http://www.w3.org/2001/vcard-rdf/3.0#" xmlns:vCard4="http://www.w3.org/2006/vcard/ns#" xmlns:bqbiol="http://biomodels.net/biology-qualifiers/" xmlns:bqmodel="http://biomodels.net/model-qualifiers/">
            <rdf:Description rdf:about="#M_succoa_c">
              <bqbiol:is>
                <rdf:Bag>
                  <rdf:li rdf:resource="http://identifiers.org/CHEBI:15380"/>
                  <rdf:li rdf:resource="http://identifiers.org/CHEBI:57292"/>
                  <rdf:li rdf:resource="http://identifiers.org/SLM:000000891"/>
                  <rdf:li rdf:resource="http://identifiers.org/kegg.compound:C00091"/>
                  <rdf:li rdf:resource="http://identifiers.org/lipidmaps:LMFA07050370"/>
                  <rdf:li rdf:resource="http://identifiers.org/metacyc.compound:SUC-COA"/>
                  <rdf:li rdf:resource="http://identifiers.org/metanetx.chemical:MNXM1104774"/>
                  <rdf:li rdf:resource="http://identifiers.org/reactome:R-ALL-70958"/>
                  <rdf:li rdf:resource="http://identifiers.org/sabiork.compound:1931"/>
                  <rdf:li rdf:resource="http://identifiers.org/seed.compound:cpd00078"/>
                </rdf:Bag>
              </bqbiol:is>
            </rdf:Description>
          </rdf:RDF>
        </annotation>
      </species>
      <species metaid="M_lpam_c" sboTerm="SBO:0000247" id="M_lpam_c" name="Lipoamide C8H15NOS2" hasOnlySubstanceUnits="true" boundaryCondition="false" constant="false">
        <annotation>
          <rdf:RDF xmlns:rdf="http://www.w3.org/1999/02/22-rdf-syntax-ns#" xmlns:dcterms="http://purl.org/dc/terms/" xmlns:vCard="http://www.w3.org/2001/vcard-rdf/3.0#" xmlns:vCard4="http://www.w3.org/2006/vcard/ns#" xmlns:bqbiol="http://biomodels.net/biology-qualifiers/" xmlns:bqmodel="http://biomodels.net/model-qualifiers/">
            <rdf:Description rdf:about="#M_lpam_c">
              <bqbiol:is>
                <rdf:Bag>
                  <rdf:li rdf:resource="http://identifiers.org/CHEBI:17460"/>
                  <rdf:li rdf:resource="http://identifiers.org/CHEBI:83094"/>
                  <rdf:li rdf:resource="http://identifiers.org/hmdb:HMDB0000962"/>
                  <rdf:li rdf:resource="http://identifiers.org/kegg.compound:C00248"/>
                  <rdf:li rdf:resource="http://identifiers.org/kegg.drug:D00048"/>
                  <rdf:li rdf:resource="http://identifiers.org/lipidmaps:LMFA08010006"/>
                  <rdf:li rdf:resource="http://identifiers.org/metacyc.compound:LIPOAMIDE"/>
                  <rdf:li rdf:resource="http://identifiers.org/metanetx.chemical:MNXM1024"/>
                  <rdf:li rdf:resource="http://identifiers.org/reactome:R-ALL-29824"/>
                  <rdf:li rdf:resource="http://identifiers.org/sabiork.compound:1320"/>
                  <rdf:li rdf:resource="http://identifiers.org/seed.compound:cpd00213"/>
                </rdf:Bag>
              </bqbiol:is>
            </rdf:Description>
          </rdf:RDF>
        </annotation>
      </species>
      <species metaid="M_sdhlam_c" sboTerm="SBO:0000247" id="M_sdhlam_c" name="S Succinyldihydrolipoamide C12H20NO4S2" hasOnlySubstanceUnits="true" boundaryCondition="false" constant="false">
        <annotation>
          <rdf:RDF xmlns:rdf="http://www.w3.org/1999/02/22-rdf-syntax-ns#" xmlns:dcterms="http://purl.org/dc/terms/" xmlns:vCard="http://www.w3.org/2001/vcard-rdf/3.0#" xmlns:vCard4="http://www.w3.org/2006/vcard/ns#" xmlns:bqbiol="http://biomodels.net/biology-qualifiers/" xmlns:bqmodel="http://biomodels.net/model-qualifiers/">
            <rdf:Description rdf:about="#M_sdhlam_c">
              <bqbiol:is>
                <rdf:Bag>
                  <rdf:li rdf:resource="http://identifiers.org/metanetx.chemical:MNXM735018"/>
                </rdf:Bag>
              </bqbiol:is>
            </rdf:Description>
          </rdf:RDF>
        </annotation>
      </species>
      <species metaid="M_dhlam_c" sboTerm="SBO:0000247" id="M_dhlam_c" name="Dihydrolipoamide C8H17NOS2" hasOnlySubstanceUnits="true" boundaryCondition="false" constant="false">
        <annotation>
          <rdf:RDF xmlns:rdf="http://www.w3.org/1999/02/22-rdf-syntax-ns#" xmlns:dcterms="http://purl.org/dc/terms/" xmlns:vCard="http://www.w3.org/2001/vcard-rdf/3.0#" xmlns:vCard4="http://www.w3.org/2006/vcard/ns#" xmlns:bqbiol="http://biomodels.net/biology-qualifiers/" xmlns:bqmodel="http://biomodels.net/model-qualifiers/">
            <rdf:Description rdf:about="#M_dhlam_c">
              <bqbiol:is>
                <rdf:Bag>
                  <rdf:li rdf:resource="http://identifiers.org/CHEBI:17694"/>
                  <rdf:li rdf:resource="http://identifiers.org/CHEBI:43711"/>
                  <rdf:li rdf:resource="http://identifiers.org/hmdb:HMDB0000985"/>
                  <rdf:li rdf:resource="http://identifiers.org/kegg.compound:C00579"/>
                  <rdf:li rdf:resource="http://identifiers.org/lipidmaps:LMFA08010014"/>
                  <rdf:li rdf:resource="http://identifiers.org/lipidmaps:LMFA08010019"/>
                  <rdf:li rdf:resource="http://identifiers.org/metacyc.compound:DIHYDROLIPOAMIDE"/>
                  <rdf:li rdf:resource="http://identifiers.org/metanetx.chemical:MNXM1277"/>
                  <rdf:li rdf:resource="http://identifiers.org/sabiork.compound:1341"/>
                  <rdf:li rdf:resource="http://identifiers.org/seed.compound:cpd00449"/>
                </rdf:Bag>
              </bqbiol:is>
            </rdf:Description>
          </rdf:RDF>
        </annotation>
      </species>
      <species metaid="M_mal__L_e" sboTerm="SBO:0000247" id="M_mal__L_e" name="L-Malate" hasOnlySubstanceUnits="true" boundaryCondition="false" constant="false">
        <annotation>
          <rdf:RDF xmlns:rdf="http://www.w3.org/1999/02/22-rdf-syntax-ns#" xmlns:dcterms="http://purl.org/dc/terms/" xmlns:vCard="http://www.w3.org/2001/vcard-rdf/3.0#" xmlns:vCard4="http://www.w3.org/2006/vcard/ns#" xmlns:bqbiol="http://biomodels.net/biology-qualifiers/" xmlns:bqmodel="http://biomodels.net/model-qualifiers/">
            <rdf:Description rdf:about="#M_mal__L_e">
              <bqbiol:is>
                <rdf:Bag>
                  <rdf:li rdf:resource="http://identifiers.org/CHEBI:15589"/>
                  <rdf:li rdf:resource="http://identifiers.org/CHEBI:30797"/>
                  <rdf:li rdf:resource="http://identifiers.org/hmdb:HMDB0000156"/>
                  <rdf:li rdf:resource="http://identifiers.org/kegg.compound:C00149"/>
                  <rdf:li rdf:resource="http://identifiers.org/metacyc.compound:MAL"/>
                  <rdf:li rdf:resource="http://identifiers.org/metanetx.chemical:MNXM1107192"/>
                  <rdf:li rdf:resource="http://identifiers.org/reactome:R-ALL-113544"/>
                  <rdf:li rdf:resource="http://identifiers.org/reactome:R-ALL-198498"/>
                  <rdf:li rdf:resource="http://identifiers.org/sabiork.compound:1918"/>
                  <rdf:li rdf:resource="http://identifiers.org/seed.compound:cpd00130"/>
                </rdf:Bag>
              </bqbiol:is>
            </rdf:Description>
          </rdf:RDF>
        </annotation>
      </species>
      <species metaid="M_mal__L_c" sboTerm="SBO:0000247" id="M_mal__L_c" name="L-Malate" hasOnlySubstanceUnits="true" boundaryCondition="false" constant="false">
        <annotation>
          <rdf:RDF xmlns:rdf="http://www.w3.org/1999/02/22-rdf-syntax-ns#" xmlns:dcterms="http://purl.org/dc/terms/" xmlns:vCard="http://www.w3.org/2001/vcard-rdf/3.0#" xmlns:vCard4="http://www.w3.org/2006/vcard/ns#" xmlns:bqbiol="http://biomodels.net/biology-qualifiers/" xmlns:bqmodel="http://biomodels.net/model-qualifiers/">
            <rdf:Description rdf:about="#M_mal__L_c">
              <bqbiol:is>
                <rdf:Bag>
                  <rdf:li rdf:resource="http://identifiers.org/CHEBI:15589"/>
                  <rdf:li rdf:resource="http://identifiers.org/CHEBI:30797"/>
                  <rdf:li rdf:resource="http://identifiers.org/hmdb:HMDB0000156"/>
                  <rdf:li rdf:resource="http://identifiers.org/kegg.compound:C00149"/>
                  <rdf:li rdf:resource="http://identifiers.org/metacyc.compound:MAL"/>
                  <rdf:li rdf:resource="http://identifiers.org/metanetx.chemical:MNXM1107192"/>
                  <rdf:li rdf:resource="http://identifiers.org/reactome:R-ALL-113544"/>
                  <rdf:li rdf:resource="http://identifiers.org/reactome:R-ALL-198498"/>
                  <rdf:li rdf:resource="http://identifiers.org/sabiork.compound:1918"/>
                  <rdf:li rdf:resource="http://identifiers.org/seed.compound:cpd00130"/>
                </rdf:Bag>
              </bqbiol:is>
            </rdf:Description>
          </rdf:RDF>
        </annotation>
      </species>
      <species metaid="M_akg_e" sboTerm="SBO:0000247" id="M_akg_e" name="2-Oxoglutarate" hasOnlySubstanceUnits="true" boundaryCondition="false" constant="false">
        <annotation>
          <rdf:RDF xmlns:rdf="http://www.w3.org/1999/02/22-rdf-syntax-ns#" xmlns:dcterms="http://purl.org/dc/terms/" xmlns:vCard="http://www.w3.org/2001/vcard-rdf/3.0#" xmlns:vCard4="http://www.w3.org/2006/vcard/ns#" xmlns:bqbiol="http://biomodels.net/biology-qualifiers/" xmlns:bqmodel="http://biomodels.net/model-qualifiers/">
            <rdf:Description rdf:about="#M_akg_e">
              <bqbiol:is>
                <rdf:Bag>
                  <rdf:li rdf:resource="http://identifiers.org/CHEBI:16810"/>
                  <rdf:li rdf:resource="http://identifiers.org/CHEBI:30915"/>
                  <rdf:li rdf:resource="http://identifiers.org/CHEBI:30916"/>
                  <rdf:li rdf:resource="http://identifiers.org/envipath:32de3cf4-e3e6-4168-956e-32fa5ddb0ce1/compound/5b0a94f6-d411-44fd-bcc1-fb79b4e697f5"/>
                  <rdf:li rdf:resource="http://identifiers.org/envipath:4fd7f3e0-dd25-43ac-9453-dda3e52396e4/compound/6557f3f2-0ab8-494b-a865-8ce0eae788a9"/>
                  <rdf:li rdf:resource="http://identifiers.org/hmdb:HMDB0000208"/>
                  <rdf:li rdf:resource="http://identifiers.org/kegg.compound:C00026"/>
                  <rdf:li rdf:resource="http://identifiers.org/metacyc.compound:2-KETOGLUTARATE"/>
                  <rdf:li rdf:resource="http://identifiers.org/metanetx.chemical:MNXM20"/>
                  <rdf:li rdf:resource="http://identifiers.org/reactome:R-ALL-113594"/>
                  <rdf:li rdf:resource="http://identifiers.org/reactome:R-ALL-113671"/>
                  <rdf:li rdf:resource="http://identifiers.org/reactome:R-ALL-1650779"/>
                  <rdf:li rdf:resource="http://identifiers.org/reactome:R-ALL-29406"/>
                  <rdf:li rdf:resource="http://identifiers.org/reactome:R-ALL-389537"/>
                  <rdf:li rdf:resource="http://identifiers.org/reactome:R-ALL-561075"/>
                  <rdf:li rdf:resource="http://identifiers.org/sabiork.compound:1922"/>
                  <rdf:li rdf:resource="http://identifiers.org/seed.compound:cpd00024"/>
                </rdf:Bag>
              </bqbiol:is>
            </rdf:Description>
          </rdf:RDF>
        </annotation>
      </species>
      <species metaid="M_h_e" sboTerm="SBO:0000247" id="M_h_e" name="H+" hasOnlySubstanceUnits="true" boundaryCondition="false" constant="false">
        <annotation>
          <rdf:RDF xmlns:rdf="http://www.w3.org/1999/02/22-rdf-syntax-ns#" xmlns:dcterms="http://purl.org/dc/terms/" xmlns:vCard="http://www.w3.org/2001/vcard-rdf/3.0#" xmlns:vCard4="http://www.w3.org/2006/vcard/ns#" xmlns:bqbiol="http://biomodels.net/biology-qualifiers/" xmlns:bqmodel="http://biomodels.net/model-qualifiers/">
            <rdf:Description rdf:about="#M_h_e">
              <bqbiol:is>
                <rdf:Bag>
                  <rdf:li rdf:resource="http://identifiers.org/CHEBI:15378"/>
                  <rdf:li rdf:resource="http://identifiers.org/CHEBI:24636"/>
                  <rdf:li rdf:resource="http://identifiers.org/CHEBI:29233"/>
                  <rdf:li rdf:resource="http://identifiers.org/CHEBI:29234"/>
                  <rdf:li rdf:resource="http://identifiers.org/hmdb:HMDB0059597"/>
                  <rdf:li rdf:resource="http://identifiers.org/kegg.compound:C00080"/>
                  <rdf:li rdf:resource="http://identifiers.org/metacyc.compound:PROTON"/>
                  <rdf:li rdf:resource="http://identifiers.org/metanetx.chemical:MNXM1"/>
                  <rdf:li rdf:resource="http://identifiers.org/reactome:R-ALL-1132304"/>
                  <rdf:li rdf:resource="http://identifiers.org/reactome:R-ALL-113529"/>
                  <rdf:li rdf:resource="http://identifiers.org/reactome:R-ALL-1470067"/>
                  <rdf:li rdf:resource="http://identifiers.org/reactome:R-ALL-156540"/>
                  <rdf:li rdf:resource="http://identifiers.org/reactome:R-ALL-1614597"/>
                  <rdf:li rdf:resource="http://identifiers.org/reactome:R-ALL-163953"/>
                  <rdf:li rdf:resource="http://identifiers.org/reactome:R-ALL-193465"/>
                  <rdf:li rdf:resource="http://identifiers.org/reactome:R-ALL-194688"/>
                  <rdf:li rdf:resource="http://identifiers.org/reactome:R-ALL-2000349"/>
                  <rdf:li rdf:resource="http://identifiers.org/reactome:R-ALL-2429673"/>
                  <rdf:li rdf:resource="http://identifiers.org/reactome:R-ALL-2872447"/>
                  <rdf:li rdf:resource="http://identifiers.org/reactome:R-ALL-351626"/>
                  <rdf:li rdf:resource="http://identifiers.org/reactome:R-ALL-372511"/>
                  <rdf:li rdf:resource="http://identifiers.org/reactome:R-ALL-374900"/>
                  <rdf:li rdf:resource="http://identifiers.org/reactome:R-ALL-425969"/>
                  <rdf:li rdf:resource="http://identifiers.org/reactome:R-ALL-425978"/>
                  <rdf:li rdf:resource="http://identifiers.org/reactome:R-ALL-425999"/>
                  <rdf:li rdf:resource="http://identifiers.org/reactome:R-ALL-427899"/>
                  <rdf:li rdf:resource="http://identifiers.org/reactome:R-ALL-428040"/>
                  <rdf:li rdf:resource="http://identifiers.org/reactome:R-ALL-428548"/>
                  <rdf:li rdf:resource="http://identifiers.org/reactome:R-ALL-5228597"/>
                  <rdf:li rdf:resource="http://identifiers.org/reactome:R-ALL-5244410"/>
                  <rdf:li rdf:resource="http://identifiers.org/reactome:R-ALL-5668577"/>
                  <rdf:li rdf:resource="http://identifiers.org/reactome:R-ALL-70106"/>
                  <rdf:li rdf:resource="http://identifiers.org/reactome:R-ALL-74722"/>
                  <rdf:li rdf:resource="http://identifiers.org/sabiork.compound:39"/>
                  <rdf:li rdf:resource="http://identifiers.org/seed.compound:cpd00067"/>
                </rdf:Bag>
              </bqbiol:is>
            </rdf:Description>
          </rdf:RDF>
        </annotation>
      </species>
      <species metaid="M_alaala_c" sboTerm="SBO:0000247" id="M_alaala_c" name="D-Alanyl-D-alanine" hasOnlySubstanceUnits="true" boundaryCondition="false" constant="false">
        <annotation>
          <rdf:RDF xmlns:rdf="http://www.w3.org/1999/02/22-rdf-syntax-ns#" xmlns:dcterms="http://purl.org/dc/terms/" xmlns:vCard="http://www.w3.org/2001/vcard-rdf/3.0#" xmlns:vCard4="http://www.w3.org/2006/vcard/ns#" xmlns:bqbiol="http://biomodels.net/biology-qualifiers/" xmlns:bqmodel="http://biomodels.net/model-qualifiers/">
            <rdf:Description rdf:about="#M_alaala_c">
              <bqbiol:is>
                <rdf:Bag>
                  <rdf:li rdf:resource="http://identifiers.org/CHEBI:16576"/>
                  <rdf:li rdf:resource="http://identifiers.org/CHEBI:57822"/>
                  <rdf:li rdf:resource="http://identifiers.org/hmdb:HMDB0003459"/>
                  <rdf:li rdf:resource="http://identifiers.org/hmdb:HMDB0028680"/>
                  <rdf:li rdf:resource="http://identifiers.org/kegg.compound:C00993"/>
                  <rdf:li rdf:resource="http://identifiers.org/metacyc.compound:D-ALA-D-ALA"/>
                  <rdf:li rdf:resource="http://identifiers.org/metanetx.chemical:MNXM1104679"/>
                  <rdf:li rdf:resource="http://identifiers.org/sabiork.compound:2204"/>
                  <rdf:li rdf:resource="http://identifiers.org/seed.compound:cpd00731"/>
                </rdf:Bag>
              </bqbiol:is>
            </rdf:Description>
          </rdf:RDF>
        </annotation>
      </species>
      <species metaid="M_ala__L_c" sboTerm="SBO:0000247" id="M_ala__L_c" name="L-Alanine" hasOnlySubstanceUnits="true" boundaryCondition="false" constant="false">
        <annotation>
          <rdf:RDF xmlns:rdf="http://www.w3.org/1999/02/22-rdf-syntax-ns#" xmlns:dcterms="http://purl.org/dc/terms/" xmlns:vCard="http://www.w3.org/2001/vcard-rdf/3.0#" xmlns:vCard4="http://www.w3.org/2006/vcard/ns#" xmlns:bqbiol="http://biomodels.net/biology-qualifiers/" xmlns:bqmodel="http://biomodels.net/model-qualifiers/">
            <rdf:Description rdf:about="#M_ala__L_c">
              <bqbiol:is>
                <rdf:Bag>
                  <rdf:li rdf:resource="http://identifiers.org/CHEBI:16977"/>
                  <rdf:li rdf:resource="http://identifiers.org/CHEBI:32431"/>
                  <rdf:li rdf:resource="http://identifiers.org/CHEBI:32432"/>
                  <rdf:li rdf:resource="http://identifiers.org/CHEBI:57972"/>
                  <rdf:li rdf:resource="http://identifiers.org/CHEBI:76050"/>
                  <rdf:li rdf:resource="http://identifiers.org/envipath:650babc9-9d68-4b73-9332-11972ca26f7b/compound/1aad160f-1c5e-48e0-9473-6305321b31ed"/>
                  <rdf:li rdf:resource="http://identifiers.org/hmdb:HMDB0000161"/>
                  <rdf:li rdf:resource="http://identifiers.org/kegg.compound:C00041"/>
                  <rdf:li rdf:resource="http://identifiers.org/kegg.drug:D00012"/>
                  <rdf:li rdf:resource="http://identifiers.org/metacyc.compound:L-ALPHA-ALANINE"/>
                  <rdf:li rdf:resource="http://identifiers.org/metanetx.chemical:MNXM1105732"/>
                  <rdf:li rdf:resource="http://identifiers.org/reactome:R-ALL-29432"/>
                  <rdf:li rdf:resource="http://identifiers.org/reactome:R-ALL-352036"/>
                  <rdf:li rdf:resource="http://identifiers.org/reactome:R-ALL-379697"/>
                  <rdf:li rdf:resource="http://identifiers.org/reactome:R-ALL-389664"/>
                  <rdf:li rdf:resource="http://identifiers.org/sabiork.compound:67"/>
                  <rdf:li rdf:resource="http://identifiers.org/seed.compound:cpd00035"/>
                </rdf:Bag>
              </bqbiol:is>
            </rdf:Description>
          </rdf:RDF>
        </annotation>
      </species>
      <species metaid="M_pydx5p_c" sboTerm="SBO:0000247" id="M_pydx5p_c" name="Pyridoxal 5&apos;-phosphate" hasOnlySubstanceUnits="true" boundaryCondition="false" constant="false">
        <annotation>
          <rdf:RDF xmlns:rdf="http://www.w3.org/1999/02/22-rdf-syntax-ns#" xmlns:dcterms="http://purl.org/dc/terms/" xmlns:vCard="http://www.w3.org/2001/vcard-rdf/3.0#" xmlns:vCard4="http://www.w3.org/2006/vcard/ns#" xmlns:bqbiol="http://biomodels.net/biology-qualifiers/" xmlns:bqmodel="http://biomodels.net/model-qualifiers/">
            <rdf:Description rdf:about="#M_pydx5p_c">
              <bqbiol:is>
                <rdf:Bag>
                  <rdf:li rdf:resource="http://identifiers.org/CHEBI:18405"/>
                  <rdf:li rdf:resource="http://identifiers.org/CHEBI:597326"/>
                  <rdf:li rdf:resource="http://identifiers.org/hmdb:HMDB0001491"/>
                  <rdf:li rdf:resource="http://identifiers.org/kegg.compound:C00018"/>
                  <rdf:li rdf:resource="http://identifiers.org/metacyc.compound:PYRIDOXAL_PHOSPHATE"/>
                  <rdf:li rdf:resource="http://identifiers.org/metanetx.chemical:MNXM161"/>
                  <rdf:li rdf:resource="http://identifiers.org/reactome:R-ALL-29390"/>
                  <rdf:li rdf:resource="http://identifiers.org/sabiork.compound:1271"/>
                  <rdf:li rdf:resource="http://identifiers.org/seed.compound:cpd00016"/>
                </rdf:Bag>
              </bqbiol:is>
            </rdf:Description>
          </rdf:RDF>
        </annotation>
      </species>
      <species metaid="M_pyam5p_c" sboTerm="SBO:0000247" id="M_pyam5p_c" name="Pyridoxamine 5&apos;-phosphate" hasOnlySubstanceUnits="true" boundaryCondition="false" constant="false">
        <annotation>
          <rdf:RDF xmlns:rdf="http://www.w3.org/1999/02/22-rdf-syntax-ns#" xmlns:dcterms="http://purl.org/dc/terms/" xmlns:vCard="http://www.w3.org/2001/vcard-rdf/3.0#" xmlns:vCard4="http://www.w3.org/2006/vcard/ns#" xmlns:bqbiol="http://biomodels.net/biology-qualifiers/" xmlns:bqmodel="http://biomodels.net/model-qualifiers/">
            <rdf:Description rdf:about="#M_pyam5p_c">
              <bqbiol:is>
                <rdf:Bag>
                  <rdf:li rdf:resource="http://identifiers.org/CHEBI:18335"/>
                  <rdf:li rdf:resource="http://identifiers.org/CHEBI:58451"/>
                  <rdf:li rdf:resource="http://identifiers.org/hmdb:HMDB0001555"/>
                  <rdf:li rdf:resource="http://identifiers.org/kegg.compound:C00647"/>
                  <rdf:li rdf:resource="http://identifiers.org/metacyc.compound:PYRIDOXAMINE-5P"/>
                  <rdf:li rdf:resource="http://identifiers.org/metanetx.chemical:MNXM366"/>
                  <rdf:li rdf:resource="http://identifiers.org/reactome:R-ALL-965146"/>
                  <rdf:li rdf:resource="http://identifiers.org/sabiork.compound:1685"/>
                  <rdf:li rdf:resource="http://identifiers.org/seed.compound:cpd00493"/>
                </rdf:Bag>
              </bqbiol:is>
            </rdf:Description>
          </rdf:RDF>
        </annotation>
      </species>
      <species metaid="M_ala__L_e" sboTerm="SBO:0000247" id="M_ala__L_e" name="L-Alanine" hasOnlySubstanceUnits="true" boundaryCondition="false" constant="false">
        <annotation>
          <rdf:RDF xmlns:rdf="http://www.w3.org/1999/02/22-rdf-syntax-ns#" xmlns:dcterms="http://purl.org/dc/terms/" xmlns:vCard="http://www.w3.org/2001/vcard-rdf/3.0#" xmlns:vCard4="http://www.w3.org/2006/vcard/ns#" xmlns:bqbiol="http://biomodels.net/biology-qualifiers/" xmlns:bqmodel="http://biomodels.net/model-qualifiers/">
            <rdf:Description rdf:about="#M_ala__L_e">
              <bqbiol:is>
                <rdf:Bag>
                  <rdf:li rdf:resource="http://identifiers.org/CHEBI:16977"/>
                  <rdf:li rdf:resource="http://identifiers.org/CHEBI:32431"/>
                  <rdf:li rdf:resource="http://identifiers.org/CHEBI:32432"/>
                  <rdf:li rdf:resource="http://identifiers.org/CHEBI:57972"/>
                  <rdf:li rdf:resource="http://identifiers.org/CHEBI:76050"/>
                  <rdf:li rdf:resource="http://identifiers.org/envipath:650babc9-9d68-4b73-9332-11972ca26f7b/compound/1aad160f-1c5e-48e0-9473-6305321b31ed"/>
                  <rdf:li rdf:resource="http://identifiers.org/hmdb:HMDB0000161"/>
                  <rdf:li rdf:resource="http://identifiers.org/kegg.compound:C00041"/>
                  <rdf:li rdf:resource="http://identifiers.org/kegg.drug:D00012"/>
                  <rdf:li rdf:resource="http://identifiers.org/metacyc.compound:L-ALPHA-ALANINE"/>
                  <rdf:li rdf:resource="http://identifiers.org/metanetx.chemical:MNXM1105732"/>
                  <rdf:li rdf:resource="http://identifiers.org/reactome:R-ALL-29432"/>
                  <rdf:li rdf:resource="http://identifiers.org/reactome:R-ALL-352036"/>
                  <rdf:li rdf:resource="http://identifiers.org/reactome:R-ALL-379697"/>
                  <rdf:li rdf:resource="http://identifiers.org/reactome:R-ALL-389664"/>
                  <rdf:li rdf:resource="http://identifiers.org/sabiork.compound:67"/>
                  <rdf:li rdf:resource="http://identifiers.org/seed.compound:cpd00035"/>
                </rdf:Bag>
              </bqbiol:is>
            </rdf:Description>
          </rdf:RDF>
        </annotation>
      </species>
      <species metaid="M_na1_e" sboTerm="SBO:0000247" id="M_na1_e" name="Sodium" hasOnlySubstanceUnits="true" boundaryCondition="false" constant="false">
        <annotation>
          <rdf:RDF xmlns:rdf="http://www.w3.org/1999/02/22-rdf-syntax-ns#" xmlns:dcterms="http://purl.org/dc/terms/" xmlns:vCard="http://www.w3.org/2001/vcard-rdf/3.0#" xmlns:vCard4="http://www.w3.org/2006/vcard/ns#" xmlns:bqbiol="http://biomodels.net/biology-qualifiers/" xmlns:bqmodel="http://biomodels.net/model-qualifiers/">
            <rdf:Description rdf:about="#M_na1_e">
              <bqbiol:is>
                <rdf:Bag>
                  <rdf:li rdf:resource="http://identifiers.org/CHEBI:176598"/>
                  <rdf:li rdf:resource="http://identifiers.org/CHEBI:29101"/>
                  <rdf:li rdf:resource="http://identifiers.org/hmdb:HMDB0000588"/>
                  <rdf:li rdf:resource="http://identifiers.org/kegg.compound:C01330"/>
                  <rdf:li rdf:resource="http://identifiers.org/metacyc.compound:NA+"/>
                  <rdf:li rdf:resource="http://identifiers.org/metanetx.chemical:MNXM27"/>
                  <rdf:li rdf:resource="http://identifiers.org/reactome:R-ALL-2872443"/>
                  <rdf:li rdf:resource="http://identifiers.org/reactome:R-ALL-2889072"/>
                  <rdf:li rdf:resource="http://identifiers.org/reactome:R-ALL-2889083"/>
                  <rdf:li rdf:resource="http://identifiers.org/reactome:R-ALL-2892454"/>
                  <rdf:li rdf:resource="http://identifiers.org/reactome:R-ALL-425958"/>
                  <rdf:li rdf:resource="http://identifiers.org/reactome:R-ALL-425971"/>
                  <rdf:li rdf:resource="http://identifiers.org/reactome:R-ALL-425977"/>
                  <rdf:li rdf:resource="http://identifiers.org/reactome:R-ALL-74113"/>
                  <rdf:li rdf:resource="http://identifiers.org/reactome:R-ALL-83910"/>
                  <rdf:li rdf:resource="http://identifiers.org/sabiork.compound:22"/>
                  <rdf:li rdf:resource="http://identifiers.org/seed.compound:cpd00971"/>
                  <rdf:li rdf:resource="http://identifiers.org/seed.compound:cpd16174"/>
                </rdf:Bag>
              </bqbiol:is>
            </rdf:Description>
          </rdf:RDF>
        </annotation>
      </species>
      <species metaid="M_na1_c" sboTerm="SBO:0000247" id="M_na1_c" name="Sodium" hasOnlySubstanceUnits="true" boundaryCondition="false" constant="false">
        <annotation>
          <rdf:RDF xmlns:rdf="http://www.w3.org/1999/02/22-rdf-syntax-ns#" xmlns:dcterms="http://purl.org/dc/terms/" xmlns:vCard="http://www.w3.org/2001/vcard-rdf/3.0#" xmlns:vCard4="http://www.w3.org/2006/vcard/ns#" xmlns:bqbiol="http://biomodels.net/biology-qualifiers/" xmlns:bqmodel="http://biomodels.net/model-qualifiers/">
            <rdf:Description rdf:about="#M_na1_c">
              <bqbiol:is>
                <rdf:Bag>
                  <rdf:li rdf:resource="http://identifiers.org/CHEBI:176598"/>
                  <rdf:li rdf:resource="http://identifiers.org/CHEBI:29101"/>
                  <rdf:li rdf:resource="http://identifiers.org/hmdb:HMDB0000588"/>
                  <rdf:li rdf:resource="http://identifiers.org/kegg.compound:C01330"/>
                  <rdf:li rdf:resource="http://identifiers.org/metacyc.compound:NA+"/>
                  <rdf:li rdf:resource="http://identifiers.org/metanetx.chemical:MNXM27"/>
                  <rdf:li rdf:resource="http://identifiers.org/reactome:R-ALL-2872443"/>
                  <rdf:li rdf:resource="http://identifiers.org/reactome:R-ALL-2889072"/>
                  <rdf:li rdf:resource="http://identifiers.org/reactome:R-ALL-2889083"/>
                  <rdf:li rdf:resource="http://identifiers.org/reactome:R-ALL-2892454"/>
                  <rdf:li rdf:resource="http://identifiers.org/reactome:R-ALL-425958"/>
                  <rdf:li rdf:resource="http://identifiers.org/reactome:R-ALL-425971"/>
                  <rdf:li rdf:resource="http://identifiers.org/reactome:R-ALL-425977"/>
                  <rdf:li rdf:resource="http://identifiers.org/reactome:R-ALL-74113"/>
                  <rdf:li rdf:resource="http://identifiers.org/reactome:R-ALL-83910"/>
                  <rdf:li rdf:resource="http://identifiers.org/sabiork.compound:22"/>
                  <rdf:li rdf:resource="http://identifiers.org/seed.compound:cpd00971"/>
                  <rdf:li rdf:resource="http://identifiers.org/seed.compound:cpd16174"/>
                </rdf:Bag>
              </bqbiol:is>
            </rdf:Description>
          </rdf:RDF>
        </annotation>
      </species>
      <species metaid="M_ala__L_p" sboTerm="SBO:0000247" id="M_ala__L_p" name="L-Alanine" hasOnlySubstanceUnits="true" boundaryCondition="false" constant="false">
        <annotation>
          <rdf:RDF xmlns:rdf="http://www.w3.org/1999/02/22-rdf-syntax-ns#" xmlns:dcterms="http://purl.org/dc/terms/" xmlns:vCard="http://www.w3.org/2001/vcard-rdf/3.0#" xmlns:vCard4="http://www.w3.org/2006/vcard/ns#" xmlns:bqbiol="http://biomodels.net/biology-qualifiers/" xmlns:bqmodel="http://biomodels.net/model-qualifiers/">
            <rdf:Description rdf:about="#M_ala__L_p">
              <bqbiol:is>
                <rdf:Bag>
                  <rdf:li rdf:resource="http://identifiers.org/CHEBI:16977"/>
                  <rdf:li rdf:resource="http://identifiers.org/CHEBI:32431"/>
                  <rdf:li rdf:resource="http://identifiers.org/CHEBI:32432"/>
                  <rdf:li rdf:resource="http://identifiers.org/CHEBI:57972"/>
                  <rdf:li rdf:resource="http://identifiers.org/CHEBI:76050"/>
                  <rdf:li rdf:resource="http://identifiers.org/envipath:650babc9-9d68-4b73-9332-11972ca26f7b/compound/1aad160f-1c5e-48e0-9473-6305321b31ed"/>
                  <rdf:li rdf:resource="http://identifiers.org/hmdb:HMDB0000161"/>
                  <rdf:li rdf:resource="http://identifiers.org/kegg.compound:C00041"/>
                  <rdf:li rdf:resource="http://identifiers.org/kegg.drug:D00012"/>
                  <rdf:li rdf:resource="http://identifiers.org/metacyc.compound:L-ALPHA-ALANINE"/>
                  <rdf:li rdf:resource="http://identifiers.org/metanetx.chemical:MNXM1105732"/>
                  <rdf:li rdf:resource="http://identifiers.org/reactome:R-ALL-29432"/>
                  <rdf:li rdf:resource="http://identifiers.org/reactome:R-ALL-352036"/>
                  <rdf:li rdf:resource="http://identifiers.org/reactome:R-ALL-379697"/>
                  <rdf:li rdf:resource="http://identifiers.org/reactome:R-ALL-389664"/>
                  <rdf:li rdf:resource="http://identifiers.org/sabiork.compound:67"/>
                  <rdf:li rdf:resource="http://identifiers.org/seed.compound:cpd00035"/>
                </rdf:Bag>
              </bqbiol:is>
            </rdf:Description>
          </rdf:RDF>
        </annotation>
      </species>
      <species metaid="M_na1_p" sboTerm="SBO:0000247" id="M_na1_p" name="Sodium" hasOnlySubstanceUnits="true" boundaryCondition="false" constant="false">
        <annotation>
          <rdf:RDF xmlns:rdf="http://www.w3.org/1999/02/22-rdf-syntax-ns#" xmlns:dcterms="http://purl.org/dc/terms/" xmlns:vCard="http://www.w3.org/2001/vcard-rdf/3.0#" xmlns:vCard4="http://www.w3.org/2006/vcard/ns#" xmlns:bqbiol="http://biomodels.net/biology-qualifiers/" xmlns:bqmodel="http://biomodels.net/model-qualifiers/">
            <rdf:Description rdf:about="#M_na1_p">
              <bqbiol:is>
                <rdf:Bag>
                  <rdf:li rdf:resource="http://identifiers.org/CHEBI:176598"/>
                  <rdf:li rdf:resource="http://identifiers.org/CHEBI:29101"/>
                  <rdf:li rdf:resource="http://identifiers.org/hmdb:HMDB0000588"/>
                  <rdf:li rdf:resource="http://identifiers.org/kegg.compound:C01330"/>
                  <rdf:li rdf:resource="http://identifiers.org/metacyc.compound:NA+"/>
                  <rdf:li rdf:resource="http://identifiers.org/metanetx.chemical:MNXM27"/>
                  <rdf:li rdf:resource="http://identifiers.org/reactome:R-ALL-2872443"/>
                  <rdf:li rdf:resource="http://identifiers.org/reactome:R-ALL-2889072"/>
                  <rdf:li rdf:resource="http://identifiers.org/reactome:R-ALL-2889083"/>
                  <rdf:li rdf:resource="http://identifiers.org/reactome:R-ALL-2892454"/>
                  <rdf:li rdf:resource="http://identifiers.org/reactome:R-ALL-425958"/>
                  <rdf:li rdf:resource="http://identifiers.org/reactome:R-ALL-425971"/>
                  <rdf:li rdf:resource="http://identifiers.org/reactome:R-ALL-425977"/>
                  <rdf:li rdf:resource="http://identifiers.org/reactome:R-ALL-74113"/>
                  <rdf:li rdf:resource="http://identifiers.org/reactome:R-ALL-83910"/>
                  <rdf:li rdf:resource="http://identifiers.org/sabiork.compound:22"/>
                  <rdf:li rdf:resource="http://identifiers.org/seed.compound:cpd00971"/>
                  <rdf:li rdf:resource="http://identifiers.org/seed.compound:cpd16174"/>
                </rdf:Bag>
              </bqbiol:is>
            </rdf:Description>
          </rdf:RDF>
        </annotation>
      </species>
      <species metaid="M_etoh_c" sboTerm="SBO:0000247" id="M_etoh_c" name="Ethanol" hasOnlySubstanceUnits="true" boundaryCondition="false" constant="false">
        <annotation>
          <rdf:RDF xmlns:rdf="http://www.w3.org/1999/02/22-rdf-syntax-ns#" xmlns:dcterms="http://purl.org/dc/terms/" xmlns:vCard="http://www.w3.org/2001/vcard-rdf/3.0#" xmlns:vCard4="http://www.w3.org/2006/vcard/ns#" xmlns:bqbiol="http://biomodels.net/biology-qualifiers/" xmlns:bqmodel="http://biomodels.net/model-qualifiers/">
            <rdf:Description rdf:about="#M_etoh_c">
              <bqbiol:is>
                <rdf:Bag>
                  <rdf:li rdf:resource="http://identifiers.org/CHEBI:16236"/>
                  <rdf:li rdf:resource="http://identifiers.org/envipath:32de3cf4-e3e6-4168-956e-32fa5ddb0ce1/compound/9fb1fbdf-101b-4b82-a596-d2f52c870e4f"/>
                  <rdf:li rdf:resource="http://identifiers.org/envipath:5882df9c-dae1-4d80-a40e-db4724271456/compound/a4a354fd-5003-4b7b-b11b-f54204aea384"/>
                  <rdf:li rdf:resource="http://identifiers.org/envipath:5882df9c-dae1-4d80-a40e-db4724271456/compound/f89efe7c-1a6a-4d21-b99c-e3e1070a8062"/>
                  <rdf:li rdf:resource="http://identifiers.org/envipath:650babc9-9d68-4b73-9332-11972ca26f7b/compound/56e18a05-c059-433a-94f6-0e26c01b010f"/>
                  <rdf:li rdf:resource="http://identifiers.org/hmdb:HMDB0000108"/>
                  <rdf:li rdf:resource="http://identifiers.org/kegg.compound:C00469"/>
                  <rdf:li rdf:resource="http://identifiers.org/kegg.drug:D00068"/>
                  <rdf:li rdf:resource="http://identifiers.org/kegg.drug:D06542"/>
                  <rdf:li rdf:resource="http://identifiers.org/metacyc.compound:ETOH"/>
                  <rdf:li rdf:resource="http://identifiers.org/metanetx.chemical:MNXM1108092"/>
                  <rdf:li rdf:resource="http://identifiers.org/reactome:R-ALL-113748"/>
                  <rdf:li rdf:resource="http://identifiers.org/reactome:R-ALL-30203"/>
                  <rdf:li rdf:resource="http://identifiers.org/sabiork.compound:56"/>
                  <rdf:li rdf:resource="http://identifiers.org/seed.compound:cpd00363"/>
                </rdf:Bag>
              </bqbiol:is>
            </rdf:Description>
          </rdf:RDF>
        </annotation>
      </species>
      <species metaid="M_ppal_c" sboTerm="SBO:0000247" id="M_ppal_c" name="Propanal" hasOnlySubstanceUnits="true" boundaryCondition="false" constant="false">
        <annotation>
          <rdf:RDF xmlns:rdf="http://www.w3.org/1999/02/22-rdf-syntax-ns#" xmlns:dcterms="http://purl.org/dc/terms/" xmlns:vCard="http://www.w3.org/2001/vcard-rdf/3.0#" xmlns:vCard4="http://www.w3.org/2006/vcard/ns#" xmlns:bqbiol="http://biomodels.net/biology-qualifiers/" xmlns:bqmodel="http://biomodels.net/model-qualifiers/">
            <rdf:Description rdf:about="#M_ppal_c">
              <bqbiol:is>
                <rdf:Bag>
                  <rdf:li rdf:resource="http://identifiers.org/CHEBI:17153"/>
                  <rdf:li rdf:resource="http://identifiers.org/SLM:000390230"/>
                  <rdf:li rdf:resource="http://identifiers.org/envipath:32de3cf4-e3e6-4168-956e-32fa5ddb0ce1/compound/deea3c6f-bf3e-49db-ad6d-a405caf96fdd"/>
                  <rdf:li rdf:resource="http://identifiers.org/envipath:650babc9-9d68-4b73-9332-11972ca26f7b/compound/de9fac76-182f-497b-8590-df8d5d8e2580"/>
                  <rdf:li rdf:resource="http://identifiers.org/hmdb:HMDB0003366"/>
                  <rdf:li rdf:resource="http://identifiers.org/kegg.compound:C00479"/>
                  <rdf:li rdf:resource="http://identifiers.org/metacyc.compound:CPD-665"/>
                  <rdf:li rdf:resource="http://identifiers.org/metanetx.chemical:MNXM821"/>
                  <rdf:li rdf:resource="http://identifiers.org/sabiork.compound:2056"/>
                  <rdf:li rdf:resource="http://identifiers.org/seed.compound:cpd00371"/>
                </rdf:Bag>
              </bqbiol:is>
            </rdf:Description>
          </rdf:RDF>
        </annotation>
      </species>
      <species metaid="M_ppa_c" sboTerm="SBO:0000247" id="M_ppa_c" name="Propionate (n-C3:0)" hasOnlySubstanceUnits="true" boundaryCondition="false" constant="false">
        <annotation>
          <rdf:RDF xmlns:rdf="http://www.w3.org/1999/02/22-rdf-syntax-ns#" xmlns:dcterms="http://purl.org/dc/terms/" xmlns:vCard="http://www.w3.org/2001/vcard-rdf/3.0#" xmlns:vCard4="http://www.w3.org/2006/vcard/ns#" xmlns:bqbiol="http://biomodels.net/biology-qualifiers/" xmlns:bqmodel="http://biomodels.net/model-qualifiers/">
            <rdf:Description rdf:about="#M_ppa_c">
              <bqbiol:is>
                <rdf:Bag>
                  <rdf:li rdf:resource="http://identifiers.org/CHEBI:17272"/>
                  <rdf:li rdf:resource="http://identifiers.org/CHEBI:30768"/>
                  <rdf:li rdf:resource="http://identifiers.org/SLM:000001194"/>
                  <rdf:li rdf:resource="http://identifiers.org/envipath:32de3cf4-e3e6-4168-956e-32fa5ddb0ce1/compound/e468afc8-4cf8-4428-880f-7796c66cf9d9"/>
                  <rdf:li rdf:resource="http://identifiers.org/envipath:4fd7f3e0-dd25-43ac-9453-dda3e52396e4/compound/4463fd7f-6a2a-40dc-be03-93172a99dd2e"/>
                  <rdf:li rdf:resource="http://identifiers.org/envipath:650babc9-9d68-4b73-9332-11972ca26f7b/compound/476985fe-d2ed-4377-b7f6-a3f26551abdd"/>
                  <rdf:li rdf:resource="http://identifiers.org/hmdb:HMDB0000237"/>
                  <rdf:li rdf:resource="http://identifiers.org/kegg.compound:C00163"/>
                  <rdf:li rdf:resource="http://identifiers.org/kegg.drug:D02310"/>
                  <rdf:li rdf:resource="http://identifiers.org/lipidmaps:LMFA01010003"/>
                  <rdf:li rdf:resource="http://identifiers.org/metacyc.compound:PROPIONATE"/>
                  <rdf:li rdf:resource="http://identifiers.org/metanetx.chemical:MNXM356"/>
                  <rdf:li rdf:resource="http://identifiers.org/reactome:R-ALL-429737"/>
                  <rdf:li rdf:resource="http://identifiers.org/reactome:R-ALL-429754"/>
                  <rdf:li rdf:resource="http://identifiers.org/sabiork.compound:1955"/>
                  <rdf:li rdf:resource="http://identifiers.org/seed.compound:cpd00141"/>
                </rdf:Bag>
              </bqbiol:is>
            </rdf:Description>
          </rdf:RDF>
        </annotation>
      </species>
      <species metaid="M_amacald_c" sboTerm="SBO:0000247" id="M_amacald_c" name="Aminoacetaldehyde C2H5NO" hasOnlySubstanceUnits="true" boundaryCondition="false" constant="false">
        <annotation>
          <rdf:RDF xmlns:rdf="http://www.w3.org/1999/02/22-rdf-syntax-ns#" xmlns:dcterms="http://purl.org/dc/terms/" xmlns:vCard="http://www.w3.org/2001/vcard-rdf/3.0#" xmlns:vCard4="http://www.w3.org/2006/vcard/ns#" xmlns:bqbiol="http://biomodels.net/biology-qualifiers/" xmlns:bqmodel="http://biomodels.net/model-qualifiers/">
            <rdf:Description rdf:about="#M_amacald_c">
              <bqbiol:is>
                <rdf:Bag>
                  <rdf:li rdf:resource="http://identifiers.org/CHEBI:17628"/>
                  <rdf:li rdf:resource="http://identifiers.org/CHEBI:58213"/>
                  <rdf:li rdf:resource="http://identifiers.org/bigg.metabolite:aacald"/>
                  <rdf:li rdf:resource="http://identifiers.org/envipath:650babc9-9d68-4b73-9332-11972ca26f7b/compound/f730ed9b-d11c-482f-a9ba-ac22fc782cc2"/>
                  <rdf:li rdf:resource="http://identifiers.org/kegg.compound:C06735"/>
                  <rdf:li rdf:resource="http://identifiers.org/metacyc.compound:CPD-1772"/>
                  <rdf:li rdf:resource="http://identifiers.org/metanetx.chemical:MNXM2212"/>
                  <rdf:li rdf:resource="http://identifiers.org/sabiork.compound:2912"/>
                  <rdf:li rdf:resource="http://identifiers.org/seed.compound:cpd04122"/>
                </rdf:Bag>
              </bqbiol:is>
            </rdf:Description>
          </rdf:RDF>
        </annotation>
      </species>
      <species metaid="M_gly_c" sboTerm="SBO:0000247" id="M_gly_c" name="Glycine" hasOnlySubstanceUnits="true" boundaryCondition="false" constant="false">
        <annotation>
          <rdf:RDF xmlns:rdf="http://www.w3.org/1999/02/22-rdf-syntax-ns#" xmlns:dcterms="http://purl.org/dc/terms/" xmlns:vCard="http://www.w3.org/2001/vcard-rdf/3.0#" xmlns:vCard4="http://www.w3.org/2006/vcard/ns#" xmlns:bqbiol="http://biomodels.net/biology-qualifiers/" xmlns:bqmodel="http://biomodels.net/model-qualifiers/">
            <rdf:Description rdf:about="#M_gly_c">
              <bqbiol:is>
                <rdf:Bag>
                  <rdf:li rdf:resource="http://identifiers.org/CHEBI:132194"/>
                  <rdf:li rdf:resource="http://identifiers.org/CHEBI:15428"/>
                  <rdf:li rdf:resource="http://identifiers.org/CHEBI:32507"/>
                  <rdf:li rdf:resource="http://identifiers.org/CHEBI:32508"/>
                  <rdf:li rdf:resource="http://identifiers.org/CHEBI:57305"/>
                  <rdf:li rdf:resource="http://identifiers.org/envipath:32de3cf4-e3e6-4168-956e-32fa5ddb0ce1/compound/19441357-44af-48e1-b5ac-0e48c8dcbb87"/>
                  <rdf:li rdf:resource="http://identifiers.org/envipath:650babc9-9d68-4b73-9332-11972ca26f7b/compound/870d7ca5-6659-40eb-8b5d-858bd29cddaa"/>
                  <rdf:li rdf:resource="http://identifiers.org/hmdb:HMDB0000123"/>
                  <rdf:li rdf:resource="http://identifiers.org/kegg.compound:C00037"/>
                  <rdf:li rdf:resource="http://identifiers.org/kegg.drug:D00011"/>
                  <rdf:li rdf:resource="http://identifiers.org/metacyc.compound:GLY"/>
                  <rdf:li rdf:resource="http://identifiers.org/metacyc.compound:Phosphorylated-Amino-Acids"/>
                  <rdf:li rdf:resource="http://identifiers.org/metanetx.chemical:MNXM29"/>
                  <rdf:li rdf:resource="http://identifiers.org/reactome:R-ALL-113545"/>
                  <rdf:li rdf:resource="http://identifiers.org/reactome:R-ALL-159549"/>
                  <rdf:li rdf:resource="http://identifiers.org/reactome:R-ALL-193446"/>
                  <rdf:li rdf:resource="http://identifiers.org/reactome:R-ALL-266029"/>
                  <rdf:li rdf:resource="http://identifiers.org/reactome:R-ALL-29424"/>
                  <rdf:li rdf:resource="http://identifiers.org/reactome:R-ALL-428557"/>
                  <rdf:li rdf:resource="http://identifiers.org/sabiork.compound:66"/>
                  <rdf:li rdf:resource="http://identifiers.org/seed.compound:cpd00033"/>
                </rdf:Bag>
              </bqbiol:is>
            </rdf:Description>
          </rdf:RDF>
        </annotation>
      </species>
      <species metaid="M_btal_c" sboTerm="SBO:0000247" id="M_btal_c" name="Butanal C4H8O" hasOnlySubstanceUnits="true" boundaryCondition="false" constant="false">
        <annotation>
          <rdf:RDF xmlns:rdf="http://www.w3.org/1999/02/22-rdf-syntax-ns#" xmlns:dcterms="http://purl.org/dc/terms/" xmlns:vCard="http://www.w3.org/2001/vcard-rdf/3.0#" xmlns:vCard4="http://www.w3.org/2006/vcard/ns#" xmlns:bqbiol="http://biomodels.net/biology-qualifiers/" xmlns:bqmodel="http://biomodels.net/model-qualifiers/">
            <rdf:Description rdf:about="#M_btal_c">
              <bqbiol:is>
                <rdf:Bag>
                  <rdf:li rdf:resource="http://identifiers.org/CHEBI:15743"/>
                  <rdf:li rdf:resource="http://identifiers.org/SLM:000390231"/>
                  <rdf:li rdf:resource="http://identifiers.org/envipath:650babc9-9d68-4b73-9332-11972ca26f7b/compound/242f8a4e-2a91-4c5f-a129-d044d115b969"/>
                  <rdf:li rdf:resource="http://identifiers.org/hmdb:HMDB0003543"/>
                  <rdf:li rdf:resource="http://identifiers.org/kegg.compound:C01412"/>
                  <rdf:li rdf:resource="http://identifiers.org/metacyc.compound:BUTANAL"/>
                  <rdf:li rdf:resource="http://identifiers.org/metanetx.chemical:MNXM1017"/>
                  <rdf:li rdf:resource="http://identifiers.org/sabiork.compound:2281"/>
                  <rdf:li rdf:resource="http://identifiers.org/seed.compound:cpd01011"/>
                </rdf:Bag>
              </bqbiol:is>
            </rdf:Description>
          </rdf:RDF>
        </annotation>
      </species>
      <species metaid="M_but_c" sboTerm="SBO:0000247" id="M_but_c" name="Butyrate (n-C4:0)" hasOnlySubstanceUnits="true" boundaryCondition="false" constant="false">
        <annotation>
          <rdf:RDF xmlns:rdf="http://www.w3.org/1999/02/22-rdf-syntax-ns#" xmlns:dcterms="http://purl.org/dc/terms/" xmlns:vCard="http://www.w3.org/2001/vcard-rdf/3.0#" xmlns:vCard4="http://www.w3.org/2006/vcard/ns#" xmlns:bqbiol="http://biomodels.net/biology-qualifiers/" xmlns:bqmodel="http://biomodels.net/model-qualifiers/">
            <rdf:Description rdf:about="#M_but_c">
              <bqbiol:is>
                <rdf:Bag>
                  <rdf:li rdf:resource="http://identifiers.org/CHEBI:17968"/>
                  <rdf:li rdf:resource="http://identifiers.org/CHEBI:30772"/>
                  <rdf:li rdf:resource="http://identifiers.org/SLM:000001195"/>
                  <rdf:li rdf:resource="http://identifiers.org/envipath:32de3cf4-e3e6-4168-956e-32fa5ddb0ce1/compound/f0cba084-af45-4178-8cd2-eca131ec9c03"/>
                  <rdf:li rdf:resource="http://identifiers.org/envipath:650babc9-9d68-4b73-9332-11972ca26f7b/compound/b237acac-f5a6-4f4f-b845-d822f151565f"/>
                  <rdf:li rdf:resource="http://identifiers.org/hmdb:HMDB0000039"/>
                  <rdf:li rdf:resource="http://identifiers.org/kegg.compound:C00246"/>
                  <rdf:li rdf:resource="http://identifiers.org/lipidmaps:LMFA01010004"/>
                  <rdf:li rdf:resource="http://identifiers.org/metacyc.compound:BUTYRIC_ACID"/>
                  <rdf:li rdf:resource="http://identifiers.org/metanetx.chemical:MNXM458"/>
                  <rdf:li rdf:resource="http://identifiers.org/reactome:R-ALL-429760"/>
                  <rdf:li rdf:resource="http://identifiers.org/reactome:R-ALL-76179"/>
                  <rdf:li rdf:resource="http://identifiers.org/sabiork.compound:1911"/>
                  <rdf:li rdf:resource="http://identifiers.org/seed.compound:cpd00211"/>
                </rdf:Bag>
              </bqbiol:is>
            </rdf:Description>
          </rdf:RDF>
        </annotation>
      </species>
      <species metaid="M_hxal_c" sboTerm="SBO:0000247" id="M_hxal_c" name="Hexanal C6H12O" hasOnlySubstanceUnits="true" boundaryCondition="false" constant="false">
        <annotation>
          <rdf:RDF xmlns:rdf="http://www.w3.org/1999/02/22-rdf-syntax-ns#" xmlns:dcterms="http://purl.org/dc/terms/" xmlns:vCard="http://www.w3.org/2001/vcard-rdf/3.0#" xmlns:vCard4="http://www.w3.org/2006/vcard/ns#" xmlns:bqbiol="http://biomodels.net/biology-qualifiers/" xmlns:bqmodel="http://biomodels.net/model-qualifiers/">
            <rdf:Description rdf:about="#M_hxal_c">
              <bqbiol:is>
                <rdf:Bag>
                  <rdf:li rdf:resource="http://identifiers.org/CHEBI:88528"/>
                  <rdf:li rdf:resource="http://identifiers.org/envipath:650babc9-9d68-4b73-9332-11972ca26f7b/compound/e3c6d0a7-9703-4d8f-8009-d9abec333f51"/>
                  <rdf:li rdf:resource="http://identifiers.org/hmdb:HMDB0005994"/>
                  <rdf:li rdf:resource="http://identifiers.org/lipidmaps:LMFA06000109"/>
                  <rdf:li rdf:resource="http://identifiers.org/metacyc.compound:HEXANAL"/>
                  <rdf:li rdf:resource="http://identifiers.org/metanetx.chemical:MNXM8718"/>
                  <rdf:li rdf:resource="http://identifiers.org/sabiork.compound:20847"/>
                  <rdf:li rdf:resource="http://identifiers.org/seed.compound:cpd15611"/>
                </rdf:Bag>
              </bqbiol:is>
            </rdf:Description>
          </rdf:RDF>
        </annotation>
      </species>
      <species metaid="M_hxa_c" sboTerm="SBO:0000247" id="M_hxa_c" name="Hexanoate (n-C6:0)" hasOnlySubstanceUnits="true" boundaryCondition="false" constant="false">
        <annotation>
          <rdf:RDF xmlns:rdf="http://www.w3.org/1999/02/22-rdf-syntax-ns#" xmlns:dcterms="http://purl.org/dc/terms/" xmlns:vCard="http://www.w3.org/2001/vcard-rdf/3.0#" xmlns:vCard4="http://www.w3.org/2006/vcard/ns#" xmlns:bqbiol="http://biomodels.net/biology-qualifiers/" xmlns:bqmodel="http://biomodels.net/model-qualifiers/">
            <rdf:Description rdf:about="#M_hxa_c">
              <bqbiol:is>
                <rdf:Bag>
                  <rdf:li rdf:resource="http://identifiers.org/CHEBI:17120"/>
                  <rdf:li rdf:resource="http://identifiers.org/CHEBI:30776"/>
                  <rdf:li rdf:resource="http://identifiers.org/SLM:000001196"/>
                  <rdf:li rdf:resource="http://identifiers.org/bigg.metabolite:caproic"/>
                  <rdf:li rdf:resource="http://identifiers.org/envipath:650babc9-9d68-4b73-9332-11972ca26f7b/compound/e4df503e-0f40-4bad-8885-76774b301631"/>
                  <rdf:li rdf:resource="http://identifiers.org/hmdb:HMDB0000535"/>
                  <rdf:li rdf:resource="http://identifiers.org/kegg.compound:C01585"/>
                  <rdf:li rdf:resource="http://identifiers.org/lipidmaps:LMFA01010006"/>
                  <rdf:li rdf:resource="http://identifiers.org/metacyc.compound:HEXANOATE"/>
                  <rdf:li rdf:resource="http://identifiers.org/metanetx.chemical:MNXM1653"/>
                  <rdf:li rdf:resource="http://identifiers.org/reactome:R-ALL-444194"/>
                  <rdf:li rdf:resource="http://identifiers.org/sabiork.compound:2297"/>
                  <rdf:li rdf:resource="http://identifiers.org/seed.compound:cpd01113"/>
                </rdf:Bag>
              </bqbiol:is>
            </rdf:Description>
          </rdf:RDF>
        </annotation>
      </species>
      <species metaid="M_allul6p_c" sboTerm="SBO:0000247" id="M_allul6p_c" name="Allulose 6-phosphate" hasOnlySubstanceUnits="true" boundaryCondition="false" constant="false">
        <annotation>
          <rdf:RDF xmlns:rdf="http://www.w3.org/1999/02/22-rdf-syntax-ns#" xmlns:dcterms="http://purl.org/dc/terms/" xmlns:vCard="http://www.w3.org/2001/vcard-rdf/3.0#" xmlns:vCard4="http://www.w3.org/2006/vcard/ns#" xmlns:bqbiol="http://biomodels.net/biology-qualifiers/" xmlns:bqmodel="http://biomodels.net/model-qualifiers/">
            <rdf:Description rdf:about="#M_allul6p_c">
              <bqbiol:is>
                <rdf:Bag>
                  <rdf:li rdf:resource="http://identifiers.org/CHEBI:61519"/>
                  <rdf:li rdf:resource="http://identifiers.org/CHEBI:61559"/>
                  <rdf:li rdf:resource="http://identifiers.org/metacyc.compound:D-ALLULOSE-6-PHOSPHATE"/>
                  <rdf:li rdf:resource="http://identifiers.org/metanetx.chemical:MNXM1104516"/>
                  <rdf:li rdf:resource="http://identifiers.org/sabiork.compound:20841"/>
                  <rdf:li rdf:resource="http://identifiers.org/seed.compound:cpd15394"/>
                </rdf:Bag>
              </bqbiol:is>
            </rdf:Description>
          </rdf:RDF>
        </annotation>
      </species>
      <species metaid="M_f6p_c" sboTerm="SBO:0000247" id="M_f6p_c" name="D-Fructose 6-phosphate" hasOnlySubstanceUnits="true" boundaryCondition="false" constant="false">
        <annotation>
          <rdf:RDF xmlns:rdf="http://www.w3.org/1999/02/22-rdf-syntax-ns#" xmlns:dcterms="http://purl.org/dc/terms/" xmlns:vCard="http://www.w3.org/2001/vcard-rdf/3.0#" xmlns:vCard4="http://www.w3.org/2006/vcard/ns#" xmlns:bqbiol="http://biomodels.net/biology-qualifiers/" xmlns:bqmodel="http://biomodels.net/model-qualifiers/">
            <rdf:Description rdf:about="#M_f6p_c">
              <bqbiol:is>
                <rdf:Bag>
                  <rdf:li rdf:resource="http://identifiers.org/CHEBI:16084"/>
                  <rdf:li rdf:resource="http://identifiers.org/CHEBI:57634"/>
                  <rdf:li rdf:resource="http://identifiers.org/CHEBI:61527"/>
                  <rdf:li rdf:resource="http://identifiers.org/CHEBI:61553"/>
                  <rdf:li rdf:resource="http://identifiers.org/hmdb:HMDB0003971"/>
                  <rdf:li rdf:resource="http://identifiers.org/kegg.compound:C00085"/>
                  <rdf:li rdf:resource="http://identifiers.org/kegg.compound:C05345"/>
                  <rdf:li rdf:resource="http://identifiers.org/metacyc.compound:CPD-18719"/>
                  <rdf:li rdf:resource="http://identifiers.org/metacyc.compound:FRUCTOSE-6P"/>
                  <rdf:li rdf:resource="http://identifiers.org/metanetx.chemical:MNXM1107898"/>
                  <rdf:li rdf:resource="http://identifiers.org/reactome:R-ALL-29512"/>
                  <rdf:li rdf:resource="http://identifiers.org/sabiork.compound:25"/>
                  <rdf:li rdf:resource="http://identifiers.org/seed.compound:cpd00072"/>
                  <rdf:li rdf:resource="http://identifiers.org/seed.compound:cpd19035"/>
                </rdf:Bag>
              </bqbiol:is>
            </rdf:Description>
          </rdf:RDF>
        </annotation>
      </species>
      <species metaid="M_mthgxl_c" sboTerm="SBO:0000247" id="M_mthgxl_c" name="Methylglyoxal" hasOnlySubstanceUnits="true" boundaryCondition="false" constant="false">
        <annotation>
          <rdf:RDF xmlns:rdf="http://www.w3.org/1999/02/22-rdf-syntax-ns#" xmlns:dcterms="http://purl.org/dc/terms/" xmlns:vCard="http://www.w3.org/2001/vcard-rdf/3.0#" xmlns:vCard4="http://www.w3.org/2006/vcard/ns#" xmlns:bqbiol="http://biomodels.net/biology-qualifiers/" xmlns:bqmodel="http://biomodels.net/model-qualifiers/">
            <rdf:Description rdf:about="#M_mthgxl_c">
              <bqbiol:is>
                <rdf:Bag>
                  <rdf:li rdf:resource="http://identifiers.org/CHEBI:17158"/>
                  <rdf:li rdf:resource="http://identifiers.org/envipath:650babc9-9d68-4b73-9332-11972ca26f7b/compound/87b7fac4-f224-43ab-81f4-b95330450174"/>
                  <rdf:li rdf:resource="http://identifiers.org/hmdb:HMDB0001167"/>
                  <rdf:li rdf:resource="http://identifiers.org/kegg.compound:C00546"/>
                  <rdf:li rdf:resource="http://identifiers.org/metacyc.compound:METHYL-GLYOXAL"/>
                  <rdf:li rdf:resource="http://identifiers.org/metanetx.chemical:MNXM310"/>
                  <rdf:li rdf:resource="http://identifiers.org/sabiork.compound:2088"/>
                  <rdf:li rdf:resource="http://identifiers.org/seed.compound:cpd00428"/>
                </rdf:Bag>
              </bqbiol:is>
            </rdf:Description>
          </rdf:RDF>
        </annotation>
      </species>
      <species metaid="M_acetol_c" sboTerm="SBO:0000247" id="M_acetol_c" name="Acetol cytosol" hasOnlySubstanceUnits="true" boundaryCondition="false" constant="false">
        <annotation>
          <rdf:RDF xmlns:rdf="http://www.w3.org/1999/02/22-rdf-syntax-ns#" xmlns:dcterms="http://purl.org/dc/terms/" xmlns:vCard="http://www.w3.org/2001/vcard-rdf/3.0#" xmlns:vCard4="http://www.w3.org/2006/vcard/ns#" xmlns:bqbiol="http://biomodels.net/biology-qualifiers/" xmlns:bqmodel="http://biomodels.net/model-qualifiers/">
            <rdf:Description rdf:about="#M_acetol_c">
              <bqbiol:is>
                <rdf:Bag>
                  <rdf:li rdf:resource="http://identifiers.org/CHEBI:27957"/>
                  <rdf:li rdf:resource="http://identifiers.org/envipath:650babc9-9d68-4b73-9332-11972ca26f7b/compound/090b3a12-aba4-4202-9b9c-f30232d329f0"/>
                  <rdf:li rdf:resource="http://identifiers.org/hmdb:HMDB0006961"/>
                  <rdf:li rdf:resource="http://identifiers.org/kegg.compound:C05235"/>
                  <rdf:li rdf:resource="http://identifiers.org/metacyc.compound:ACETOL"/>
                  <rdf:li rdf:resource="http://identifiers.org/metanetx.chemical:MNXM1744"/>
                  <rdf:li rdf:resource="http://identifiers.org/sabiork.compound:2727"/>
                  <rdf:li rdf:resource="http://identifiers.org/seed.compound:cpd03105"/>
                </rdf:Bag>
              </bqbiol:is>
            </rdf:Description>
          </rdf:RDF>
        </annotation>
      </species>
      <species metaid="M_2dmmql8_c" sboTerm="SBO:0000247" id="M_2dmmql8_c" name="2-Demethylmenaquinol 8" hasOnlySubstanceUnits="true" boundaryCondition="false" constant="false">
        <annotation>
          <rdf:RDF xmlns:rdf="http://www.w3.org/1999/02/22-rdf-syntax-ns#" xmlns:dcterms="http://purl.org/dc/terms/" xmlns:vCard="http://www.w3.org/2001/vcard-rdf/3.0#" xmlns:vCard4="http://www.w3.org/2006/vcard/ns#" xmlns:bqbiol="http://biomodels.net/biology-qualifiers/" xmlns:bqmodel="http://biomodels.net/model-qualifiers/">
            <rdf:Description rdf:about="#M_2dmmql8_c">
              <bqbiol:is>
                <rdf:Bag>
                  <rdf:li rdf:resource="http://identifiers.org/CHEBI:61873"/>
                  <rdf:li rdf:resource="http://identifiers.org/metacyc.compound:CPD-12115"/>
                  <rdf:li rdf:resource="http://identifiers.org/metanetx.chemical:MNXM558"/>
                  <rdf:li rdf:resource="http://identifiers.org/seed.compound:cpd15353"/>
                </rdf:Bag>
              </bqbiol:is>
            </rdf:Description>
          </rdf:RDF>
        </annotation>
      </species>
      <species metaid="M_amet_c" sboTerm="SBO:0000247" id="M_amet_c" name="S-Adenosyl-L-methionine" hasOnlySubstanceUnits="true" boundaryCondition="false" constant="false">
        <annotation>
          <rdf:RDF xmlns:rdf="http://www.w3.org/1999/02/22-rdf-syntax-ns#" xmlns:dcterms="http://purl.org/dc/terms/" xmlns:vCard="http://www.w3.org/2001/vcard-rdf/3.0#" xmlns:vCard4="http://www.w3.org/2006/vcard/ns#" xmlns:bqbiol="http://biomodels.net/biology-qualifiers/" xmlns:bqmodel="http://biomodels.net/model-qualifiers/">
            <rdf:Description rdf:about="#M_amet_c">
              <bqbiol:is>
                <rdf:Bag>
                  <rdf:li rdf:resource="http://identifiers.org/CHEBI:142094"/>
                  <rdf:li rdf:resource="http://identifiers.org/CHEBI:15414"/>
                  <rdf:li rdf:resource="http://identifiers.org/CHEBI:33442"/>
                  <rdf:li rdf:resource="http://identifiers.org/CHEBI:59789"/>
                  <rdf:li rdf:resource="http://identifiers.org/CHEBI:67040"/>
                  <rdf:li rdf:resource="http://identifiers.org/hmdb:HMDB0001185"/>
                  <rdf:li rdf:resource="http://identifiers.org/kegg.compound:C00019"/>
                  <rdf:li rdf:resource="http://identifiers.org/metacyc.compound:S-ADENOSYLMETHIONINE"/>
                  <rdf:li rdf:resource="http://identifiers.org/metanetx.chemical:MNXM1102072"/>
                  <rdf:li rdf:resource="http://identifiers.org/reactome:R-ALL-2162265"/>
                  <rdf:li rdf:resource="http://identifiers.org/reactome:R-ALL-71284"/>
                  <rdf:li rdf:resource="http://identifiers.org/reactome:R-ALL-77087"/>
                  <rdf:li rdf:resource="http://identifiers.org/sabiork.compound:1272"/>
                  <rdf:li rdf:resource="http://identifiers.org/seed.compound:cpd00017"/>
                  <rdf:li rdf:resource="http://identifiers.org/seed.compound:cpd33804"/>
                </rdf:Bag>
              </bqbiol:is>
            </rdf:Description>
          </rdf:RDF>
        </annotation>
      </species>
      <species metaid="M_mql8_c" sboTerm="SBO:0000247" id="M_mql8_c" name="Menaquinol 8" hasOnlySubstanceUnits="true" boundaryCondition="false" constant="false">
        <annotation>
          <rdf:RDF xmlns:rdf="http://www.w3.org/1999/02/22-rdf-syntax-ns#" xmlns:dcterms="http://purl.org/dc/terms/" xmlns:vCard="http://www.w3.org/2001/vcard-rdf/3.0#" xmlns:vCard4="http://www.w3.org/2006/vcard/ns#" xmlns:bqbiol="http://biomodels.net/biology-qualifiers/" xmlns:bqmodel="http://biomodels.net/model-qualifiers/">
            <rdf:Description rdf:about="#M_mql8_c">
              <bqbiol:is>
                <rdf:Bag>
                  <rdf:li rdf:resource="http://identifiers.org/CHEBI:61684"/>
                  <rdf:li rdf:resource="http://identifiers.org/metacyc.compound:REDUCED-MENAQUINONE"/>
                  <rdf:li rdf:resource="http://identifiers.org/metanetx.chemical:MNXM223"/>
                  <rdf:li rdf:resource="http://identifiers.org/seed.compound:cpd15499"/>
                </rdf:Bag>
              </bqbiol:is>
            </rdf:Description>
          </rdf:RDF>
        </annotation>
      </species>
      <species metaid="M_2dmmq8_c" sboTerm="SBO:0000247" id="M_2dmmq8_c" name="2-Demethylmenaquinone 8" hasOnlySubstanceUnits="true" boundaryCondition="false" constant="false">
        <annotation>
          <rdf:RDF xmlns:rdf="http://www.w3.org/1999/02/22-rdf-syntax-ns#" xmlns:dcterms="http://purl.org/dc/terms/" xmlns:vCard="http://www.w3.org/2001/vcard-rdf/3.0#" xmlns:vCard4="http://www.w3.org/2006/vcard/ns#" xmlns:bqbiol="http://biomodels.net/biology-qualifiers/" xmlns:bqmodel="http://biomodels.net/model-qualifiers/">
            <rdf:Description rdf:about="#M_2dmmq8_c">
              <bqbiol:is>
                <rdf:Bag>
                  <rdf:li rdf:resource="http://identifiers.org/CHEBI:48455"/>
                  <rdf:li rdf:resource="http://identifiers.org/lipidmaps:LMPR02030027"/>
                  <rdf:li rdf:resource="http://identifiers.org/metacyc.compound:DEMETHYLMENAQUINONE"/>
                  <rdf:li rdf:resource="http://identifiers.org/metanetx.chemical:MNXM2178"/>
                  <rdf:li rdf:resource="http://identifiers.org/seed.compound:cpd15352"/>
                </rdf:Bag>
              </bqbiol:is>
            </rdf:Description>
          </rdf:RDF>
        </annotation>
      </species>
      <species metaid="M_mqn8_c" sboTerm="SBO:0000247" id="M_mqn8_c" name="Menaquinone 8" hasOnlySubstanceUnits="true" boundaryCondition="false" constant="false">
        <annotation>
          <rdf:RDF xmlns:rdf="http://www.w3.org/1999/02/22-rdf-syntax-ns#" xmlns:dcterms="http://purl.org/dc/terms/" xmlns:vCard="http://www.w3.org/2001/vcard-rdf/3.0#" xmlns:vCard4="http://www.w3.org/2006/vcard/ns#" xmlns:bqbiol="http://biomodels.net/biology-qualifiers/" xmlns:bqmodel="http://biomodels.net/model-qualifiers/">
            <rdf:Description rdf:about="#M_mqn8_c">
              <bqbiol:is>
                <rdf:Bag>
                  <rdf:li rdf:resource="http://identifiers.org/CHEBI:44027"/>
                  <rdf:li rdf:resource="http://identifiers.org/metacyc.compound:CPD-9728"/>
                  <rdf:li rdf:resource="http://identifiers.org/metanetx.chemical:MNXM509"/>
                  <rdf:li rdf:resource="http://identifiers.org/seed.compound:cpd15500"/>
                </rdf:Bag>
              </bqbiol:is>
            </rdf:Description>
          </rdf:RDF>
        </annotation>
      </species>
      <species metaid="M_4ampm_c" sboTerm="SBO:0000247" id="M_4ampm_c" name="4-Amino-2-methyl-5-phosphomethylpyrimidine" hasOnlySubstanceUnits="true" boundaryCondition="false" constant="false">
        <annotation>
          <rdf:RDF xmlns:rdf="http://www.w3.org/1999/02/22-rdf-syntax-ns#" xmlns:dcterms="http://purl.org/dc/terms/" xmlns:vCard="http://www.w3.org/2001/vcard-rdf/3.0#" xmlns:vCard4="http://www.w3.org/2006/vcard/ns#" xmlns:bqbiol="http://biomodels.net/biology-qualifiers/" xmlns:bqmodel="http://biomodels.net/model-qualifiers/">
            <rdf:Description rdf:about="#M_4ampm_c">
              <bqbiol:is>
                <rdf:Bag>
                  <rdf:li rdf:resource="http://identifiers.org/CHEBI:18032"/>
                  <rdf:li rdf:resource="http://identifiers.org/CHEBI:58354"/>
                  <rdf:li rdf:resource="http://identifiers.org/kegg.compound:C04556"/>
                  <rdf:li rdf:resource="http://identifiers.org/metacyc.compound:AMINO-HYDROXYMETHYL-METHYL-PYR-P"/>
                  <rdf:li rdf:resource="http://identifiers.org/metanetx.chemical:MNXM1104391"/>
                  <rdf:li rdf:resource="http://identifiers.org/sabiork.compound:7398"/>
                  <rdf:li rdf:resource="http://identifiers.org/seed.compound:cpd02775"/>
                </rdf:Bag>
              </bqbiol:is>
            </rdf:Description>
          </rdf:RDF>
        </annotation>
      </species>
      <species metaid="M_for_c" sboTerm="SBO:0000247" id="M_for_c" name="Formate" hasOnlySubstanceUnits="true" boundaryCondition="false" constant="false">
        <annotation>
          <rdf:RDF xmlns:rdf="http://www.w3.org/1999/02/22-rdf-syntax-ns#" xmlns:dcterms="http://purl.org/dc/terms/" xmlns:vCard="http://www.w3.org/2001/vcard-rdf/3.0#" xmlns:vCard4="http://www.w3.org/2006/vcard/ns#" xmlns:bqbiol="http://biomodels.net/biology-qualifiers/" xmlns:bqmodel="http://biomodels.net/model-qualifiers/">
            <rdf:Description rdf:about="#M_for_c">
              <bqbiol:is>
                <rdf:Bag>
                  <rdf:li rdf:resource="http://identifiers.org/CHEBI:15740"/>
                  <rdf:li rdf:resource="http://identifiers.org/CHEBI:30751"/>
                  <rdf:li rdf:resource="http://identifiers.org/envipath:32de3cf4-e3e6-4168-956e-32fa5ddb0ce1/compound/09c1ad08-016e-4477-8840-b97a031eae23"/>
                  <rdf:li rdf:resource="http://identifiers.org/envipath:4fd7f3e0-dd25-43ac-9453-dda3e52396e4/compound/bf16ab32-cb3c-4427-a65a-089ab754823e"/>
                  <rdf:li rdf:resource="http://identifiers.org/envipath:5882df9c-dae1-4d80-a40e-db4724271456/compound/34fe3cd9-9b0b-46b0-a1c5-8a66509f1919"/>
                  <rdf:li rdf:resource="http://identifiers.org/envipath:650babc9-9d68-4b73-9332-11972ca26f7b/compound/1d077cf2-3f9f-4163-aa49-0fca1b2b3ab3"/>
                  <rdf:li rdf:resource="http://identifiers.org/envipath:650babc9-9d68-4b73-9332-11972ca26f7b/compound/9a9d20ae-b6ec-40a9-93ca-1de20597b1ed"/>
                  <rdf:li rdf:resource="http://identifiers.org/hmdb:HMDB0000142"/>
                  <rdf:li rdf:resource="http://identifiers.org/kegg.compound:C00058"/>
                  <rdf:li rdf:resource="http://identifiers.org/metacyc.compound:CARBOXYL-GROUP"/>
                  <rdf:li rdf:resource="http://identifiers.org/metacyc.compound:CPD1G-1532"/>
                  <rdf:li rdf:resource="http://identifiers.org/metacyc.compound:CPD1G-1533"/>
                  <rdf:li rdf:resource="http://identifiers.org/metacyc.compound:CPD1G-1534"/>
                  <rdf:li rdf:resource="http://identifiers.org/metacyc.compound:CPD1G-1535"/>
                  <rdf:li rdf:resource="http://identifiers.org/metacyc.compound:FORMATE"/>
                  <rdf:li rdf:resource="http://identifiers.org/metanetx.chemical:MNXM39"/>
                  <rdf:li rdf:resource="http://identifiers.org/reactome:R-ALL-29460"/>
                  <rdf:li rdf:resource="http://identifiers.org/reactome:R-ALL-389585"/>
                  <rdf:li rdf:resource="http://identifiers.org/reactome:R-ALL-444084"/>
                  <rdf:li rdf:resource="http://identifiers.org/sabiork.compound:1285"/>
                  <rdf:li rdf:resource="http://identifiers.org/seed.compound:cpd00047"/>
                  <rdf:li rdf:resource="http://identifiers.org/seed.compound:cpd22511"/>
                </rdf:Bag>
              </bqbiol:is>
            </rdf:Description>
          </rdf:RDF>
        </annotation>
      </species>
      <species metaid="M_progly_c" sboTerm="SBO:0000247" id="M_progly_c" name="L-Prolinylglycine" hasOnlySubstanceUnits="true" boundaryCondition="false" constant="false">
        <annotation>
          <rdf:RDF xmlns:rdf="http://www.w3.org/1999/02/22-rdf-syntax-ns#" xmlns:dcterms="http://purl.org/dc/terms/" xmlns:vCard="http://www.w3.org/2001/vcard-rdf/3.0#" xmlns:vCard4="http://www.w3.org/2006/vcard/ns#" xmlns:bqbiol="http://biomodels.net/biology-qualifiers/" xmlns:bqmodel="http://biomodels.net/model-qualifiers/">
            <rdf:Description rdf:about="#M_progly_c">
              <bqbiol:is>
                <rdf:Bag>
                  <rdf:li rdf:resource="http://identifiers.org/CHEBI:61695"/>
                  <rdf:li rdf:resource="http://identifiers.org/CHEBI:61696"/>
                  <rdf:li rdf:resource="http://identifiers.org/metacyc.compound:CPD-23018"/>
                  <rdf:li rdf:resource="http://identifiers.org/metanetx.chemical:MNXM739962"/>
                </rdf:Bag>
              </bqbiol:is>
            </rdf:Description>
          </rdf:RDF>
        </annotation>
      </species>
      <species metaid="M_pro__L_c" sboTerm="SBO:0000247" id="M_pro__L_c" name="L-Proline" hasOnlySubstanceUnits="true" boundaryCondition="false" constant="false">
        <annotation>
          <rdf:RDF xmlns:rdf="http://www.w3.org/1999/02/22-rdf-syntax-ns#" xmlns:dcterms="http://purl.org/dc/terms/" xmlns:vCard="http://www.w3.org/2001/vcard-rdf/3.0#" xmlns:vCard4="http://www.w3.org/2006/vcard/ns#" xmlns:bqbiol="http://biomodels.net/biology-qualifiers/" xmlns:bqmodel="http://biomodels.net/model-qualifiers/">
            <rdf:Description rdf:about="#M_pro__L_c">
              <bqbiol:is>
                <rdf:Bag>
                  <rdf:li rdf:resource="http://identifiers.org/CHEBI:17203"/>
                  <rdf:li rdf:resource="http://identifiers.org/CHEBI:172951"/>
                  <rdf:li rdf:resource="http://identifiers.org/CHEBI:26271"/>
                  <rdf:li rdf:resource="http://identifiers.org/CHEBI:32862"/>
                  <rdf:li rdf:resource="http://identifiers.org/CHEBI:32864"/>
                  <rdf:li rdf:resource="http://identifiers.org/CHEBI:32871"/>
                  <rdf:li rdf:resource="http://identifiers.org/CHEBI:32872"/>
                  <rdf:li rdf:resource="http://identifiers.org/CHEBI:60039"/>
                  <rdf:li rdf:resource="http://identifiers.org/hmdb:HMDB0000162"/>
                  <rdf:li rdf:resource="http://identifiers.org/kegg.compound:C00148"/>
                  <rdf:li rdf:resource="http://identifiers.org/kegg.compound:C16435"/>
                  <rdf:li rdf:resource="http://identifiers.org/kegg.drug:D00035"/>
                  <rdf:li rdf:resource="http://identifiers.org/metacyc.compound:PRO"/>
                  <rdf:li rdf:resource="http://identifiers.org/metanetx.chemical:MNXM114"/>
                  <rdf:li rdf:resource="http://identifiers.org/reactome:R-ALL-113538"/>
                  <rdf:li rdf:resource="http://identifiers.org/reactome:R-ALL-352033"/>
                  <rdf:li rdf:resource="http://identifiers.org/reactome:R-ALL-379717"/>
                  <rdf:li rdf:resource="http://identifiers.org/sabiork.compound:25536"/>
                  <rdf:li rdf:resource="http://identifiers.org/sabiork.compound:82"/>
                  <rdf:li rdf:resource="http://identifiers.org/seed.compound:cpd00129"/>
                  <rdf:li rdf:resource="http://identifiers.org/seed.compound:cpd15140"/>
                </rdf:Bag>
              </bqbiol:is>
            </rdf:Description>
          </rdf:RDF>
        </annotation>
      </species>
      <species metaid="M_anth_c" sboTerm="SBO:0000247" id="M_anth_c" name="Anthranilate" hasOnlySubstanceUnits="true" boundaryCondition="false" constant="false">
        <annotation>
          <rdf:RDF xmlns:rdf="http://www.w3.org/1999/02/22-rdf-syntax-ns#" xmlns:dcterms="http://purl.org/dc/terms/" xmlns:vCard="http://www.w3.org/2001/vcard-rdf/3.0#" xmlns:vCard4="http://www.w3.org/2006/vcard/ns#" xmlns:bqbiol="http://biomodels.net/biology-qualifiers/" xmlns:bqmodel="http://biomodels.net/model-qualifiers/">
            <rdf:Description rdf:about="#M_anth_c">
              <bqbiol:is>
                <rdf:Bag>
                  <rdf:li rdf:resource="http://identifiers.org/CHEBI:16567"/>
                  <rdf:li rdf:resource="http://identifiers.org/CHEBI:30754"/>
                  <rdf:li rdf:resource="http://identifiers.org/envipath:32de3cf4-e3e6-4168-956e-32fa5ddb0ce1/compound/ec511e59-d2cf-482d-ae9f-7f4dd74818c2"/>
                  <rdf:li rdf:resource="http://identifiers.org/hmdb:HMDB0001123"/>
                  <rdf:li rdf:resource="http://identifiers.org/kegg.compound:C00108"/>
                  <rdf:li rdf:resource="http://identifiers.org/metacyc.compound:ANTHRANILATE"/>
                  <rdf:li rdf:resource="http://identifiers.org/metanetx.chemical:MNXM188"/>
                  <rdf:li rdf:resource="http://identifiers.org/sabiork.compound:5005"/>
                  <rdf:li rdf:resource="http://identifiers.org/seed.compound:cpd00093"/>
                </rdf:Bag>
              </bqbiol:is>
            </rdf:Description>
          </rdf:RDF>
        </annotation>
      </species>
      <species metaid="M_pran_c" sboTerm="SBO:0000247" id="M_pran_c" name="N-(5-Phospho-D-ribosyl)anthranilate" hasOnlySubstanceUnits="true" boundaryCondition="false" constant="false">
        <annotation>
          <rdf:RDF xmlns:rdf="http://www.w3.org/1999/02/22-rdf-syntax-ns#" xmlns:dcterms="http://purl.org/dc/terms/" xmlns:vCard="http://www.w3.org/2001/vcard-rdf/3.0#" xmlns:vCard4="http://www.w3.org/2006/vcard/ns#" xmlns:bqbiol="http://biomodels.net/biology-qualifiers/" xmlns:bqmodel="http://biomodels.net/model-qualifiers/">
            <rdf:Description rdf:about="#M_pran_c">
              <bqbiol:is>
                <rdf:Bag>
                  <rdf:li rdf:resource="http://identifiers.org/CHEBI:18277"/>
                  <rdf:li rdf:resource="http://identifiers.org/CHEBI:7091"/>
                  <rdf:li rdf:resource="http://identifiers.org/kegg.compound:C04302"/>
                  <rdf:li rdf:resource="http://identifiers.org/metacyc.compound:N-5-PHOSPHORIBOSYL-ANTHRANILATE"/>
                  <rdf:li rdf:resource="http://identifiers.org/metanetx.chemical:MNXM1489"/>
                  <rdf:li rdf:resource="http://identifiers.org/sabiork.compound:7220"/>
                  <rdf:li rdf:resource="http://identifiers.org/seed.compound:cpd02642"/>
                </rdf:Bag>
              </bqbiol:is>
            </rdf:Description>
          </rdf:RDF>
        </annotation>
      </species>
      <species metaid="M_chor_c" sboTerm="SBO:0000247" id="M_chor_c" name="Chorismate" hasOnlySubstanceUnits="true" boundaryCondition="false" constant="false">
        <annotation>
          <rdf:RDF xmlns:rdf="http://www.w3.org/1999/02/22-rdf-syntax-ns#" xmlns:dcterms="http://purl.org/dc/terms/" xmlns:vCard="http://www.w3.org/2001/vcard-rdf/3.0#" xmlns:vCard4="http://www.w3.org/2006/vcard/ns#" xmlns:bqbiol="http://biomodels.net/biology-qualifiers/" xmlns:bqmodel="http://biomodels.net/model-qualifiers/">
            <rdf:Description rdf:about="#M_chor_c">
              <bqbiol:is>
                <rdf:Bag>
                  <rdf:li rdf:resource="http://identifiers.org/CHEBI:17333"/>
                  <rdf:li rdf:resource="http://identifiers.org/CHEBI:29748"/>
                  <rdf:li rdf:resource="http://identifiers.org/SLM:000485362"/>
                  <rdf:li rdf:resource="http://identifiers.org/hmdb:HMDB0012199"/>
                  <rdf:li rdf:resource="http://identifiers.org/kegg.compound:C00251"/>
                  <rdf:li rdf:resource="http://identifiers.org/metacyc.compound:CHORISMATE"/>
                  <rdf:li rdf:resource="http://identifiers.org/metanetx.chemical:MNXM337"/>
                  <rdf:li rdf:resource="http://identifiers.org/reactome:R-ALL-964856"/>
                  <rdf:li rdf:resource="http://identifiers.org/sabiork.compound:1992"/>
                  <rdf:li rdf:resource="http://identifiers.org/seed.compound:cpd00216"/>
                </rdf:Bag>
              </bqbiol:is>
            </rdf:Description>
          </rdf:RDF>
        </annotation>
      </species>
      <species metaid="M_gln__L_c" sboTerm="SBO:0000247" id="M_gln__L_c" name="L-Glutamine" hasOnlySubstanceUnits="true" boundaryCondition="false" constant="false">
        <annotation>
          <rdf:RDF xmlns:rdf="http://www.w3.org/1999/02/22-rdf-syntax-ns#" xmlns:dcterms="http://purl.org/dc/terms/" xmlns:vCard="http://www.w3.org/2001/vcard-rdf/3.0#" xmlns:vCard4="http://www.w3.org/2006/vcard/ns#" xmlns:bqbiol="http://biomodels.net/biology-qualifiers/" xmlns:bqmodel="http://biomodels.net/model-qualifiers/">
            <rdf:Description rdf:about="#M_gln__L_c">
              <bqbiol:is>
                <rdf:Bag>
                  <rdf:li rdf:resource="http://identifiers.org/CHEBI:18050"/>
                  <rdf:li rdf:resource="http://identifiers.org/CHEBI:28300"/>
                  <rdf:li rdf:resource="http://identifiers.org/CHEBI:32665"/>
                  <rdf:li rdf:resource="http://identifiers.org/CHEBI:32666"/>
                  <rdf:li rdf:resource="http://identifiers.org/CHEBI:32678"/>
                  <rdf:li rdf:resource="http://identifiers.org/CHEBI:32679"/>
                  <rdf:li rdf:resource="http://identifiers.org/CHEBI:58359"/>
                  <rdf:li rdf:resource="http://identifiers.org/hmdb:HMDB0000641"/>
                  <rdf:li rdf:resource="http://identifiers.org/kegg.compound:C00064"/>
                  <rdf:li rdf:resource="http://identifiers.org/kegg.compound:C00303"/>
                  <rdf:li rdf:resource="http://identifiers.org/kegg.drug:D00015"/>
                  <rdf:li rdf:resource="http://identifiers.org/metacyc.compound:GLN"/>
                  <rdf:li rdf:resource="http://identifiers.org/metanetx.chemical:MNXM37"/>
                  <rdf:li rdf:resource="http://identifiers.org/reactome:R-ALL-113522"/>
                  <rdf:li rdf:resource="http://identifiers.org/reactome:R-ALL-212615"/>
                  <rdf:li rdf:resource="http://identifiers.org/reactome:R-ALL-29472"/>
                  <rdf:li rdf:resource="http://identifiers.org/sabiork.compound:2011"/>
                  <rdf:li rdf:resource="http://identifiers.org/sabiork.compound:74"/>
                  <rdf:li rdf:resource="http://identifiers.org/seed.compound:cpd00053"/>
                  <rdf:li rdf:resource="http://identifiers.org/seed.compound:cpd00253"/>
                </rdf:Bag>
              </bqbiol:is>
            </rdf:Description>
          </rdf:RDF>
        </annotation>
      </species>
      <species metaid="M_nh4_c" sboTerm="SBO:0000247" id="M_nh4_c" name="Ammonium" hasOnlySubstanceUnits="true" boundaryCondition="false" constant="false">
        <annotation>
          <rdf:RDF xmlns:rdf="http://www.w3.org/1999/02/22-rdf-syntax-ns#" xmlns:dcterms="http://purl.org/dc/terms/" xmlns:vCard="http://www.w3.org/2001/vcard-rdf/3.0#" xmlns:vCard4="http://www.w3.org/2006/vcard/ns#" xmlns:bqbiol="http://biomodels.net/biology-qualifiers/" xmlns:bqmodel="http://biomodels.net/model-qualifiers/">
            <rdf:Description rdf:about="#M_nh4_c">
              <bqbiol:is>
                <rdf:Bag>
                  <rdf:li rdf:resource="http://identifiers.org/CHEBI:135980"/>
                  <rdf:li rdf:resource="http://identifiers.org/CHEBI:16134"/>
                  <rdf:li rdf:resource="http://identifiers.org/CHEBI:28938"/>
                  <rdf:li rdf:resource="http://identifiers.org/bigg.metabolite:nh3"/>
                  <rdf:li rdf:resource="http://identifiers.org/envipath:32de3cf4-e3e6-4168-956e-32fa5ddb0ce1/compound/41e4c903-407f-49f7-bf6b-0a94d39fa3a7"/>
                  <rdf:li rdf:resource="http://identifiers.org/envipath:5882df9c-dae1-4d80-a40e-db4724271456/compound/27a89bdf-42f7-478f-91d8-e39881581096"/>
                  <rdf:li rdf:resource="http://identifiers.org/envipath:650babc9-9d68-4b73-9332-11972ca26f7b/compound/96667bd9-aeae-4e8f-89d3-100d0396af05"/>
                  <rdf:li rdf:resource="http://identifiers.org/hmdb:HMDB0000051"/>
                  <rdf:li rdf:resource="http://identifiers.org/hmdb:HMDB0041827"/>
                  <rdf:li rdf:resource="http://identifiers.org/kegg.compound:C00014"/>
                  <rdf:li rdf:resource="http://identifiers.org/kegg.compound:C01342"/>
                  <rdf:li rdf:resource="http://identifiers.org/kegg.drug:D02915"/>
                  <rdf:li rdf:resource="http://identifiers.org/kegg.drug:D02916"/>
                  <rdf:li rdf:resource="http://identifiers.org/metacyc.compound:AMMONIA"/>
                  <rdf:li rdf:resource="http://identifiers.org/metacyc.compound:AMMONIUM"/>
                  <rdf:li rdf:resource="http://identifiers.org/metanetx.chemical:MNXM729302"/>
                  <rdf:li rdf:resource="http://identifiers.org/reactome:R-ALL-113561"/>
                  <rdf:li rdf:resource="http://identifiers.org/reactome:R-ALL-140912"/>
                  <rdf:li rdf:resource="http://identifiers.org/reactome:R-ALL-2022135"/>
                  <rdf:li rdf:resource="http://identifiers.org/reactome:R-ALL-29382"/>
                  <rdf:li rdf:resource="http://identifiers.org/reactome:R-ALL-31633"/>
                  <rdf:li rdf:resource="http://identifiers.org/reactome:R-ALL-389843"/>
                  <rdf:li rdf:resource="http://identifiers.org/reactome:R-ALL-76230"/>
                  <rdf:li rdf:resource="http://identifiers.org/sabiork.compound:1268"/>
                  <rdf:li rdf:resource="http://identifiers.org/sabiork.compound:43"/>
                  <rdf:li rdf:resource="http://identifiers.org/seed.compound:cpd00013"/>
                  <rdf:li rdf:resource="http://identifiers.org/seed.compound:cpd19013"/>
                </rdf:Bag>
              </bqbiol:is>
            </rdf:Description>
          </rdf:RDF>
        </annotation>
      </species>
      <species metaid="M_2aobut_c" sboTerm="SBO:0000247" id="M_2aobut_c" name="L-2-Amino-3-oxobutanoate" hasOnlySubstanceUnits="true" boundaryCondition="false" constant="false">
        <annotation>
          <rdf:RDF xmlns:rdf="http://www.w3.org/1999/02/22-rdf-syntax-ns#" xmlns:dcterms="http://purl.org/dc/terms/" xmlns:vCard="http://www.w3.org/2001/vcard-rdf/3.0#" xmlns:vCard4="http://www.w3.org/2006/vcard/ns#" xmlns:bqbiol="http://biomodels.net/biology-qualifiers/" xmlns:bqmodel="http://biomodels.net/model-qualifiers/">
            <rdf:Description rdf:about="#M_2aobut_c">
              <bqbiol:is>
                <rdf:Bag>
                  <rdf:li rdf:resource="http://identifiers.org/CHEBI:16944"/>
                  <rdf:li rdf:resource="http://identifiers.org/CHEBI:17844"/>
                  <rdf:li rdf:resource="http://identifiers.org/CHEBI:40673"/>
                  <rdf:li rdf:resource="http://identifiers.org/CHEBI:78948"/>
                  <rdf:li rdf:resource="http://identifiers.org/hmdb:HMDB0006454"/>
                  <rdf:li rdf:resource="http://identifiers.org/kegg.compound:C03214"/>
                  <rdf:li rdf:resource="http://identifiers.org/kegg.compound:C03508"/>
                  <rdf:li rdf:resource="http://identifiers.org/lipidmaps:LMFA01060172"/>
                  <rdf:li rdf:resource="http://identifiers.org/metacyc.compound:AMINO-OXOBUT"/>
                  <rdf:li rdf:resource="http://identifiers.org/metanetx.chemical:MNXM114087"/>
                  <rdf:li rdf:resource="http://identifiers.org/sabiork.compound:2701"/>
                  <rdf:li rdf:resource="http://identifiers.org/sabiork.compound:6672"/>
                  <rdf:li rdf:resource="http://identifiers.org/seed.compound:cpd02053"/>
                  <rdf:li rdf:resource="http://identifiers.org/seed.compound:cpd02211"/>
                </rdf:Bag>
              </bqbiol:is>
            </rdf:Description>
          </rdf:RDF>
        </annotation>
      </species>
      <species metaid="M_aact_c" sboTerm="SBO:0000247" id="M_aact_c" name="Aminoacetone" hasOnlySubstanceUnits="true" boundaryCondition="false" constant="false">
        <annotation>
          <rdf:RDF xmlns:rdf="http://www.w3.org/1999/02/22-rdf-syntax-ns#" xmlns:dcterms="http://purl.org/dc/terms/" xmlns:vCard="http://www.w3.org/2001/vcard-rdf/3.0#" xmlns:vCard4="http://www.w3.org/2006/vcard/ns#" xmlns:bqbiol="http://biomodels.net/biology-qualifiers/" xmlns:bqmodel="http://biomodels.net/model-qualifiers/">
            <rdf:Description rdf:about="#M_aact_c">
              <bqbiol:is>
                <rdf:Bag>
                  <rdf:li rdf:resource="http://identifiers.org/CHEBI:17906"/>
                  <rdf:li rdf:resource="http://identifiers.org/CHEBI:58320"/>
                  <rdf:li rdf:resource="http://identifiers.org/envipath:5882df9c-dae1-4d80-a40e-db4724271456/compound/c7d3904a-a2ab-4e04-8933-d57d61dca653"/>
                  <rdf:li rdf:resource="http://identifiers.org/hmdb:HMDB0002134"/>
                  <rdf:li rdf:resource="http://identifiers.org/kegg.compound:C01888"/>
                  <rdf:li rdf:resource="http://identifiers.org/metacyc.compound:AMINO-ACETONE"/>
                  <rdf:li rdf:resource="http://identifiers.org/metanetx.chemical:MNXM1106"/>
                  <rdf:li rdf:resource="http://identifiers.org/seed.compound:cpd01298"/>
                </rdf:Bag>
              </bqbiol:is>
            </rdf:Description>
          </rdf:RDF>
        </annotation>
      </species>
      <species metaid="M_ap4a_c" sboTerm="SBO:0000247" id="M_ap4a_c" name="P1,P4-Bis(5&apos;-adenosyl) tetraphosphate" hasOnlySubstanceUnits="true" boundaryCondition="false" constant="false">
        <annotation>
          <rdf:RDF xmlns:rdf="http://www.w3.org/1999/02/22-rdf-syntax-ns#" xmlns:dcterms="http://purl.org/dc/terms/" xmlns:vCard="http://www.w3.org/2001/vcard-rdf/3.0#" xmlns:vCard4="http://www.w3.org/2006/vcard/ns#" xmlns:bqbiol="http://biomodels.net/biology-qualifiers/" xmlns:bqmodel="http://biomodels.net/model-qualifiers/">
            <rdf:Description rdf:about="#M_ap4a_c">
              <bqbiol:is>
                <rdf:Bag>
                  <rdf:li rdf:resource="http://identifiers.org/CHEBI:17422"/>
                  <rdf:li rdf:resource="http://identifiers.org/CHEBI:58141"/>
                  <rdf:li rdf:resource="http://identifiers.org/hmdb:HMDB0001211"/>
                  <rdf:li rdf:resource="http://identifiers.org/kegg.compound:C01260"/>
                  <rdf:li rdf:resource="http://identifiers.org/metacyc.compound:ADENOSYL-P4"/>
                  <rdf:li rdf:resource="http://identifiers.org/metanetx.chemical:MNXM1103833"/>
                  <rdf:li rdf:resource="http://identifiers.org/sabiork.compound:1707"/>
                  <rdf:li rdf:resource="http://identifiers.org/seed.compound:cpd00924"/>
                </rdf:Bag>
              </bqbiol:is>
            </rdf:Description>
          </rdf:RDF>
        </annotation>
      </species>
      <species metaid="M_glyc3p_c" sboTerm="SBO:0000247" id="M_glyc3p_c" name="Glycerol 3-phosphate" hasOnlySubstanceUnits="true" boundaryCondition="false" constant="false">
        <annotation>
          <rdf:RDF xmlns:rdf="http://www.w3.org/1999/02/22-rdf-syntax-ns#" xmlns:dcterms="http://purl.org/dc/terms/" xmlns:vCard="http://www.w3.org/2001/vcard-rdf/3.0#" xmlns:vCard4="http://www.w3.org/2006/vcard/ns#" xmlns:bqbiol="http://biomodels.net/biology-qualifiers/" xmlns:bqmodel="http://biomodels.net/model-qualifiers/">
            <rdf:Description rdf:about="#M_glyc3p_c">
              <bqbiol:is>
                <rdf:Bag>
                  <rdf:li rdf:resource="http://identifiers.org/CHEBI:15978"/>
                  <rdf:li rdf:resource="http://identifiers.org/CHEBI:57597"/>
                  <rdf:li rdf:resource="http://identifiers.org/hmdb:HMDB0000126"/>
                  <rdf:li rdf:resource="http://identifiers.org/kegg.compound:C00093"/>
                  <rdf:li rdf:resource="http://identifiers.org/metacyc.compound:GLYCEROL-3P"/>
                  <rdf:li rdf:resource="http://identifiers.org/metanetx.chemical:MNXM66"/>
                  <rdf:li rdf:resource="http://identifiers.org/reactome:R-ALL-188458"/>
                  <rdf:li rdf:resource="http://identifiers.org/reactome:R-ALL-76114"/>
                  <rdf:li rdf:resource="http://identifiers.org/sabiork.compound:1296"/>
                  <rdf:li rdf:resource="http://identifiers.org/seed.compound:cpd00080"/>
                </rdf:Bag>
              </bqbiol:is>
            </rdf:Description>
          </rdf:RDF>
        </annotation>
      </species>
      <species metaid="M_5apru_c" sboTerm="SBO:0000247" id="M_5apru_c" name="5-Amino-6-(5&apos;-phosphoribosylamino)uracil" hasOnlySubstanceUnits="true" boundaryCondition="false" constant="false">
        <annotation>
          <rdf:RDF xmlns:rdf="http://www.w3.org/1999/02/22-rdf-syntax-ns#" xmlns:dcterms="http://purl.org/dc/terms/" xmlns:vCard="http://www.w3.org/2001/vcard-rdf/3.0#" xmlns:vCard4="http://www.w3.org/2006/vcard/ns#" xmlns:bqbiol="http://biomodels.net/biology-qualifiers/" xmlns:bqmodel="http://biomodels.net/model-qualifiers/">
            <rdf:Description rdf:about="#M_5apru_c">
              <bqbiol:is>
                <rdf:Bag>
                  <rdf:li rdf:resource="http://identifiers.org/CHEBI:18337"/>
                  <rdf:li rdf:resource="http://identifiers.org/CHEBI:58453"/>
                  <rdf:li rdf:resource="http://identifiers.org/kegg.compound:C01268"/>
                  <rdf:li rdf:resource="http://identifiers.org/metacyc.compound:CPD-602"/>
                  <rdf:li rdf:resource="http://identifiers.org/metanetx.chemical:MNXM1532"/>
                  <rdf:li rdf:resource="http://identifiers.org/sabiork.compound:5487"/>
                  <rdf:li rdf:resource="http://identifiers.org/seed.compound:cpd00931"/>
                </rdf:Bag>
              </bqbiol:is>
            </rdf:Description>
          </rdf:RDF>
        </annotation>
      </species>
      <species metaid="M_5aprbu_c" sboTerm="SBO:0000247" id="M_5aprbu_c" name="5-Amino-6-(5&apos;-phosphoribitylamino)uracil" hasOnlySubstanceUnits="true" boundaryCondition="false" constant="false">
        <annotation>
          <rdf:RDF xmlns:rdf="http://www.w3.org/1999/02/22-rdf-syntax-ns#" xmlns:dcterms="http://purl.org/dc/terms/" xmlns:vCard="http://www.w3.org/2001/vcard-rdf/3.0#" xmlns:vCard4="http://www.w3.org/2006/vcard/ns#" xmlns:bqbiol="http://biomodels.net/biology-qualifiers/" xmlns:bqmodel="http://biomodels.net/model-qualifiers/">
            <rdf:Description rdf:about="#M_5aprbu_c">
              <bqbiol:is>
                <rdf:Bag>
                  <rdf:li rdf:resource="http://identifiers.org/CHEBI:18247"/>
                  <rdf:li rdf:resource="http://identifiers.org/CHEBI:58421"/>
                  <rdf:li rdf:resource="http://identifiers.org/hmdb:HMDB0003841"/>
                  <rdf:li rdf:resource="http://identifiers.org/kegg.compound:C04454"/>
                  <rdf:li rdf:resource="http://identifiers.org/metacyc.compound:CPD-1086"/>
                  <rdf:li rdf:resource="http://identifiers.org/metanetx.chemical:MNXM1178"/>
                  <rdf:li rdf:resource="http://identifiers.org/sabiork.compound:7328"/>
                  <rdf:li rdf:resource="http://identifiers.org/seed.compound:cpd02720"/>
                </rdf:Bag>
              </bqbiol:is>
            </rdf:Description>
          </rdf:RDF>
        </annotation>
      </species>
      <species metaid="M_aps_c" sboTerm="SBO:0000247" id="M_aps_c" name="Adenosine 5&apos;-phosphosulfate" hasOnlySubstanceUnits="true" boundaryCondition="false" constant="false">
        <annotation>
          <rdf:RDF xmlns:rdf="http://www.w3.org/1999/02/22-rdf-syntax-ns#" xmlns:dcterms="http://purl.org/dc/terms/" xmlns:vCard="http://www.w3.org/2001/vcard-rdf/3.0#" xmlns:vCard4="http://www.w3.org/2006/vcard/ns#" xmlns:bqbiol="http://biomodels.net/biology-qualifiers/" xmlns:bqmodel="http://biomodels.net/model-qualifiers/">
            <rdf:Description rdf:about="#M_aps_c">
              <bqbiol:is>
                <rdf:Bag>
                  <rdf:li rdf:resource="http://identifiers.org/CHEBI:17709"/>
                  <rdf:li rdf:resource="http://identifiers.org/CHEBI:58243"/>
                  <rdf:li rdf:resource="http://identifiers.org/hmdb:HMDB0001003"/>
                  <rdf:li rdf:resource="http://identifiers.org/kegg.compound:C00224"/>
                  <rdf:li rdf:resource="http://identifiers.org/metacyc.compound:APS"/>
                  <rdf:li rdf:resource="http://identifiers.org/metanetx.chemical:MNXM1103086"/>
                  <rdf:li rdf:resource="http://identifiers.org/reactome:R-ALL-174370"/>
                  <rdf:li rdf:resource="http://identifiers.org/sabiork.compound:1803"/>
                  <rdf:li rdf:resource="http://identifiers.org/sabiork.compound:30223"/>
                  <rdf:li rdf:resource="http://identifiers.org/seed.compound:cpd00193"/>
                </rdf:Bag>
              </bqbiol:is>
            </rdf:Description>
          </rdf:RDF>
        </annotation>
      </species>
      <species metaid="M_arbtn_fe3_p" sboTerm="SBO:0000247" id="M_arbtn_fe3_p" name="Aerobactin" hasOnlySubstanceUnits="true" boundaryCondition="false" constant="false">
        <annotation>
          <rdf:RDF xmlns:rdf="http://www.w3.org/1999/02/22-rdf-syntax-ns#" xmlns:dcterms="http://purl.org/dc/terms/" xmlns:vCard="http://www.w3.org/2001/vcard-rdf/3.0#" xmlns:vCard4="http://www.w3.org/2006/vcard/ns#" xmlns:bqbiol="http://biomodels.net/biology-qualifiers/" xmlns:bqmodel="http://biomodels.net/model-qualifiers/">
            <rdf:Description rdf:about="#M_arbtn_fe3_p">
              <bqbiol:is>
                <rdf:Bag>
                  <rdf:li rdf:resource="http://identifiers.org/metanetx.chemical:MNXM1101937"/>
                </rdf:Bag>
              </bqbiol:is>
            </rdf:Description>
          </rdf:RDF>
        </annotation>
      </species>
      <species metaid="M_arbtn_fe3_c" sboTerm="SBO:0000247" id="M_arbtn_fe3_c" name="Aerobactin" hasOnlySubstanceUnits="true" boundaryCondition="false" constant="false">
        <annotation>
          <rdf:RDF xmlns:rdf="http://www.w3.org/1999/02/22-rdf-syntax-ns#" xmlns:dcterms="http://purl.org/dc/terms/" xmlns:vCard="http://www.w3.org/2001/vcard-rdf/3.0#" xmlns:vCard4="http://www.w3.org/2006/vcard/ns#" xmlns:bqbiol="http://biomodels.net/biology-qualifiers/" xmlns:bqmodel="http://biomodels.net/model-qualifiers/">
            <rdf:Description rdf:about="#M_arbtn_fe3_c">
              <bqbiol:is>
                <rdf:Bag>
                  <rdf:li rdf:resource="http://identifiers.org/metanetx.chemical:MNXM1101937"/>
                </rdf:Bag>
              </bqbiol:is>
            </rdf:Description>
          </rdf:RDF>
        </annotation>
      </species>
      <species metaid="M_arbtn_e" sboTerm="SBO:0000247" id="M_arbtn_e" name="Aerobactin minus Fe3" hasOnlySubstanceUnits="true" boundaryCondition="false" constant="false">
        <annotation>
          <rdf:RDF xmlns:rdf="http://www.w3.org/1999/02/22-rdf-syntax-ns#" xmlns:dcterms="http://purl.org/dc/terms/" xmlns:vCard="http://www.w3.org/2001/vcard-rdf/3.0#" xmlns:vCard4="http://www.w3.org/2006/vcard/ns#" xmlns:bqbiol="http://biomodels.net/biology-qualifiers/" xmlns:bqmodel="http://biomodels.net/model-qualifiers/">
            <rdf:Description rdf:about="#M_arbtn_e">
              <bqbiol:is>
                <rdf:Bag>
                  <rdf:li rdf:resource="http://identifiers.org/CHEBI:18157"/>
                  <rdf:li rdf:resource="http://identifiers.org/CHEBI:58396"/>
                  <rdf:li rdf:resource="http://identifiers.org/hmdb:HMDB0004051"/>
                  <rdf:li rdf:resource="http://identifiers.org/kegg.compound:C05554"/>
                  <rdf:li rdf:resource="http://identifiers.org/metacyc.compound:AEROBACTIN"/>
                  <rdf:li rdf:resource="http://identifiers.org/metanetx.chemical:MNXM1101938"/>
                  <rdf:li rdf:resource="http://identifiers.org/seed.compound:cpd15411"/>
                </rdf:Bag>
              </bqbiol:is>
            </rdf:Description>
          </rdf:RDF>
        </annotation>
      </species>
      <species metaid="M_fe3_e" sboTerm="SBO:0000247" id="M_fe3_e" name="Iron (Fe3+)" hasOnlySubstanceUnits="true" boundaryCondition="false" constant="false">
        <annotation>
          <rdf:RDF xmlns:rdf="http://www.w3.org/1999/02/22-rdf-syntax-ns#" xmlns:dcterms="http://purl.org/dc/terms/" xmlns:vCard="http://www.w3.org/2001/vcard-rdf/3.0#" xmlns:vCard4="http://www.w3.org/2006/vcard/ns#" xmlns:bqbiol="http://biomodels.net/biology-qualifiers/" xmlns:bqmodel="http://biomodels.net/model-qualifiers/">
            <rdf:Description rdf:about="#M_fe3_e">
              <bqbiol:is>
                <rdf:Bag>
                  <rdf:li rdf:resource="http://identifiers.org/CHEBI:176614"/>
                  <rdf:li rdf:resource="http://identifiers.org/CHEBI:29034"/>
                  <rdf:li rdf:resource="http://identifiers.org/kegg.compound:C14819"/>
                  <rdf:li rdf:resource="http://identifiers.org/metacyc.compound:FE+3"/>
                  <rdf:li rdf:resource="http://identifiers.org/metanetx.chemical:MNXM726712"/>
                  <rdf:li rdf:resource="http://identifiers.org/reactome:R-ALL-111736"/>
                  <rdf:li rdf:resource="http://identifiers.org/reactome:R-ALL-1222611"/>
                  <rdf:li rdf:resource="http://identifiers.org/reactome:R-ALL-2299669"/>
                  <rdf:li rdf:resource="http://identifiers.org/reactome:R-ALL-2685584"/>
                  <rdf:li rdf:resource="http://identifiers.org/reactome:R-ALL-912516"/>
                  <rdf:li rdf:resource="http://identifiers.org/reactome:R-ALL-917966"/>
                  <rdf:li rdf:resource="http://identifiers.org/reactome:R-ALL-918027"/>
                  <rdf:li rdf:resource="http://identifiers.org/sabiork.compound:1361"/>
                  <rdf:li rdf:resource="http://identifiers.org/seed.compound:cpd10516"/>
                </rdf:Bag>
              </bqbiol:is>
            </rdf:Description>
          </rdf:RDF>
        </annotation>
      </species>
      <species metaid="M_arbtn_fe3_e" sboTerm="SBO:0000247" id="M_arbtn_fe3_e" name="Aerobactin" hasOnlySubstanceUnits="true" boundaryCondition="false" constant="false">
        <annotation>
          <rdf:RDF xmlns:rdf="http://www.w3.org/1999/02/22-rdf-syntax-ns#" xmlns:dcterms="http://purl.org/dc/terms/" xmlns:vCard="http://www.w3.org/2001/vcard-rdf/3.0#" xmlns:vCard4="http://www.w3.org/2006/vcard/ns#" xmlns:bqbiol="http://biomodels.net/biology-qualifiers/" xmlns:bqmodel="http://biomodels.net/model-qualifiers/">
            <rdf:Description rdf:about="#M_arbtn_fe3_e">
              <bqbiol:is>
                <rdf:Bag>
                  <rdf:li rdf:resource="http://identifiers.org/metanetx.chemical:MNXM1101937"/>
                </rdf:Bag>
              </bqbiol:is>
            </rdf:Description>
          </rdf:RDF>
        </annotation>
      </species>
      <species metaid="M_arbt_e" sboTerm="SBO:0000247" id="M_arbt_e" name="Arbutin C12H16O7" hasOnlySubstanceUnits="true" boundaryCondition="false" constant="false">
        <annotation>
          <rdf:RDF xmlns:rdf="http://www.w3.org/1999/02/22-rdf-syntax-ns#" xmlns:dcterms="http://purl.org/dc/terms/" xmlns:vCard="http://www.w3.org/2001/vcard-rdf/3.0#" xmlns:vCard4="http://www.w3.org/2006/vcard/ns#" xmlns:bqbiol="http://biomodels.net/biology-qualifiers/" xmlns:bqmodel="http://biomodels.net/model-qualifiers/">
            <rdf:Description rdf:about="#M_arbt_e">
              <bqbiol:is>
                <rdf:Bag>
                  <rdf:li rdf:resource="http://identifiers.org/metanetx.chemical:MNXM733250"/>
                </rdf:Bag>
              </bqbiol:is>
            </rdf:Description>
          </rdf:RDF>
        </annotation>
      </species>
      <species metaid="M_arbt6p_c" sboTerm="SBO:0000247" id="M_arbt6p_c" name="Arbutin 6-phosphate" hasOnlySubstanceUnits="true" boundaryCondition="false" constant="false">
        <annotation>
          <rdf:RDF xmlns:rdf="http://www.w3.org/1999/02/22-rdf-syntax-ns#" xmlns:dcterms="http://purl.org/dc/terms/" xmlns:vCard="http://www.w3.org/2001/vcard-rdf/3.0#" xmlns:vCard4="http://www.w3.org/2006/vcard/ns#" xmlns:bqbiol="http://biomodels.net/biology-qualifiers/" xmlns:bqmodel="http://biomodels.net/model-qualifiers/">
            <rdf:Description rdf:about="#M_arbt6p_c">
              <bqbiol:is>
                <rdf:Bag>
                  <rdf:li rdf:resource="http://identifiers.org/CHEBI:2807"/>
                  <rdf:li rdf:resource="http://identifiers.org/CHEBI:60929"/>
                  <rdf:li rdf:resource="http://identifiers.org/kegg.compound:C06187"/>
                  <rdf:li rdf:resource="http://identifiers.org/metacyc.compound:CPD-1162"/>
                  <rdf:li rdf:resource="http://identifiers.org/metanetx.chemical:MNXM2806"/>
                  <rdf:li rdf:resource="http://identifiers.org/sabiork.compound:1855"/>
                  <rdf:li rdf:resource="http://identifiers.org/seed.compound:cpd03697"/>
                </rdf:Bag>
              </bqbiol:is>
            </rdf:Description>
          </rdf:RDF>
        </annotation>
      </species>
      <species metaid="M_arbt_p" sboTerm="SBO:0000247" id="M_arbt_p" name="Arbutin C12H16O7" hasOnlySubstanceUnits="true" boundaryCondition="false" constant="false">
        <annotation>
          <rdf:RDF xmlns:rdf="http://www.w3.org/1999/02/22-rdf-syntax-ns#" xmlns:dcterms="http://purl.org/dc/terms/" xmlns:vCard="http://www.w3.org/2001/vcard-rdf/3.0#" xmlns:vCard4="http://www.w3.org/2006/vcard/ns#" xmlns:bqbiol="http://biomodels.net/biology-qualifiers/" xmlns:bqmodel="http://biomodels.net/model-qualifiers/">
            <rdf:Description rdf:about="#M_arbt_p">
              <bqbiol:is>
                <rdf:Bag>
                  <rdf:li rdf:resource="http://identifiers.org/metanetx.chemical:MNXM733250"/>
                </rdf:Bag>
              </bqbiol:is>
            </rdf:Description>
          </rdf:RDF>
        </annotation>
      </species>
      <species metaid="M_arg__L_c" sboTerm="SBO:0000247" id="M_arg__L_c" name="L-Arginine" hasOnlySubstanceUnits="true" boundaryCondition="false" constant="false">
        <annotation>
          <rdf:RDF xmlns:rdf="http://www.w3.org/1999/02/22-rdf-syntax-ns#" xmlns:dcterms="http://purl.org/dc/terms/" xmlns:vCard="http://www.w3.org/2001/vcard-rdf/3.0#" xmlns:vCard4="http://www.w3.org/2006/vcard/ns#" xmlns:bqbiol="http://biomodels.net/biology-qualifiers/" xmlns:bqmodel="http://biomodels.net/model-qualifiers/">
            <rdf:Description rdf:about="#M_arg__L_c">
              <bqbiol:is>
                <rdf:Bag>
                  <rdf:li rdf:resource="http://identifiers.org/CHEBI:16467"/>
                  <rdf:li rdf:resource="http://identifiers.org/CHEBI:32681"/>
                  <rdf:li rdf:resource="http://identifiers.org/CHEBI:32682"/>
                  <rdf:li rdf:resource="http://identifiers.org/CHEBI:32683"/>
                  <rdf:li rdf:resource="http://identifiers.org/hmdb:HMDB0000517"/>
                  <rdf:li rdf:resource="http://identifiers.org/hmdb:HMDB0062762"/>
                  <rdf:li rdf:resource="http://identifiers.org/kegg.compound:C00062"/>
                  <rdf:li rdf:resource="http://identifiers.org/kegg.drug:D02982"/>
                  <rdf:li rdf:resource="http://identifiers.org/metacyc.compound:ARG"/>
                  <rdf:li rdf:resource="http://identifiers.org/metanetx.chemical:MNXM739527"/>
                  <rdf:li rdf:resource="http://identifiers.org/reactome:R-ALL-113530"/>
                  <rdf:li rdf:resource="http://identifiers.org/reactome:R-ALL-29468"/>
                  <rdf:li rdf:resource="http://identifiers.org/reactome:R-ALL-351977"/>
                  <rdf:li rdf:resource="http://identifiers.org/reactome:R-ALL-374064"/>
                  <rdf:li rdf:resource="http://identifiers.org/reactome:R-ALL-428011"/>
                  <rdf:li rdf:resource="http://identifiers.org/sabiork.compound:23080"/>
                  <rdf:li rdf:resource="http://identifiers.org/sabiork.compound:80"/>
                  <rdf:li rdf:resource="http://identifiers.org/seed.compound:cpd00051"/>
                </rdf:Bag>
              </bqbiol:is>
            </rdf:Description>
          </rdf:RDF>
        </annotation>
      </species>
      <species metaid="M_arg__L_p" sboTerm="SBO:0000247" id="M_arg__L_p" name="L-Arginine" hasOnlySubstanceUnits="true" boundaryCondition="false" constant="false">
        <annotation>
          <rdf:RDF xmlns:rdf="http://www.w3.org/1999/02/22-rdf-syntax-ns#" xmlns:dcterms="http://purl.org/dc/terms/" xmlns:vCard="http://www.w3.org/2001/vcard-rdf/3.0#" xmlns:vCard4="http://www.w3.org/2006/vcard/ns#" xmlns:bqbiol="http://biomodels.net/biology-qualifiers/" xmlns:bqmodel="http://biomodels.net/model-qualifiers/">
            <rdf:Description rdf:about="#M_arg__L_p">
              <bqbiol:is>
                <rdf:Bag>
                  <rdf:li rdf:resource="http://identifiers.org/CHEBI:16467"/>
                  <rdf:li rdf:resource="http://identifiers.org/CHEBI:32681"/>
                  <rdf:li rdf:resource="http://identifiers.org/CHEBI:32682"/>
                  <rdf:li rdf:resource="http://identifiers.org/CHEBI:32683"/>
                  <rdf:li rdf:resource="http://identifiers.org/hmdb:HMDB0000517"/>
                  <rdf:li rdf:resource="http://identifiers.org/hmdb:HMDB0062762"/>
                  <rdf:li rdf:resource="http://identifiers.org/kegg.compound:C00062"/>
                  <rdf:li rdf:resource="http://identifiers.org/kegg.drug:D02982"/>
                  <rdf:li rdf:resource="http://identifiers.org/metacyc.compound:ARG"/>
                  <rdf:li rdf:resource="http://identifiers.org/metanetx.chemical:MNXM739527"/>
                  <rdf:li rdf:resource="http://identifiers.org/reactome:R-ALL-113530"/>
                  <rdf:li rdf:resource="http://identifiers.org/reactome:R-ALL-29468"/>
                  <rdf:li rdf:resource="http://identifiers.org/reactome:R-ALL-351977"/>
                  <rdf:li rdf:resource="http://identifiers.org/reactome:R-ALL-374064"/>
                  <rdf:li rdf:resource="http://identifiers.org/reactome:R-ALL-428011"/>
                  <rdf:li rdf:resource="http://identifiers.org/sabiork.compound:23080"/>
                  <rdf:li rdf:resource="http://identifiers.org/sabiork.compound:80"/>
                  <rdf:li rdf:resource="http://identifiers.org/seed.compound:cpd00051"/>
                </rdf:Bag>
              </bqbiol:is>
            </rdf:Description>
          </rdf:RDF>
        </annotation>
      </species>
      <species metaid="M_agm_p" sboTerm="SBO:0000247" id="M_agm_p" name="Agmatine" hasOnlySubstanceUnits="true" boundaryCondition="false" constant="false">
        <annotation>
          <rdf:RDF xmlns:rdf="http://www.w3.org/1999/02/22-rdf-syntax-ns#" xmlns:dcterms="http://purl.org/dc/terms/" xmlns:vCard="http://www.w3.org/2001/vcard-rdf/3.0#" xmlns:vCard4="http://www.w3.org/2006/vcard/ns#" xmlns:bqbiol="http://biomodels.net/biology-qualifiers/" xmlns:bqmodel="http://biomodels.net/model-qualifiers/">
            <rdf:Description rdf:about="#M_agm_p">
              <bqbiol:is>
                <rdf:Bag>
                  <rdf:li rdf:resource="http://identifiers.org/CHEBI:17431"/>
                  <rdf:li rdf:resource="http://identifiers.org/CHEBI:58145"/>
                  <rdf:li rdf:resource="http://identifiers.org/hmdb:HMDB0001432"/>
                  <rdf:li rdf:resource="http://identifiers.org/kegg.compound:C00179"/>
                  <rdf:li rdf:resource="http://identifiers.org/metacyc.compound:AGMATHINE"/>
                  <rdf:li rdf:resource="http://identifiers.org/metanetx.chemical:MNXM328"/>
                  <rdf:li rdf:resource="http://identifiers.org/reactome:R-ALL-351164"/>
                  <rdf:li rdf:resource="http://identifiers.org/reactome:R-ALL-549309"/>
                  <rdf:li rdf:resource="http://identifiers.org/sabiork.compound:4059"/>
                  <rdf:li rdf:resource="http://identifiers.org/seed.compound:cpd00152"/>
                </rdf:Bag>
              </bqbiol:is>
            </rdf:Description>
          </rdf:RDF>
        </annotation>
      </species>
      <species metaid="M_co2_p" sboTerm="SBO:0000247" id="M_co2_p" name="CO2 CO2" hasOnlySubstanceUnits="true" boundaryCondition="false" constant="false">
        <annotation>
          <rdf:RDF xmlns:rdf="http://www.w3.org/1999/02/22-rdf-syntax-ns#" xmlns:dcterms="http://purl.org/dc/terms/" xmlns:vCard="http://www.w3.org/2001/vcard-rdf/3.0#" xmlns:vCard4="http://www.w3.org/2006/vcard/ns#" xmlns:bqbiol="http://biomodels.net/biology-qualifiers/" xmlns:bqmodel="http://biomodels.net/model-qualifiers/">
            <rdf:Description rdf:about="#M_co2_p">
              <bqbiol:is>
                <rdf:Bag>
                  <rdf:li rdf:resource="http://identifiers.org/CHEBI:139538"/>
                  <rdf:li rdf:resource="http://identifiers.org/CHEBI:16526"/>
                  <rdf:li rdf:resource="http://identifiers.org/envipath:32de3cf4-e3e6-4168-956e-32fa5ddb0ce1/compound/05f60af4-0a3f-4ead-9a29-33bb0f123379"/>
                  <rdf:li rdf:resource="http://identifiers.org/envipath:650babc9-9d68-4b73-9332-11972ca26f7b/compound/2ec3da94-5f50-4525-81b1-5607c5c7a3d3"/>
                  <rdf:li rdf:resource="http://identifiers.org/hmdb:HMDB0001967"/>
                  <rdf:li rdf:resource="http://identifiers.org/kegg.compound:C00011"/>
                  <rdf:li rdf:resource="http://identifiers.org/kegg.drug:D00004"/>
                  <rdf:li rdf:resource="http://identifiers.org/metacyc.compound:CARBON-DIOXIDE"/>
                  <rdf:li rdf:resource="http://identifiers.org/metanetx.chemical:MNXM13"/>
                  <rdf:li rdf:resource="http://identifiers.org/reactome:R-ALL-113528"/>
                  <rdf:li rdf:resource="http://identifiers.org/reactome:R-ALL-1237009"/>
                  <rdf:li rdf:resource="http://identifiers.org/reactome:R-ALL-159751"/>
                  <rdf:li rdf:resource="http://identifiers.org/reactome:R-ALL-159942"/>
                  <rdf:li rdf:resource="http://identifiers.org/reactome:R-ALL-189480"/>
                  <rdf:li rdf:resource="http://identifiers.org/reactome:R-ALL-29376"/>
                  <rdf:li rdf:resource="http://identifiers.org/reactome:R-ALL-389536"/>
                  <rdf:li rdf:resource="http://identifiers.org/reactome:R-ALL-5668565"/>
                  <rdf:li rdf:resource="http://identifiers.org/sabiork.compound:1266"/>
                  <rdf:li rdf:resource="http://identifiers.org/seed.compound:cpd00011"/>
                </rdf:Bag>
              </bqbiol:is>
            </rdf:Description>
          </rdf:RDF>
        </annotation>
      </species>
      <species metaid="M_argsuc_c" sboTerm="SBO:0000247" id="M_argsuc_c" name="N(omega)-(L-Arginino)succinate" hasOnlySubstanceUnits="true" boundaryCondition="false" constant="false">
        <annotation>
          <rdf:RDF xmlns:rdf="http://www.w3.org/1999/02/22-rdf-syntax-ns#" xmlns:dcterms="http://purl.org/dc/terms/" xmlns:vCard="http://www.w3.org/2001/vcard-rdf/3.0#" xmlns:vCard4="http://www.w3.org/2006/vcard/ns#" xmlns:bqbiol="http://biomodels.net/biology-qualifiers/" xmlns:bqmodel="http://biomodels.net/model-qualifiers/">
            <rdf:Description rdf:about="#M_argsuc_c">
              <bqbiol:is>
                <rdf:Bag>
                  <rdf:li rdf:resource="http://identifiers.org/CHEBI:15682"/>
                  <rdf:li rdf:resource="http://identifiers.org/CHEBI:57472"/>
                  <rdf:li rdf:resource="http://identifiers.org/hmdb:HMDB0000052"/>
                  <rdf:li rdf:resource="http://identifiers.org/kegg.compound:C03406"/>
                  <rdf:li rdf:resource="http://identifiers.org/metacyc.compound:L-ARGININO-SUCCINATE"/>
                  <rdf:li rdf:resource="http://identifiers.org/metanetx.chemical:MNXM722743"/>
                  <rdf:li rdf:resource="http://identifiers.org/reactome:R-ALL-34575"/>
                  <rdf:li rdf:resource="http://identifiers.org/sabiork.compound:4057"/>
                  <rdf:li rdf:resource="http://identifiers.org/seed.compound:cpd02152"/>
                  <rdf:li rdf:resource="http://identifiers.org/seed.compound:cpd29673"/>
                </rdf:Bag>
              </bqbiol:is>
            </rdf:Description>
          </rdf:RDF>
        </annotation>
      </species>
      <species metaid="M_citr__L_c" sboTerm="SBO:0000247" id="M_citr__L_c" name="L-Citrulline" hasOnlySubstanceUnits="true" boundaryCondition="false" constant="false">
        <annotation>
          <rdf:RDF xmlns:rdf="http://www.w3.org/1999/02/22-rdf-syntax-ns#" xmlns:dcterms="http://purl.org/dc/terms/" xmlns:vCard="http://www.w3.org/2001/vcard-rdf/3.0#" xmlns:vCard4="http://www.w3.org/2006/vcard/ns#" xmlns:bqbiol="http://biomodels.net/biology-qualifiers/" xmlns:bqmodel="http://biomodels.net/model-qualifiers/">
            <rdf:Description rdf:about="#M_citr__L_c">
              <bqbiol:is>
                <rdf:Bag>
                  <rdf:li rdf:resource="http://identifiers.org/CHEBI:16349"/>
                  <rdf:li rdf:resource="http://identifiers.org/CHEBI:57743"/>
                  <rdf:li rdf:resource="http://identifiers.org/hmdb:HMDB0000904"/>
                  <rdf:li rdf:resource="http://identifiers.org/kegg.compound:C00327"/>
                  <rdf:li rdf:resource="http://identifiers.org/kegg.drug:D07706"/>
                  <rdf:li rdf:resource="http://identifiers.org/metacyc.compound:L-CITRULLINE"/>
                  <rdf:li rdf:resource="http://identifiers.org/metanetx.chemical:MNXM732471"/>
                  <rdf:li rdf:resource="http://identifiers.org/reactome:R-ALL-113567"/>
                  <rdf:li rdf:resource="http://identifiers.org/reactome:R-ALL-29968"/>
                  <rdf:li rdf:resource="http://identifiers.org/sabiork.compound:1329"/>
                  <rdf:li rdf:resource="http://identifiers.org/seed.compound:cpd00274"/>
                </rdf:Bag>
              </bqbiol:is>
            </rdf:Description>
          </rdf:RDF>
        </annotation>
      </species>
      <species metaid="M_aspsa_c" sboTerm="SBO:0000247" id="M_aspsa_c" name="L-Aspartate 4-semialdehyde" hasOnlySubstanceUnits="true" boundaryCondition="false" constant="false">
        <annotation>
          <rdf:RDF xmlns:rdf="http://www.w3.org/1999/02/22-rdf-syntax-ns#" xmlns:dcterms="http://purl.org/dc/terms/" xmlns:vCard="http://www.w3.org/2001/vcard-rdf/3.0#" xmlns:vCard4="http://www.w3.org/2006/vcard/ns#" xmlns:bqbiol="http://biomodels.net/biology-qualifiers/" xmlns:bqmodel="http://biomodels.net/model-qualifiers/">
            <rdf:Description rdf:about="#M_aspsa_c">
              <bqbiol:is>
                <rdf:Bag>
                  <rdf:li rdf:resource="http://identifiers.org/CHEBI:13086"/>
                  <rdf:li rdf:resource="http://identifiers.org/CHEBI:18051"/>
                  <rdf:li rdf:resource="http://identifiers.org/CHEBI:537519"/>
                  <rdf:li rdf:resource="http://identifiers.org/hmdb:HMDB0012249"/>
                  <rdf:li rdf:resource="http://identifiers.org/kegg.compound:C00441"/>
                  <rdf:li rdf:resource="http://identifiers.org/metacyc.compound:L-ASPARTATE-SEMIALDEHYDE"/>
                  <rdf:li rdf:resource="http://identifiers.org/metanetx.chemical:MNXM361"/>
                  <rdf:li rdf:resource="http://identifiers.org/sabiork.compound:2052"/>
                  <rdf:li rdf:resource="http://identifiers.org/seed.compound:cpd00346"/>
                </rdf:Bag>
              </bqbiol:is>
            </rdf:Description>
          </rdf:RDF>
        </annotation>
      </species>
      <species metaid="M_4pasp_c" sboTerm="SBO:0000247" id="M_4pasp_c" name="4-Phospho-L-aspartate" hasOnlySubstanceUnits="true" boundaryCondition="false" constant="false">
        <annotation>
          <rdf:RDF xmlns:rdf="http://www.w3.org/1999/02/22-rdf-syntax-ns#" xmlns:dcterms="http://purl.org/dc/terms/" xmlns:vCard="http://www.w3.org/2001/vcard-rdf/3.0#" xmlns:vCard4="http://www.w3.org/2006/vcard/ns#" xmlns:bqbiol="http://biomodels.net/biology-qualifiers/" xmlns:bqmodel="http://biomodels.net/model-qualifiers/">
            <rdf:Description rdf:about="#M_4pasp_c">
              <bqbiol:is>
                <rdf:Bag>
                  <rdf:li rdf:resource="http://identifiers.org/CHEBI:15836"/>
                  <rdf:li rdf:resource="http://identifiers.org/CHEBI:30407"/>
                  <rdf:li rdf:resource="http://identifiers.org/CHEBI:57535"/>
                  <rdf:li rdf:resource="http://identifiers.org/hmdb:HMDB0012250"/>
                  <rdf:li rdf:resource="http://identifiers.org/kegg.compound:C03082"/>
                  <rdf:li rdf:resource="http://identifiers.org/metacyc.compound:L-BETA-ASPARTYL-P"/>
                  <rdf:li rdf:resource="http://identifiers.org/metanetx.chemical:MNXM1177"/>
                  <rdf:li rdf:resource="http://identifiers.org/sabiork.compound:1733"/>
                  <rdf:li rdf:resource="http://identifiers.org/seed.compound:cpd01977"/>
                </rdf:Bag>
              </bqbiol:is>
            </rdf:Description>
          </rdf:RDF>
        </annotation>
      </species>
      <species metaid="M_ascb__L_p" sboTerm="SBO:0000247" id="M_ascb__L_p" name="L-Ascorbate" hasOnlySubstanceUnits="true" boundaryCondition="false" constant="false">
        <annotation>
          <rdf:RDF xmlns:rdf="http://www.w3.org/1999/02/22-rdf-syntax-ns#" xmlns:dcterms="http://purl.org/dc/terms/" xmlns:vCard="http://www.w3.org/2001/vcard-rdf/3.0#" xmlns:vCard4="http://www.w3.org/2006/vcard/ns#" xmlns:bqbiol="http://biomodels.net/biology-qualifiers/" xmlns:bqmodel="http://biomodels.net/model-qualifiers/">
            <rdf:Description rdf:about="#M_ascb__L_p">
              <bqbiol:is>
                <rdf:Bag>
                  <rdf:li rdf:resource="http://identifiers.org/CHEBI:29073"/>
                  <rdf:li rdf:resource="http://identifiers.org/CHEBI:38290"/>
                  <rdf:li rdf:resource="http://identifiers.org/hmdb:HMDB0000044"/>
                  <rdf:li rdf:resource="http://identifiers.org/kegg.compound:C00072"/>
                  <rdf:li rdf:resource="http://identifiers.org/kegg.drug:D00018"/>
                  <rdf:li rdf:resource="http://identifiers.org/metacyc.compound:ASCORBATE"/>
                  <rdf:li rdf:resource="http://identifiers.org/metanetx.chemical:MNXM727871"/>
                  <rdf:li rdf:resource="http://identifiers.org/reactome:R-ALL-1981146"/>
                  <rdf:li rdf:resource="http://identifiers.org/reactome:R-ALL-198816"/>
                  <rdf:li rdf:resource="http://identifiers.org/reactome:R-ALL-198836"/>
                  <rdf:li rdf:resource="http://identifiers.org/reactome:R-ALL-351595"/>
                  <rdf:li rdf:resource="http://identifiers.org/reactome:R-ALL-5251226"/>
                  <rdf:li rdf:resource="http://identifiers.org/sabiork.compound:1929"/>
                  <rdf:li rdf:resource="http://identifiers.org/seed.compound:cpd00059"/>
                </rdf:Bag>
              </bqbiol:is>
            </rdf:Description>
          </rdf:RDF>
        </annotation>
      </species>
      <species metaid="M_ascb6p_c" sboTerm="SBO:0000247" id="M_ascb6p_c" name="L-ascorbate-6-phosphate" hasOnlySubstanceUnits="true" boundaryCondition="false" constant="false">
        <annotation>
          <rdf:RDF xmlns:rdf="http://www.w3.org/1999/02/22-rdf-syntax-ns#" xmlns:dcterms="http://purl.org/dc/terms/" xmlns:vCard="http://www.w3.org/2001/vcard-rdf/3.0#" xmlns:vCard4="http://www.w3.org/2006/vcard/ns#" xmlns:bqbiol="http://biomodels.net/biology-qualifiers/" xmlns:bqmodel="http://biomodels.net/model-qualifiers/">
            <rdf:Description rdf:about="#M_ascb6p_c">
              <bqbiol:is>
                <rdf:Bag>
                  <rdf:li rdf:resource="http://identifiers.org/metanetx.chemical:MNXM733261"/>
                </rdf:Bag>
              </bqbiol:is>
            </rdf:Description>
          </rdf:RDF>
        </annotation>
      </species>
      <species metaid="M_asn__L_c" sboTerm="SBO:0000247" id="M_asn__L_c" name="L-Asparagine" hasOnlySubstanceUnits="true" boundaryCondition="false" constant="false">
        <annotation>
          <rdf:RDF xmlns:rdf="http://www.w3.org/1999/02/22-rdf-syntax-ns#" xmlns:dcterms="http://purl.org/dc/terms/" xmlns:vCard="http://www.w3.org/2001/vcard-rdf/3.0#" xmlns:vCard4="http://www.w3.org/2006/vcard/ns#" xmlns:bqbiol="http://biomodels.net/biology-qualifiers/" xmlns:bqmodel="http://biomodels.net/model-qualifiers/">
            <rdf:Description rdf:about="#M_asn__L_c">
              <bqbiol:is>
                <rdf:Bag>
                  <rdf:li rdf:resource="http://identifiers.org/CHEBI:17196"/>
                  <rdf:li rdf:resource="http://identifiers.org/CHEBI:32650"/>
                  <rdf:li rdf:resource="http://identifiers.org/CHEBI:32651"/>
                  <rdf:li rdf:resource="http://identifiers.org/CHEBI:58048"/>
                  <rdf:li rdf:resource="http://identifiers.org/hmdb:HMDB0000168"/>
                  <rdf:li rdf:resource="http://identifiers.org/kegg.compound:C00152"/>
                  <rdf:li rdf:resource="http://identifiers.org/metacyc.compound:ASN"/>
                  <rdf:li rdf:resource="http://identifiers.org/metanetx.chemical:MNXM1107821"/>
                  <rdf:li rdf:resource="http://identifiers.org/reactome:R-ALL-29642"/>
                  <rdf:li rdf:resource="http://identifiers.org/reactome:R-ALL-351980"/>
                  <rdf:li rdf:resource="http://identifiers.org/reactome:R-ALL-379703"/>
                  <rdf:li rdf:resource="http://identifiers.org/sabiork.compound:72"/>
                  <rdf:li rdf:resource="http://identifiers.org/seed.compound:cpd00132"/>
                </rdf:Bag>
              </bqbiol:is>
            </rdf:Description>
          </rdf:RDF>
        </annotation>
      </species>
      <species metaid="M_aso4_p" sboTerm="SBO:0000247" id="M_aso4_p" name="Arsenate" hasOnlySubstanceUnits="true" boundaryCondition="false" constant="false">
        <annotation>
          <rdf:RDF xmlns:rdf="http://www.w3.org/1999/02/22-rdf-syntax-ns#" xmlns:dcterms="http://purl.org/dc/terms/" xmlns:vCard="http://www.w3.org/2001/vcard-rdf/3.0#" xmlns:vCard4="http://www.w3.org/2006/vcard/ns#" xmlns:bqbiol="http://biomodels.net/biology-qualifiers/" xmlns:bqmodel="http://biomodels.net/model-qualifiers/">
            <rdf:Description rdf:about="#M_aso4_p">
              <bqbiol:is>
                <rdf:Bag>
                  <rdf:li rdf:resource="http://identifiers.org/CHEBI:18231"/>
                  <rdf:li rdf:resource="http://identifiers.org/CHEBI:22629"/>
                  <rdf:li rdf:resource="http://identifiers.org/CHEBI:29125"/>
                  <rdf:li rdf:resource="http://identifiers.org/CHEBI:48597"/>
                  <rdf:li rdf:resource="http://identifiers.org/CHEBI:48600"/>
                  <rdf:li rdf:resource="http://identifiers.org/envipath:32de3cf4-e3e6-4168-956e-32fa5ddb0ce1/compound/090d280e-0ebf-4fab-bb54-3a3933e7a5fe"/>
                  <rdf:li rdf:resource="http://identifiers.org/hmdb:HMDB0012190"/>
                  <rdf:li rdf:resource="http://identifiers.org/kegg.compound:C01478"/>
                  <rdf:li rdf:resource="http://identifiers.org/kegg.compound:C11215"/>
                  <rdf:li rdf:resource="http://identifiers.org/metacyc.compound:ARSENATE"/>
                  <rdf:li rdf:resource="http://identifiers.org/metanetx.chemical:MNXM970"/>
                  <rdf:li rdf:resource="http://identifiers.org/sabiork.compound:20046"/>
                  <rdf:li rdf:resource="http://identifiers.org/seed.compound:cpd01048"/>
                </rdf:Bag>
              </bqbiol:is>
            </rdf:Description>
          </rdf:RDF>
        </annotation>
      </species>
      <species metaid="M_aso4_c" sboTerm="SBO:0000247" id="M_aso4_c" name="Arsenate" hasOnlySubstanceUnits="true" boundaryCondition="false" constant="false">
        <annotation>
          <rdf:RDF xmlns:rdf="http://www.w3.org/1999/02/22-rdf-syntax-ns#" xmlns:dcterms="http://purl.org/dc/terms/" xmlns:vCard="http://www.w3.org/2001/vcard-rdf/3.0#" xmlns:vCard4="http://www.w3.org/2006/vcard/ns#" xmlns:bqbiol="http://biomodels.net/biology-qualifiers/" xmlns:bqmodel="http://biomodels.net/model-qualifiers/">
            <rdf:Description rdf:about="#M_aso4_c">
              <bqbiol:is>
                <rdf:Bag>
                  <rdf:li rdf:resource="http://identifiers.org/CHEBI:18231"/>
                  <rdf:li rdf:resource="http://identifiers.org/CHEBI:22629"/>
                  <rdf:li rdf:resource="http://identifiers.org/CHEBI:29125"/>
                  <rdf:li rdf:resource="http://identifiers.org/CHEBI:48597"/>
                  <rdf:li rdf:resource="http://identifiers.org/CHEBI:48600"/>
                  <rdf:li rdf:resource="http://identifiers.org/envipath:32de3cf4-e3e6-4168-956e-32fa5ddb0ce1/compound/090d280e-0ebf-4fab-bb54-3a3933e7a5fe"/>
                  <rdf:li rdf:resource="http://identifiers.org/hmdb:HMDB0012190"/>
                  <rdf:li rdf:resource="http://identifiers.org/kegg.compound:C01478"/>
                  <rdf:li rdf:resource="http://identifiers.org/kegg.compound:C11215"/>
                  <rdf:li rdf:resource="http://identifiers.org/metacyc.compound:ARSENATE"/>
                  <rdf:li rdf:resource="http://identifiers.org/metanetx.chemical:MNXM970"/>
                  <rdf:li rdf:resource="http://identifiers.org/sabiork.compound:20046"/>
                  <rdf:li rdf:resource="http://identifiers.org/seed.compound:cpd01048"/>
                </rdf:Bag>
              </bqbiol:is>
            </rdf:Description>
          </rdf:RDF>
        </annotation>
      </species>
      <species metaid="M_ala_B_c" sboTerm="SBO:0000247" id="M_ala_B_c" name="Beta-Alanine" hasOnlySubstanceUnits="true" boundaryCondition="false" constant="false">
        <annotation>
[truncated: 5,353,425 more chars]
