# Supplementary material for: Architect: A tool for aiding the reconstruction of high-quality metabolic models through improved enzyme annotation
Source: PLoS Comput Biol. 2022 Sep 8;18(9):e1010452. doi: 10.1371/journal.pcbi.1010452 (PMC9488769; doi:10.1371/journal.pcbi.1010452)
Supplement: S1 Data — Architect models built using BiGG and KEGG reaction definitions are found in the folders named Architect_BiGG and Architect_KEGG respectively, and those built using CarveMe, ModelSEED and PRIAM are similarly found in the folders thus named. Where applicable, additional settings had to be specified as follows. C. elegans models were built using undefined/complete media and ModelSEED’s core template and BiGG’s main reaction database (in the case of CarveMe and Architect-BiGG reconstructions). E. coli and N. meningitidis models were built under specifications of anaerobic and aerobic (respectively) minimal media conditions and with the specification that a gram-negative organism’s sequences had been input. (ZIP) [file pcbi.1010452.s027.zip › Architect_KEGG/Celegans.xml]

<?xml version="1.0" encoding="UTF-8"?>
<sbml xmlns="http://www.sbml.org/sbml/level3/version1/core" xmlns:fbc="http://www.sbml.org/sbml/level3/version1/fbc/version2" xmlns:groups="http://www.sbml.org/sbml/level3/version1/groups/version1" level="3" version="1" fbc:required="false" groups:required="false">
  <model metaid="Architect_model_0" id="Architect_model_0" fbc:strict="true">
    <listOfCompartments>
      <compartment metaid="c" id="c" name="cytosol" size="1" constant="true"/>
    </listOfCompartments>
    <listOfSpecies>
      <species metaid="C05270[c]" sboTerm="SBO:0000247" id="C05270[c]" name="Hexanoyl-CoA" hasOnlySubstanceUnits="true" boundaryCondition="false" constant="false">
        <annotation>
          <rdf:RDF xmlns:rdf="http://www.w3.org/1999/02/22-rdf-syntax-ns#" xmlns:dcterms="http://purl.org/dc/terms/" xmlns:vCard="http://www.w3.org/2001/vcard-rdf/3.0#" xmlns:vCard4="http://www.w3.org/2006/vcard/ns#" xmlns:bqbiol="http://biomodels.net/biology-qualifiers/" xmlns:bqmodel="http://biomodels.net/model-qualifiers/">
            <rdf:Description rdf:about="#C05270[c]">
              <bqbiol:is>
                <rdf:Bag>
                  <rdf:li rdf:resource="http://identifiers.org/CHEBI:27540"/>
                  <rdf:li rdf:resource="http://identifiers.org/CHEBI:62620"/>
                  <rdf:li rdf:resource="http://identifiers.org/SLM:000000705"/>
                  <rdf:li rdf:resource="http://identifiers.org/bigg.metabolite:hxcoa"/>
                  <rdf:li rdf:resource="http://identifiers.org/hmdb:HMDB0002845"/>
                  <rdf:li rdf:resource="http://identifiers.org/lipidmaps:LMFA07050328"/>
                  <rdf:li rdf:resource="http://identifiers.org/metacyc.compound:HEXANOYL-COA"/>
                  <rdf:li rdf:resource="http://identifiers.org/metanetx.chemical:MNXM1103616"/>
                  <rdf:li rdf:resource="http://identifiers.org/reactome:R-ALL-77326"/>
                  <rdf:li rdf:resource="http://identifiers.org/sabiork.compound:2747"/>
                  <rdf:li rdf:resource="http://identifiers.org/seed.compound:cpd03124"/>
                </rdf:Bag>
              </bqbiol:is>
            </rdf:Description>
          </rdf:RDF>
        </annotation>
      </species>
      <species metaid="C00040[c]" sboTerm="SBO:0000247" id="C00040[c]" name="Acyl-CoA; Acyl coenzyme A" hasOnlySubstanceUnits="true" boundaryCondition="false" constant="false">
        <annotation>
          <rdf:RDF xmlns:rdf="http://www.w3.org/1999/02/22-rdf-syntax-ns#" xmlns:dcterms="http://purl.org/dc/terms/" xmlns:vCard="http://www.w3.org/2001/vcard-rdf/3.0#" xmlns:vCard4="http://www.w3.org/2006/vcard/ns#" xmlns:bqbiol="http://biomodels.net/biology-qualifiers/" xmlns:bqmodel="http://biomodels.net/model-qualifiers/">
            <rdf:Description rdf:about="#C00040[c]">
              <bqbiol:is>
                <rdf:Bag>
                  <rdf:li rdf:resource="http://identifiers.org/metanetx.chemical:MNXM729259"/>
                </rdf:Bag>
              </bqbiol:is>
            </rdf:Description>
          </rdf:RDF>
        </annotation>
      </species>
      <species metaid="C16164[c]" sboTerm="SBO:0000247" id="C16164[c]" name="(8Z,11Z,14Z,17Z)-Icosatetraenoyl-CoA; (8Z,11Z,14Z,17Z)-Icosa-8,11,14,17-tetraenoyl-CoA" hasOnlySubstanceUnits="true" boundaryCondition="false" constant="false">
        <annotation>
          <rdf:RDF xmlns:rdf="http://www.w3.org/1999/02/22-rdf-syntax-ns#" xmlns:dcterms="http://purl.org/dc/terms/" xmlns:vCard="http://www.w3.org/2001/vcard-rdf/3.0#" xmlns:vCard4="http://www.w3.org/2006/vcard/ns#" xmlns:bqbiol="http://biomodels.net/biology-qualifiers/" xmlns:bqmodel="http://biomodels.net/model-qualifiers/">
            <rdf:Description rdf:about="#C16164[c]">
              <bqbiol:is>
                <rdf:Bag>
                  <rdf:li rdf:resource="http://identifiers.org/CHEBI:63542"/>
                  <rdf:li rdf:resource="http://identifiers.org/CHEBI:74265"/>
                  <rdf:li rdf:resource="http://identifiers.org/SLM:000000778"/>
                  <rdf:li rdf:resource="http://identifiers.org/bigg.metabolite:eicostetcoa"/>
                  <rdf:li rdf:resource="http://identifiers.org/lipidmaps:LMFA07050134"/>
                  <rdf:li rdf:resource="http://identifiers.org/metacyc.compound:CPD-14394"/>
                  <rdf:li rdf:resource="http://identifiers.org/metanetx.chemical:MNXM1104574"/>
                  <rdf:li rdf:resource="http://identifiers.org/reactome:R-ALL-2046051"/>
                  <rdf:li rdf:resource="http://identifiers.org/seed.compound:cpd14885"/>
                </rdf:Bag>
              </bqbiol:is>
            </rdf:Description>
          </rdf:RDF>
        </annotation>
      </species>
      <species metaid="C16165[c]" sboTerm="SBO:0000247" id="C16165[c]" name="(5Z,8Z,11Z,14Z,17Z)-Icosapentaenoyl-CoA; (5Z,8Z,11Z,14Z,17Z)-Icosa-5,8,11,14,17-pentaenoyl-CoA" hasOnlySubstanceUnits="true" boundaryCondition="false" constant="false">
        <annotation>
          <rdf:RDF xmlns:rdf="http://www.w3.org/1999/02/22-rdf-syntax-ns#" xmlns:dcterms="http://purl.org/dc/terms/" xmlns:vCard="http://www.w3.org/2001/vcard-rdf/3.0#" xmlns:vCard4="http://www.w3.org/2006/vcard/ns#" xmlns:bqbiol="http://biomodels.net/biology-qualifiers/" xmlns:bqmodel="http://biomodels.net/model-qualifiers/">
            <rdf:Description rdf:about="#C16165[c]">
              <bqbiol:is>
                <rdf:Bag>
                  <rdf:li rdf:resource="http://identifiers.org/CHEBI:63539"/>
                  <rdf:li rdf:resource="http://identifiers.org/CHEBI:73862"/>
                  <rdf:li rdf:resource="http://identifiers.org/SLM:000000732"/>
                  <rdf:li rdf:resource="http://identifiers.org/bigg.metabolite:5eipencoa"/>
                  <rdf:li rdf:resource="http://identifiers.org/hmdb:HMDB0060311"/>
                  <rdf:li rdf:resource="http://identifiers.org/lipidmaps:LMFA07050122"/>
                  <rdf:li rdf:resource="http://identifiers.org/metacyc.compound:CPD-14018"/>
                  <rdf:li rdf:resource="http://identifiers.org/metanetx.chemical:MNXM1105682"/>
                  <rdf:li rdf:resource="http://identifiers.org/reactome:R-ALL-2046059"/>
                  <rdf:li rdf:resource="http://identifiers.org/seed.compound:cpd14886"/>
                  <rdf:li rdf:resource="http://identifiers.org/seed.compound:cpd24122"/>
                </rdf:Bag>
              </bqbiol:is>
            </rdf:Description>
          </rdf:RDF>
        </annotation>
      </species>
      <species metaid="C01944[c]" sboTerm="SBO:0000247" id="C01944[c]" name="Octanoyl-CoA" hasOnlySubstanceUnits="true" boundaryCondition="false" constant="false">
        <annotation>
          <rdf:RDF xmlns:rdf="http://www.w3.org/1999/02/22-rdf-syntax-ns#" xmlns:dcterms="http://purl.org/dc/terms/" xmlns:vCard="http://www.w3.org/2001/vcard-rdf/3.0#" xmlns:vCard4="http://www.w3.org/2006/vcard/ns#" xmlns:bqbiol="http://biomodels.net/biology-qualifiers/" xmlns:bqmodel="http://biomodels.net/model-qualifiers/">
            <rdf:Description rdf:about="#C01944[c]">
              <bqbiol:is>
                <rdf:Bag>
                  <rdf:li rdf:resource="http://identifiers.org/CHEBI:15533"/>
                  <rdf:li rdf:resource="http://identifiers.org/CHEBI:57386"/>
                  <rdf:li rdf:resource="http://identifiers.org/SLM:000000707"/>
                  <rdf:li rdf:resource="http://identifiers.org/bigg.metabolite:occoa"/>
                  <rdf:li rdf:resource="http://identifiers.org/bigg.metabolite:octcoa"/>
                  <rdf:li rdf:resource="http://identifiers.org/envipath:32de3cf4-e3e6-4168-956e-32fa5ddb0ce1/compound/803b8f43-e64d-427d-a22e-a38aca2708eb"/>
                  <rdf:li rdf:resource="http://identifiers.org/hmdb:HMDB0001070"/>
                  <rdf:li rdf:resource="http://identifiers.org/lipidmaps:LMFA07050355"/>
                  <rdf:li rdf:resource="http://identifiers.org/metacyc.compound:CPD-196"/>
                  <rdf:li rdf:resource="http://identifiers.org/metanetx.chemical:MNXM1093479"/>
                  <rdf:li rdf:resource="http://identifiers.org/reactome:R-ALL-390303"/>
                  <rdf:li rdf:resource="http://identifiers.org/reactome:R-ALL-77337"/>
                  <rdf:li rdf:resource="http://identifiers.org/sabiork.compound:2341"/>
                  <rdf:li rdf:resource="http://identifiers.org/seed.compound:cpd01335"/>
                </rdf:Bag>
              </bqbiol:is>
            </rdf:Description>
          </rdf:RDF>
        </annotation>
      </species>
      <species metaid="C05274[c]" sboTerm="SBO:0000247" id="C05274[c]" name="Decanoyl-CoA" hasOnlySubstanceUnits="true" boundaryCondition="false" constant="false">
        <annotation>
          <rdf:RDF xmlns:rdf="http://www.w3.org/1999/02/22-rdf-syntax-ns#" xmlns:dcterms="http://purl.org/dc/terms/" xmlns:vCard="http://www.w3.org/2001/vcard-rdf/3.0#" xmlns:vCard4="http://www.w3.org/2006/vcard/ns#" xmlns:bqbiol="http://biomodels.net/biology-qualifiers/" xmlns:bqmodel="http://biomodels.net/model-qualifiers/">
            <rdf:Description rdf:about="#C05274[c]">
              <bqbiol:is>
                <rdf:Bag>
                  <rdf:li rdf:resource="http://identifiers.org/CHEBI:28493"/>
                  <rdf:li rdf:resource="http://identifiers.org/CHEBI:61430"/>
                  <rdf:li rdf:resource="http://identifiers.org/SLM:000000709"/>
                  <rdf:li rdf:resource="http://identifiers.org/bigg.metabolite:dcacoa"/>
                  <rdf:li rdf:resource="http://identifiers.org/bigg.metabolite:deccoa"/>
                  <rdf:li rdf:resource="http://identifiers.org/hmdb:HMDB0006404"/>
                  <rdf:li rdf:resource="http://identifiers.org/lipidmaps:LMFA07050313"/>
                  <rdf:li rdf:resource="http://identifiers.org/metacyc.compound:CPD-10267"/>
                  <rdf:li rdf:resource="http://identifiers.org/metanetx.chemical:MNXM1092836"/>
                  <rdf:li rdf:resource="http://identifiers.org/reactome:R-ALL-77308"/>
                  <rdf:li rdf:resource="http://identifiers.org/sabiork.compound:2751"/>
                  <rdf:li rdf:resource="http://identifiers.org/seed.compound:cpd03128"/>
                </rdf:Bag>
              </bqbiol:is>
            </rdf:Description>
          </rdf:RDF>
        </annotation>
      </species>
      <species metaid="C01832[c]" sboTerm="SBO:0000247" id="C01832[c]" name="Lauroyl-CoA; Lauroyl coenzyme A; Dodecanoyl-CoA" hasOnlySubstanceUnits="true" boundaryCondition="false" constant="false">
        <annotation>
          <rdf:RDF xmlns:rdf="http://www.w3.org/1999/02/22-rdf-syntax-ns#" xmlns:dcterms="http://purl.org/dc/terms/" xmlns:vCard="http://www.w3.org/2001/vcard-rdf/3.0#" xmlns:vCard4="http://www.w3.org/2006/vcard/ns#" xmlns:bqbiol="http://biomodels.net/biology-qualifiers/" xmlns:bqmodel="http://biomodels.net/model-qualifiers/">
            <rdf:Description rdf:about="#C01832[c]">
              <bqbiol:is>
                <rdf:Bag>
                  <rdf:li rdf:resource="http://identifiers.org/CHEBI:15521"/>
                  <rdf:li rdf:resource="http://identifiers.org/CHEBI:57375"/>
                  <rdf:li rdf:resource="http://identifiers.org/SLM:000000649"/>
                  <rdf:li rdf:resource="http://identifiers.org/bigg.metabolite:ddcacoa"/>
                  <rdf:li rdf:resource="http://identifiers.org/hmdb:HMDB0003571"/>
                  <rdf:li rdf:resource="http://identifiers.org/lipidmaps:LMFA07050340"/>
                  <rdf:li rdf:resource="http://identifiers.org/metacyc.compound:LAUROYLCOA-CPD"/>
                  <rdf:li rdf:resource="http://identifiers.org/metanetx.chemical:MNXM1104435"/>
                  <rdf:li rdf:resource="http://identifiers.org/reactome:R-ALL-2534041"/>
                  <rdf:li rdf:resource="http://identifiers.org/reactome:R-ALL-77261"/>
                  <rdf:li rdf:resource="http://identifiers.org/sabiork.compound:2322"/>
                  <rdf:li rdf:resource="http://identifiers.org/seed.compound:cpd01260"/>
                </rdf:Bag>
              </bqbiol:is>
            </rdf:Description>
          </rdf:RDF>
        </annotation>
      </species>
      <species metaid="C00412[c]" sboTerm="SBO:0000247" id="C00412[c]" name="Stearoyl-CoA; Stearyl-CoA; Stearyl coenzyme A" hasOnlySubstanceUnits="true" boundaryCondition="false" constant="false">
        <annotation>
          <rdf:RDF xmlns:rdf="http://www.w3.org/1999/02/22-rdf-syntax-ns#" xmlns:dcterms="http://purl.org/dc/terms/" xmlns:vCard="http://www.w3.org/2001/vcard-rdf/3.0#" xmlns:vCard4="http://www.w3.org/2006/vcard/ns#" xmlns:bqbiol="http://biomodels.net/biology-qualifiers/" xmlns:bqmodel="http://biomodels.net/model-qualifiers/">
            <rdf:Description rdf:about="#C00412[c]">
              <bqbiol:is>
                <rdf:Bag>
                  <rdf:li rdf:resource="http://identifiers.org/CHEBI:15541"/>
                  <rdf:li rdf:resource="http://identifiers.org/CHEBI:57394"/>
                  <rdf:li rdf:resource="http://identifiers.org/SLM:000000441"/>
                  <rdf:li rdf:resource="http://identifiers.org/bigg.metabolite:stcoa"/>
                  <rdf:li rdf:resource="http://identifiers.org/lipidmaps:LMFA07050369"/>
                  <rdf:li rdf:resource="http://identifiers.org/metacyc.compound:STEAROYL-COA"/>
                  <rdf:li rdf:resource="http://identifiers.org/metanetx.chemical:MNXM1104352"/>
                  <rdf:li rdf:resource="http://identifiers.org/reactome:R-ALL-428139"/>
                  <rdf:li rdf:resource="http://identifiers.org/sabiork.compound:5079"/>
                  <rdf:li rdf:resource="http://identifiers.org/seed.compound:cpd00327"/>
                </rdf:Bag>
              </bqbiol:is>
            </rdf:Description>
          </rdf:RDF>
        </annotation>
      </species>
      <species metaid="C00510[c]" sboTerm="SBO:0000247" id="C00510[c]" name="Oleoyl-CoA; (9Z)-Octadecenoyl-CoA" hasOnlySubstanceUnits="true" boundaryCondition="false" constant="false">
        <annotation>
          <rdf:RDF xmlns:rdf="http://www.w3.org/1999/02/22-rdf-syntax-ns#" xmlns:dcterms="http://purl.org/dc/terms/" xmlns:vCard="http://www.w3.org/2001/vcard-rdf/3.0#" xmlns:vCard4="http://www.w3.org/2006/vcard/ns#" xmlns:bqbiol="http://biomodels.net/biology-qualifiers/" xmlns:bqmodel="http://biomodels.net/model-qualifiers/">
            <rdf:Description rdf:about="#C00510[c]">
              <bqbiol:is>
                <rdf:Bag>
                  <rdf:li rdf:resource="http://identifiers.org/CHEBI:15534"/>
                  <rdf:li rdf:resource="http://identifiers.org/CHEBI:57387"/>
                  <rdf:li rdf:resource="http://identifiers.org/SLM:000000419"/>
                  <rdf:li rdf:resource="http://identifiers.org/bigg.metabolite:M00127"/>
                  <rdf:li rdf:resource="http://identifiers.org/bigg.metabolite:ocde9ecoa"/>
                  <rdf:li rdf:resource="http://identifiers.org/bigg.metabolite:octdececoa"/>
                  <rdf:li rdf:resource="http://identifiers.org/bigg.metabolite:odecoa"/>
                  <rdf:li rdf:resource="http://identifiers.org/hmdb:HMDB0062512"/>
                  <rdf:li rdf:resource="http://identifiers.org/lipidmaps:LMFA07050356"/>
                  <rdf:li rdf:resource="http://identifiers.org/metacyc.compound:OLEOYL-COA"/>
                  <rdf:li rdf:resource="http://identifiers.org/metanetx.chemical:MNXM1105956"/>
                  <rdf:li rdf:resource="http://identifiers.org/sabiork.compound:2065"/>
                  <rdf:li rdf:resource="http://identifiers.org/seed.compound:cpd00399"/>
                  <rdf:li rdf:resource="http://identifiers.org/seed.compound:cpd15274"/>
                  <rdf:li rdf:resource="http://identifiers.org/seed.compound:cpd16638"/>
                </rdf:Bag>
              </bqbiol:is>
            </rdf:Description>
          </rdf:RDF>
        </annotation>
      </species>
      <species metaid="C02050[c]" sboTerm="SBO:0000247" id="C02050[c]" name="Linoleoyl-CoA; (9Z,12Z)-Octadecadienoyl-CoA" hasOnlySubstanceUnits="true" boundaryCondition="false" constant="false">
        <annotation>
          <rdf:RDF xmlns:rdf="http://www.w3.org/1999/02/22-rdf-syntax-ns#" xmlns:dcterms="http://purl.org/dc/terms/" xmlns:vCard="http://www.w3.org/2001/vcard-rdf/3.0#" xmlns:vCard4="http://www.w3.org/2006/vcard/ns#" xmlns:bqbiol="http://biomodels.net/biology-qualifiers/" xmlns:bqmodel="http://biomodels.net/model-qualifiers/">
            <rdf:Description rdf:about="#C02050[c]">
              <bqbiol:is>
                <rdf:Bag>
                  <rdf:li rdf:resource="http://identifiers.org/CHEBI:15530"/>
                  <rdf:li rdf:resource="http://identifiers.org/CHEBI:57383"/>
                  <rdf:li rdf:resource="http://identifiers.org/SLM:000000493"/>
                  <rdf:li rdf:resource="http://identifiers.org/bigg.metabolite:lneldccoa"/>
                  <rdf:li rdf:resource="http://identifiers.org/bigg.metabolite:lnlccoa"/>
                  <rdf:li rdf:resource="http://identifiers.org/hmdb:HMDB0001064"/>
                  <rdf:li rdf:resource="http://identifiers.org/hmdb:HMDB0062491"/>
                  <rdf:li rdf:resource="http://identifiers.org/lipidmaps:LMFA07050343"/>
                  <rdf:li rdf:resource="http://identifiers.org/metacyc.compound:CPD-18"/>
                  <rdf:li rdf:resource="http://identifiers.org/metanetx.chemical:MNXM735506"/>
                  <rdf:li rdf:resource="http://identifiers.org/reactome:R-ALL-2046063"/>
                  <rdf:li rdf:resource="http://identifiers.org/reactome:R-ALL-77359"/>
                  <rdf:li rdf:resource="http://identifiers.org/sabiork.compound:2364"/>
                  <rdf:li rdf:resource="http://identifiers.org/seed.compound:cpd01398"/>
                  <rdf:li rdf:resource="http://identifiers.org/seed.compound:cpd30349"/>
                </rdf:Bag>
              </bqbiol:is>
            </rdf:Description>
          </rdf:RDF>
        </annotation>
      </species>
      <species metaid="C02249[c]" sboTerm="SBO:0000247" id="C02249[c]" name="Arachidonyl-CoA; Arachidonoyl-CoA; (5Z,8Z,11Z,14Z)-Icosatetraenoyl-CoA" hasOnlySubstanceUnits="true" boundaryCondition="false" constant="false">
        <annotation>
          <rdf:RDF xmlns:rdf="http://www.w3.org/1999/02/22-rdf-syntax-ns#" xmlns:dcterms="http://purl.org/dc/terms/" xmlns:vCard="http://www.w3.org/2001/vcard-rdf/3.0#" xmlns:vCard4="http://www.w3.org/2006/vcard/ns#" xmlns:bqbiol="http://biomodels.net/biology-qualifiers/" xmlns:bqmodel="http://biomodels.net/model-qualifiers/">
            <rdf:Description rdf:about="#C02249[c]">
              <bqbiol:is>
                <rdf:Bag>
                  <rdf:li rdf:resource="http://identifiers.org/CHEBI:15514"/>
                  <rdf:li rdf:resource="http://identifiers.org/CHEBI:57368"/>
                  <rdf:li rdf:resource="http://identifiers.org/SLM:000000728"/>
                  <rdf:li rdf:resource="http://identifiers.org/bigg.metabolite:arachdcoa"/>
                  <rdf:li rdf:resource="http://identifiers.org/bigg.metabolite:eitetcoa"/>
                  <rdf:li rdf:resource="http://identifiers.org/lipidmaps:LMFA07050288"/>
                  <rdf:li rdf:resource="http://identifiers.org/metacyc.compound:ARACHIDONYL-COA"/>
                  <rdf:li rdf:resource="http://identifiers.org/metanetx.chemical:MNXM1104493"/>
                  <rdf:li rdf:resource="http://identifiers.org/reactome:R-ALL-2046053"/>
                  <rdf:li rdf:resource="http://identifiers.org/reactome:R-ALL-548819"/>
                  <rdf:li rdf:resource="http://identifiers.org/sabiork.compound:2394"/>
                  <rdf:li rdf:resource="http://identifiers.org/seed.compound:cpd01519"/>
                </rdf:Bag>
              </bqbiol:is>
            </rdf:Description>
          </rdf:RDF>
        </annotation>
      </species>
      <species metaid="C03595[c]" sboTerm="SBO:0000247" id="C03595[c]" name="8,11,14-Eicosatrienoyl-CoA; 8,11,14-Icosatrienoyl-CoA; (8Z,11Z,14Z)-Icosatrienoyl-CoA; (8Z,11Z,14Z)-Icosa-8,11,14-trienoyl-CoA" hasOnlySubstanceUnits="true" boundaryCondition="false" constant="false">
        <annotation>
          <rdf:RDF xmlns:rdf="http://www.w3.org/1999/02/22-rdf-syntax-ns#" xmlns:dcterms="http://purl.org/dc/terms/" xmlns:vCard="http://www.w3.org/2001/vcard-rdf/3.0#" xmlns:vCard4="http://www.w3.org/2006/vcard/ns#" xmlns:bqbiol="http://biomodels.net/biology-qualifiers/" xmlns:bqmodel="http://biomodels.net/model-qualifiers/">
            <rdf:Description rdf:about="#C03595[c]">
              <bqbiol:is>
                <rdf:Bag>
                  <rdf:li rdf:resource="http://identifiers.org/CHEBI:27979"/>
                  <rdf:li rdf:resource="http://identifiers.org/CHEBI:74264"/>
                  <rdf:li rdf:resource="http://identifiers.org/SLM:000389162"/>
                  <rdf:li rdf:resource="http://identifiers.org/bigg.metabolite:dlnlcgcoa"/>
                  <rdf:li rdf:resource="http://identifiers.org/hmdb:HMDB0003947"/>
                  <rdf:li rdf:resource="http://identifiers.org/hmdb:HMDB0060185"/>
                  <rdf:li rdf:resource="http://identifiers.org/lipidmaps:LMFA07050285"/>
                  <rdf:li rdf:resource="http://identifiers.org/metacyc.compound:CPD-14407"/>
                  <rdf:li rdf:resource="http://identifiers.org/metanetx.chemical:MNXM1104037"/>
                  <rdf:li rdf:resource="http://identifiers.org/reactome:R-ALL-2046045"/>
                  <rdf:li rdf:resource="http://identifiers.org/seed.compound:cpd02263"/>
                </rdf:Bag>
              </bqbiol:is>
            </rdf:Description>
          </rdf:RDF>
        </annotation>
      </species>
      <species metaid="C00032[c]" sboTerm="SBO:0000247" id="C00032[c]" name="Heme; Haem; Protoheme; Heme B; Protoheme IX" hasOnlySubstanceUnits="true" boundaryCondition="false" constant="false">
        <annotation>
          <rdf:RDF xmlns:rdf="http://www.w3.org/1999/02/22-rdf-syntax-ns#" xmlns:dcterms="http://purl.org/dc/terms/" xmlns:vCard="http://www.w3.org/2001/vcard-rdf/3.0#" xmlns:vCard4="http://www.w3.org/2006/vcard/ns#" xmlns:bqbiol="http://biomodels.net/biology-qualifiers/" xmlns:bqmodel="http://biomodels.net/model-qualifiers/">
            <rdf:Description rdf:about="#C00032[c]">
              <bqbiol:is>
                <rdf:Bag>
                  <rdf:li rdf:resource="http://identifiers.org/CHEBI:17627"/>
                  <rdf:li rdf:resource="http://identifiers.org/CHEBI:26355"/>
                  <rdf:li rdf:resource="http://identifiers.org/CHEBI:60344"/>
                  <rdf:li rdf:resource="http://identifiers.org/bigg.metabolite:pheme"/>
                  <rdf:li rdf:resource="http://identifiers.org/hmdb:HMDB0003178"/>
                  <rdf:li rdf:resource="http://identifiers.org/metacyc.compound:PROTOHEME"/>
                  <rdf:li rdf:resource="http://identifiers.org/metanetx.chemical:MNXM249"/>
                  <rdf:li rdf:resource="http://identifiers.org/reactome:R-ALL-113569"/>
                  <rdf:li rdf:resource="http://identifiers.org/reactome:R-ALL-189444"/>
                  <rdf:li rdf:resource="http://identifiers.org/reactome:R-ALL-198842"/>
                  <rdf:li rdf:resource="http://identifiers.org/reactome:R-ALL-2168843"/>
                  <rdf:li rdf:resource="http://identifiers.org/reactome:R-ALL-2230964"/>
                  <rdf:li rdf:resource="http://identifiers.org/reactome:R-ALL-2311355"/>
                  <rdf:li rdf:resource="http://identifiers.org/reactome:R-ALL-71185"/>
                  <rdf:li rdf:resource="http://identifiers.org/reactome:R-ALL-917877"/>
                  <rdf:li rdf:resource="http://identifiers.org/reactome:R-ALL-917919"/>
                  <rdf:li rdf:resource="http://identifiers.org/sabiork.compound:5000"/>
                </rdf:Bag>
              </bqbiol:is>
            </rdf:Description>
          </rdf:RDF>
        </annotation>
      </species>
      <species metaid="C00034[c]" sboTerm="SBO:0000247" id="C00034[c]" name="C00034[c]" hasOnlySubstanceUnits="true" boundaryCondition="false" constant="false"/>
      <species metaid="C00038[c]" sboTerm="SBO:0000247" id="C00038[c]" name="C00038[c]" hasOnlySubstanceUnits="true" boundaryCondition="false" constant="false"/>
      <species metaid="C00047[c]" sboTerm="SBO:0000247" id="C00047[c]" name="L-Lysine; Lysine acid; 2,6-Diaminohexanoic acid" hasOnlySubstanceUnits="true" boundaryCondition="false" constant="false">
        <annotation>
          <rdf:RDF xmlns:rdf="http://www.w3.org/1999/02/22-rdf-syntax-ns#" xmlns:dcterms="http://purl.org/dc/terms/" xmlns:vCard="http://www.w3.org/2001/vcard-rdf/3.0#" xmlns:vCard4="http://www.w3.org/2006/vcard/ns#" xmlns:bqbiol="http://biomodels.net/biology-qualifiers/" xmlns:bqmodel="http://biomodels.net/model-qualifiers/">
            <rdf:Description rdf:about="#C00047[c]">
              <bqbiol:is>
                <rdf:Bag>
                  <rdf:li rdf:resource="http://identifiers.org/CHEBI:133538"/>
                  <rdf:li rdf:resource="http://identifiers.org/CHEBI:18019"/>
                  <rdf:li rdf:resource="http://identifiers.org/CHEBI:25094"/>
                  <rdf:li rdf:resource="http://identifiers.org/CHEBI:32550"/>
                  <rdf:li rdf:resource="http://identifiers.org/CHEBI:32551"/>
                  <rdf:li rdf:resource="http://identifiers.org/CHEBI:32552"/>
                  <rdf:li rdf:resource="http://identifiers.org/CHEBI:32563"/>
                  <rdf:li rdf:resource="http://identifiers.org/CHEBI:32564"/>
                  <rdf:li rdf:resource="http://identifiers.org/CHEBI:32565"/>
                  <rdf:li rdf:resource="http://identifiers.org/bigg.metabolite:lys__L"/>
                  <rdf:li rdf:resource="http://identifiers.org/hmdb:HMDB0000182"/>
                  <rdf:li rdf:resource="http://identifiers.org/hmdb:HMDB0003405"/>
                  <rdf:li rdf:resource="http://identifiers.org/hmdb:HMDB0142894"/>
                  <rdf:li rdf:resource="http://identifiers.org/kegg.compound:C16440"/>
                  <rdf:li rdf:resource="http://identifiers.org/kegg.drug:D02304"/>
                  <rdf:li rdf:resource="http://identifiers.org/metacyc.compound:LYS"/>
                  <rdf:li rdf:resource="http://identifiers.org/metanetx.chemical:MNXM1106164"/>
                  <rdf:li rdf:resource="http://identifiers.org/reactome:R-ALL-29444"/>
                  <rdf:li rdf:resource="http://identifiers.org/reactome:R-ALL-351979"/>
                  <rdf:li rdf:resource="http://identifiers.org/reactome:R-ALL-351991"/>
                  <rdf:li rdf:resource="http://identifiers.org/reactome:R-ALL-428004"/>
                  <rdf:li rdf:resource="http://identifiers.org/sabiork.compound:22945"/>
                  <rdf:li rdf:resource="http://identifiers.org/sabiork.compound:79"/>
                  <rdf:li rdf:resource="http://identifiers.org/seed.compound:cpd00039"/>
                  <rdf:li rdf:resource="http://identifiers.org/seed.compound:cpd19182"/>
                </rdf:Bag>
              </bqbiol:is>
            </rdf:Description>
          </rdf:RDF>
        </annotation>
      </species>
      <species metaid="C00070[c]" sboTerm="SBO:0000247" id="C00070[c]" name="C00070[c]" hasOnlySubstanceUnits="true" boundaryCondition="false" constant="false"/>
      <species metaid="C00076[c]" sboTerm="SBO:0000247" id="C00076[c]" name="C00076[c]" hasOnlySubstanceUnits="true" boundaryCondition="false" constant="false"/>
      <species metaid="C00175[c]" sboTerm="SBO:0000247" id="C00175[c]" name="Cobalt ion; Cobalt(2+); Co2+; Co(II)" hasOnlySubstanceUnits="true" boundaryCondition="false" constant="false">
        <annotation>
          <rdf:RDF xmlns:rdf="http://www.w3.org/1999/02/22-rdf-syntax-ns#" xmlns:dcterms="http://purl.org/dc/terms/" xmlns:vCard="http://www.w3.org/2001/vcard-rdf/3.0#" xmlns:vCard4="http://www.w3.org/2006/vcard/ns#" xmlns:bqbiol="http://biomodels.net/biology-qualifiers/" xmlns:bqmodel="http://biomodels.net/model-qualifiers/">
            <rdf:Description rdf:about="#C00175[c]">
              <bqbiol:is>
                <rdf:Bag>
                  <rdf:li rdf:resource="http://identifiers.org/CHEBI:176615"/>
                  <rdf:li rdf:resource="http://identifiers.org/CHEBI:48828"/>
                  <rdf:li rdf:resource="http://identifiers.org/bigg.metabolite:cobalt2"/>
                  <rdf:li rdf:resource="http://identifiers.org/hmdb:HMDB0000608"/>
                  <rdf:li rdf:resource="http://identifiers.org/metacyc.compound:CO+2"/>
                  <rdf:li rdf:resource="http://identifiers.org/metanetx.chemical:MNXM90960"/>
                  <rdf:li rdf:resource="http://identifiers.org/sabiork.compound:23"/>
                  <rdf:li rdf:resource="http://identifiers.org/seed.compound:cpd00149"/>
                </rdf:Bag>
              </bqbiol:is>
            </rdf:Description>
          </rdf:RDF>
        </annotation>
      </species>
      <species metaid="C00238[c]" sboTerm="SBO:0000247" id="C00238[c]" name="C00238[c]" hasOnlySubstanceUnits="true" boundaryCondition="false" constant="false"/>
      <species metaid="C00305[c]" sboTerm="SBO:0000247" id="C00305[c]" name="Magnesium cation; Mg2+; Magnesium(2+); Magnesium ion" hasOnlySubstanceUnits="true" boundaryCondition="false" constant="false">
        <annotation>
          <rdf:RDF xmlns:rdf="http://www.w3.org/1999/02/22-rdf-syntax-ns#" xmlns:dcterms="http://purl.org/dc/terms/" xmlns:vCard="http://www.w3.org/2001/vcard-rdf/3.0#" xmlns:vCard4="http://www.w3.org/2006/vcard/ns#" xmlns:bqbiol="http://biomodels.net/biology-qualifiers/" xmlns:bqmodel="http://biomodels.net/model-qualifiers/">
            <rdf:Description rdf:about="#C00305[c]">
              <bqbiol:is>
                <rdf:Bag>
                  <rdf:li rdf:resource="http://identifiers.org/CHEBI:176599"/>
                  <rdf:li rdf:resource="http://identifiers.org/CHEBI:18420"/>
                  <rdf:li rdf:resource="http://identifiers.org/CHEBI:39127"/>
                  <rdf:li rdf:resource="http://identifiers.org/bigg.metabolite:mg2"/>
                  <rdf:li rdf:resource="http://identifiers.org/hmdb:HMDB0000547"/>
                  <rdf:li rdf:resource="http://identifiers.org/metacyc.compound:MG+2"/>
                  <rdf:li rdf:resource="http://identifiers.org/metanetx.chemical:MNXM653"/>
                  <rdf:li rdf:resource="http://identifiers.org/reactome:R-ALL-109496"/>
                  <rdf:li rdf:resource="http://identifiers.org/reactome:R-ALL-114631"/>
                  <rdf:li rdf:resource="http://identifiers.org/reactome:R-ALL-114632"/>
                  <rdf:li rdf:resource="http://identifiers.org/reactome:R-ALL-140344"/>
                  <rdf:li rdf:resource="http://identifiers.org/reactome:R-ALL-191328"/>
                  <rdf:li rdf:resource="http://identifiers.org/reactome:R-ALL-200503"/>
                  <rdf:li rdf:resource="http://identifiers.org/reactome:R-ALL-217314"/>
                  <rdf:li rdf:resource="http://identifiers.org/reactome:R-ALL-2509819"/>
                  <rdf:li rdf:resource="http://identifiers.org/reactome:R-ALL-29926"/>
                  <rdf:li rdf:resource="http://identifiers.org/reactome:R-ALL-5336432"/>
                  <rdf:li rdf:resource="http://identifiers.org/sabiork.compound:1327"/>
                  <rdf:li rdf:resource="http://identifiers.org/seed.compound:cpd00254"/>
                </rdf:Bag>
              </bqbiol:is>
            </rdf:Description>
          </rdf:RDF>
        </annotation>
      </species>
      <species metaid="C00698[c]" sboTerm="SBO:0000247" id="C00698[c]" name="Cl-; Chloride; Chloride ion" hasOnlySubstanceUnits="true" boundaryCondition="false" constant="false">
        <annotation>
          <rdf:RDF xmlns:rdf="http://www.w3.org/1999/02/22-rdf-syntax-ns#" xmlns:dcterms="http://purl.org/dc/terms/" xmlns:vCard="http://www.w3.org/2001/vcard-rdf/3.0#" xmlns:vCard4="http://www.w3.org/2006/vcard/ns#" xmlns:bqbiol="http://biomodels.net/biology-qualifiers/" xmlns:bqmodel="http://biomodels.net/model-qualifiers/">
            <rdf:Description rdf:about="#C00698[c]">
              <bqbiol:is>
                <rdf:Bag>
                  <rdf:li rdf:resource="http://identifiers.org/CHEBI:17883"/>
                  <rdf:li rdf:resource="http://identifiers.org/CHEBI:17996"/>
                  <rdf:li rdf:resource="http://identifiers.org/bigg.metabolite:cl"/>
                  <rdf:li rdf:resource="http://identifiers.org/envipath:32de3cf4-e3e6-4168-956e-32fa5ddb0ce1/compound/b3225d45-6d2f-4312-a60d-70c87b617ad4"/>
                  <rdf:li rdf:resource="http://identifiers.org/envipath:5882df9c-dae1-4d80-a40e-db4724271456/compound/8797b51e-be83-48e1-82db-612c84006fdf"/>
                  <rdf:li rdf:resource="http://identifiers.org/hmdb:HMDB0000492"/>
                  <rdf:li rdf:resource="http://identifiers.org/hmdb:HMDB0002306"/>
                  <rdf:li rdf:resource="http://identifiers.org/kegg.compound:C01327"/>
                  <rdf:li rdf:resource="http://identifiers.org/kegg.drug:D02057"/>
                  <rdf:li rdf:resource="http://identifiers.org/metacyc.compound:CL-"/>
                  <rdf:li rdf:resource="http://identifiers.org/metacyc.compound:HCL"/>
                  <rdf:li rdf:resource="http://identifiers.org/metanetx.chemical:MNXM735978"/>
                  <rdf:li rdf:resource="http://identifiers.org/reactome:R-ALL-188972"/>
                  <rdf:li rdf:resource="http://identifiers.org/reactome:R-ALL-2730999"/>
                  <rdf:li rdf:resource="http://identifiers.org/reactome:R-ALL-2731008"/>
                  <rdf:li rdf:resource="http://identifiers.org/reactome:R-ALL-2731020"/>
                  <rdf:li rdf:resource="http://identifiers.org/reactome:R-ALL-29572"/>
                  <rdf:li rdf:resource="http://identifiers.org/reactome:R-ALL-352022"/>
                  <rdf:li rdf:resource="http://identifiers.org/reactome:R-ALL-879867"/>
                  <rdf:li rdf:resource="http://identifiers.org/sabiork.compound:2270"/>
                  <rdf:li rdf:resource="http://identifiers.org/sabiork.compound:51"/>
                  <rdf:li rdf:resource="http://identifiers.org/seed.compound:cpd00099"/>
                </rdf:Bag>
              </bqbiol:is>
            </rdf:Description>
          </rdf:RDF>
        </annotation>
      </species>
      <species metaid="C00921[c]" sboTerm="SBO:0000247" id="C00921[c]" name="Dihydropteroate; 7,8-Dihydropteroate" hasOnlySubstanceUnits="true" boundaryCondition="false" constant="false">
        <annotation>
          <rdf:RDF xmlns:rdf="http://www.w3.org/1999/02/22-rdf-syntax-ns#" xmlns:dcterms="http://purl.org/dc/terms/" xmlns:vCard="http://www.w3.org/2001/vcard-rdf/3.0#" xmlns:vCard4="http://www.w3.org/2006/vcard/ns#" xmlns:bqbiol="http://biomodels.net/biology-qualifiers/" xmlns:bqmodel="http://biomodels.net/model-qualifiers/">
            <rdf:Description rdf:about="#C00921[c]">
              <bqbiol:is>
                <rdf:Bag>
                  <rdf:li rdf:resource="http://identifiers.org/CHEBI:17839"/>
                  <rdf:li rdf:resource="http://identifiers.org/CHEBI:4581"/>
                  <rdf:li rdf:resource="http://identifiers.org/bigg.metabolite:dhpt"/>
                  <rdf:li rdf:resource="http://identifiers.org/hmdb:HMDB0001412"/>
                  <rdf:li rdf:resource="http://identifiers.org/metacyc.compound:7-8-DIHYDROPTEROATE"/>
                  <rdf:li rdf:resource="http://identifiers.org/metanetx.chemical:MNXM722728"/>
                  <rdf:li rdf:resource="http://identifiers.org/sabiork.compound:5318"/>
                  <rdf:li rdf:resource="http://identifiers.org/seed.compound:cpd00683"/>
                  <rdf:li rdf:resource="http://identifiers.org/seed.compound:cpd28673"/>
                  <rdf:li rdf:resource="http://identifiers.org/seed.compound:cpd28675"/>
                </rdf:Bag>
              </bqbiol:is>
            </rdf:Description>
          </rdf:RDF>
        </annotation>
      </species>
      <species metaid="C01024[c]" sboTerm="SBO:0000247" id="C01024[c]" name="Hydroxymethylbilane" hasOnlySubstanceUnits="true" boundaryCondition="false" constant="false">
        <annotation>
          <rdf:RDF xmlns:rdf="http://www.w3.org/1999/02/22-rdf-syntax-ns#" xmlns:dcterms="http://purl.org/dc/terms/" xmlns:vCard="http://www.w3.org/2001/vcard-rdf/3.0#" xmlns:vCard4="http://www.w3.org/2006/vcard/ns#" xmlns:bqbiol="http://biomodels.net/biology-qualifiers/" xmlns:bqmodel="http://biomodels.net/model-qualifiers/">
            <rdf:Description rdf:about="#C01024[c]">
              <bqbiol:is>
                <rdf:Bag>
                  <rdf:li rdf:resource="http://identifiers.org/CHEBI:16645"/>
                  <rdf:li rdf:resource="http://identifiers.org/CHEBI:57845"/>
                  <rdf:li rdf:resource="http://identifiers.org/bigg.metabolite:hmbil"/>
                  <rdf:li rdf:resource="http://identifiers.org/hmdb:HMDB0001137"/>
                  <rdf:li rdf:resource="http://identifiers.org/metacyc.compound:HYDROXYMETHYLBILANE"/>
                  <rdf:li rdf:resource="http://identifiers.org/metanetx.chemical:MNXM547"/>
                  <rdf:li rdf:resource="http://identifiers.org/reactome:R-ALL-189449"/>
                  <rdf:li rdf:resource="http://identifiers.org/sabiork.compound:5362"/>
                  <rdf:li rdf:resource="http://identifiers.org/seed.compound:cpd00755"/>
                </rdf:Bag>
              </bqbiol:is>
            </rdf:Description>
          </rdf:RDF>
        </annotation>
      </species>
      <species metaid="C02411[c]" sboTerm="SBO:0000247" id="C02411[c]" name="Glutaconyl-1-CoA; 4-Carboxybut-2-enoyl-CoA; Glutaconyl-CoA; (E)-Glutaconyl-CoA; (2E)-4-Carboxybut-2-enoyl-CoA" hasOnlySubstanceUnits="true" boundaryCondition="false" constant="false">
        <annotation>
          <rdf:RDF xmlns:rdf="http://www.w3.org/1999/02/22-rdf-syntax-ns#" xmlns:dcterms="http://purl.org/dc/terms/" xmlns:vCard="http://www.w3.org/2001/vcard-rdf/3.0#" xmlns:vCard4="http://www.w3.org/2006/vcard/ns#" xmlns:bqbiol="http://biomodels.net/biology-qualifiers/" xmlns:bqmodel="http://biomodels.net/model-qualifiers/">
            <rdf:Description rdf:about="#C02411[c]">
              <bqbiol:is>
                <rdf:Bag>
                  <rdf:li rdf:resource="http://identifiers.org/CHEBI:15497"/>
                  <rdf:li rdf:resource="http://identifiers.org/CHEBI:57353"/>
                  <rdf:li rdf:resource="http://identifiers.org/SLM:000389606"/>
                  <rdf:li rdf:resource="http://identifiers.org/bigg.metabolite:glutacoa"/>
                  <rdf:li rdf:resource="http://identifiers.org/bigg.metabolite:td2glutrcoa"/>
                  <rdf:li rdf:resource="http://identifiers.org/envipath:32de3cf4-e3e6-4168-956e-32fa5ddb0ce1/compound/d36805ed-966f-4a32-b4f5-6de1ac2d5119"/>
                  <rdf:li rdf:resource="http://identifiers.org/hmdb:HMDB0001290"/>
                  <rdf:li rdf:resource="http://identifiers.org/lipidmaps:LMFA07050389"/>
                  <rdf:li rdf:resource="http://identifiers.org/metacyc.compound:GLUTACONYL-COA"/>
                  <rdf:li rdf:resource="http://identifiers.org/metanetx.chemical:MNXM725881"/>
                  <rdf:li rdf:resource="http://identifiers.org/sabiork.compound:6193"/>
                  <rdf:li rdf:resource="http://identifiers.org/seed.compound:cpd01599"/>
                </rdf:Bag>
              </bqbiol:is>
            </rdf:Description>
          </rdf:RDF>
        </annotation>
      </species>
      <species metaid="C03028[c]" sboTerm="SBO:0000247" id="C03028[c]" name="Thiamin triphosphate; Thiamine triphosphate" hasOnlySubstanceUnits="true" boundaryCondition="false" constant="false">
        <annotation>
          <rdf:RDF xmlns:rdf="http://www.w3.org/1999/02/22-rdf-syntax-ns#" xmlns:dcterms="http://purl.org/dc/terms/" xmlns:vCard="http://www.w3.org/2001/vcard-rdf/3.0#" xmlns:vCard4="http://www.w3.org/2006/vcard/ns#" xmlns:bqbiol="http://biomodels.net/biology-qualifiers/" xmlns:bqmodel="http://biomodels.net/model-qualifiers/">
            <rdf:Description rdf:about="#C03028[c]">
              <bqbiol:is>
                <rdf:Bag>
                  <rdf:li rdf:resource="http://identifiers.org/CHEBI:18284"/>
                  <rdf:li rdf:resource="http://identifiers.org/CHEBI:58938"/>
                  <rdf:li rdf:resource="http://identifiers.org/CHEBI:9534"/>
                  <rdf:li rdf:resource="http://identifiers.org/bigg.metabolite:thmtp"/>
                  <rdf:li rdf:resource="http://identifiers.org/hmdb:HMDB0001512"/>
                  <rdf:li rdf:resource="http://identifiers.org/metacyc.compound:CPD-611"/>
                  <rdf:li rdf:resource="http://identifiers.org/metanetx.chemical:MNXM1341"/>
                  <rdf:li rdf:resource="http://identifiers.org/reactome:R-ALL-964965"/>
                  <rdf:li rdf:resource="http://identifiers.org/sabiork.compound:1731"/>
                  <rdf:li rdf:resource="http://identifiers.org/seed.compound:cpd01937"/>
                </rdf:Bag>
              </bqbiol:is>
            </rdf:Description>
          </rdf:RDF>
        </annotation>
      </species>
      <species metaid="C04236[c]" sboTerm="SBO:0000247" id="C04236[c]" name="(2S)-2-Isopropyl-3-oxosuccinate; 3-Carboxy-4-methyl-2-oxopentanoate; 2-Oxo-4-methyl-3-carboxypentanoate" hasOnlySubstanceUnits="true" boundaryCondition="false" constant="false">
        <annotation>
          <rdf:RDF xmlns:rdf="http://www.w3.org/1999/02/22-rdf-syntax-ns#" xmlns:dcterms="http://purl.org/dc/terms/" xmlns:vCard="http://www.w3.org/2001/vcard-rdf/3.0#" xmlns:vCard4="http://www.w3.org/2006/vcard/ns#" xmlns:bqbiol="http://biomodels.net/biology-qualifiers/" xmlns:bqmodel="http://biomodels.net/model-qualifiers/">
            <rdf:Description rdf:about="#C04236[c]">
              <bqbiol:is>
                <rdf:Bag>
                  <rdf:li rdf:resource="http://identifiers.org/CHEBI:1467"/>
                  <rdf:li rdf:resource="http://identifiers.org/CHEBI:17214"/>
                  <rdf:li rdf:resource="http://identifiers.org/bigg.metabolite:3c4mop"/>
                  <rdf:li rdf:resource="http://identifiers.org/hmdb:HMDB0012149"/>
                  <rdf:li rdf:resource="http://identifiers.org/metacyc.compound:CPD-7100"/>
                  <rdf:li rdf:resource="http://identifiers.org/metanetx.chemical:MNXM1602"/>
                  <rdf:li rdf:resource="http://identifiers.org/seed.compound:cpd02605"/>
                </rdf:Bag>
              </bqbiol:is>
            </rdf:Description>
          </rdf:RDF>
        </annotation>
      </species>
      <species metaid="C05640[c]" sboTerm="SBO:0000247" id="C05640[c]" name="Cinnavalininate; Cinnabarinic acid" hasOnlySubstanceUnits="true" boundaryCondition="false" constant="false">
        <annotation>
          <rdf:RDF xmlns:rdf="http://www.w3.org/1999/02/22-rdf-syntax-ns#" xmlns:dcterms="http://purl.org/dc/terms/" xmlns:vCard="http://www.w3.org/2001/vcard-rdf/3.0#" xmlns:vCard4="http://www.w3.org/2006/vcard/ns#" xmlns:bqbiol="http://biomodels.net/biology-qualifiers/" xmlns:bqmodel="http://biomodels.net/model-qualifiers/">
            <rdf:Description rdf:about="#C05640[c]">
              <bqbiol:is>
                <rdf:Bag>
                  <rdf:li rdf:resource="http://identifiers.org/CHEBI:140728"/>
                  <rdf:li rdf:resource="http://identifiers.org/CHEBI:3715"/>
                  <rdf:li rdf:resource="http://identifiers.org/hmdb:HMDB0004078"/>
                  <rdf:li rdf:resource="http://identifiers.org/metacyc.compound:CPD-16175"/>
                  <rdf:li rdf:resource="http://identifiers.org/metanetx.chemical:MNXM7176"/>
                  <rdf:li rdf:resource="http://identifiers.org/seed.compound:cpd03351"/>
                </rdf:Bag>
              </bqbiol:is>
            </rdf:Description>
          </rdf:RDF>
        </annotation>
      </species>
      <species metaid="C05898[c]" sboTerm="SBO:0000247" id="C05898[c]" name="Undecaprenyl-diphospho-N-acetylmuramoyl-(N-acetylglucosamine)-L-alanyl-D-glutamyl-meso-2,6-diaminopimeloyl-D-alanyl-D-alanine" hasOnlySubstanceUnits="true" boundaryCondition="false" constant="false">
        <annotation>
          <rdf:RDF xmlns:rdf="http://www.w3.org/1999/02/22-rdf-syntax-ns#" xmlns:dcterms="http://purl.org/dc/terms/" xmlns:vCard="http://www.w3.org/2001/vcard-rdf/3.0#" xmlns:vCard4="http://www.w3.org/2006/vcard/ns#" xmlns:bqbiol="http://biomodels.net/biology-qualifiers/" xmlns:bqmodel="http://biomodels.net/model-qualifiers/">
            <rdf:Description rdf:about="#C05898[c]">
              <bqbiol:is>
                <rdf:Bag>
                  <rdf:li rdf:resource="http://identifiers.org/CHEBI:28138"/>
                  <rdf:li rdf:resource="http://identifiers.org/CHEBI:61388"/>
                  <rdf:li rdf:resource="http://identifiers.org/metacyc.compound:C6"/>
                  <rdf:li rdf:resource="http://identifiers.org/metanetx.chemical:MNXM739669"/>
                  <rdf:li rdf:resource="http://identifiers.org/seed.compound:cpd03495"/>
                </rdf:Bag>
              </bqbiol:is>
            </rdf:Description>
          </rdf:RDF>
        </annotation>
      </species>
      <species metaid="C15980[c]" sboTerm="SBO:0000247" id="C15980[c]" name="(S)-2-Methylbutanoyl-CoA" hasOnlySubstanceUnits="true" boundaryCondition="false" constant="false">
        <annotation>
          <rdf:RDF xmlns:rdf="http://www.w3.org/1999/02/22-rdf-syntax-ns#" xmlns:dcterms="http://purl.org/dc/terms/" xmlns:vCard="http://www.w3.org/2001/vcard-rdf/3.0#" xmlns:vCard4="http://www.w3.org/2006/vcard/ns#" xmlns:bqbiol="http://biomodels.net/biology-qualifiers/" xmlns:bqmodel="http://biomodels.net/model-qualifiers/">
            <rdf:Description rdf:about="#C15980[c]">
              <bqbiol:is>
                <rdf:Bag>
                  <rdf:li rdf:resource="http://identifiers.org/CHEBI:15477"/>
                  <rdf:li rdf:resource="http://identifiers.org/CHEBI:57336"/>
                  <rdf:li rdf:resource="http://identifiers.org/CHEBI:88166"/>
                  <rdf:li rdf:resource="http://identifiers.org/CHEBI:90222"/>
                  <rdf:li rdf:resource="http://identifiers.org/bigg.metabolite:2mbcoa"/>
                  <rdf:li rdf:resource="http://identifiers.org/kegg.compound:C01033"/>
                  <rdf:li rdf:resource="http://identifiers.org/lipidmaps:LMFA07050190"/>
                  <rdf:li rdf:resource="http://identifiers.org/metacyc.compound:2-METHYL-BUTYRYL-COA"/>
                  <rdf:li rdf:resource="http://identifiers.org/metanetx.chemical:MNXM1105985"/>
                  <rdf:li rdf:resource="http://identifiers.org/reactome:R-ALL-70718"/>
                  <rdf:li rdf:resource="http://identifiers.org/sabiork.compound:2221"/>
                  <rdf:li rdf:resource="http://identifiers.org/sabiork.compound:26656"/>
                  <rdf:li rdf:resource="http://identifiers.org/seed.compound:cpd00760"/>
                  <rdf:li rdf:resource="http://identifiers.org/seed.compound:cpd19174"/>
                </rdf:Bag>
              </bqbiol:is>
            </rdf:Description>
          </rdf:RDF>
        </annotation>
      </species>
      <species metaid="C15999[c]" sboTerm="SBO:0000247" id="C15999[c]" name="L-Methionine (S)-S-oxide" hasOnlySubstanceUnits="true" boundaryCondition="false" constant="false">
        <annotation>
          <rdf:RDF xmlns:rdf="http://www.w3.org/1999/02/22-rdf-syntax-ns#" xmlns:dcterms="http://purl.org/dc/terms/" xmlns:vCard="http://www.w3.org/2001/vcard-rdf/3.0#" xmlns:vCard4="http://www.w3.org/2006/vcard/ns#" xmlns:bqbiol="http://biomodels.net/biology-qualifiers/" xmlns:bqmodel="http://biomodels.net/model-qualifiers/">
            <rdf:Description rdf:about="#C15999[c]">
              <bqbiol:is>
                <rdf:Bag>
                  <rdf:li rdf:resource="http://identifiers.org/CHEBI:49031"/>
                  <rdf:li rdf:resource="http://identifiers.org/CHEBI:58772"/>
                  <rdf:li rdf:resource="http://identifiers.org/bigg.metabolite:metsox_S__L"/>
                  <rdf:li rdf:resource="http://identifiers.org/metacyc.compound:CPD-8989"/>
                  <rdf:li rdf:resource="http://identifiers.org/metanetx.chemical:MNXM1106045"/>
                  <rdf:li rdf:resource="http://identifiers.org/seed.compound:cpd14721"/>
                </rdf:Bag>
              </bqbiol:is>
            </rdf:Description>
          </rdf:RDF>
        </annotation>
      </species>
      <species metaid="C16674[c]" sboTerm="SBO:0000247" id="C16674[c]" name="Formylisoglutamine; DL-Formylisoglutamine" hasOnlySubstanceUnits="true" boundaryCondition="false" constant="false">
        <annotation>
          <rdf:RDF xmlns:rdf="http://www.w3.org/1999/02/22-rdf-syntax-ns#" xmlns:dcterms="http://purl.org/dc/terms/" xmlns:vCard="http://www.w3.org/2001/vcard-rdf/3.0#" xmlns:vCard4="http://www.w3.org/2006/vcard/ns#" xmlns:bqbiol="http://biomodels.net/biology-qualifiers/" xmlns:bqmodel="http://biomodels.net/model-qualifiers/">
            <rdf:Description rdf:about="#C16674[c]">
              <bqbiol:is>
                <rdf:Bag>
                  <rdf:li rdf:resource="http://identifiers.org/CHEBI:140737"/>
                  <rdf:li rdf:resource="http://identifiers.org/CHEBI:80654"/>
                  <rdf:li rdf:resource="http://identifiers.org/metacyc.compound:FORMYL-ISOGLUTAMINE"/>
                  <rdf:li rdf:resource="http://identifiers.org/metanetx.chemical:MNXM5757"/>
                  <rdf:li rdf:resource="http://identifiers.org/seed.compound:cpd16473"/>
                </rdf:Bag>
              </bqbiol:is>
            </rdf:Description>
          </rdf:RDF>
        </annotation>
      </species>
      <species metaid="C20482[c]" sboTerm="SBO:0000247" id="C20482[c]" name="(6R)-6beta-Hydroxy-1,4,5,6-tetrahydronicotinamide-adenine dinucleotide; (R)-NADH-hydrate; (R)-NADHX" hasOnlySubstanceUnits="true" boundaryCondition="false" constant="false">
        <annotation>
          <rdf:RDF xmlns:rdf="http://www.w3.org/1999/02/22-rdf-syntax-ns#" xmlns:dcterms="http://purl.org/dc/terms/" xmlns:vCard="http://www.w3.org/2001/vcard-rdf/3.0#" xmlns:vCard4="http://www.w3.org/2006/vcard/ns#" xmlns:bqbiol="http://biomodels.net/biology-qualifiers/" xmlns:bqmodel="http://biomodels.net/model-qualifiers/">
            <rdf:Description rdf:about="#C20482[c]">
              <bqbiol:is>
                <rdf:Bag>
                  <rdf:li rdf:resource="http://identifiers.org/CHEBI:134125"/>
                  <rdf:li rdf:resource="http://identifiers.org/CHEBI:64075"/>
                  <rdf:li rdf:resource="http://identifiers.org/metacyc.compound:CPD0-2472"/>
                  <rdf:li rdf:resource="http://identifiers.org/metanetx.chemical:MNXM5377"/>
                  <rdf:li rdf:resource="http://identifiers.org/seed.compound:cpd26514"/>
                </rdf:Bag>
              </bqbiol:is>
            </rdf:Description>
          </rdf:RDF>
        </annotation>
      </species>
      <species metaid="M_mql8_c[c]" sboTerm="SBO:0000247" id="M_mql8_c[c]" name="M_mql8_c[c]" hasOnlySubstanceUnits="true" boundaryCondition="false" constant="false"/>
      <species metaid="C00001[c]" sboTerm="SBO:0000247" id="C00001[c]" name="H2O; Water" hasOnlySubstanceUnits="true" boundaryCondition="false" constant="false">
        <annotation>
          <rdf:RDF xmlns:rdf="http://www.w3.org/1999/02/22-rdf-syntax-ns#" xmlns:dcterms="http://purl.org/dc/terms/" xmlns:vCard="http://www.w3.org/2001/vcard-rdf/3.0#" xmlns:vCard4="http://www.w3.org/2006/vcard/ns#" xmlns:bqbiol="http://biomodels.net/biology-qualifiers/" xmlns:bqmodel="http://biomodels.net/model-qualifiers/">
            <rdf:Description rdf:about="#C00001[c]">
              <bqbiol:is>
                <rdf:Bag>
                  <rdf:li rdf:resource="http://identifiers.org/CHEBI:15377"/>
                  <rdf:li rdf:resource="http://identifiers.org/CHEBI:29374"/>
                  <rdf:li rdf:resource="http://identifiers.org/CHEBI:29375"/>
                  <rdf:li rdf:resource="http://identifiers.org/CHEBI:33806"/>
                  <rdf:li rdf:resource="http://identifiers.org/CHEBI:33811"/>
                  <rdf:li rdf:resource="http://identifiers.org/CHEBI:33813"/>
                  <rdf:li rdf:resource="http://identifiers.org/CHEBI:41981"/>
                  <rdf:li rdf:resource="http://identifiers.org/bigg.metabolite:h2o"/>
                  <rdf:li rdf:resource="http://identifiers.org/envipath:5882df9c-dae1-4d80-a40e-db4724271456/compound/969d0227-3069-4e44-9525-7ae7bad84170"/>
                  <rdf:li rdf:resource="http://identifiers.org/envipath:650babc9-9d68-4b73-9332-11972ca26f7b/compound/799908db-b8c9-4982-86cb-1f225e2ad08c"/>
                  <rdf:li rdf:resource="http://identifiers.org/envipath:650babc9-9d68-4b73-9332-11972ca26f7b/compound/e7f34a8e-cded-4793-b6d5-792335b38636"/>
                  <rdf:li rdf:resource="http://identifiers.org/hmdb:HMDB0002111"/>
                  <rdf:li rdf:resource="http://identifiers.org/kegg.drug:D00001"/>
                  <rdf:li rdf:resource="http://identifiers.org/kegg.drug:D03703"/>
                  <rdf:li rdf:resource="http://identifiers.org/kegg.drug:D06249"/>
                  <rdf:li rdf:resource="http://identifiers.org/kegg.drug:D06322"/>
                  <rdf:li rdf:resource="http://identifiers.org/metacyc.compound:WATER"/>
                  <rdf:li rdf:resource="http://identifiers.org/metanetx.chemical:WATER"/>
                  <rdf:li rdf:resource="http://identifiers.org/reactome:R-ALL-109276"/>
                  <rdf:li rdf:resource="http://identifiers.org/reactome:R-ALL-113518"/>
                  <rdf:li rdf:resource="http://identifiers.org/reactome:R-ALL-113519"/>
                  <rdf:li rdf:resource="http://identifiers.org/reactome:R-ALL-113521"/>
                  <rdf:li rdf:resource="http://identifiers.org/reactome:R-ALL-141343"/>
                  <rdf:li rdf:resource="http://identifiers.org/reactome:R-ALL-1605715"/>
                  <rdf:li rdf:resource="http://identifiers.org/reactome:R-ALL-189422"/>
                  <rdf:li rdf:resource="http://identifiers.org/reactome:R-ALL-2022884"/>
                  <rdf:li rdf:resource="http://identifiers.org/reactome:R-ALL-2429665"/>
                  <rdf:li rdf:resource="http://identifiers.org/reactome:R-ALL-29356"/>
                  <rdf:li rdf:resource="http://identifiers.org/reactome:R-ALL-351603"/>
                  <rdf:li rdf:resource="http://identifiers.org/reactome:R-ALL-5668574"/>
                  <rdf:li rdf:resource="http://identifiers.org/sabiork.compound:40"/>
                  <rdf:li rdf:resource="http://identifiers.org/seed.compound:cpd00001"/>
                </rdf:Bag>
              </bqbiol:is>
            </rdf:Description>
          </rdf:RDF>
        </annotation>
      </species>
      <species metaid="C00007[c]" sboTerm="SBO:0000247" id="C00007[c]" name="Oxygen; O2" hasOnlySubstanceUnits="true" boundaryCondition="false" constant="false">
        <annotation>
          <rdf:RDF xmlns:rdf="http://www.w3.org/1999/02/22-rdf-syntax-ns#" xmlns:dcterms="http://purl.org/dc/terms/" xmlns:vCard="http://www.w3.org/2001/vcard-rdf/3.0#" xmlns:vCard4="http://www.w3.org/2006/vcard/ns#" xmlns:bqbiol="http://biomodels.net/biology-qualifiers/" xmlns:bqmodel="http://biomodels.net/model-qualifiers/">
            <rdf:Description rdf:about="#C00007[c]">
              <bqbiol:is>
                <rdf:Bag>
                  <rdf:li rdf:resource="http://identifiers.org/CHEBI:15379"/>
                  <rdf:li rdf:resource="http://identifiers.org/CHEBI:26689"/>
                  <rdf:li rdf:resource="http://identifiers.org/CHEBI:29793"/>
                  <rdf:li rdf:resource="http://identifiers.org/bigg.metabolite:o2"/>
                  <rdf:li rdf:resource="http://identifiers.org/envipath:5882df9c-dae1-4d80-a40e-db4724271456/compound/d5d12248-82d3-4cf3-b7d0-2e3d096768b4"/>
                  <rdf:li rdf:resource="http://identifiers.org/hmdb:HMDB0001377"/>
                  <rdf:li rdf:resource="http://identifiers.org/kegg.drug:D00003"/>
                  <rdf:li rdf:resource="http://identifiers.org/metacyc.compound:OXYGEN-MOLECULE"/>
                  <rdf:li rdf:resource="http://identifiers.org/metanetx.chemical:MNXM735438"/>
                  <rdf:li rdf:resource="http://identifiers.org/reactome:R-ALL-113533"/>
                  <rdf:li rdf:resource="http://identifiers.org/reactome:R-ALL-113534"/>
                  <rdf:li rdf:resource="http://identifiers.org/reactome:R-ALL-113535"/>
                  <rdf:li rdf:resource="http://identifiers.org/reactome:R-ALL-113685"/>
                  <rdf:li rdf:resource="http://identifiers.org/reactome:R-ALL-1236709"/>
                  <rdf:li rdf:resource="http://identifiers.org/reactome:R-ALL-189461"/>
                  <rdf:li rdf:resource="http://identifiers.org/reactome:R-ALL-2230955"/>
                  <rdf:li rdf:resource="http://identifiers.org/reactome:R-ALL-29368"/>
                  <rdf:li rdf:resource="http://identifiers.org/reactome:R-ALL-351593"/>
                  <rdf:li rdf:resource="http://identifiers.org/reactome:R-ALL-352327"/>
                  <rdf:li rdf:resource="http://identifiers.org/reactome:R-ALL-5668566"/>
                  <rdf:li rdf:resource="http://identifiers.org/sabiork.compound:1264"/>
                  <rdf:li rdf:resource="http://identifiers.org/seed.compound:cpd00007"/>
                </rdf:Bag>
              </bqbiol:is>
            </rdf:Description>
          </rdf:RDF>
        </annotation>
      </species>
      <species metaid="C00011[c]" sboTerm="SBO:0000247" id="C00011[c]" name="CO2; Carbon dioxide" hasOnlySubstanceUnits="true" boundaryCondition="false" constant="false">
        <annotation>
          <rdf:RDF xmlns:rdf="http://www.w3.org/1999/02/22-rdf-syntax-ns#" xmlns:dcterms="http://purl.org/dc/terms/" xmlns:vCard="http://www.w3.org/2001/vcard-rdf/3.0#" xmlns:vCard4="http://www.w3.org/2006/vcard/ns#" xmlns:bqbiol="http://biomodels.net/biology-qualifiers/" xmlns:bqmodel="http://biomodels.net/model-qualifiers/">
            <rdf:Description rdf:about="#C00011[c]">
              <bqbiol:is>
                <rdf:Bag>
                  <rdf:li rdf:resource="http://identifiers.org/CHEBI:139538"/>
                  <rdf:li rdf:resource="http://identifiers.org/CHEBI:16526"/>
                  <rdf:li rdf:resource="http://identifiers.org/bigg.metabolite:co2"/>
                  <rdf:li rdf:resource="http://identifiers.org/envipath:32de3cf4-e3e6-4168-956e-32fa5ddb0ce1/compound/05f60af4-0a3f-4ead-9a29-33bb0f123379"/>
                  <rdf:li rdf:resource="http://identifiers.org/envipath:650babc9-9d68-4b73-9332-11972ca26f7b/compound/2ec3da94-5f50-4525-81b1-5607c5c7a3d3"/>
                  <rdf:li rdf:resource="http://identifiers.org/hmdb:HMDB0001967"/>
                  <rdf:li rdf:resource="http://identifiers.org/kegg.drug:D00004"/>
                  <rdf:li rdf:resource="http://identifiers.org/metacyc.compound:CARBON-DIOXIDE"/>
                  <rdf:li rdf:resource="http://identifiers.org/metanetx.chemical:MNXM13"/>
                  <rdf:li rdf:resource="http://identifiers.org/reactome:R-ALL-113528"/>
                  <rdf:li rdf:resource="http://identifiers.org/reactome:R-ALL-1237009"/>
                  <rdf:li rdf:resource="http://identifiers.org/reactome:R-ALL-159751"/>
                  <rdf:li rdf:resource="http://identifiers.org/reactome:R-ALL-159942"/>
                  <rdf:li rdf:resource="http://identifiers.org/reactome:R-ALL-189480"/>
                  <rdf:li rdf:resource="http://identifiers.org/reactome:R-ALL-29376"/>
                  <rdf:li rdf:resource="http://identifiers.org/reactome:R-ALL-389536"/>
                  <rdf:li rdf:resource="http://identifiers.org/reactome:R-ALL-5668565"/>
                  <rdf:li rdf:resource="http://identifiers.org/sabiork.compound:1266"/>
                  <rdf:li rdf:resource="http://identifiers.org/seed.compound:cpd00011"/>
                </rdf:Bag>
              </bqbiol:is>
            </rdf:Description>
          </rdf:RDF>
        </annotation>
      </species>
      <species metaid="C00014[c]" sboTerm="SBO:0000247" id="C00014[c]" name="Ammonia; NH3" hasOnlySubstanceUnits="true" boundaryCondition="false" constant="false">
        <annotation>
          <rdf:RDF xmlns:rdf="http://www.w3.org/1999/02/22-rdf-syntax-ns#" xmlns:dcterms="http://purl.org/dc/terms/" xmlns:vCard="http://www.w3.org/2001/vcard-rdf/3.0#" xmlns:vCard4="http://www.w3.org/2006/vcard/ns#" xmlns:bqbiol="http://biomodels.net/biology-qualifiers/" xmlns:bqmodel="http://biomodels.net/model-qualifiers/">
            <rdf:Description rdf:about="#C00014[c]">
              <bqbiol:is>
                <rdf:Bag>
                  <rdf:li rdf:resource="http://identifiers.org/CHEBI:135980"/>
                  <rdf:li rdf:resource="http://identifiers.org/CHEBI:16134"/>
                  <rdf:li rdf:resource="http://identifiers.org/CHEBI:28938"/>
                  <rdf:li rdf:resource="http://identifiers.org/bigg.metabolite:nh3"/>
                  <rdf:li rdf:resource="http://identifiers.org/bigg.metabolite:nh4"/>
                  <rdf:li rdf:resource="http://identifiers.org/envipath:32de3cf4-e3e6-4168-956e-32fa5ddb0ce1/compound/41e4c903-407f-49f7-bf6b-0a94d39fa3a7"/>
                  <rdf:li rdf:resource="http://identifiers.org/envipath:5882df9c-dae1-4d80-a40e-db4724271456/compound/27a89bdf-42f7-478f-91d8-e39881581096"/>
                  <rdf:li rdf:resource="http://identifiers.org/envipath:650babc9-9d68-4b73-9332-11972ca26f7b/compound/96667bd9-aeae-4e8f-89d3-100d0396af05"/>
                  <rdf:li rdf:resource="http://identifiers.org/hmdb:HMDB0000051"/>
                  <rdf:li rdf:resource="http://identifiers.org/hmdb:HMDB0041827"/>
                  <rdf:li rdf:resource="http://identifiers.org/kegg.compound:C01342"/>
                  <rdf:li rdf:resource="http://identifiers.org/kegg.drug:D02915"/>
                  <rdf:li rdf:resource="http://identifiers.org/kegg.drug:D02916"/>
                  <rdf:li rdf:resource="http://identifiers.org/metacyc.compound:AMMONIA"/>
                  <rdf:li rdf:resource="http://identifiers.org/metacyc.compound:AMMONIUM"/>
                  <rdf:li rdf:resource="http://identifiers.org/metanetx.chemical:MNXM729302"/>
                  <rdf:li rdf:resource="http://identifiers.org/reactome:R-ALL-113561"/>
                  <rdf:li rdf:resource="http://identifiers.org/reactome:R-ALL-140912"/>
                  <rdf:li rdf:resource="http://identifiers.org/reactome:R-ALL-2022135"/>
                  <rdf:li rdf:resource="http://identifiers.org/reactome:R-ALL-29382"/>
                  <rdf:li rdf:resource="http://identifiers.org/reactome:R-ALL-31633"/>
                  <rdf:li rdf:resource="http://identifiers.org/reactome:R-ALL-389843"/>
                  <rdf:li rdf:resource="http://identifiers.org/reactome:R-ALL-76230"/>
                  <rdf:li rdf:resource="http://identifiers.org/sabiork.compound:1268"/>
                  <rdf:li rdf:resource="http://identifiers.org/sabiork.compound:43"/>
                  <rdf:li rdf:resource="http://identifiers.org/seed.compound:cpd00013"/>
                  <rdf:li rdf:resource="http://identifiers.org/seed.compound:cpd19013"/>
                </rdf:Bag>
              </bqbiol:is>
            </rdf:Description>
          </rdf:RDF>
        </annotation>
      </species>
      <species metaid="C00013[c]" sboTerm="SBO:0000247" id="C00013[c]" name="Diphosphate; Diphosphoric acid; Pyrophosphate; Pyrophosphoric acid; PPi" hasOnlySubstanceUnits="true" boundaryCondition="false" constant="false">
        <annotation>
          <rdf:RDF xmlns:rdf="http://www.w3.org/1999/02/22-rdf-syntax-ns#" xmlns:dcterms="http://purl.org/dc/terms/" xmlns:vCard="http://www.w3.org/2001/vcard-rdf/3.0#" xmlns:vCard4="http://www.w3.org/2006/vcard/ns#" xmlns:bqbiol="http://biomodels.net/biology-qualifiers/" xmlns:bqmodel="http://biomodels.net/model-qualifiers/">
            <rdf:Description rdf:about="#C00013[c]">
              <bqbiol:is>
                <rdf:Bag>
                  <rdf:li rdf:resource="http://identifiers.org/CHEBI:18361"/>
                  <rdf:li rdf:resource="http://identifiers.org/CHEBI:29888"/>
                  <rdf:li rdf:resource="http://identifiers.org/CHEBI:33017"/>
                  <rdf:li rdf:resource="http://identifiers.org/CHEBI:33019"/>
                  <rdf:li rdf:resource="http://identifiers.org/CHEBI:45212"/>
                  <rdf:li rdf:resource="http://identifiers.org/bigg.metabolite:ppi"/>
                  <rdf:li rdf:resource="http://identifiers.org/hmdb:HMDB0000250"/>
                  <rdf:li rdf:resource="http://identifiers.org/metacyc.compound:PPI"/>
                  <rdf:li rdf:resource="http://identifiers.org/metacyc.compound:PYROPHOSPHATE-GROUP"/>
                  <rdf:li rdf:resource="http://identifiers.org/metanetx.chemical:MNXM11"/>
                  <rdf:li rdf:resource="http://identifiers.org/reactome:R-ALL-111294"/>
                  <rdf:li rdf:resource="http://identifiers.org/reactome:R-ALL-113541"/>
                  <rdf:li rdf:resource="http://identifiers.org/reactome:R-ALL-113542"/>
                  <rdf:li rdf:resource="http://identifiers.org/reactome:R-ALL-114654"/>
                  <rdf:li rdf:resource="http://identifiers.org/reactome:R-ALL-159450"/>
                  <rdf:li rdf:resource="http://identifiers.org/reactome:R-ALL-2046049"/>
                  <rdf:li rdf:resource="http://identifiers.org/reactome:R-ALL-389593"/>
                  <rdf:li rdf:resource="http://identifiers.org/sabiork.compound:1267"/>
                  <rdf:li rdf:resource="http://identifiers.org/seed.compound:cpd00012"/>
                  <rdf:li rdf:resource="http://identifiers.org/seed.compound:cpd27828"/>
                </rdf:Bag>
              </bqbiol:is>
            </rdf:Description>
          </rdf:RDF>
        </annotation>
      </species>
      <species metaid="C00009[c]" sboTerm="SBO:0000247" id="C00009[c]" name="Orthophosphate; Phosphate; Phosphoric acid; Orthophosphoric acid" hasOnlySubstanceUnits="true" boundaryCondition="false" constant="false">
        <annotation>
          <rdf:RDF xmlns:rdf="http://www.w3.org/1999/02/22-rdf-syntax-ns#" xmlns:dcterms="http://purl.org/dc/terms/" xmlns:vCard="http://www.w3.org/2001/vcard-rdf/3.0#" xmlns:vCard4="http://www.w3.org/2006/vcard/ns#" xmlns:bqbiol="http://biomodels.net/biology-qualifiers/" xmlns:bqmodel="http://biomodels.net/model-qualifiers/">
            <rdf:Description rdf:about="#C00009[c]">
              <bqbiol:is>
                <rdf:Bag>
                  <rdf:li rdf:resource="http://identifiers.org/CHEBI:18367"/>
                  <rdf:li rdf:resource="http://identifiers.org/CHEBI:26020"/>
                  <rdf:li rdf:resource="http://identifiers.org/CHEBI:26078"/>
                  <rdf:li rdf:resource="http://identifiers.org/CHEBI:35780"/>
                  <rdf:li rdf:resource="http://identifiers.org/CHEBI:39745"/>
                  <rdf:li rdf:resource="http://identifiers.org/CHEBI:43474"/>
                  <rdf:li rdf:resource="http://identifiers.org/bigg.metabolite:pi"/>
                  <rdf:li rdf:resource="http://identifiers.org/envipath:32de3cf4-e3e6-4168-956e-32fa5ddb0ce1/compound/c581b2ce-6238-45de-abc0-60ca8d47ed04"/>
                  <rdf:li rdf:resource="http://identifiers.org/envipath:5882df9c-dae1-4d80-a40e-db4724271456/compound/84684967-eade-48d4-b25d-c4aede0a0836"/>
                  <rdf:li rdf:resource="http://identifiers.org/envipath:5882df9c-dae1-4d80-a40e-db4724271456/compound/ad82c39b-2edb-4953-b971-79a2d2ea6e26"/>
                  <rdf:li rdf:resource="http://identifiers.org/envipath:650babc9-9d68-4b73-9332-11972ca26f7b/compound/aac01fea-4223-49c1-8b12-cd50f11ebfc8"/>
                  <rdf:li rdf:resource="http://identifiers.org/envipath:650babc9-9d68-4b73-9332-11972ca26f7b/compound/db5219ee-60cb-4370-b066-340c9faf069c"/>
                  <rdf:li rdf:resource="http://identifiers.org/hmdb:HMDB0001429"/>
                  <rdf:li rdf:resource="http://identifiers.org/kegg.drug:D05467"/>
                  <rdf:li rdf:resource="http://identifiers.org/metacyc.compound:CPD-16459"/>
                  <rdf:li rdf:resource="http://identifiers.org/metacyc.compound:CPD-20124"/>
                  <rdf:li rdf:resource="http://identifiers.org/metacyc.compound:Isoprenoid-Derivatives"/>
                  <rdf:li rdf:resource="http://identifiers.org/metacyc.compound:PHOSPHATE-GROUP"/>
                  <rdf:li rdf:resource="http://identifiers.org/metacyc.compound:Pi"/>
                  <rdf:li rdf:resource="http://identifiers.org/metanetx.chemical:MNXM9"/>
                  <rdf:li rdf:resource="http://identifiers.org/reactome:R-ALL-109277"/>
                  <rdf:li rdf:resource="http://identifiers.org/reactome:R-ALL-1132287"/>
                  <rdf:li rdf:resource="http://identifiers.org/reactome:R-ALL-113548"/>
                  <rdf:li rdf:resource="http://identifiers.org/reactome:R-ALL-113550"/>
                  <rdf:li rdf:resource="http://identifiers.org/reactome:R-ALL-113551"/>
                  <rdf:li rdf:resource="http://identifiers.org/reactome:R-ALL-114640"/>
                  <rdf:li rdf:resource="http://identifiers.org/reactome:R-ALL-2255331"/>
                  <rdf:li rdf:resource="http://identifiers.org/reactome:R-ALL-29372"/>
                  <rdf:li rdf:resource="http://identifiers.org/reactome:R-ALL-5228339"/>
                  <rdf:li rdf:resource="http://identifiers.org/reactome:R-ALL-947590"/>
                  <rdf:li rdf:resource="http://identifiers.org/sabiork.compound:36"/>
                  <rdf:li rdf:resource="http://identifiers.org/seed.compound:cpd00009"/>
                  <rdf:li rdf:resource="http://identifiers.org/seed.compound:cpd27787"/>
                </rdf:Bag>
              </bqbiol:is>
            </rdf:Description>
          </rdf:RDF>
        </annotation>
      </species>
      <species metaid="C00080[c]" sboTerm="SBO:0000247" id="C00080[c]" name="H+; Hydron" hasOnlySubstanceUnits="true" boundaryCondition="false" constant="false">
        <annotation>
          <rdf:RDF xmlns:rdf="http://www.w3.org/1999/02/22-rdf-syntax-ns#" xmlns:dcterms="http://purl.org/dc/terms/" xmlns:vCard="http://www.w3.org/2001/vcard-rdf/3.0#" xmlns:vCard4="http://www.w3.org/2006/vcard/ns#" xmlns:bqbiol="http://biomodels.net/biology-qualifiers/" xmlns:bqmodel="http://biomodels.net/model-qualifiers/">
            <rdf:Description rdf:about="#C00080[c]">
              <bqbiol:is>
                <rdf:Bag>
                  <rdf:li rdf:resource="http://identifiers.org/CHEBI:15378"/>
                  <rdf:li rdf:resource="http://identifiers.org/CHEBI:24636"/>
                  <rdf:li rdf:resource="http://identifiers.org/CHEBI:29233"/>
                  <rdf:li rdf:resource="http://identifiers.org/CHEBI:29234"/>
                  <rdf:li rdf:resource="http://identifiers.org/bigg.metabolite:h"/>
                  <rdf:li rdf:resource="http://identifiers.org/hmdb:HMDB0059597"/>
                  <rdf:li rdf:resource="http://identifiers.org/metacyc.compound:PROTON"/>
                  <rdf:li rdf:resource="http://identifiers.org/metanetx.chemical:MNXM1"/>
                  <rdf:li rdf:resource="http://identifiers.org/reactome:R-ALL-1132304"/>
                  <rdf:li rdf:resource="http://identifiers.org/reactome:R-ALL-113529"/>
                  <rdf:li rdf:resource="http://identifiers.org/reactome:R-ALL-1470067"/>
                  <rdf:li rdf:resource="http://identifiers.org/reactome:R-ALL-156540"/>
                  <rdf:li rdf:resource="http://identifiers.org/reactome:R-ALL-1614597"/>
                  <rdf:li rdf:resource="http://identifiers.org/reactome:R-ALL-163953"/>
                  <rdf:li rdf:resource="http://identifiers.org/reactome:R-ALL-193465"/>
                  <rdf:li rdf:resource="http://identifiers.org/reactome:R-ALL-194688"/>
                  <rdf:li rdf:resource="http://identifiers.org/reactome:R-ALL-2000349"/>
                  <rdf:li rdf:resource="http://identifiers.org/reactome:R-ALL-2429673"/>
                  <rdf:li rdf:resource="http://identifiers.org/reactome:R-ALL-2872447"/>
                  <rdf:li rdf:resource="http://identifiers.org/reactome:R-ALL-351626"/>
                  <rdf:li rdf:resource="http://identifiers.org/reactome:R-ALL-372511"/>
                  <rdf:li rdf:resource="http://identifiers.org/reactome:R-ALL-374900"/>
                  <rdf:li rdf:resource="http://identifiers.org/reactome:R-ALL-425969"/>
                  <rdf:li rdf:resource="http://identifiers.org/reactome:R-ALL-425978"/>
                  <rdf:li rdf:resource="http://identifiers.org/reactome:R-ALL-425999"/>
                  <rdf:li rdf:resource="http://identifiers.org/reactome:R-ALL-427899"/>
                  <rdf:li rdf:resource="http://identifiers.org/reactome:R-ALL-428040"/>
                  <rdf:li rdf:resource="http://identifiers.org/reactome:R-ALL-428548"/>
                  <rdf:li rdf:resource="http://identifiers.org/reactome:R-ALL-5228597"/>
                  <rdf:li rdf:resource="http://identifiers.org/reactome:R-ALL-5244410"/>
                  <rdf:li rdf:resource="http://identifiers.org/reactome:R-ALL-5668577"/>
                  <rdf:li rdf:resource="http://identifiers.org/reactome:R-ALL-70106"/>
                  <rdf:li rdf:resource="http://identifiers.org/reactome:R-ALL-74722"/>
                  <rdf:li rdf:resource="http://identifiers.org/sabiork.compound:39"/>
                  <rdf:li rdf:resource="http://identifiers.org/seed.compound:cpd00067"/>
                </rdf:Bag>
              </bqbiol:is>
            </rdf:Description>
          </rdf:RDF>
        </annotation>
      </species>
      <species metaid="C00059[c]" sboTerm="SBO:0000247" id="C00059[c]" name="Sulfate; Sulfuric acid" hasOnlySubstanceUnits="true" boundaryCondition="false" constant="false">
        <annotation>
          <rdf:RDF xmlns:rdf="http://www.w3.org/1999/02/22-rdf-syntax-ns#" xmlns:dcterms="http://purl.org/dc/terms/" xmlns:vCard="http://www.w3.org/2001/vcard-rdf/3.0#" xmlns:vCard4="http://www.w3.org/2006/vcard/ns#" xmlns:bqbiol="http://biomodels.net/biology-qualifiers/" xmlns:bqmodel="http://biomodels.net/model-qualifiers/">
            <rdf:Description rdf:about="#C00059[c]">
              <bqbiol:is>
                <rdf:Bag>
                  <rdf:li rdf:resource="http://identifiers.org/CHEBI:16189"/>
                  <rdf:li rdf:resource="http://identifiers.org/CHEBI:26836"/>
                  <rdf:li rdf:resource="http://identifiers.org/CHEBI:45696"/>
                  <rdf:li rdf:resource="http://identifiers.org/bigg.metabolite:so4"/>
                  <rdf:li rdf:resource="http://identifiers.org/envipath:650babc9-9d68-4b73-9332-11972ca26f7b/compound/cf4fcd19-f2cb-4d92-aa67-323762e3b269"/>
                  <rdf:li rdf:resource="http://identifiers.org/hmdb:HMDB0001448"/>
                  <rdf:li rdf:resource="http://identifiers.org/kegg.drug:D05963"/>
                  <rdf:li rdf:resource="http://identifiers.org/metacyc.compound:HSO4"/>
                  <rdf:li rdf:resource="http://identifiers.org/metacyc.compound:SULFATE"/>
                  <rdf:li rdf:resource="http://identifiers.org/metanetx.chemical:MNXM58"/>
                  <rdf:li rdf:resource="http://identifiers.org/reactome:R-ALL-1606845"/>
                  <rdf:li rdf:resource="http://identifiers.org/reactome:R-ALL-1609649"/>
                  <rdf:li rdf:resource="http://identifiers.org/reactome:R-ALL-1614584"/>
                  <rdf:li rdf:resource="http://identifiers.org/reactome:R-ALL-174375"/>
                  <rdf:li rdf:resource="http://identifiers.org/reactome:R-ALL-427648"/>
                  <rdf:li rdf:resource="http://identifiers.org/sabiork.compound:1759"/>
                  <rdf:li rdf:resource="http://identifiers.org/seed.compound:cpd00048"/>
                  <rdf:li rdf:resource="http://identifiers.org/seed.compound:cpd29301"/>
                </rdf:Bag>
              </bqbiol:is>
            </rdf:Description>
          </rdf:RDF>
        </annotation>
      </species>
      <species metaid="C00031[c]" sboTerm="SBO:0000247" id="C00031[c]" name="D-Glucose; Grape sugar; Dextrose; Glucose; D-Glucopyranose" hasOnlySubstanceUnits="true" boundaryCondition="false" constant="false">
        <annotation>
          <rdf:RDF xmlns:rdf="http://www.w3.org/1999/02/22-rdf-syntax-ns#" xmlns:dcterms="http://purl.org/dc/terms/" xmlns:vCard="http://www.w3.org/2001/vcard-rdf/3.0#" xmlns:vCard4="http://www.w3.org/2006/vcard/ns#" xmlns:bqbiol="http://biomodels.net/biology-qualifiers/" xmlns:bqmodel="http://biomodels.net/model-qualifiers/">
            <rdf:Description rdf:about="#C00031[c]">
              <bqbiol:is>
                <rdf:Bag>
                  <rdf:li rdf:resource="http://identifiers.org/CHEBI:4167"/>
                  <rdf:li rdf:resource="http://identifiers.org/bigg.metabolite:glc__D"/>
                  <rdf:li rdf:resource="http://identifiers.org/hmdb:HMDB0000122"/>
                  <rdf:li rdf:resource="http://identifiers.org/kegg.drug:D00009"/>
                  <rdf:li rdf:resource="http://identifiers.org/metacyc.compound:Glucopyranose"/>
                  <rdf:li rdf:resource="http://identifiers.org/metacyc.compound:Hederagenin-Monoglucosides"/>
                  <rdf:li rdf:resource="http://identifiers.org/metacyc.compound:Soyasapogenol-B-Monoglucosides"/>
                  <rdf:li rdf:resource="http://identifiers.org/metacyc.compound:Soyasapogenol-E-Monoglucosides"/>
                  <rdf:li rdf:resource="http://identifiers.org/metanetx.chemical:MNXM1105029"/>
                  <rdf:li rdf:resource="http://identifiers.org/sabiork.compound:1407"/>
                  <rdf:li rdf:resource="http://identifiers.org/seed.compound:cpd00027"/>
                </rdf:Bag>
              </bqbiol:is>
            </rdf:Description>
          </rdf:RDF>
        </annotation>
      </species>
      <species metaid="C00267[c]" sboTerm="SBO:0000247" id="C00267[c]" name="alpha-D-Glucose" hasOnlySubstanceUnits="true" boundaryCondition="false" constant="false">
        <annotation>
          <rdf:RDF xmlns:rdf="http://www.w3.org/1999/02/22-rdf-syntax-ns#" xmlns:dcterms="http://purl.org/dc/terms/" xmlns:vCard="http://www.w3.org/2001/vcard-rdf/3.0#" xmlns:vCard4="http://www.w3.org/2006/vcard/ns#" xmlns:bqbiol="http://biomodels.net/biology-qualifiers/" xmlns:bqmodel="http://biomodels.net/model-qualifiers/">
            <rdf:Description rdf:about="#C00267[c]">
              <bqbiol:is>
                <rdf:Bag>
                  <rdf:li rdf:resource="http://identifiers.org/CHEBI:17925"/>
                  <rdf:li rdf:resource="http://identifiers.org/CHEBI:88300"/>
                  <rdf:li rdf:resource="http://identifiers.org/bigg.metabolite:Glc_aD"/>
                  <rdf:li rdf:resource="http://identifiers.org/bigg.metabolite:glc__aD"/>
                  <rdf:li rdf:resource="http://identifiers.org/envipath:32de3cf4-e3e6-4168-956e-32fa5ddb0ce1/compound/bee44ace-e680-4580-8d73-374e54ae70f8"/>
                  <rdf:li rdf:resource="http://identifiers.org/hmdb:HMDB0003345"/>
                  <rdf:li rdf:resource="http://identifiers.org/metacyc.compound:ALPHA-GLUCOSE"/>
                  <rdf:li rdf:resource="http://identifiers.org/metanetx.chemical:MNXM1105027"/>
                  <rdf:li rdf:resource="http://identifiers.org/reactome:R-ALL-113780"/>
                  <rdf:li rdf:resource="http://identifiers.org/reactome:R-ALL-1605745"/>
                  <rdf:li rdf:resource="http://identifiers.org/reactome:R-ALL-170829"/>
                  <rdf:li rdf:resource="http://identifiers.org/reactome:R-ALL-70113"/>
                  <rdf:li rdf:resource="http://identifiers.org/reactome:R-ALL-70115"/>
                  <rdf:li rdf:resource="http://identifiers.org/reactome:R-ALL-964746"/>
                  <rdf:li rdf:resource="http://identifiers.org/sabiork.compound:1364"/>
                  <rdf:li rdf:resource="http://identifiers.org/seed.compound:cpd19001"/>
                </rdf:Bag>
              </bqbiol:is>
            </rdf:Description>
          </rdf:RDF>
        </annotation>
      </species>
      <species metaid="C00221[c]" sboTerm="SBO:0000247" id="C00221[c]" name="beta-D-Glucose; beta-D-Glucopyranose" hasOnlySubstanceUnits="true" boundaryCondition="false" constant="false">
        <annotation>
          <rdf:RDF xmlns:rdf="http://www.w3.org/1999/02/22-rdf-syntax-ns#" xmlns:dcterms="http://purl.org/dc/terms/" xmlns:vCard="http://www.w3.org/2001/vcard-rdf/3.0#" xmlns:vCard4="http://www.w3.org/2006/vcard/ns#" xmlns:bqbiol="http://biomodels.net/biology-qualifiers/" xmlns:bqmodel="http://biomodels.net/model-qualifiers/">
            <rdf:Description rdf:about="#C00221[c]">
              <bqbiol:is>
                <rdf:Bag>
                  <rdf:li rdf:resource="http://identifiers.org/CHEBI:15903"/>
                  <rdf:li rdf:resource="http://identifiers.org/bigg.metabolite:glc_D_B"/>
                  <rdf:li rdf:resource="http://identifiers.org/bigg.metabolite:glc__bD"/>
                  <rdf:li rdf:resource="http://identifiers.org/metacyc.compound:GLC"/>
                  <rdf:li rdf:resource="http://identifiers.org/metanetx.chemical:MNXM1105026"/>
                  <rdf:li rdf:resource="http://identifiers.org/sabiork.compound:1378"/>
                  <rdf:li rdf:resource="http://identifiers.org/seed.compound:cpd00190"/>
                </rdf:Bag>
              </bqbiol:is>
            </rdf:Description>
          </rdf:RDF>
        </annotation>
      </species>
      <species metaid="C00002[c]" sboTerm="SBO:0000247" id="C00002[c]" name="ATP; Adenosine 5&apos;-triphosphate" hasOnlySubstanceUnits="true" boundaryCondition="false" constant="false">
        <annotation>
          <rdf:RDF xmlns:rdf="http://www.w3.org/1999/02/22-rdf-syntax-ns#" xmlns:dcterms="http://purl.org/dc/terms/" xmlns:vCard="http://www.w3.org/2001/vcard-rdf/3.0#" xmlns:vCard4="http://www.w3.org/2006/vcard/ns#" xmlns:bqbiol="http://biomodels.net/biology-qualifiers/" xmlns:bqmodel="http://biomodels.net/model-qualifiers/">
            <rdf:Description rdf:about="#C00002[c]">
              <bqbiol:is>
                <rdf:Bag>
                  <rdf:li rdf:resource="http://identifiers.org/CHEBI:15422"/>
                  <rdf:li rdf:resource="http://identifiers.org/CHEBI:237958"/>
                  <rdf:li rdf:resource="http://identifiers.org/CHEBI:30616"/>
                  <rdf:li rdf:resource="http://identifiers.org/CHEBI:57299"/>
                  <rdf:li rdf:resource="http://identifiers.org/bigg.metabolite:atp"/>
                  <rdf:li rdf:resource="http://identifiers.org/hmdb:HMDB0000538"/>
                  <rdf:li rdf:resource="http://identifiers.org/kegg.drug:D08646"/>
                  <rdf:li rdf:resource="http://identifiers.org/metacyc.compound:ATP"/>
                  <rdf:li rdf:resource="http://identifiers.org/metanetx.chemical:MNXM3"/>
                  <rdf:li rdf:resource="http://identifiers.org/reactome:R-ALL-113592"/>
                  <rdf:li rdf:resource="http://identifiers.org/reactome:R-ALL-113593"/>
                  <rdf:li rdf:resource="http://identifiers.org/reactome:R-ALL-114570"/>
                  <rdf:li rdf:resource="http://identifiers.org/reactome:R-ALL-114571"/>
                  <rdf:li rdf:resource="http://identifiers.org/reactome:R-ALL-139836"/>
                  <rdf:li rdf:resource="http://identifiers.org/reactome:R-ALL-211579"/>
                  <rdf:li rdf:resource="http://identifiers.org/reactome:R-ALL-29358"/>
                  <rdf:li rdf:resource="http://identifiers.org/reactome:R-ALL-389573"/>
                  <rdf:li rdf:resource="http://identifiers.org/reactome:R-ALL-5632460"/>
                  <rdf:li rdf:resource="http://identifiers.org/sabiork.compound:34"/>
                  <rdf:li rdf:resource="http://identifiers.org/seed.compound:cpd00002"/>
                </rdf:Bag>
              </bqbiol:is>
            </rdf:Description>
          </rdf:RDF>
        </annotation>
      </species>
      <species metaid="C00008[c]" sboTerm="SBO:0000247" id="C00008[c]" name="ADP; Adenosine 5&apos;-diphosphate" hasOnlySubstanceUnits="true" boundaryCondition="false" constant="false">
        <annotation>
          <rdf:RDF xmlns:rdf="http://www.w3.org/1999/02/22-rdf-syntax-ns#" xmlns:dcterms="http://purl.org/dc/terms/" xmlns:vCard="http://www.w3.org/2001/vcard-rdf/3.0#" xmlns:vCard4="http://www.w3.org/2006/vcard/ns#" xmlns:bqbiol="http://biomodels.net/biology-qualifiers/" xmlns:bqmodel="http://biomodels.net/model-qualifiers/">
            <rdf:Description rdf:about="#C00008[c]">
              <bqbiol:is>
                <rdf:Bag>
                  <rdf:li rdf:resource="http://identifiers.org/CHEBI:16761"/>
                  <rdf:li rdf:resource="http://identifiers.org/CHEBI:456216"/>
                  <rdf:li rdf:resource="http://identifiers.org/CHEBI:87518"/>
                  <rdf:li rdf:resource="http://identifiers.org/bigg.metabolite:adp"/>
                  <rdf:li rdf:resource="http://identifiers.org/hmdb:HMDB0001341"/>
                  <rdf:li rdf:resource="http://identifiers.org/kegg.glycan:G11113"/>
                  <rdf:li rdf:resource="http://identifiers.org/metacyc.compound:ADP"/>
                  <rdf:li rdf:resource="http://identifiers.org/metacyc.compound:ADP-GROUP"/>
                  <rdf:li rdf:resource="http://identifiers.org/metanetx.chemical:MNXM40333"/>
                  <rdf:li rdf:resource="http://identifiers.org/reactome:R-ALL-113581"/>
                  <rdf:li rdf:resource="http://identifiers.org/reactome:R-ALL-113582"/>
                  <rdf:li rdf:resource="http://identifiers.org/reactome:R-ALL-114564"/>
                  <rdf:li rdf:resource="http://identifiers.org/reactome:R-ALL-114565"/>
                  <rdf:li rdf:resource="http://identifiers.org/reactome:R-ALL-196180"/>
                  <rdf:li rdf:resource="http://identifiers.org/reactome:R-ALL-211606"/>
                  <rdf:li rdf:resource="http://identifiers.org/reactome:R-ALL-29370"/>
                  <rdf:li rdf:resource="http://identifiers.org/reactome:R-ALL-5632457"/>
                  <rdf:li rdf:resource="http://identifiers.org/reactome:R-ALL-8931884"/>
                  <rdf:li rdf:resource="http://identifiers.org/sabiork.compound:35"/>
                  <rdf:li rdf:resource="http://identifiers.org/seed.compound:cpd00008"/>
                  <rdf:li rdf:resource="http://identifiers.org/seed.compound:cpd22244"/>
                </rdf:Bag>
              </bqbiol:is>
            </rdf:Description>
          </rdf:RDF>
        </annotation>
      </species>
      <species metaid="C00027[c]" sboTerm="SBO:0000247" id="C00027[c]" name="Hydrogen peroxide; H2O2; Oxydol" hasOnlySubstanceUnits="true" boundaryCondition="false" constant="false">
        <annotation>
          <rdf:RDF xmlns:rdf="http://www.w3.org/1999/02/22-rdf-syntax-ns#" xmlns:dcterms="http://purl.org/dc/terms/" xmlns:vCard="http://www.w3.org/2001/vcard-rdf/3.0#" xmlns:vCard4="http://www.w3.org/2006/vcard/ns#" xmlns:bqbiol="http://biomodels.net/biology-qualifiers/" xmlns:bqmodel="http://biomodels.net/model-qualifiers/">
            <rdf:Description rdf:about="#C00027[c]">
              <bqbiol:is>
                <rdf:Bag>
                  <rdf:li rdf:resource="http://identifiers.org/CHEBI:16240"/>
                  <rdf:li rdf:resource="http://identifiers.org/CHEBI:29192"/>
                  <rdf:li rdf:resource="http://identifiers.org/bigg.metabolite:h2o2"/>
                  <rdf:li rdf:resource="http://identifiers.org/hmdb:HMDB0003125"/>
                  <rdf:li rdf:resource="http://identifiers.org/kegg.drug:D00008"/>
                  <rdf:li rdf:resource="http://identifiers.org/metacyc.compound:HYDROGEN-PEROXIDE"/>
                  <rdf:li rdf:resource="http://identifiers.org/metanetx.chemical:MNXM732620"/>
                  <rdf:li rdf:resource="http://identifiers.org/reactome:R-ALL-113575"/>
                  <rdf:li rdf:resource="http://identifiers.org/reactome:R-ALL-1614617"/>
                  <rdf:li rdf:resource="http://identifiers.org/reactome:R-ALL-189481"/>
                  <rdf:li rdf:resource="http://identifiers.org/reactome:R-ALL-29408"/>
                  <rdf:li rdf:resource="http://identifiers.org/reactome:R-ALL-3341383"/>
                  <rdf:li rdf:resource="http://identifiers.org/reactome:R-ALL-351629"/>
                  <rdf:li rdf:resource="http://identifiers.org/sabiork.compound:1909"/>
                  <rdf:li rdf:resource="http://identifiers.org/seed.compound:cpd00025"/>
                </rdf:Bag>
              </bqbiol:is>
            </rdf:Description>
          </rdf:RDF>
        </annotation>
      </species>
      <species metaid="C01083[c]" sboTerm="SBO:0000247" id="C01083[c]" name="alpha,alpha-Trehalose; alpha,alpha&apos;-Trehalose; Trehalose" hasOnlySubstanceUnits="true" boundaryCondition="false" constant="false">
        <annotation>
          <rdf:RDF xmlns:rdf="http://www.w3.org/1999/02/22-rdf-syntax-ns#" xmlns:dcterms="http://purl.org/dc/terms/" xmlns:vCard="http://www.w3.org/2001/vcard-rdf/3.0#" xmlns:vCard4="http://www.w3.org/2006/vcard/ns#" xmlns:bqbiol="http://biomodels.net/biology-qualifiers/" xmlns:bqmodel="http://biomodels.net/model-qualifiers/">
            <rdf:Description rdf:about="#C01083[c]">
              <bqbiol:is>
                <rdf:Bag>
                  <rdf:li rdf:resource="http://identifiers.org/CHEBI:16551"/>
                  <rdf:li rdf:resource="http://identifiers.org/CHEBI:27082"/>
                  <rdf:li rdf:resource="http://identifiers.org/bigg.metabolite:tre"/>
                  <rdf:li rdf:resource="http://identifiers.org/hmdb:HMDB0000975"/>
                  <rdf:li rdf:resource="http://identifiers.org/hmdb:HMDB0029880"/>
                  <rdf:li rdf:resource="http://identifiers.org/kegg.glycan:G00293"/>
                  <rdf:li rdf:resource="http://identifiers.org/kegg.glycan:G11546"/>
                  <rdf:li rdf:resource="http://identifiers.org/metacyc.compound:CPD-15990"/>
                  <rdf:li rdf:resource="http://identifiers.org/metacyc.compound:TREHALOSE"/>
                  <rdf:li rdf:resource="http://identifiers.org/metanetx.chemical:MNXM1106022"/>
                  <rdf:li rdf:resource="http://identifiers.org/reactome:R-ALL-189078"/>
                  <rdf:li rdf:resource="http://identifiers.org/reactome:R-ALL-868614"/>
                  <rdf:li rdf:resource="http://identifiers.org/sabiork.compound:91"/>
                  <rdf:li rdf:resource="http://identifiers.org/seed.compound:cpd00794"/>
                  <rdf:li rdf:resource="http://identifiers.org/seed.compound:cpd37211"/>
                </rdf:Bag>
              </bqbiol:is>
            </rdf:Description>
          </rdf:RDF>
        </annotation>
      </species>
      <species metaid="C00022[c]" sboTerm="SBO:0000247" id="C00022[c]" name="Pyruvate; Pyruvic acid; 2-Oxopropanoate; 2-Oxopropanoic acid; Pyroracemic acid" hasOnlySubstanceUnits="true" boundaryCondition="false" constant="false">
        <annotation>
          <rdf:RDF xmlns:rdf="http://www.w3.org/1999/02/22-rdf-syntax-ns#" xmlns:dcterms="http://purl.org/dc/terms/" xmlns:vCard="http://www.w3.org/2001/vcard-rdf/3.0#" xmlns:vCard4="http://www.w3.org/2006/vcard/ns#" xmlns:bqbiol="http://biomodels.net/biology-qualifiers/" xmlns:bqmodel="http://biomodels.net/model-qualifiers/">
            <rdf:Description rdf:about="#C00022[c]">
              <bqbiol:is>
                <rdf:Bag>
                  <rdf:li rdf:resource="http://identifiers.org/CHEBI:15361"/>
                  <rdf:li rdf:resource="http://identifiers.org/CHEBI:177913"/>
                  <rdf:li rdf:resource="http://identifiers.org/CHEBI:32816"/>
                  <rdf:li rdf:resource="http://identifiers.org/bigg.metabolite:pyr"/>
                  <rdf:li rdf:resource="http://identifiers.org/envipath:32de3cf4-e3e6-4168-956e-32fa5ddb0ce1/compound/dc01020e-8c7e-4087-9f56-cf8c962b7437"/>
                  <rdf:li rdf:resource="http://identifiers.org/envipath:650babc9-9d68-4b73-9332-11972ca26f7b/compound/ccc99777-54dc-42d4-a97e-009b780d3905"/>
                  <rdf:li rdf:resource="http://identifiers.org/hmdb:HMDB0000243"/>
                  <rdf:li rdf:resource="http://identifiers.org/lipidmaps:LMFA01060077"/>
                  <rdf:li rdf:resource="http://identifiers.org/metacyc.compound:PYRUVATE"/>
                  <rdf:li rdf:resource="http://identifiers.org/metanetx.chemical:MNXM23"/>
                  <rdf:li rdf:resource="http://identifiers.org/reactome:R-ALL-113557"/>
                  <rdf:li rdf:resource="http://identifiers.org/reactome:R-ALL-29398"/>
                  <rdf:li rdf:resource="http://identifiers.org/reactome:R-ALL-389680"/>
                  <rdf:li rdf:resource="http://identifiers.org/reactome:R-ALL-429750"/>
                  <rdf:li rdf:resource="http://identifiers.org/sabiork.compound:33"/>
                  <rdf:li rdf:resource="http://identifiers.org/seed.compound:cpd00020"/>
                </rdf:Bag>
              </bqbiol:is>
            </rdf:Description>
          </rdf:RDF>
        </annotation>
      </species>
      <species metaid="C00068[c]" sboTerm="SBO:0000247" id="C00068[c]" name="Thiamin diphosphate; Thiamine diphosphate; Thiamin pyrophosphate; TPP; ThPP" hasOnlySubstanceUnits="true" boundaryCondition="false" constant="false">
        <annotation>
          <rdf:RDF xmlns:rdf="http://www.w3.org/1999/02/22-rdf-syntax-ns#" xmlns:dcterms="http://purl.org/dc/terms/" xmlns:vCard="http://www.w3.org/2001/vcard-rdf/3.0#" xmlns:vCard4="http://www.w3.org/2006/vcard/ns#" xmlns:bqbiol="http://biomodels.net/biology-qualifiers/" xmlns:bqmodel="http://biomodels.net/model-qualifiers/">
            <rdf:Description rdf:about="#C00068[c]">
              <bqbiol:is>
                <rdf:Bag>
                  <rdf:li rdf:resource="http://identifiers.org/CHEBI:45931"/>
                  <rdf:li rdf:resource="http://identifiers.org/CHEBI:58937"/>
                  <rdf:li rdf:resource="http://identifiers.org/CHEBI:9532"/>
                  <rdf:li rdf:resource="http://identifiers.org/bigg.metabolite:thmpp"/>
                  <rdf:li rdf:resource="http://identifiers.org/hmdb:HMDB0001372"/>
                  <rdf:li rdf:resource="http://identifiers.org/hmdb:HMDB0062636"/>
                  <rdf:li rdf:resource="http://identifiers.org/metacyc.compound:THIAMINE-PYROPHOSPHATE"/>
                  <rdf:li rdf:resource="http://identifiers.org/metanetx.chemical:MNXM256"/>
                  <rdf:li rdf:resource="http://identifiers.org/reactome:R-ALL-113547"/>
                  <rdf:li rdf:resource="http://identifiers.org/reactome:R-ALL-29480"/>
                  <rdf:li rdf:resource="http://identifiers.org/reactome:R-ALL-389589"/>
                  <rdf:li rdf:resource="http://identifiers.org/sabiork.compound:1287"/>
                  <rdf:li rdf:resource="http://identifiers.org/seed.compound:cpd00056"/>
                </rdf:Bag>
              </bqbiol:is>
            </rdf:Description>
          </rdf:RDF>
        </annotation>
      </species>
      <species metaid="C05125[c]" sboTerm="SBO:0000247" id="C05125[c]" name="2-(alpha-Hydroxyethyl)thiamine diphosphate; 2-Hydroxyethyl-ThPP" hasOnlySubstanceUnits="true" boundaryCondition="false" constant="false">
        <annotation>
          <rdf:RDF xmlns:rdf="http://www.w3.org/1999/02/22-rdf-syntax-ns#" xmlns:dcterms="http://purl.org/dc/terms/" xmlns:vCard="http://www.w3.org/2001/vcard-rdf/3.0#" xmlns:vCard4="http://www.w3.org/2006/vcard/ns#" xmlns:bqbiol="http://biomodels.net/biology-qualifiers/" xmlns:bqmodel="http://biomodels.net/model-qualifiers/">
            <rdf:Description rdf:about="#C05125[c]">
              <bqbiol:is>
                <rdf:Bag>
                  <rdf:li rdf:resource="http://identifiers.org/CHEBI:58939"/>
                  <rdf:li rdf:resource="http://identifiers.org/CHEBI:978"/>
                  <rdf:li rdf:resource="http://identifiers.org/bigg.metabolite:2ahethmpp"/>
                  <rdf:li rdf:resource="http://identifiers.org/hmdb:HMDB0003904"/>
                  <rdf:li rdf:resource="http://identifiers.org/metacyc.compound:2-ALPHA-HYDROXYETHYL-THPP"/>
                  <rdf:li rdf:resource="http://identifiers.org/metanetx.chemical:MNXM1705"/>
                  <rdf:li rdf:resource="http://identifiers.org/sabiork.compound:1839"/>
                  <rdf:li rdf:resource="http://identifiers.org/seed.compound:cpd03049"/>
                </rdf:Bag>
              </bqbiol:is>
            </rdf:Description>
          </rdf:RDF>
        </annotation>
      </species>
      <species metaid="C01674[c]" sboTerm="SBO:0000247" id="C01674[c]" name="Chitobiose; Diacetylchitobiose; N,N&apos;-Diacetylchitobiose" hasOnlySubstanceUnits="true" boundaryCondition="false" constant="false">
        <annotation>
          <rdf:RDF xmlns:rdf="http://www.w3.org/1999/02/22-rdf-syntax-ns#" xmlns:dcterms="http://purl.org/dc/terms/" xmlns:vCard="http://www.w3.org/2001/vcard-rdf/3.0#" xmlns:vCard4="http://www.w3.org/2006/vcard/ns#" xmlns:bqbiol="http://biomodels.net/biology-qualifiers/" xmlns:bqmodel="http://biomodels.net/model-qualifiers/">
            <rdf:Description rdf:about="#C01674[c]">
              <bqbiol:is>
                <rdf:Bag>
                  <rdf:li rdf:resource="http://identifiers.org/CHEBI:28681"/>
                  <rdf:li rdf:resource="http://identifiers.org/bigg.metabolite:HC00822"/>
                  <rdf:li rdf:resource="http://identifiers.org/hmdb:HMDB0062702"/>
                  <rdf:li rdf:resource="http://identifiers.org/metacyc.compound:CHITOBIOSE"/>
                  <rdf:li rdf:resource="http://identifiers.org/metanetx.chemical:MNXM1106005"/>
                  <rdf:li rdf:resource="http://identifiers.org/sabiork.compound:30047"/>
                  <rdf:li rdf:resource="http://identifiers.org/sabiork.compound:5722"/>
                  <rdf:li rdf:resource="http://identifiers.org/seed.compound:cpd01157"/>
                </rdf:Bag>
              </bqbiol:is>
            </rdf:Description>
          </rdf:RDF>
        </annotation>
      </species>
      <species metaid="C00140[c]" sboTerm="SBO:0000247" id="C00140[c]" name="N-Acetyl-D-glucosamine; N-Acetylchitosamine; 2-Acetamido-2-deoxy-D-glucose; GlcNAc" hasOnlySubstanceUnits="true" boundaryCondition="false" constant="false">
        <annotation>
          <rdf:RDF xmlns:rdf="http://www.w3.org/1999/02/22-rdf-syntax-ns#" xmlns:dcterms="http://purl.org/dc/terms/" xmlns:vCard="http://www.w3.org/2001/vcard-rdf/3.0#" xmlns:vCard4="http://www.w3.org/2006/vcard/ns#" xmlns:bqbiol="http://biomodels.net/biology-qualifiers/" xmlns:bqmodel="http://biomodels.net/model-qualifiers/">
            <rdf:Description rdf:about="#C00140[c]">
              <bqbiol:is>
                <rdf:Bag>
                  <rdf:li rdf:resource="http://identifiers.org/CHEBI:21601"/>
                  <rdf:li rdf:resource="http://identifiers.org/CHEBI:506227"/>
                  <rdf:li rdf:resource="http://identifiers.org/bigg.metabolite:acgam"/>
                  <rdf:li rdf:resource="http://identifiers.org/hmdb:HMDB0000215"/>
                  <rdf:li rdf:resource="http://identifiers.org/kegg.compound:C03136"/>
                  <rdf:li rdf:resource="http://identifiers.org/metacyc.compound:N-acetyl-D-glucosamine"/>
                  <rdf:li rdf:resource="http://identifiers.org/metacyc.compound:N-acetyl-D-hexosamines"/>
                  <rdf:li rdf:resource="http://identifiers.org/metanetx.chemical:MNXM1105935"/>
                  <rdf:li rdf:resource="http://identifiers.org/seed.compound:cpd00122"/>
                  <rdf:li rdf:resource="http://identifiers.org/seed.compound:cpd02006"/>
                  <rdf:li rdf:resource="http://identifiers.org/seed.compound:cpd27608"/>
                  <rdf:li rdf:resource="http://identifiers.org/seed.compound:cpd27610"/>
                </rdf:Bag>
              </bqbiol:is>
            </rdf:Description>
          </rdf:RDF>
        </annotation>
      </species>
      <species metaid="C00185[c]" sboTerm="SBO:0000247" id="C00185[c]" name="Cellobiose; 1-beta-D-Glucopyranosyl-4-D-glucopyranose" hasOnlySubstanceUnits="true" boundaryCondition="false" constant="false">
        <annotation>
          <rdf:RDF xmlns:rdf="http://www.w3.org/1999/02/22-rdf-syntax-ns#" xmlns:dcterms="http://purl.org/dc/terms/" xmlns:vCard="http://www.w3.org/2001/vcard-rdf/3.0#" xmlns:vCard4="http://www.w3.org/2006/vcard/ns#" xmlns:bqbiol="http://biomodels.net/biology-qualifiers/" xmlns:bqmodel="http://biomodels.net/model-qualifiers/">
            <rdf:Description rdf:about="#C00185[c]">
              <bqbiol:is>
                <rdf:Bag>
                  <rdf:li rdf:resource="http://identifiers.org/CHEBI:17057"/>
                  <rdf:li rdf:resource="http://identifiers.org/bigg.metabolite:cellb"/>
                  <rdf:li rdf:resource="http://identifiers.org/metacyc.compound:CPD-15975"/>
                  <rdf:li rdf:resource="http://identifiers.org/metanetx.chemical:MNXM726888"/>
                  <rdf:li rdf:resource="http://identifiers.org/seed.compound:cpd00158"/>
                </rdf:Bag>
              </bqbiol:is>
            </rdf:Description>
          </rdf:RDF>
        </annotation>
      </species>
      <species metaid="C01525[c]" sboTerm="SBO:0000247" id="C01525[c]" name="R&apos;C(R)SH" hasOnlySubstanceUnits="true" boundaryCondition="false" constant="false">
        <annotation>
          <rdf:RDF xmlns:rdf="http://www.w3.org/1999/02/22-rdf-syntax-ns#" xmlns:dcterms="http://purl.org/dc/terms/" xmlns:vCard="http://www.w3.org/2001/vcard-rdf/3.0#" xmlns:vCard4="http://www.w3.org/2006/vcard/ns#" xmlns:bqbiol="http://biomodels.net/biology-qualifiers/" xmlns:bqmodel="http://biomodels.net/model-qualifiers/">
            <rdf:Description rdf:about="#C01525[c]">
              <bqbiol:is>
                <rdf:Bag>
                  <rdf:li rdf:resource="http://identifiers.org/CHEBI:16520"/>
                  <rdf:li rdf:resource="http://identifiers.org/metanetx.chemical:MNXM737762"/>
                  <rdf:li rdf:resource="http://identifiers.org/sabiork.compound:5637"/>
                </rdf:Bag>
              </bqbiol:is>
            </rdf:Description>
          </rdf:RDF>
        </annotation>
      </species>
      <species metaid="C02318[c]" sboTerm="SBO:0000247" id="C02318[c]" name="R&apos;C(R)S-S(R)CR&apos;" hasOnlySubstanceUnits="true" boundaryCondition="false" constant="false">
        <annotation>
          <rdf:RDF xmlns:rdf="http://www.w3.org/1999/02/22-rdf-syntax-ns#" xmlns:dcterms="http://purl.org/dc/terms/" xmlns:vCard="http://www.w3.org/2001/vcard-rdf/3.0#" xmlns:vCard4="http://www.w3.org/2006/vcard/ns#" xmlns:bqbiol="http://biomodels.net/biology-qualifiers/" xmlns:bqmodel="http://biomodels.net/model-qualifiers/">
            <rdf:Description rdf:about="#C02318[c]">
              <bqbiol:is>
                <rdf:Bag>
                  <rdf:li rdf:resource="http://identifiers.org/CHEBI:17412"/>
                  <rdf:li rdf:resource="http://identifiers.org/metanetx.chemical:MNXM736909"/>
                  <rdf:li rdf:resource="http://identifiers.org/sabiork.compound:6137"/>
                  <rdf:li rdf:resource="http://identifiers.org/seed.compound:cpd12074"/>
                </rdf:Bag>
              </bqbiol:is>
            </rdf:Description>
          </rdf:RDF>
        </annotation>
      </species>
      <species metaid="C04332[c]" sboTerm="SBO:0000247" id="C04332[c]" name="6,7-Dimethyl-8-(D-ribityl)lumazine" hasOnlySubstanceUnits="true" boundaryCondition="false" constant="false">
        <annotation>
          <rdf:RDF xmlns:rdf="http://www.w3.org/1999/02/22-rdf-syntax-ns#" xmlns:dcterms="http://purl.org/dc/terms/" xmlns:vCard="http://www.w3.org/2001/vcard-rdf/3.0#" xmlns:vCard4="http://www.w3.org/2006/vcard/ns#" xmlns:bqbiol="http://biomodels.net/biology-qualifiers/" xmlns:bqmodel="http://biomodels.net/model-qualifiers/">
            <rdf:Description rdf:about="#C04332[c]">
              <bqbiol:is>
                <rdf:Bag>
                  <rdf:li rdf:resource="http://identifiers.org/CHEBI:17601"/>
                  <rdf:li rdf:resource="http://identifiers.org/CHEBI:58201"/>
                  <rdf:li rdf:resource="http://identifiers.org/metacyc.compound:DIMETHYL-D-RIBITYL-LUMAZINE"/>
                  <rdf:li rdf:resource="http://identifiers.org/metanetx.chemical:MNXM1107755"/>
                  <rdf:li rdf:resource="http://identifiers.org/sabiork.compound:7240"/>
                  <rdf:li rdf:resource="http://identifiers.org/seed.compound:cpd02656"/>
                </rdf:Bag>
              </bqbiol:is>
            </rdf:Description>
          </rdf:RDF>
        </annotation>
      </species>
      <species metaid="C00255[c]" sboTerm="SBO:0000247" id="C00255[c]" name="Riboflavin; Lactoflavin; 7,8-Dimethyl-10-ribitylisoalloxazine; Vitamin B2" hasOnlySubstanceUnits="true" boundaryCondition="false" constant="false">
        <annotation>
          <rdf:RDF xmlns:rdf="http://www.w3.org/1999/02/22-rdf-syntax-ns#" xmlns:dcterms="http://purl.org/dc/terms/" xmlns:vCard="http://www.w3.org/2001/vcard-rdf/3.0#" xmlns:vCard4="http://www.w3.org/2006/vcard/ns#" xmlns:bqbiol="http://biomodels.net/biology-qualifiers/" xmlns:bqmodel="http://biomodels.net/model-qualifiers/">
            <rdf:Description rdf:about="#C00255[c]">
              <bqbiol:is>
                <rdf:Bag>
                  <rdf:li rdf:resource="http://identifiers.org/CHEBI:17015"/>
                  <rdf:li rdf:resource="http://identifiers.org/CHEBI:57986"/>
                  <rdf:li rdf:resource="http://identifiers.org/bigg.metabolite:ribflv"/>
                  <rdf:li rdf:resource="http://identifiers.org/hmdb:HMDB0000244"/>
                  <rdf:li rdf:resource="http://identifiers.org/kegg.drug:D00050"/>
                  <rdf:li rdf:resource="http://identifiers.org/metacyc.compound:RIBOFLAVIN"/>
                  <rdf:li rdf:resource="http://identifiers.org/metanetx.chemical:MNXM270"/>
                  <rdf:li rdf:resource="http://identifiers.org/reactome:R-ALL-196931"/>
                  <rdf:li rdf:resource="http://identifiers.org/reactome:R-ALL-3165253"/>
                  <rdf:li rdf:resource="http://identifiers.org/sabiork.compound:1996"/>
                  <rdf:li rdf:resource="http://identifiers.org/seed.compound:cpd00220"/>
                </rdf:Bag>
              </bqbiol:is>
            </rdf:Description>
          </rdf:RDF>
        </annotation>
      </species>
      <species metaid="C04732[c]" sboTerm="SBO:0000247" id="C04732[c]" name="5-Amino-6-(1-D-ribitylamino)uracil; 5-Amino-6-(D-ribitylamino)uracil; 6-(1-D-Ribitylamino)-5-amino-2,4-dihydroxypyrimidine; 6-(1-D-Ribitylamino)-5-aminouracil; 4-(1-D-Ribitylamino)-5-amino-2,6-dihydroxypyrimidine" hasOnlySubstanceUnits="true" boundaryCondition="false" constant="false">
        <annotation>
          <rdf:RDF xmlns:rdf="http://www.w3.org/1999/02/22-rdf-syntax-ns#" xmlns:dcterms="http://purl.org/dc/terms/" xmlns:vCard="http://www.w3.org/2001/vcard-rdf/3.0#" xmlns:vCard4="http://www.w3.org/2006/vcard/ns#" xmlns:bqbiol="http://biomodels.net/biology-qualifiers/" xmlns:bqmodel="http://biomodels.net/model-qualifiers/">
            <rdf:Description rdf:about="#C04732[c]">
              <bqbiol:is>
                <rdf:Bag>
                  <rdf:li rdf:resource="http://identifiers.org/CHEBI:15934"/>
                  <rdf:li rdf:resource="http://identifiers.org/bigg.metabolite:4r5au"/>
                  <rdf:li rdf:resource="http://identifiers.org/hmdb:HMDB0011106"/>
                  <rdf:li rdf:resource="http://identifiers.org/metacyc.compound:AMINO-RIBOSYLAMINO-1H-3H-PYR-DIONE"/>
                  <rdf:li rdf:resource="http://identifiers.org/metanetx.chemical:MNXM737103"/>
                  <rdf:li rdf:resource="http://identifiers.org/sabiork.compound:7525"/>
                  <rdf:li rdf:resource="http://identifiers.org/seed.compound:cpd02882"/>
                </rdf:Bag>
              </bqbiol:is>
            </rdf:Description>
          </rdf:RDF>
        </annotation>
      </species>
      <species metaid="C05791[c]" sboTerm="SBO:0000247" id="C05791[c]" name="D-Urobilinogen" hasOnlySubstanceUnits="true" boundaryCondition="false" constant="false">
        <annotation>
          <rdf:RDF xmlns:rdf="http://www.w3.org/1999/02/22-rdf-syntax-ns#" xmlns:dcterms="http://purl.org/dc/terms/" xmlns:vCard="http://www.w3.org/2001/vcard-rdf/3.0#" xmlns:vCard4="http://www.w3.org/2006/vcard/ns#" xmlns:bqbiol="http://biomodels.net/biology-qualifiers/" xmlns:bqmodel="http://biomodels.net/model-qualifiers/">
            <rdf:Description rdf:about="#C05791[c]">
              <bqbiol:is>
                <rdf:Bag>
                  <rdf:li rdf:resource="http://identifiers.org/CHEBI:4260"/>
                  <rdf:li rdf:resource="http://identifiers.org/hmdb:HMDB0004158"/>
                  <rdf:li rdf:resource="http://identifiers.org/metacyc.compound:CPD-17978"/>
                  <rdf:li rdf:resource="http://identifiers.org/metanetx.chemical:MNXM3249"/>
                  <rdf:li rdf:resource="http://identifiers.org/seed.compound:cpd03431"/>
                </rdf:Bag>
              </bqbiol:is>
            </rdf:Description>
          </rdf:RDF>
        </annotation>
      </species>
      <species metaid="C05795[c]" sboTerm="SBO:0000247" id="C05795[c]" name="D-Urobilin" hasOnlySubstanceUnits="true" boundaryCondition="false" constant="false">
        <annotation>
          <rdf:RDF xmlns:rdf="http://www.w3.org/1999/02/22-rdf-syntax-ns#" xmlns:dcterms="http://purl.org/dc/terms/" xmlns:vCard="http://www.w3.org/2001/vcard-rdf/3.0#" xmlns:vCard4="http://www.w3.org/2006/vcard/ns#" xmlns:bqbiol="http://biomodels.net/biology-qualifiers/" xmlns:bqmodel="http://biomodels.net/model-qualifiers/">
            <rdf:Description rdf:about="#C05795[c]">
              <bqbiol:is>
                <rdf:Bag>
                  <rdf:li rdf:resource="http://identifiers.org/CHEBI:4259"/>
                  <rdf:li rdf:resource="http://identifiers.org/metacyc.compound:CPD-17979"/>
                  <rdf:li rdf:resource="http://identifiers.org/metanetx.chemical:MNXM740831"/>
                  <rdf:li rdf:resource="http://identifiers.org/seed.compound:cpd03434"/>
                </rdf:Bag>
              </bqbiol:is>
            </rdf:Description>
          </rdf:RDF>
        </annotation>
      </species>
      <species metaid="C14818[c]" sboTerm="SBO:0000247" id="C14818[c]" name="Fe2+; Fe(II); Ferrous ion; Iron(2+)" hasOnlySubstanceUnits="true" boundaryCondition="false" constant="false">
        <annotation>
          <rdf:RDF xmlns:rdf="http://www.w3.org/1999/02/22-rdf-syntax-ns#" xmlns:dcterms="http://purl.org/dc/terms/" xmlns:vCard="http://www.w3.org/2001/vcard-rdf/3.0#" xmlns:vCard4="http://www.w3.org/2006/vcard/ns#" xmlns:bqbiol="http://biomodels.net/biology-qualifiers/" xmlns:bqmodel="http://biomodels.net/model-qualifiers/">
            <rdf:Description rdf:about="#C14818[c]">
              <bqbiol:is>
                <rdf:Bag>
                  <rdf:li rdf:resource="http://identifiers.org/CHEBI:176613"/>
                  <rdf:li rdf:resource="http://identifiers.org/CHEBI:29033"/>
                  <rdf:li rdf:resource="http://identifiers.org/bigg.metabolite:fe2"/>
                  <rdf:li rdf:resource="http://identifiers.org/hmdb:HMDB0000692"/>
                  <rdf:li rdf:resource="http://identifiers.org/hmdb:HMDB0015531"/>
                  <rdf:li rdf:resource="http://identifiers.org/metacyc.compound:FE+2"/>
                  <rdf:li rdf:resource="http://identifiers.org/metanetx.chemical:MNXM726711"/>
                  <rdf:li rdf:resource="http://identifiers.org/reactome:R-ALL-111793"/>
                  <rdf:li rdf:resource="http://identifiers.org/reactome:R-ALL-113531"/>
                  <rdf:li rdf:resource="http://identifiers.org/reactome:R-ALL-1222286"/>
                  <rdf:li rdf:resource="http://identifiers.org/reactome:R-ALL-1362385"/>
                  <rdf:li rdf:resource="http://identifiers.org/reactome:R-ALL-1650774"/>
                  <rdf:li rdf:resource="http://identifiers.org/reactome:R-ALL-1981115"/>
                  <rdf:li rdf:resource="http://identifiers.org/reactome:R-ALL-2318766"/>
                  <rdf:li rdf:resource="http://identifiers.org/reactome:R-ALL-352605"/>
                  <rdf:li rdf:resource="http://identifiers.org/reactome:R-ALL-389631"/>
                  <rdf:li rdf:resource="http://identifiers.org/reactome:R-ALL-435347"/>
                  <rdf:li rdf:resource="http://identifiers.org/reactome:R-ALL-71067"/>
                  <rdf:li rdf:resource="http://identifiers.org/reactome:R-ALL-917810"/>
                  <rdf:li rdf:resource="http://identifiers.org/sabiork.compound:1275"/>
                  <rdf:li rdf:resource="http://identifiers.org/seed.compound:cpd10515"/>
                </rdf:Bag>
              </bqbiol:is>
            </rdf:Description>
          </rdf:RDF>
        </annotation>
      </species>
      <species metaid="C14819[c]" sboTerm="SBO:0000247" id="C14819[c]" name="Fe3+; Fe(III); Ferric ion; Iron(3+)" hasOnlySubstanceUnits="true" boundaryCondition="false" constant="false">
        <annotation>
          <rdf:RDF xmlns:rdf="http://www.w3.org/1999/02/22-rdf-syntax-ns#" xmlns:dcterms="http://purl.org/dc/terms/" xmlns:vCard="http://www.w3.org/2001/vcard-rdf/3.0#" xmlns:vCard4="http://www.w3.org/2006/vcard/ns#" xmlns:bqbiol="http://biomodels.net/biology-qualifiers/" xmlns:bqmodel="http://biomodels.net/model-qualifiers/">
            <rdf:Description rdf:about="#C14819[c]">
              <bqbiol:is>
                <rdf:Bag>
                  <rdf:li rdf:resource="http://identifiers.org/CHEBI:176614"/>
                  <rdf:li rdf:resource="http://identifiers.org/CHEBI:29034"/>
                  <rdf:li rdf:resource="http://identifiers.org/bigg.metabolite:fe3"/>
                  <rdf:li rdf:resource="http://identifiers.org/metacyc.compound:FE+3"/>
                  <rdf:li rdf:resource="http://identifiers.org/metanetx.chemical:MNXM726712"/>
                  <rdf:li rdf:resource="http://identifiers.org/reactome:R-ALL-111736"/>
                  <rdf:li rdf:resource="http://identifiers.org/reactome:R-ALL-1222611"/>
                  <rdf:li rdf:resource="http://identifiers.org/reactome:R-ALL-2299669"/>
                  <rdf:li rdf:resource="http://identifiers.org/reactome:R-ALL-2685584"/>
                  <rdf:li rdf:resource="http://identifiers.org/reactome:R-ALL-912516"/>
                  <rdf:li rdf:resource="http://identifiers.org/reactome:R-ALL-917966"/>
                  <rdf:li rdf:resource="http://identifiers.org/reactome:R-ALL-918027"/>
                  <rdf:li rdf:resource="http://identifiers.org/sabiork.compound:1361"/>
                  <rdf:li rdf:resource="http://identifiers.org/seed.compound:cpd10516"/>
                </rdf:Bag>
              </bqbiol:is>
            </rdf:Description>
          </rdf:RDF>
        </annotation>
      </species>
      <species metaid="C00126[c]" sboTerm="SBO:0000247" id="C00126[c]" name="Ferrocytochrome c; Cytochrome c2+; Reduced cytochrome c" hasOnlySubstanceUnits="true" boundaryCondition="false" constant="false">
        <annotation>
          <rdf:RDF xmlns:rdf="http://www.w3.org/1999/02/22-rdf-syntax-ns#" xmlns:dcterms="http://purl.org/dc/terms/" xmlns:vCard="http://www.w3.org/2001/vcard-rdf/3.0#" xmlns:vCard4="http://www.w3.org/2006/vcard/ns#" xmlns:bqbiol="http://biomodels.net/biology-qualifiers/" xmlns:bqmodel="http://biomodels.net/model-qualifiers/">
            <rdf:Description rdf:about="#C00126[c]">
              <bqbiol:is>
                <rdf:Bag>
                  <rdf:li rdf:resource="http://identifiers.org/metanetx.chemical:MNXM731957"/>
                </rdf:Bag>
              </bqbiol:is>
            </rdf:Description>
          </rdf:RDF>
        </annotation>
      </species>
      <species metaid="C00125[c]" sboTerm="SBO:0000247" id="C00125[c]" name="Ferricytochrome c; Cytochrome c3+" hasOnlySubstanceUnits="true" boundaryCondition="false" constant="false">
        <annotation>
          <rdf:RDF xmlns:rdf="http://www.w3.org/1999/02/22-rdf-syntax-ns#" xmlns:dcterms="http://purl.org/dc/terms/" xmlns:vCard="http://www.w3.org/2001/vcard-rdf/3.0#" xmlns:vCard4="http://www.w3.org/2006/vcard/ns#" xmlns:bqbiol="http://biomodels.net/biology-qualifiers/" xmlns:bqmodel="http://biomodels.net/model-qualifiers/">
            <rdf:Description rdf:about="#C00125[c]">
              <bqbiol:is>
                <rdf:Bag>
                  <rdf:li rdf:resource="http://identifiers.org/metanetx.chemical:MNXM731952"/>
                </rdf:Bag>
              </bqbiol:is>
            </rdf:Description>
          </rdf:RDF>
        </annotation>
      </species>
      <species metaid="C00020[c]" sboTerm="SBO:0000247" id="C00020[c]" name="AMP; Adenosine 5&apos;-monophosphate; Adenylic acid; Adenylate; 5&apos;-AMP; 5&apos;-Adenylic acid; 5&apos;-Adenosine monophosphate; Adenosine 5&apos;-phosphate" hasOnlySubstanceUnits="true" boundaryCondition="false" constant="false">
        <annotation>
          <rdf:RDF xmlns:rdf="http://www.w3.org/1999/02/22-rdf-syntax-ns#" xmlns:dcterms="http://purl.org/dc/terms/" xmlns:vCard="http://www.w3.org/2001/vcard-rdf/3.0#" xmlns:vCard4="http://www.w3.org/2006/vcard/ns#" xmlns:bqbiol="http://biomodels.net/biology-qualifiers/" xmlns:bqmodel="http://biomodels.net/model-qualifiers/">
            <rdf:Description rdf:about="#C00020[c]">
              <bqbiol:is>
                <rdf:Bag>
                  <rdf:li rdf:resource="http://identifiers.org/CHEBI:16027"/>
                  <rdf:li rdf:resource="http://identifiers.org/CHEBI:40721"/>
                  <rdf:li rdf:resource="http://identifiers.org/CHEBI:456215"/>
                  <rdf:li rdf:resource="http://identifiers.org/bigg.metabolite:amp"/>
                  <rdf:li rdf:resource="http://identifiers.org/hmdb:HMDB0000045"/>
                  <rdf:li rdf:resource="http://identifiers.org/kegg.drug:D02769"/>
                  <rdf:li rdf:resource="http://identifiers.org/metacyc.compound:AMP"/>
                  <rdf:li rdf:resource="http://identifiers.org/metacyc.compound:AMP-GROUP"/>
                  <rdf:li rdf:resource="http://identifiers.org/metanetx.chemical:MNXM728294"/>
                  <rdf:li rdf:resource="http://identifiers.org/reactome:R-ALL-109275"/>
                  <rdf:li rdf:resource="http://identifiers.org/reactome:R-ALL-159448"/>
                  <rdf:li rdf:resource="http://identifiers.org/reactome:R-ALL-164121"/>
                  <rdf:li rdf:resource="http://identifiers.org/reactome:R-ALL-2046064"/>
                  <rdf:li rdf:resource="http://identifiers.org/reactome:R-ALL-389620"/>
                  <rdf:li rdf:resource="http://identifiers.org/reactome:R-ALL-76577"/>
                  <rdf:li rdf:resource="http://identifiers.org/sabiork.compound:1273"/>
                  <rdf:li rdf:resource="http://identifiers.org/seed.compound:cpd00018"/>
                </rdf:Bag>
              </bqbiol:is>
            </rdf:Description>
          </rdf:RDF>
        </annotation>
      </species>
      <species metaid="C00575[c]" sboTerm="SBO:0000247" id="C00575[c]" name="3&apos;,5&apos;-Cyclic AMP; Cyclic adenylic acid; Cyclic AMP; Adenosine 3&apos;,5&apos;-phosphate; Adenosine 3&apos;,5&apos;-cyclic phosphate; cAMP" hasOnlySubstanceUnits="true" boundaryCondition="false" constant="false">
        <annotation>
          <rdf:RDF xmlns:rdf="http://www.w3.org/1999/02/22-rdf-syntax-ns#" xmlns:dcterms="http://purl.org/dc/terms/" xmlns:vCard="http://www.w3.org/2001/vcard-rdf/3.0#" xmlns:vCard4="http://www.w3.org/2006/vcard/ns#" xmlns:bqbiol="http://biomodels.net/biology-qualifiers/" xmlns:bqmodel="http://biomodels.net/model-qualifiers/">
            <rdf:Description rdf:about="#C00575[c]">
              <bqbiol:is>
                <rdf:Bag>
                  <rdf:li rdf:resource="http://identifiers.org/CHEBI:17489"/>
                  <rdf:li rdf:resource="http://identifiers.org/CHEBI:58165"/>
                  <rdf:li rdf:resource="http://identifiers.org/bigg.metabolite:camp"/>
                  <rdf:li rdf:resource="http://identifiers.org/hmdb:HMDB0000058"/>
                  <rdf:li rdf:resource="http://identifiers.org/metacyc.compound:CAMP"/>
                  <rdf:li rdf:resource="http://identifiers.org/metanetx.chemical:MNXM243"/>
                  <rdf:li rdf:resource="http://identifiers.org/reactome:R-ALL-30389"/>
                  <rdf:li rdf:resource="http://identifiers.org/sabiork.compound:1379"/>
                  <rdf:li rdf:resource="http://identifiers.org/seed.compound:cpd00446"/>
                </rdf:Bag>
              </bqbiol:is>
            </rdf:Description>
          </rdf:RDF>
        </annotation>
      </species>
      <species metaid="C00051[c]" sboTerm="SBO:0000247" id="C00051[c]" name="Glutathione; 5-L-Glutamyl-L-cysteinylglycine; N-(N-gamma-L-Glutamyl-L-cysteinyl)glycine; gamma-L-Glutamyl-L-cysteinyl-glycine; GSH; Reduced glutathione" hasOnlySubstanceUnits="true" boundaryCondition="false" constant="false">
        <annotation>
          <rdf:RDF xmlns:rdf="http://www.w3.org/1999/02/22-rdf-syntax-ns#" xmlns:dcterms="http://purl.org/dc/terms/" xmlns:vCard="http://www.w3.org/2001/vcard-rdf/3.0#" xmlns:vCard4="http://www.w3.org/2006/vcard/ns#" xmlns:bqbiol="http://biomodels.net/biology-qualifiers/" xmlns:bqmodel="http://biomodels.net/model-qualifiers/">
            <rdf:Description rdf:about="#C00051[c]">
              <bqbiol:is>
                <rdf:Bag>
                  <rdf:li rdf:resource="http://identifiers.org/CHEBI:16856"/>
                  <rdf:li rdf:resource="http://identifiers.org/CHEBI:57925"/>
                  <rdf:li rdf:resource="http://identifiers.org/bigg.metabolite:gthrd"/>
                  <rdf:li rdf:resource="http://identifiers.org/hmdb:HMDB0000125"/>
                  <rdf:li rdf:resource="http://identifiers.org/kegg.drug:D00014"/>
                  <rdf:li rdf:resource="http://identifiers.org/metacyc.compound:GLUTATHIONE"/>
                  <rdf:li rdf:resource="http://identifiers.org/metacyc.compound:GSH-Group"/>
                  <rdf:li rdf:resource="http://identifiers.org/metanetx.chemical:MNXM490899"/>
                  <rdf:li rdf:resource="http://identifiers.org/reactome:R-ALL-1247892"/>
                  <rdf:li rdf:resource="http://identifiers.org/reactome:R-ALL-1500783"/>
                  <rdf:li rdf:resource="http://identifiers.org/reactome:R-ALL-158543"/>
                  <rdf:li rdf:resource="http://identifiers.org/reactome:R-ALL-1655887"/>
                  <rdf:li rdf:resource="http://identifiers.org/reactome:R-ALL-2239524"/>
                  <rdf:li rdf:resource="http://identifiers.org/reactome:R-ALL-29450"/>
                  <rdf:li rdf:resource="http://identifiers.org/sabiork.compound:1926"/>
                  <rdf:li rdf:resource="http://identifiers.org/seed.compound:cpd00042"/>
                </rdf:Bag>
              </bqbiol:is>
            </rdf:Description>
          </rdf:RDF>
        </annotation>
      </species>
      <species metaid="C00003[c]" sboTerm="SBO:0000247" id="C00003[c]" name="NAD+; NAD; Nicotinamide adenine dinucleotide; DPN; Diphosphopyridine nucleotide; Nadide; beta-NAD+" hasOnlySubstanceUnits="true" boundaryCondition="false" constant="false">
        <annotation>
          <rdf:RDF xmlns:rdf="http://www.w3.org/1999/02/22-rdf-syntax-ns#" xmlns:dcterms="http://purl.org/dc/terms/" xmlns:vCard="http://www.w3.org/2001/vcard-rdf/3.0#" xmlns:vCard4="http://www.w3.org/2006/vcard/ns#" xmlns:bqbiol="http://biomodels.net/biology-qualifiers/" xmlns:bqmodel="http://biomodels.net/model-qualifiers/">
            <rdf:Description rdf:about="#C00003[c]">
              <bqbiol:is>
                <rdf:Bag>
                  <rdf:li rdf:resource="http://identifiers.org/CHEBI:15846"/>
                  <rdf:li rdf:resource="http://identifiers.org/CHEBI:44215"/>
                  <rdf:li rdf:resource="http://identifiers.org/CHEBI:57540"/>
                  <rdf:li rdf:resource="http://identifiers.org/bigg.metabolite:nad"/>
                  <rdf:li rdf:resource="http://identifiers.org/hmdb:HMDB0000902"/>
                  <rdf:li rdf:resource="http://identifiers.org/kegg.drug:D00002"/>
                  <rdf:li rdf:resource="http://identifiers.org/metacyc.compound:NAD"/>
                  <rdf:li rdf:resource="http://identifiers.org/metanetx.chemical:MNXM8"/>
                  <rdf:li rdf:resource="http://identifiers.org/reactome:R-ALL-113526"/>
                  <rdf:li rdf:resource="http://identifiers.org/reactome:R-ALL-192307"/>
                  <rdf:li rdf:resource="http://identifiers.org/reactome:R-ALL-194653"/>
                  <rdf:li rdf:resource="http://identifiers.org/reactome:R-ALL-29360"/>
                  <rdf:li rdf:resource="http://identifiers.org/reactome:R-ALL-352330"/>
                  <rdf:li rdf:resource="http://identifiers.org/reactome:R-ALL-427523"/>
                  <rdf:li rdf:resource="http://identifiers.org/sabiork.compound:37"/>
                  <rdf:li rdf:resource="http://identifiers.org/seed.compound:cpd00003"/>
                </rdf:Bag>
              </bqbiol:is>
            </rdf:Description>
          </rdf:RDF>
        </annotation>
      </species>
      <species metaid="C00127[c]" sboTerm="SBO:0000247" id="C00127[c]" name="Glutathione disulfide; GSSG; Oxiglutatione; Oxidized glutathione" hasOnlySubstanceUnits="true" boundaryCondition="false" constant="false">
        <annotation>
          <rdf:RDF xmlns:rdf="http://www.w3.org/1999/02/22-rdf-syntax-ns#" xmlns:dcterms="http://purl.org/dc/terms/" xmlns:vCard="http://www.w3.org/2001/vcard-rdf/3.0#" xmlns:vCard4="http://www.w3.org/2006/vcard/ns#" xmlns:bqbiol="http://biomodels.net/biology-qualifiers/" xmlns:bqmodel="http://biomodels.net/model-qualifiers/">
            <rdf:Description rdf:about="#C00127[c]">
              <bqbiol:is>
                <rdf:Bag>
                  <rdf:li rdf:resource="http://identifiers.org/CHEBI:17858"/>
                  <rdf:li rdf:resource="http://identifiers.org/CHEBI:58297"/>
                  <rdf:li rdf:resource="http://identifiers.org/bigg.metabolite:gthox"/>
                  <rdf:li rdf:resource="http://identifiers.org/kegg.drug:D00031"/>
                  <rdf:li rdf:resource="http://identifiers.org/metacyc.compound:OXIDIZED-GLUTATHIONE"/>
                  <rdf:li rdf:resource="http://identifiers.org/metanetx.chemical:MNXM729383"/>
                  <rdf:li rdf:resource="http://identifiers.org/reactome:R-ALL-111745"/>
                  <rdf:li rdf:resource="http://identifiers.org/reactome:R-ALL-1655882"/>
                  <rdf:li rdf:resource="http://identifiers.org/reactome:R-ALL-3341331"/>
                  <rdf:li rdf:resource="http://identifiers.org/sabiork.compound:1939"/>
                  <rdf:li rdf:resource="http://identifiers.org/seed.compound:cpd00111"/>
                </rdf:Bag>
              </bqbiol:is>
            </rdf:Description>
          </rdf:RDF>
        </annotation>
      </species>
      <species metaid="C00004[c]" sboTerm="SBO:0000247" id="C00004[c]" name="NADH; DPNH; Reduced nicotinamide adenine dinucleotide" hasOnlySubstanceUnits="true" boundaryCondition="false" constant="false">
        <annotation>
          <rdf:RDF xmlns:rdf="http://www.w3.org/1999/02/22-rdf-syntax-ns#" xmlns:dcterms="http://purl.org/dc/terms/" xmlns:vCard="http://www.w3.org/2001/vcard-rdf/3.0#" xmlns:vCard4="http://www.w3.org/2006/vcard/ns#" xmlns:bqbiol="http://biomodels.net/biology-qualifiers/" xmlns:bqmodel="http://biomodels.net/model-qualifiers/">
            <rdf:Description rdf:about="#C00004[c]">
              <bqbiol:is>
                <rdf:Bag>
                  <rdf:li rdf:resource="http://identifiers.org/CHEBI:16908"/>
                  <rdf:li rdf:resource="http://identifiers.org/CHEBI:57945"/>
                  <rdf:li rdf:resource="http://identifiers.org/bigg.metabolite:nadh"/>
                  <rdf:li rdf:resource="http://identifiers.org/hmdb:HMDB0001487"/>
                  <rdf:li rdf:resource="http://identifiers.org/metacyc.compound:NADH"/>
                  <rdf:li rdf:resource="http://identifiers.org/metanetx.chemical:MNXM10"/>
                  <rdf:li rdf:resource="http://identifiers.org/reactome:R-ALL-192305"/>
                  <rdf:li rdf:resource="http://identifiers.org/reactome:R-ALL-194697"/>
                  <rdf:li rdf:resource="http://identifiers.org/reactome:R-ALL-29362"/>
                  <rdf:li rdf:resource="http://identifiers.org/reactome:R-ALL-73473"/>
                  <rdf:li rdf:resource="http://identifiers.org/sabiork.compound:38"/>
                  <rdf:li rdf:resource="http://identifiers.org/seed.compound:cpd00004"/>
                </rdf:Bag>
              </bqbiol:is>
            </rdf:Description>
          </rdf:RDF>
        </annotation>
      </species>
      <species metaid="C00455[c]" sboTerm="SBO:0000247" id="C00455[c]" name="Nicotinamide D-ribonucleotide; NMN; Nicotinamide mononucleotide; Nicotinamide ribonucleotide; Nicotinamide nucleotide; beta-Nicotinamide D-ribonucleotide; beta-Nicotinamide ribonucleotide; beta-Nicotinamide mononucleotide" hasOnlySubstanceUnits="true" boundaryCondition="false" constant="false">
        <annotation>
          <rdf:RDF xmlns:rdf="http://www.w3.org/1999/02/22-rdf-syntax-ns#" xmlns:dcterms="http://purl.org/dc/terms/" xmlns:vCard="http://www.w3.org/2001/vcard-rdf/3.0#" xmlns:vCard4="http://www.w3.org/2006/vcard/ns#" xmlns:bqbiol="http://biomodels.net/biology-qualifiers/" xmlns:bqmodel="http://biomodels.net/model-qualifiers/">
            <rdf:Description rdf:about="#C00455[c]">
              <bqbiol:is>
                <rdf:Bag>
                  <rdf:li rdf:resource="http://identifiers.org/CHEBI:14648"/>
                  <rdf:li rdf:resource="http://identifiers.org/CHEBI:14649"/>
                  <rdf:li rdf:resource="http://identifiers.org/CHEBI:16171"/>
                  <rdf:li rdf:resource="http://identifiers.org/bigg.metabolite:nmn"/>
                  <rdf:li rdf:resource="http://identifiers.org/hmdb:HMDB0000229"/>
                  <rdf:li rdf:resource="http://identifiers.org/metacyc.compound:NICOTINAMIDE_NUCLEOTIDE"/>
                  <rdf:li rdf:resource="http://identifiers.org/metanetx.chemical:MNXM355"/>
                  <rdf:li rdf:resource="http://identifiers.org/sabiork.compound:3871"/>
                  <rdf:li rdf:resource="http://identifiers.org/seed.compound:cpd00355"/>
                </rdf:Bag>
              </bqbiol:is>
            </rdf:Description>
          </rdf:RDF>
        </annotation>
      </species>
      <species metaid="C00006[c]" sboTerm="SBO:0000247" id="C00006[c]" name="NADP+; NADP; Nicotinamide adenine dinucleotide phosphate; beta-Nicotinamide adenine dinucleotide phosphate; TPN; Triphosphopyridine nucleotide; beta-NADP+" hasOnlySubstanceUnits="true" boundaryCondition="false" constant="false">
        <annotation>
          <rdf:RDF xmlns:rdf="http://www.w3.org/1999/02/22-rdf-syntax-ns#" xmlns:dcterms="http://purl.org/dc/terms/" xmlns:vCard="http://www.w3.org/2001/vcard-rdf/3.0#" xmlns:vCard4="http://www.w3.org/2006/vcard/ns#" xmlns:bqbiol="http://biomodels.net/biology-qualifiers/" xmlns:bqmodel="http://biomodels.net/model-qualifiers/">
            <rdf:Description rdf:about="#C00006[c]">
              <bqbiol:is>
                <rdf:Bag>
                  <rdf:li rdf:resource="http://identifiers.org/CHEBI:18009"/>
                  <rdf:li rdf:resource="http://identifiers.org/CHEBI:25523"/>
                  <rdf:li rdf:resource="http://identifiers.org/CHEBI:44409"/>
                  <rdf:li rdf:resource="http://identifiers.org/CHEBI:58349"/>
                  <rdf:li rdf:resource="http://identifiers.org/bigg.metabolite:nadp"/>
                  <rdf:li rdf:resource="http://identifiers.org/hmdb:HMDB0000217"/>
                  <rdf:li rdf:resource="http://identifiers.org/metacyc.compound:NADP"/>
                  <rdf:li rdf:resource="http://identifiers.org/metanetx.chemical:MNXM5"/>
                  <rdf:li rdf:resource="http://identifiers.org/reactome:R-ALL-113563"/>
                  <rdf:li rdf:resource="http://identifiers.org/reactome:R-ALL-113564"/>
                  <rdf:li rdf:resource="http://identifiers.org/reactome:R-ALL-194668"/>
                  <rdf:li rdf:resource="http://identifiers.org/reactome:R-ALL-2000348"/>
                  <rdf:li rdf:resource="http://identifiers.org/reactome:R-ALL-29366"/>
                  <rdf:li rdf:resource="http://identifiers.org/reactome:R-ALL-351628"/>
                  <rdf:li rdf:resource="http://identifiers.org/reactome:R-ALL-389556"/>
                  <rdf:li rdf:resource="http://identifiers.org/reactome:R-ALL-5623650"/>
                  <rdf:li rdf:resource="http://identifiers.org/sabiork.compound:1263"/>
                  <rdf:li rdf:resource="http://identifiers.org/seed.compound:cpd00006"/>
                </rdf:Bag>
              </bqbiol:is>
            </rdf:Description>
          </rdf:RDF>
        </annotation>
      </species>
      <species metaid="C00005[c]" sboTerm="SBO:0000247" id="C00005[c]" name="NADPH; TPNH; Reduced nicotinamide adenine dinucleotide phosphate" hasOnlySubstanceUnits="true" boundaryCondition="false" constant="false">
        <annotation>
          <rdf:RDF xmlns:rdf="http://www.w3.org/1999/02/22-rdf-syntax-ns#" xmlns:dcterms="http://purl.org/dc/terms/" xmlns:vCard="http://www.w3.org/2001/vcard-rdf/3.0#" xmlns:vCard4="http://www.w3.org/2006/vcard/ns#" xmlns:bqbiol="http://biomodels.net/biology-qualifiers/" xmlns:bqmodel="http://biomodels.net/model-qualifiers/">
            <rdf:Description rdf:about="#C00005[c]">
              <bqbiol:is>
                <rdf:Bag>
                  <rdf:li rdf:resource="http://identifiers.org/CHEBI:16474"/>
                  <rdf:li rdf:resource="http://identifiers.org/CHEBI:57783"/>
                  <rdf:li rdf:resource="http://identifiers.org/bigg.metabolite:nadph"/>
                  <rdf:li rdf:resource="http://identifiers.org/hmdb:HMDB0000221"/>
                  <rdf:li rdf:resource="http://identifiers.org/metacyc.compound:NADPH"/>
                  <rdf:li rdf:resource="http://identifiers.org/metanetx.chemical:MNXM738702"/>
                  <rdf:li rdf:resource="http://identifiers.org/reactome:R-ALL-113600"/>
                  <rdf:li rdf:resource="http://identifiers.org/reactome:R-ALL-113601"/>
                  <rdf:li rdf:resource="http://identifiers.org/reactome:R-ALL-113602"/>
                  <rdf:li rdf:resource="http://identifiers.org/reactome:R-ALL-194725"/>
                  <rdf:li rdf:resource="http://identifiers.org/reactome:R-ALL-2000347"/>
                  <rdf:li rdf:resource="http://identifiers.org/reactome:R-ALL-29364"/>
                  <rdf:li rdf:resource="http://identifiers.org/reactome:R-ALL-351627"/>
                  <rdf:li rdf:resource="http://identifiers.org/reactome:R-ALL-5623644"/>
                  <rdf:li rdf:resource="http://identifiers.org/sabiork.compound:1262"/>
                  <rdf:li rdf:resource="http://identifiers.org/seed.compound:cpd00005"/>
                </rdf:Bag>
              </bqbiol:is>
            </rdf:Description>
          </rdf:RDF>
        </annotation>
      </species>
      <species metaid="C04856[c]" sboTerm="SBO:0000247" id="C04856[c]" name="(6S)-6beta-Hydroxy-1,4,5,6-tetrahydronicotinamide-adenine dinucleotide; (S)-NADH-hydrate; (S)-NADHX; (6S)-6-Hydroxy-1,4,5,6-tetrahydronicotinamide-adenine dinucleotide; 6beta-Hydroxy-1,4,5,6-tetrahydronicotinamide-adenine dinucleotide" hasOnlySubstanceUnits="true" boundaryCondition="false" constant="false">
        <annotation>
          <rdf:RDF xmlns:rdf="http://www.w3.org/1999/02/22-rdf-syntax-ns#" xmlns:dcterms="http://purl.org/dc/terms/" xmlns:vCard="http://www.w3.org/2001/vcard-rdf/3.0#" xmlns:vCard4="http://www.w3.org/2006/vcard/ns#" xmlns:bqbiol="http://biomodels.net/biology-qualifiers/" xmlns:bqmodel="http://biomodels.net/model-qualifiers/">
            <rdf:Description rdf:about="#C04856[c]">
              <bqbiol:is>
                <rdf:Bag>
                  <rdf:li rdf:resource="http://identifiers.org/CHEBI:15644"/>
                  <rdf:li rdf:resource="http://identifiers.org/CHEBI:44236"/>
                  <rdf:li rdf:resource="http://identifiers.org/CHEBI:57458"/>
                  <rdf:li rdf:resource="http://identifiers.org/CHEBI:64074"/>
                  <rdf:li rdf:resource="http://identifiers.org/hmdb:HMDB0059644"/>
                  <rdf:li rdf:resource="http://identifiers.org/metacyc.compound:CPD-653"/>
                  <rdf:li rdf:resource="http://identifiers.org/metanetx.chemical:MNXM1964"/>
                  <rdf:li rdf:resource="http://identifiers.org/seed.compound:cpd02951"/>
                </rdf:Bag>
              </bqbiol:is>
            </rdf:Description>
          </rdf:RDF>
        </annotation>
      </species>
      <species metaid="C00882[c]" sboTerm="SBO:0000247" id="C00882[c]" name="Dephospho-CoA; Dephosphocoenzyme A; 3&apos;-Dephospho-CoA" hasOnlySubstanceUnits="true" boundaryCondition="false" constant="false">
        <annotation>
          <rdf:RDF xmlns:rdf="http://www.w3.org/1999/02/22-rdf-syntax-ns#" xmlns:dcterms="http://purl.org/dc/terms/" xmlns:vCard="http://www.w3.org/2001/vcard-rdf/3.0#" xmlns:vCard4="http://www.w3.org/2006/vcard/ns#" xmlns:bqbiol="http://biomodels.net/biology-qualifiers/" xmlns:bqmodel="http://biomodels.net/model-qualifiers/">
            <rdf:Description rdf:about="#C00882[c]">
              <bqbiol:is>
                <rdf:Bag>
                  <rdf:li rdf:resource="http://identifiers.org/CHEBI:15468"/>
                  <rdf:li rdf:resource="http://identifiers.org/CHEBI:57328"/>
                  <rdf:li rdf:resource="http://identifiers.org/bigg.metabolite:dpcoa"/>
                  <rdf:li rdf:resource="http://identifiers.org/metacyc.compound:DEPHOSPHO-COA"/>
                  <rdf:li rdf:resource="http://identifiers.org/metanetx.chemical:MNXM1104543"/>
                  <rdf:li rdf:resource="http://identifiers.org/reactome:R-ALL-196778"/>
                  <rdf:li rdf:resource="http://identifiers.org/sabiork.compound:1400"/>
                  <rdf:li rdf:resource="http://identifiers.org/sabiork.compound:27337"/>
                  <rdf:li rdf:resource="http://identifiers.org/seed.compound:cpd00655"/>
                </rdf:Bag>
              </bqbiol:is>
            </rdf:Description>
          </rdf:RDF>
        </annotation>
      </species>
      <species metaid="C00010[c]" sboTerm="SBO:0000247" id="C00010[c]" name="CoA; Coenzyme A; CoA-SH" hasOnlySubstanceUnits="true" boundaryCondition="false" constant="false">
        <annotation>
          <rdf:RDF xmlns:rdf="http://www.w3.org/1999/02/22-rdf-syntax-ns#" xmlns:dcterms="http://purl.org/dc/terms/" xmlns:vCard="http://www.w3.org/2001/vcard-rdf/3.0#" xmlns:vCard4="http://www.w3.org/2006/vcard/ns#" xmlns:bqbiol="http://biomodels.net/biology-qualifiers/" xmlns:bqmodel="http://biomodels.net/model-qualifiers/">
            <rdf:Description rdf:about="#C00010[c]">
              <bqbiol:is>
                <rdf:Bag>
                  <rdf:li rdf:resource="http://identifiers.org/CHEBI:15346"/>
                  <rdf:li rdf:resource="http://identifiers.org/CHEBI:57287"/>
                  <rdf:li rdf:resource="http://identifiers.org/bigg.metabolite:coa"/>
                  <rdf:li rdf:resource="http://identifiers.org/envipath:32de3cf4-e3e6-4168-956e-32fa5ddb0ce1/compound/19310484-6aa5-4dcf-b1da-855a8c21ecfd"/>
                  <rdf:li rdf:resource="http://identifiers.org/hmdb:HMDB0001423"/>
                  <rdf:li rdf:resource="http://identifiers.org/metacyc.compound:CO-A"/>
                  <rdf:li rdf:resource="http://identifiers.org/metacyc.compound:COA-GROUP"/>
                  <rdf:li rdf:resource="http://identifiers.org/metanetx.chemical:MNXM727276"/>
                  <rdf:li rdf:resource="http://identifiers.org/reactome:R-ALL-162743"/>
                  <rdf:li rdf:resource="http://identifiers.org/reactome:R-ALL-193514"/>
                  <rdf:li rdf:resource="http://identifiers.org/reactome:R-ALL-2485002"/>
                  <rdf:li rdf:resource="http://identifiers.org/reactome:R-ALL-29374"/>
                  <rdf:li rdf:resource="http://identifiers.org/reactome:R-ALL-76194"/>
                  <rdf:li rdf:resource="http://identifiers.org/sabiork.compound:1265"/>
                  <rdf:li rdf:resource="http://identifiers.org/seed.compound:cpd00010"/>
                </rdf:Bag>
              </bqbiol:is>
            </rdf:Description>
          </rdf:RDF>
        </annotation>
      </species>
      <species metaid="C00086[c]" sboTerm="SBO:0000247" id="C00086[c]" name="Urea; Carbamide" hasOnlySubstanceUnits="true" boundaryCondition="false" constant="false">
        <annotation>
          <rdf:RDF xmlns:rdf="http://www.w3.org/1999/02/22-rdf-syntax-ns#" xmlns:dcterms="http://purl.org/dc/terms/" xmlns:vCard="http://www.w3.org/2001/vcard-rdf/3.0#" xmlns:vCard4="http://www.w3.org/2006/vcard/ns#" xmlns:bqbiol="http://biomodels.net/biology-qualifiers/" xmlns:bqmodel="http://biomodels.net/model-qualifiers/">
            <rdf:Description rdf:about="#C00086[c]">
              <bqbiol:is>
                <rdf:Bag>
                  <rdf:li rdf:resource="http://identifiers.org/CHEBI:134711"/>
                  <rdf:li rdf:resource="http://identifiers.org/CHEBI:16199"/>
                  <rdf:li rdf:resource="http://identifiers.org/CHEBI:32285"/>
                  <rdf:li rdf:resource="http://identifiers.org/CHEBI:48376"/>
                  <rdf:li rdf:resource="http://identifiers.org/bigg.metabolite:urea"/>
                  <rdf:li rdf:resource="http://identifiers.org/envipath:32de3cf4-e3e6-4168-956e-32fa5ddb0ce1/compound/e1054e0b-a299-4b89-b470-455c007d2bc6"/>
                  <rdf:li rdf:resource="http://identifiers.org/envipath:5882df9c-dae1-4d80-a40e-db4724271456/compound/a4a8116a-0fc4-4ad8-b192-1387a253bac6"/>
                  <rdf:li rdf:resource="http://identifiers.org/envipath:650babc9-9d68-4b73-9332-11972ca26f7b/compound/f410026a-1678-4d69-b6ac-505c7b9fe316"/>
                  <rdf:li rdf:resource="http://identifiers.org/hmdb:HMDB0000294"/>
                  <rdf:li rdf:resource="http://identifiers.org/kegg.drug:D00023"/>
                  <rdf:li rdf:resource="http://identifiers.org/kegg.drug:D01749"/>
                  <rdf:li rdf:resource="http://identifiers.org/kegg.drug:D10496"/>
                  <rdf:li rdf:resource="http://identifiers.org/metacyc.compound:UREA"/>
                  <rdf:li rdf:resource="http://identifiers.org/metanetx.chemical:MNXM117"/>
                  <rdf:li rdf:resource="http://identifiers.org/reactome:R-ALL-29514"/>
                  <rdf:li rdf:resource="http://identifiers.org/reactome:R-ALL-374061"/>
                  <rdf:li rdf:resource="http://identifiers.org/reactome:R-ALL-432019"/>
                  <rdf:li rdf:resource="http://identifiers.org/sabiork.compound:1798"/>
                  <rdf:li rdf:resource="http://identifiers.org/seed.compound:cpd00073"/>
                </rdf:Bag>
              </bqbiol:is>
            </rdf:Description>
          </rdf:RDF>
        </annotation>
      </species>
      <species metaid="C01353[c]" sboTerm="SBO:0000247" id="C01353[c]" name="Carbonic acid; Dihydrogen carbonate; H2CO3" hasOnlySubstanceUnits="true" boundaryCondition="false" constant="false">
        <annotation>
          <rdf:RDF xmlns:rdf="http://www.w3.org/1999/02/22-rdf-syntax-ns#" xmlns:dcterms="http://purl.org/dc/terms/" xmlns:vCard="http://www.w3.org/2001/vcard-rdf/3.0#" xmlns:vCard4="http://www.w3.org/2006/vcard/ns#" xmlns:bqbiol="http://biomodels.net/biology-qualifiers/" xmlns:bqmodel="http://biomodels.net/model-qualifiers/">
            <rdf:Description rdf:about="#C01353[c]">
              <bqbiol:is>
                <rdf:Bag>
                  <rdf:li rdf:resource="http://identifiers.org/CHEBI:17544"/>
                  <rdf:li rdf:resource="http://identifiers.org/CHEBI:28976"/>
                  <rdf:li rdf:resource="http://identifiers.org/CHEBI:41609"/>
                  <rdf:li rdf:resource="http://identifiers.org/bigg.metabolite:h2co3"/>
                  <rdf:li rdf:resource="http://identifiers.org/bigg.metabolite:hco3"/>
                  <rdf:li rdf:resource="http://identifiers.org/envipath:4fd7f3e0-dd25-43ac-9453-dda3e52396e4/compound/c78c72b7-2f2b-4dde-9f3d-80bb61a1da3e"/>
                  <rdf:li rdf:resource="http://identifiers.org/envipath:650babc9-9d68-4b73-9332-11972ca26f7b/compound/34be09c7-8615-4ee1-806a-6a93ae28d922"/>
                  <rdf:li rdf:resource="http://identifiers.org/hmdb:HMDB0000595"/>
                  <rdf:li rdf:resource="http://identifiers.org/kegg.compound:C00288"/>
                  <rdf:li rdf:resource="http://identifiers.org/metacyc.compound:CO3"/>
                  <rdf:li rdf:resource="http://identifiers.org/metacyc.compound:H2CO3"/>
                  <rdf:li rdf:resource="http://identifiers.org/metacyc.compound:HCO3"/>
                  <rdf:li rdf:resource="http://identifiers.org/metanetx.chemical:MNXM60"/>
                  <rdf:li rdf:resource="http://identifiers.org/reactome:R-ALL-111627"/>
                  <rdf:li rdf:resource="http://identifiers.org/reactome:R-ALL-2101051"/>
                  <rdf:li rdf:resource="http://identifiers.org/reactome:R-ALL-29896"/>
                  <rdf:li rdf:resource="http://identifiers.org/reactome:R-ALL-425425"/>
                  <rdf:li rdf:resource="http://identifiers.org/sabiork.compound:1916"/>
                  <rdf:li rdf:resource="http://identifiers.org/sabiork.compound:2275"/>
                  <rdf:li rdf:resource="http://identifiers.org/seed.compound:cpd00242"/>
                </rdf:Bag>
              </bqbiol:is>
            </rdf:Description>
          </rdf:RDF>
        </annotation>
      </species>
      <species metaid="C11038[c]" sboTerm="SBO:0000247" id="C11038[c]" name="2&apos;-Deoxy-5-hydroxymethylcytidine-5&apos;-diphosphate" hasOnlySubstanceUnits="true" boundaryCondition="false" constant="false">
        <annotation>
          <rdf:RDF xmlns:rdf="http://www.w3.org/1999/02/22-rdf-syntax-ns#" xmlns:dcterms="http://purl.org/dc/terms/" xmlns:vCard="http://www.w3.org/2001/vcard-rdf/3.0#" xmlns:vCard4="http://www.w3.org/2006/vcard/ns#" xmlns:bqbiol="http://biomodels.net/biology-qualifiers/" xmlns:bqmodel="http://biomodels.net/model-qualifiers/">
            <rdf:Description rdf:about="#C11038[c]">
              <bqbiol:is>
                <rdf:Bag>
                  <rdf:li rdf:resource="http://identifiers.org/CHEBI:145464"/>
                  <rdf:li rdf:resource="http://identifiers.org/CHEBI:835"/>
                  <rdf:li rdf:resource="http://identifiers.org/metacyc.compound:CPD0-1345"/>
                  <rdf:li rdf:resource="http://identifiers.org/metanetx.chemical:MNXM56896"/>
                  <rdf:li rdf:resource="http://identifiers.org/seed.compound:cpd07923"/>
                  <rdf:li rdf:resource="http://identifiers.org/seed.compound:cpd26103"/>
                </rdf:Bag>
              </bqbiol:is>
            </rdf:Description>
          </rdf:RDF>
        </annotation>
      </species>
      <species metaid="C11039[c]" sboTerm="SBO:0000247" id="C11039[c]" name="2&apos;-Deoxy-5-hydroxymethylcytidine-5&apos;-triphosphate" hasOnlySubstanceUnits="true" boundaryCondition="false" constant="false">
        <annotation>
          <rdf:RDF xmlns:rdf="http://www.w3.org/1999/02/22-rdf-syntax-ns#" xmlns:dcterms="http://purl.org/dc/terms/" xmlns:vCard="http://www.w3.org/2001/vcard-rdf/3.0#" xmlns:vCard4="http://www.w3.org/2006/vcard/ns#" xmlns:bqbiol="http://biomodels.net/biology-qualifiers/" xmlns:bqmodel="http://biomodels.net/model-qualifiers/">
            <rdf:Description rdf:about="#C11039[c]">
              <bqbiol:is>
                <rdf:Bag>
                  <rdf:li rdf:resource="http://identifiers.org/CHEBI:836"/>
                  <rdf:li rdf:resource="http://identifiers.org/metacyc.compound:DEOXY-OH-METHYLCYTIDINE-TRIPHOSPHATE"/>
                  <rdf:li rdf:resource="http://identifiers.org/metanetx.chemical:MNXM92861"/>
                  <rdf:li rdf:resource="http://identifiers.org/seed.compound:cpd07924"/>
                </rdf:Bag>
              </bqbiol:is>
            </rdf:Description>
          </rdf:RDF>
        </annotation>
      </species>
      <species metaid="C05167[c]" sboTerm="SBO:0000247" id="C05167[c]" name="alpha-Amino acid" hasOnlySubstanceUnits="true" boundaryCondition="false" constant="false">
        <annotation>
          <rdf:RDF xmlns:rdf="http://www.w3.org/1999/02/22-rdf-syntax-ns#" xmlns:dcterms="http://purl.org/dc/terms/" xmlns:vCard="http://www.w3.org/2001/vcard-rdf/3.0#" xmlns:vCard4="http://www.w3.org/2006/vcard/ns#" xmlns:bqbiol="http://biomodels.net/biology-qualifiers/" xmlns:bqmodel="http://biomodels.net/model-qualifiers/">
            <rdf:Description rdf:about="#C05167[c]">
              <bqbiol:is>
                <rdf:Bag>
                  <rdf:li rdf:resource="http://identifiers.org/metanetx.chemical:MNXM735846"/>
                </rdf:Bag>
              </bqbiol:is>
            </rdf:Description>
          </rdf:RDF>
        </annotation>
      </species>
      <species metaid="C00161[c]" sboTerm="SBO:0000247" id="C00161[c]" name="2-Oxo acid; 2-Oxocarboxylate; 2-Oxocarboxylic acid; 2-Oxo carboxylate" hasOnlySubstanceUnits="true" boundaryCondition="false" constant="false">
        <annotation>
          <rdf:RDF xmlns:rdf="http://www.w3.org/1999/02/22-rdf-syntax-ns#" xmlns:dcterms="http://purl.org/dc/terms/" xmlns:vCard="http://www.w3.org/2001/vcard-rdf/3.0#" xmlns:vCard4="http://www.w3.org/2006/vcard/ns#" xmlns:bqbiol="http://biomodels.net/biology-qualifiers/" xmlns:bqmodel="http://biomodels.net/model-qualifiers/">
            <rdf:Description rdf:about="#C00161[c]">
              <bqbiol:is>
                <rdf:Bag>
                  <rdf:li rdf:resource="http://identifiers.org/CHEBI:30871"/>
                  <rdf:li rdf:resource="http://identifiers.org/CHEBI:35910"/>
                  <rdf:li rdf:resource="http://identifiers.org/metacyc.compound:2-Oxo-Acids"/>
                  <rdf:li rdf:resource="http://identifiers.org/metacyc.compound:2-Oxo-carboxylates"/>
                  <rdf:li rdf:resource="http://identifiers.org/metacyc.compound:Aromatic-Oxoacids"/>
                  <rdf:li rdf:resource="http://identifiers.org/metanetx.chemical:MNXM730321"/>
                </rdf:Bag>
              </bqbiol:is>
            </rdf:Description>
          </rdf:RDF>
        </annotation>
      </species>
      <species metaid="C00015[c]" sboTerm="SBO:0000247" id="C00015[c]" name="UDP; Uridine 5&apos;-diphosphate" hasOnlySubstanceUnits="true" boundaryCondition="false" constant="false">
        <annotation>
          <rdf:RDF xmlns:rdf="http://www.w3.org/1999/02/22-rdf-syntax-ns#" xmlns:dcterms="http://purl.org/dc/terms/" xmlns:vCard="http://www.w3.org/2001/vcard-rdf/3.0#" xmlns:vCard4="http://www.w3.org/2006/vcard/ns#" xmlns:bqbiol="http://biomodels.net/biology-qualifiers/" xmlns:bqmodel="http://biomodels.net/model-qualifiers/">
            <rdf:Description rdf:about="#C00015[c]">
              <bqbiol:is>
                <rdf:Bag>
                  <rdf:li rdf:resource="http://identifiers.org/CHEBI:17659"/>
                  <rdf:li rdf:resource="http://identifiers.org/CHEBI:58223"/>
                  <rdf:li rdf:resource="http://identifiers.org/bigg.metabolite:udp"/>
                  <rdf:li rdf:resource="http://identifiers.org/hmdb:HMDB0000295"/>
                  <rdf:li rdf:resource="http://identifiers.org/metacyc.compound:UDP"/>
                  <rdf:li rdf:resource="http://identifiers.org/metacyc.compound:UDP-GROUP"/>
                  <rdf:li rdf:resource="http://identifiers.org/metanetx.chemical:MNXM1102128"/>
                  <rdf:li rdf:resource="http://identifiers.org/reactome:R-ALL-110096"/>
                  <rdf:li rdf:resource="http://identifiers.org/reactome:R-ALL-110732"/>
                  <rdf:li rdf:resource="http://identifiers.org/reactome:R-ALL-158602"/>
                  <rdf:li rdf:resource="http://identifiers.org/reactome:R-ALL-205687"/>
                  <rdf:li rdf:resource="http://identifiers.org/reactome:R-ALL-417888"/>
                  <rdf:li rdf:resource="http://identifiers.org/sabiork.compound:1269"/>
                  <rdf:li rdf:resource="http://identifiers.org/seed.compound:cpd00014"/>
                </rdf:Bag>
              </bqbiol:is>
            </rdf:Description>
          </rdf:RDF>
        </annotation>
      </species>
      <species metaid="C00105[c]" sboTerm="SBO:0000247" id="C00105[c]" name="UMP; Uridylic acid; Uridine monophosphate; Uridine 5&apos;-monophosphate; 5&apos;Uridylic acid" hasOnlySubstanceUnits="true" boundaryCondition="false" constant="false">
        <annotation>
          <rdf:RDF xmlns:rdf="http://www.w3.org/1999/02/22-rdf-syntax-ns#" xmlns:dcterms="http://purl.org/dc/terms/" xmlns:vCard="http://www.w3.org/2001/vcard-rdf/3.0#" xmlns:vCard4="http://www.w3.org/2006/vcard/ns#" xmlns:bqbiol="http://biomodels.net/biology-qualifiers/" xmlns:bqmodel="http://biomodels.net/model-qualifiers/">
            <rdf:Description rdf:about="#C00105[c]">
              <bqbiol:is>
                <rdf:Bag>
                  <rdf:li rdf:resource="http://identifiers.org/CHEBI:16695"/>
                  <rdf:li rdf:resource="http://identifiers.org/CHEBI:57865"/>
                  <rdf:li rdf:resource="http://identifiers.org/bigg.metabolite:ump"/>
                  <rdf:li rdf:resource="http://identifiers.org/hmdb:HMDB0000288"/>
                  <rdf:li rdf:resource="http://identifiers.org/metacyc.compound:UMP"/>
                  <rdf:li rdf:resource="http://identifiers.org/metanetx.chemical:MNXM1104823"/>
                  <rdf:li rdf:resource="http://identifiers.org/reactome:R-ALL-109280"/>
                  <rdf:li rdf:resource="http://identifiers.org/reactome:R-ALL-109402"/>
                  <rdf:li rdf:resource="http://identifiers.org/reactome:R-ALL-109512"/>
                  <rdf:li rdf:resource="http://identifiers.org/reactome:R-ALL-418075"/>
                  <rdf:li rdf:resource="http://identifiers.org/reactome:R-ALL-735698"/>
                  <rdf:li rdf:resource="http://identifiers.org/sabiork.compound:1300"/>
                  <rdf:li rdf:resource="http://identifiers.org/sabiork.compound:25061"/>
                  <rdf:li rdf:resource="http://identifiers.org/seed.compound:cpd00091"/>
                </rdf:Bag>
              </bqbiol:is>
            </rdf:Description>
          </rdf:RDF>
        </annotation>
      </species>
      <species metaid="C00075[c]" sboTerm="SBO:0000247" id="C00075[c]" name="UTP; Uridine 5&apos;-triphosphate; Uridine triphosphate" hasOnlySubstanceUnits="true" boundaryCondition="false" constant="false">
        <annotation>
          <rdf:RDF xmlns:rdf="http://www.w3.org/1999/02/22-rdf-syntax-ns#" xmlns:dcterms="http://purl.org/dc/terms/" xmlns:vCard="http://www.w3.org/2001/vcard-rdf/3.0#" xmlns:vCard4="http://www.w3.org/2006/vcard/ns#" xmlns:bqbiol="http://biomodels.net/biology-qualifiers/" xmlns:bqmodel="http://biomodels.net/model-qualifiers/">
            <rdf:Description rdf:about="#C00075[c]">
              <bqbiol:is>
                <rdf:Bag>
                  <rdf:li rdf:resource="http://identifiers.org/CHEBI:15713"/>
                  <rdf:li rdf:resource="http://identifiers.org/CHEBI:46398"/>
                  <rdf:li rdf:resource="http://identifiers.org/CHEBI:57481"/>
                  <rdf:li rdf:resource="http://identifiers.org/bigg.metabolite:utp"/>
                  <rdf:li rdf:resource="http://identifiers.org/hmdb:HMDB0000285"/>
                  <rdf:li rdf:resource="http://identifiers.org/metacyc.compound:UTP"/>
                  <rdf:li rdf:resource="http://identifiers.org/metanetx.chemical:MNXM1101474"/>
                  <rdf:li rdf:resource="http://identifiers.org/reactome:R-ALL-110731"/>
                  <rdf:li rdf:resource="http://identifiers.org/reactome:R-ALL-113562"/>
                  <rdf:li rdf:resource="http://identifiers.org/reactome:R-ALL-29494"/>
                  <rdf:li rdf:resource="http://identifiers.org/reactome:R-ALL-417877"/>
                  <rdf:li rdf:resource="http://identifiers.org/sabiork.compound:1288"/>
                  <rdf:li rdf:resource="http://identifiers.org/seed.compound:cpd00062"/>
                </rdf:Bag>
              </bqbiol:is>
            </rdf:Description>
          </rdf:RDF>
        </annotation>
      </species>
      <species metaid="C00016[c]" sboTerm="SBO:0000247" id="C00016[c]" name="FAD; Flavin adenine dinucleotide" hasOnlySubstanceUnits="true" boundaryCondition="false" constant="false">
        <annotation>
          <rdf:RDF xmlns:rdf="http://www.w3.org/1999/02/22-rdf-syntax-ns#" xmlns:dcterms="http://purl.org/dc/terms/" xmlns:vCard="http://www.w3.org/2001/vcard-rdf/3.0#" xmlns:vCard4="http://www.w3.org/2006/vcard/ns#" xmlns:bqbiol="http://biomodels.net/biology-qualifiers/" xmlns:bqmodel="http://biomodels.net/model-qualifiers/">
            <rdf:Description rdf:about="#C00016[c]">
              <bqbiol:is>
                <rdf:Bag>
                  <rdf:li rdf:resource="http://identifiers.org/CHEBI:16238"/>
                  <rdf:li rdf:resource="http://identifiers.org/bigg.metabolite:fad"/>
                  <rdf:li rdf:resource="http://identifiers.org/hmdb:HMDB0001248"/>
                  <rdf:li rdf:resource="http://identifiers.org/kegg.drug:D00005"/>
                  <rdf:li rdf:resource="http://identifiers.org/metanetx.chemical:MNXM1105936"/>
                  <rdf:li rdf:resource="http://identifiers.org/reactome:R-ALL-113596"/>
                  <rdf:li rdf:resource="http://identifiers.org/reactome:R-ALL-113597"/>
                  <rdf:li rdf:resource="http://identifiers.org/reactome:R-ALL-141335"/>
                  <rdf:li rdf:resource="http://identifiers.org/reactome:R-ALL-141707"/>
                  <rdf:li rdf:resource="http://identifiers.org/reactome:R-ALL-189484"/>
                  <rdf:li rdf:resource="http://identifiers.org/reactome:R-ALL-2160490"/>
                  <rdf:li rdf:resource="http://identifiers.org/reactome:R-ALL-217259"/>
                  <rdf:li rdf:resource="http://identifiers.org/reactome:R-ALL-29386"/>
                  <rdf:li rdf:resource="http://identifiers.org/sabiork.compound:1270"/>
                </rdf:Bag>
              </bqbiol:is>
            </rdf:Description>
          </rdf:RDF>
        </annotation>
      </species>
      <species metaid="C00061[c]" sboTerm="SBO:0000247" id="C00061[c]" name="FMN; Riboflavin-5-phosphate; Flavin mononucleotide" hasOnlySubstanceUnits="true" boundaryCondition="false" constant="false">
        <annotation>
          <rdf:RDF xmlns:rdf="http://www.w3.org/1999/02/22-rdf-syntax-ns#" xmlns:dcterms="http://purl.org/dc/terms/" xmlns:vCard="http://www.w3.org/2001/vcard-rdf/3.0#" xmlns:vCard4="http://www.w3.org/2006/vcard/ns#" xmlns:bqbiol="http://biomodels.net/biology-qualifiers/" xmlns:bqmodel="http://biomodels.net/model-qualifiers/">
            <rdf:Description rdf:about="#C00061[c]">
              <bqbiol:is>
                <rdf:Bag>
                  <rdf:li rdf:resource="http://identifiers.org/CHEBI:17621"/>
                  <rdf:li rdf:resource="http://identifiers.org/bigg.metabolite:fmn"/>
                  <rdf:li rdf:resource="http://identifiers.org/hmdb:HMDB0001520"/>
                  <rdf:li rdf:resource="http://identifiers.org/metacyc.compound:Oxidized-flavodoxins"/>
                  <rdf:li rdf:resource="http://identifiers.org/metanetx.chemical:MNXM1105927"/>
                  <rdf:li rdf:resource="http://identifiers.org/reactome:R-ALL-389864"/>
                  <rdf:li rdf:resource="http://identifiers.org/reactome:R-ALL-73524"/>
                  <rdf:li rdf:resource="http://identifiers.org/reactome:R-ALL-76629"/>
                  <rdf:li rdf:resource="http://identifiers.org/sabiork.compound:1673"/>
                </rdf:Bag>
              </bqbiol:is>
            </rdf:Description>
          </rdf:RDF>
        </annotation>
      </species>
      <species metaid="C00250[c]" sboTerm="SBO:0000247" id="C00250[c]" name="Pyridoxal" hasOnlySubstanceUnits="true" boundaryCondition="false" constant="false">
        <annotation>
          <rdf:RDF xmlns:rdf="http://www.w3.org/1999/02/22-rdf-syntax-ns#" xmlns:dcterms="http://purl.org/dc/terms/" xmlns:vCard="http://www.w3.org/2001/vcard-rdf/3.0#" xmlns:vCard4="http://www.w3.org/2006/vcard/ns#" xmlns:bqbiol="http://biomodels.net/biology-qualifiers/" xmlns:bqmodel="http://biomodels.net/model-qualifiers/">
            <rdf:Description rdf:about="#C00250[c]">
              <bqbiol:is>
                <rdf:Bag>
                  <rdf:li rdf:resource="http://identifiers.org/CHEBI:131530"/>
                  <rdf:li rdf:resource="http://identifiers.org/CHEBI:17310"/>
                  <rdf:li rdf:resource="http://identifiers.org/bigg.metabolite:pydx"/>
                  <rdf:li rdf:resource="http://identifiers.org/envipath:32de3cf4-e3e6-4168-956e-32fa5ddb0ce1/compound/049709c3-768e-468f-b435-40e990942002"/>
                  <rdf:li rdf:resource="http://identifiers.org/hmdb:HMDB0001545"/>
                  <rdf:li rdf:resource="http://identifiers.org/metacyc.compound:PYRIDOXAL"/>
                  <rdf:li rdf:resource="http://identifiers.org/metanetx.chemical:MNXM311"/>
                  <rdf:li rdf:resource="http://identifiers.org/reactome:R-ALL-965131"/>
                  <rdf:li rdf:resource="http://identifiers.org/sabiork.compound:1991"/>
                  <rdf:li rdf:resource="http://identifiers.org/seed.compound:cpd00215"/>
                </rdf:Bag>
              </bqbiol:is>
            </rdf:Description>
          </rdf:RDF>
        </annotation>
      </species>
      <species metaid="C00018[c]" sboTerm="SBO:0000247" id="C00018[c]" name="Pyridoxal phosphate; Pyridoxal 5&apos;-phosphate; Pyridoxal 5-phosphate; PLP" hasOnlySubstanceUnits="true" boundaryCondition="false" constant="false">
        <annotation>
          <rdf:RDF xmlns:rdf="http://www.w3.org/1999/02/22-rdf-syntax-ns#" xmlns:dcterms="http://purl.org/dc/terms/" xmlns:vCard="http://www.w3.org/2001/vcard-rdf/3.0#" xmlns:vCard4="http://www.w3.org/2006/vcard/ns#" xmlns:bqbiol="http://biomodels.net/biology-qualifiers/" xmlns:bqmodel="http://biomodels.net/model-qualifiers/">
            <rdf:Description rdf:about="#C00018[c]">
              <bqbiol:is>
                <rdf:Bag>
                  <rdf:li rdf:resource="http://identifiers.org/CHEBI:18405"/>
                  <rdf:li rdf:resource="http://identifiers.org/CHEBI:597326"/>
                  <rdf:li rdf:resource="http://identifiers.org/bigg.metabolite:pydx5p"/>
                  <rdf:li rdf:resource="http://identifiers.org/hmdb:HMDB0001491"/>
                  <rdf:li rdf:resource="http://identifiers.org/metacyc.compound:PYRIDOXAL_PHOSPHATE"/>
                  <rdf:li rdf:resource="http://identifiers.org/metanetx.chemical:MNXM161"/>
                  <rdf:li rdf:resource="http://identifiers.org/reactome:R-ALL-29390"/>
                  <rdf:li rdf:resource="http://identifiers.org/sabiork.compound:1271"/>
                  <rdf:li rdf:resource="http://identifiers.org/seed.compound:cpd00016"/>
                </rdf:Bag>
              </bqbiol:is>
            </rdf:Description>
          </rdf:RDF>
        </annotation>
      </species>
      <species metaid="C00073[c]" sboTerm="SBO:0000247" id="C00073[c]" name="L-Methionine; Methionine; L-2-Amino-4methylthiobutyric acid" hasOnlySubstanceUnits="true" boundaryCondition="false" constant="false">
        <annotation>
          <rdf:RDF xmlns:rdf="http://www.w3.org/1999/02/22-rdf-syntax-ns#" xmlns:dcterms="http://purl.org/dc/terms/" xmlns:vCard="http://www.w3.org/2001/vcard-rdf/3.0#" xmlns:vCard4="http://www.w3.org/2006/vcard/ns#" xmlns:bqbiol="http://biomodels.net/biology-qualifiers/" xmlns:bqmodel="http://biomodels.net/model-qualifiers/">
            <rdf:Description rdf:about="#C00073[c]">
              <bqbiol:is>
                <rdf:Bag>
                  <rdf:li rdf:resource="http://identifiers.org/CHEBI:16643"/>
                  <rdf:li rdf:resource="http://identifiers.org/CHEBI:32631"/>
                  <rdf:li rdf:resource="http://identifiers.org/CHEBI:32632"/>
                  <rdf:li rdf:resource="http://identifiers.org/CHEBI:57844"/>
                  <rdf:li rdf:resource="http://identifiers.org/bigg.metabolite:met__L"/>
                  <rdf:li rdf:resource="http://identifiers.org/envipath:32de3cf4-e3e6-4168-956e-32fa5ddb0ce1/compound/44a61812-39ff-48f9-bf09-8398e8723d5e"/>
                  <rdf:li rdf:resource="http://identifiers.org/hmdb:HMDB0000696"/>
                  <rdf:li rdf:resource="http://identifiers.org/kegg.drug:D00019"/>
                  <rdf:li rdf:resource="http://identifiers.org/kegg.drug:D04984"/>
                  <rdf:li rdf:resource="http://identifiers.org/metacyc.compound:MET"/>
                  <rdf:li rdf:resource="http://identifiers.org/metanetx.chemical:MNXM738804"/>
                  <rdf:li rdf:resource="http://identifiers.org/reactome:R-ALL-174390"/>
                  <rdf:li rdf:resource="http://identifiers.org/reactome:R-ALL-351966"/>
                  <rdf:li rdf:resource="http://identifiers.org/reactome:R-ALL-379705"/>
                  <rdf:li rdf:resource="http://identifiers.org/sabiork.compound:2315"/>
                  <rdf:li rdf:resource="http://identifiers.org/sabiork.compound:77"/>
                  <rdf:li rdf:resource="http://identifiers.org/seed.compound:cpd00060"/>
                </rdf:Bag>
              </bqbiol:is>
            </rdf:Description>
          </rdf:RDF>
        </annotation>
      </species>
      <species metaid="C00019[c]" sboTerm="SBO:0000247" id="C00019[c]" name="S-Adenosyl-L-methionine; S-Adenosylmethionine; AdoMet; SAM" hasOnlySubstanceUnits="true" boundaryCondition="false" constant="false">
        <annotation>
          <rdf:RDF xmlns:rdf="http://www.w3.org/1999/02/22-rdf-syntax-ns#" xmlns:dcterms="http://purl.org/dc/terms/" xmlns:vCard="http://www.w3.org/2001/vcard-rdf/3.0#" xmlns:vCard4="http://www.w3.org/2006/vcard/ns#" xmlns:bqbiol="http://biomodels.net/biology-qualifiers/" xmlns:bqmodel="http://biomodels.net/model-qualifiers/">
            <rdf:Description rdf:about="#C00019[c]">
              <bqbiol:is>
                <rdf:Bag>
                  <rdf:li rdf:resource="http://identifiers.org/CHEBI:142094"/>
                  <rdf:li rdf:resource="http://identifiers.org/CHEBI:15414"/>
                  <rdf:li rdf:resource="http://identifiers.org/CHEBI:33442"/>
                  <rdf:li rdf:resource="http://identifiers.org/CHEBI:59789"/>
                  <rdf:li rdf:resource="http://identifiers.org/CHEBI:67040"/>
                  <rdf:li rdf:resource="http://identifiers.org/bigg.metabolite:amet"/>
                  <rdf:li rdf:resource="http://identifiers.org/hmdb:HMDB0001185"/>
                  <rdf:li rdf:resource="http://identifiers.org/metacyc.compound:S-ADENOSYLMETHIONINE"/>
                  <rdf:li rdf:resource="http://identifiers.org/metanetx.chemical:MNXM1102072"/>
                  <rdf:li rdf:resource="http://identifiers.org/reactome:R-ALL-2162265"/>
                  <rdf:li rdf:resource="http://identifiers.org/reactome:R-ALL-71284"/>
                  <rdf:li rdf:resource="http://identifiers.org/reactome:R-ALL-77087"/>
                  <rdf:li rdf:resource="http://identifiers.org/sabiork.compound:1272"/>
                  <rdf:li rdf:resource="http://identifiers.org/seed.compound:cpd00017"/>
                  <rdf:li rdf:resource="http://identifiers.org/seed.compound:cpd33804"/>
                </rdf:Bag>
              </bqbiol:is>
            </rdf:Description>
          </rdf:RDF>
        </annotation>
      </species>
      <species metaid="C01137[c]" sboTerm="SBO:0000247" id="C01137[c]" name="S-Adenosylmethioninamine; (5-Deoxy-5-adenosyl)(3-aminopropyl)methylsulfonium; (5-Deoxy-5-adenosyl)(3-aminopropyl)methylsulfonium cation; S-Adenosyl-(5&apos;)-3-methylthiopropylamine; S-Adenosyl 3-(methylthio)propylamine; S-Adenosyl 3-(methylsulfanyl)propylamine; Decarboxy-AdoMet" hasOnlySubstanceUnits="true" boundaryCondition="false" constant="false">
        <annotation>
          <rdf:RDF xmlns:rdf="http://www.w3.org/1999/02/22-rdf-syntax-ns#" xmlns:dcterms="http://purl.org/dc/terms/" xmlns:vCard="http://www.w3.org/2001/vcard-rdf/3.0#" xmlns:vCard4="http://www.w3.org/2006/vcard/ns#" xmlns:bqbiol="http://biomodels.net/biology-qualifiers/" xmlns:bqmodel="http://biomodels.net/model-qualifiers/">
            <rdf:Description rdf:about="#C01137[c]">
              <bqbiol:is>
                <rdf:Bag>
                  <rdf:li rdf:resource="http://identifiers.org/CHEBI:15625"/>
                  <rdf:li rdf:resource="http://identifiers.org/CHEBI:57443"/>
                  <rdf:li rdf:resource="http://identifiers.org/bigg.metabolite:ametam"/>
                  <rdf:li rdf:resource="http://identifiers.org/hmdb:HMDB0000988"/>
                  <rdf:li rdf:resource="http://identifiers.org/metacyc.compound:S-ADENOSYLMETHIONINAMINE"/>
                  <rdf:li rdf:resource="http://identifiers.org/metanetx.chemical:MNXM1103325"/>
                  <rdf:li rdf:resource="http://identifiers.org/reactome:R-ALL-353113"/>
                  <rdf:li rdf:resource="http://identifiers.org/sabiork.compound:5404"/>
                  <rdf:li rdf:resource="http://identifiers.org/seed.compound:cpd00837"/>
                </rdf:Bag>
              </bqbiol:is>
            </rdf:Description>
          </rdf:RDF>
        </annotation>
      </species>
      <species metaid="C00130[c]" sboTerm="SBO:0000247" id="C00130[c]" name="IMP; Inosinic acid; Inosine monophosphate; Inosine 5&apos;-monophosphate; Inosine 5&apos;-phosphate; 5&apos;-Inosinate; 5&apos;-Inosinic acid; 5&apos;-Inosine monophosphate; 5&apos;-IMP" hasOnlySubstanceUnits="true" boundaryCondition="false" constant="false">
        <annotation>
          <rdf:RDF xmlns:rdf="http://www.w3.org/1999/02/22-rdf-syntax-ns#" xmlns:dcterms="http://purl.org/dc/terms/" xmlns:vCard="http://www.w3.org/2001/vcard-rdf/3.0#" xmlns:vCard4="http://www.w3.org/2006/vcard/ns#" xmlns:bqbiol="http://biomodels.net/biology-qualifiers/" xmlns:bqmodel="http://biomodels.net/model-qualifiers/">
            <rdf:Description rdf:about="#C00130[c]">
              <bqbiol:is>
                <rdf:Bag>
                  <rdf:li rdf:resource="http://identifiers.org/CHEBI:17202"/>
                  <rdf:li rdf:resource="http://identifiers.org/CHEBI:58053"/>
                  <rdf:li rdf:resource="http://identifiers.org/bigg.metabolite:imp"/>
                  <rdf:li rdf:resource="http://identifiers.org/hmdb:HMDB0000175"/>
                  <rdf:li rdf:resource="http://identifiers.org/metacyc.compound:IMP"/>
                  <rdf:li rdf:resource="http://identifiers.org/metanetx.chemical:MNXM1101868"/>
                  <rdf:li rdf:resource="http://identifiers.org/reactome:R-ALL-109286"/>
                  <rdf:li rdf:resource="http://identifiers.org/reactome:R-ALL-2509792"/>
                  <rdf:li rdf:resource="http://identifiers.org/reactome:R-ALL-29602"/>
                  <rdf:li rdf:resource="http://identifiers.org/reactome:R-ALL-3221708"/>
                  <rdf:li rdf:resource="http://identifiers.org/sabiork.compound:1306"/>
                  <rdf:li rdf:resource="http://identifiers.org/seed.compound:cpd00114"/>
                </rdf:Bag>
              </bqbiol:is>
            </rdf:Description>
          </rdf:RDF>
        </annotation>
      </species>
      <species metaid="C00212[c]" sboTerm="SBO:0000247" id="C00212[c]" name="Adenosine" hasOnlySubstanceUnits="true" boundaryCondition="false" constant="false">
        <annotation>
          <rdf:RDF xmlns:rdf="http://www.w3.org/1999/02/22-rdf-syntax-ns#" xmlns:dcterms="http://purl.org/dc/terms/" xmlns:vCard="http://www.w3.org/2001/vcard-rdf/3.0#" xmlns:vCard4="http://www.w3.org/2006/vcard/ns#" xmlns:bqbiol="http://biomodels.net/biology-qualifiers/" xmlns:bqmodel="http://biomodels.net/model-qualifiers/">
            <rdf:Description rdf:about="#C00212[c]">
              <bqbiol:is>
                <rdf:Bag>
                  <rdf:li rdf:resource="http://identifiers.org/CHEBI:16335"/>
                  <rdf:li rdf:resource="http://identifiers.org/bigg.metabolite:adn"/>
                  <rdf:li rdf:resource="http://identifiers.org/hmdb:HMDB0000050"/>
                  <rdf:li rdf:resource="http://identifiers.org/kegg.drug:D00045"/>
                  <rdf:li rdf:resource="http://identifiers.org/metacyc.compound:ADENOSINE"/>
                  <rdf:li rdf:resource="http://identifiers.org/metanetx.chemical:MNXM1105760"/>
                  <rdf:li rdf:resource="http://identifiers.org/reactome:R-ALL-727755"/>
                  <rdf:li rdf:resource="http://identifiers.org/reactome:R-ALL-83908"/>
                  <rdf:li rdf:resource="http://identifiers.org/reactome:R-ALL-83909"/>
                  <rdf:li rdf:resource="http://identifiers.org/sabiork.compound:1402"/>
                  <rdf:li rdf:resource="http://identifiers.org/seed.compound:cpd00182"/>
                </rdf:Bag>
              </bqbiol:is>
            </rdf:Description>
          </rdf:RDF>
        </annotation>
      </species>
      <species metaid="C06197[c]" sboTerm="SBO:0000247" id="C06197[c]" name="P1,P3-Bis(5&apos;-adenosyl) triphosphate; ApppA; Adenosine 5&apos;-triphosphate 5&apos;-adenosine" hasOnlySubstanceUnits="true" boundaryCondition="false" constant="false">
        <annotation>
          <rdf:RDF xmlns:rdf="http://www.w3.org/1999/02/22-rdf-syntax-ns#" xmlns:dcterms="http://purl.org/dc/terms/" xmlns:vCard="http://www.w3.org/2001/vcard-rdf/3.0#" xmlns:vCard4="http://www.w3.org/2006/vcard/ns#" xmlns:bqbiol="http://biomodels.net/biology-qualifiers/" xmlns:bqmodel="http://biomodels.net/model-qualifiers/">
            <rdf:Description rdf:about="#C06197[c]">
              <bqbiol:is>
                <rdf:Bag>
                  <rdf:li rdf:resource="http://identifiers.org/CHEBI:27775"/>
                  <rdf:li rdf:resource="http://identifiers.org/CHEBI:58529"/>
                  <rdf:li rdf:resource="http://identifiers.org/bigg.metabolite:apppa"/>
                  <rdf:li rdf:resource="http://identifiers.org/metacyc.compound:ADENOSINE5TRIPHOSPHO5ADENOSINE"/>
                  <rdf:li rdf:resource="http://identifiers.org/metanetx.chemical:MNXM3683"/>
                  <rdf:li rdf:resource="http://identifiers.org/sabiork.compound:1859"/>
                  <rdf:li rdf:resource="http://identifiers.org/seed.compound:cpd03705"/>
                </rdf:Bag>
              </bqbiol:is>
            </rdf:Description>
          </rdf:RDF>
        </annotation>
      </species>
      <species metaid="C00054[c]" sboTerm="SBO:0000247" id="C00054[c]" name="Adenosine 3&apos;,5&apos;-bisphosphate; PAP; 3&apos;-Phosphoadenylate; Phosphoadenosine phosphate" hasOnlySubstanceUnits="true" boundaryCondition="false" constant="false">
        <annotation>
          <rdf:RDF xmlns:rdf="http://www.w3.org/1999/02/22-rdf-syntax-ns#" xmlns:dcterms="http://purl.org/dc/terms/" xmlns:vCard="http://www.w3.org/2001/vcard-rdf/3.0#" xmlns:vCard4="http://www.w3.org/2006/vcard/ns#" xmlns:bqbiol="http://biomodels.net/biology-qualifiers/" xmlns:bqmodel="http://biomodels.net/model-qualifiers/">
            <rdf:Description rdf:about="#C00054[c]">
              <bqbiol:is>
                <rdf:Bag>
                  <rdf:li rdf:resource="http://identifiers.org/CHEBI:17985"/>
                  <rdf:li rdf:resource="http://identifiers.org/CHEBI:58343"/>
                  <rdf:li rdf:resource="http://identifiers.org/bigg.metabolite:pap"/>
                  <rdf:li rdf:resource="http://identifiers.org/hmdb:HMDB0000061"/>
                  <rdf:li rdf:resource="http://identifiers.org/metacyc.compound:3-5-ADP"/>
                  <rdf:li rdf:resource="http://identifiers.org/metanetx.chemical:MNXM1103458"/>
                  <rdf:li rdf:resource="http://identifiers.org/reactome:R-ALL-158466"/>
                  <rdf:li rdf:resource="http://identifiers.org/reactome:R-ALL-742343"/>
                  <rdf:li rdf:resource="http://identifiers.org/sabiork.compound:1672"/>
                  <rdf:li rdf:resource="http://identifiers.org/seed.compound:cpd00045"/>
                </rdf:Bag>
              </bqbiol:is>
            </rdf:Description>
          </rdf:RDF>
        </annotation>
      </species>
      <species metaid="C00857[c]" sboTerm="SBO:0000247" id="C00857[c]" name="Deamino-NAD+; Deamido-NAD+; Deamido-NAD; Nicotinic acid adenine dinucleotide" hasOnlySubstanceUnits="true" boundaryCondition="false" constant="false">
        <annotation>
          <rdf:RDF xmlns:rdf="http://www.w3.org/1999/02/22-rdf-syntax-ns#" xmlns:dcterms="http://purl.org/dc/terms/" xmlns:vCard="http://www.w3.org/2001/vcard-rdf/3.0#" xmlns:vCard4="http://www.w3.org/2006/vcard/ns#" xmlns:bqbiol="http://biomodels.net/biology-qualifiers/" xmlns:bqmodel="http://biomodels.net/model-qualifiers/">
            <rdf:Description rdf:about="#C00857[c]">
              <bqbiol:is>
                <rdf:Bag>
                  <rdf:li rdf:resource="http://identifiers.org/CHEBI:14105"/>
                  <rdf:li rdf:resource="http://identifiers.org/CHEBI:18304"/>
                  <rdf:li rdf:resource="http://identifiers.org/CHEBI:58437"/>
                  <rdf:li rdf:resource="http://identifiers.org/bigg.metabolite:dnad"/>
                  <rdf:li rdf:resource="http://identifiers.org/hmdb:HMDB0001179"/>
                  <rdf:li rdf:resource="http://identifiers.org/metacyc.compound:DEAMIDO-NAD"/>
                  <rdf:li rdf:resource="http://identifiers.org/metanetx.chemical:MNXM1103300"/>
                  <rdf:li rdf:resource="http://identifiers.org/reactome:R-ALL-197256"/>
                  <rdf:li rdf:resource="http://identifiers.org/reactome:R-ALL-200499"/>
                  <rdf:li rdf:resource="http://identifiers.org/sabiork.compound:1349"/>
                  <rdf:li rdf:resource="http://identifiers.org/seed.compound:cpd00638"/>
                </rdf:Bag>
              </bqbiol:is>
            </rdf:Description>
          </rdf:RDF>
        </annotation>
      </species>
      <species metaid="C00147[c]" sboTerm="SBO:0000247" id="C00147[c]" name="Adenine; 6-Aminopurine" hasOnlySubstanceUnits="true" boundaryCondition="false" constant="false">
        <annotation>
          <rdf:RDF xmlns:rdf="http://www.w3.org/1999/02/22-rdf-syntax-ns#" xmlns:dcterms="http://purl.org/dc/terms/" xmlns:vCard="http://www.w3.org/2001/vcard-rdf/3.0#" xmlns:vCard4="http://www.w3.org/2006/vcard/ns#" xmlns:bqbiol="http://biomodels.net/biology-qualifiers/" xmlns:bqmodel="http://biomodels.net/model-qualifiers/">
            <rdf:Description rdf:about="#C00147[c]">
              <bqbiol:is>
                <rdf:Bag>
                  <rdf:li rdf:resource="http://identifiers.org/CHEBI:16708"/>
                  <rdf:li rdf:resource="http://identifiers.org/bigg.metabolite:ade"/>
                  <rdf:li rdf:resource="http://identifiers.org/hmdb:HMDB0000034"/>
                  <rdf:li rdf:resource="http://identifiers.org/kegg.drug:D00034"/>
                  <rdf:li rdf:resource="http://identifiers.org/metacyc.compound:ADENINE"/>
                  <rdf:li rdf:resource="http://identifiers.org/metacyc.compound:ADENINE-RING"/>
                  <rdf:li rdf:resource="http://identifiers.org/metanetx.chemical:MNXM168"/>
                  <rdf:li rdf:resource="http://identifiers.org/reactome:R-ALL-5635947"/>
                  <rdf:li rdf:resource="http://identifiers.org/reactome:R-ALL-727751"/>
                  <rdf:li rdf:resource="http://identifiers.org/reactome:R-ALL-83947"/>
                  <rdf:li rdf:resource="http://identifiers.org/reactome:R-ALL-83951"/>
                  <rdf:li rdf:resource="http://identifiers.org/sabiork.compound:57"/>
                  <rdf:li rdf:resource="http://identifiers.org/seed.compound:cpd00128"/>
                  <rdf:li rdf:resource="http://identifiers.org/seed.compound:cpd22238"/>
                </rdf:Bag>
              </bqbiol:is>
            </rdf:Description>
          </rdf:RDF>
        </annotation>
      </species>
      <species metaid="C00119[c]" sboTerm="SBO:0000247" id="C00119[c]" name="5-Phospho-alpha-D-ribose 1-diphosphate; 5-Phosphoribosyl diphosphate; 5-Phosphoribosyl 1-pyrophosphate; PRPP" hasOnlySubstanceUnits="true" boundaryCondition="false" constant="false">
        <annotation>
          <rdf:RDF xmlns:rdf="http://www.w3.org/1999/02/22-rdf-syntax-ns#" xmlns:dcterms="http://purl.org/dc/terms/" xmlns:vCard="http://www.w3.org/2001/vcard-rdf/3.0#" xmlns:vCard4="http://www.w3.org/2006/vcard/ns#" xmlns:bqbiol="http://biomodels.net/biology-qualifiers/" xmlns:bqmodel="http://biomodels.net/model-qualifiers/">
            <rdf:Description rdf:about="#C00119[c]">
              <bqbiol:is>
                <rdf:Bag>
                  <rdf:li rdf:resource="http://identifiers.org/CHEBI:17111"/>
                  <rdf:li rdf:resource="http://identifiers.org/CHEBI:58017"/>
                  <rdf:li rdf:resource="http://identifiers.org/bigg.metabolite:prpp"/>
                  <rdf:li rdf:resource="http://identifiers.org/hmdb:HMDB0000280"/>
                  <rdf:li rdf:resource="http://identifiers.org/metacyc.compound:PRPP"/>
                  <rdf:li rdf:resource="http://identifiers.org/metanetx.chemical:MNXM1104453"/>
                  <rdf:li rdf:resource="http://identifiers.org/reactome:R-ALL-73566"/>
                  <rdf:li rdf:resource="http://identifiers.org/sabiork.compound:1305"/>
                  <rdf:li rdf:resource="http://identifiers.org/seed.compound:cpd00103"/>
                </rdf:Bag>
              </bqbiol:is>
            </rdf:Description>
          </rdf:RDF>
        </annotation>
      </species>
      <species metaid="C00021[c]" sboTerm="SBO:0000247" id="C00021[c]" name="S-Adenosyl-L-homocysteine; S-Adenosylhomocysteine" hasOnlySubstanceUnits="true" boundaryCondition="false" constant="false">
        <annotation>
          <rdf:RDF xmlns:rdf="http://www.w3.org/1999/02/22-rdf-syntax-ns#" xmlns:dcterms="http://purl.org/dc/terms/" xmlns:vCard="http://www.w3.org/2001/vcard-rdf/3.0#" xmlns:vCard4="http://www.w3.org/2006/vcard/ns#" xmlns:bqbiol="http://biomodels.net/biology-qualifiers/" xmlns:bqmodel="http://biomodels.net/model-qualifiers/">
            <rdf:Description rdf:about="#C00021[c]">
              <bqbiol:is>
                <rdf:Bag>
                  <rdf:li rdf:resource="http://identifiers.org/CHEBI:16680"/>
                  <rdf:li rdf:resource="http://identifiers.org/CHEBI:57856"/>
                  <rdf:li rdf:resource="http://identifiers.org/CHEBI:67009"/>
                  <rdf:li rdf:resource="http://identifiers.org/bigg.metabolite:ahcys"/>
                  <rdf:li rdf:resource="http://identifiers.org/hmdb:HMDB0000939"/>
                  <rdf:li rdf:resource="http://identifiers.org/metacyc.compound:ADENOSYL-HOMO-CYS"/>
                  <rdf:li rdf:resource="http://identifiers.org/metanetx.chemical:MNXM1102167"/>
                  <rdf:li rdf:resource="http://identifiers.org/reactome:R-ALL-2162252"/>
                  <rdf:li rdf:resource="http://identifiers.org/reactome:R-ALL-71285"/>
                  <rdf:li rdf:resource="http://identifiers.org/reactome:R-ALL-77502"/>
                  <rdf:li rdf:resource="http://identifiers.org/sabiork.compound:1274"/>
                  <rdf:li rdf:resource="http://identifiers.org/seed.compound:cpd00019"/>
                </rdf:Bag>
              </bqbiol:is>
            </rdf:Description>
          </rdf:RDF>
        </annotation>
      </species>
      <species metaid="C00155[c]" sboTerm="SBO:0000247" id="C00155[c]" name="L-Homocysteine; L-2-Amino-4-mercaptobutyric acid; Homocysteine" hasOnlySubstanceUnits="true" boundaryCondition="false" constant="false">
        <annotation>
          <rdf:RDF xmlns:rdf="http://www.w3.org/1999/02/22-rdf-syntax-ns#" xmlns:dcterms="http://purl.org/dc/terms/" xmlns:vCard="http://www.w3.org/2001/vcard-rdf/3.0#" xmlns:vCard4="http://www.w3.org/2006/vcard/ns#" xmlns:bqbiol="http://biomodels.net/biology-qualifiers/" xmlns:bqmodel="http://biomodels.net/model-qualifiers/">
            <rdf:Description rdf:about="#C00155[c]">
              <bqbiol:is>
                <rdf:Bag>
                  <rdf:li rdf:resource="http://identifiers.org/CHEBI:17230"/>
                  <rdf:li rdf:resource="http://identifiers.org/CHEBI:17588"/>
                  <rdf:li rdf:resource="http://identifiers.org/CHEBI:58065"/>
                  <rdf:li rdf:resource="http://identifiers.org/CHEBI:58199"/>
                  <rdf:li rdf:resource="http://identifiers.org/CHEBI:63072"/>
                  <rdf:li rdf:resource="http://identifiers.org/CHEBI:66952"/>
                  <rdf:li rdf:resource="http://identifiers.org/bigg.metabolite:hcys__L"/>
                  <rdf:li rdf:resource="http://identifiers.org/hmdb:HMDB0000742"/>
                  <rdf:li rdf:resource="http://identifiers.org/kegg.compound:C05330"/>
                  <rdf:li rdf:resource="http://identifiers.org/metacyc.compound:HOMO-CYS"/>
                  <rdf:li rdf:resource="http://identifiers.org/metanetx.chemical:MNXM123"/>
                  <rdf:li rdf:resource="http://identifiers.org/reactome:R-ALL-174369"/>
                  <rdf:li rdf:resource="http://identifiers.org/sabiork.compound:1950"/>
                  <rdf:li rdf:resource="http://identifiers.org/sabiork.compound:2768"/>
                  <rdf:li rdf:resource="http://identifiers.org/seed.compound:cpd00135"/>
                  <rdf:li rdf:resource="http://identifiers.org/seed.compound:cpd19034"/>
                </rdf:Bag>
              </bqbiol:is>
            </rdf:Description>
          </rdf:RDF>
        </annotation>
      </species>
      <species metaid="C00074[c]" sboTerm="SBO:0000247" id="C00074[c]" name="Phosphoenolpyruvate; Phosphoenolpyruvic acid; PEP" hasOnlySubstanceUnits="true" boundaryCondition="false" constant="false">
        <annotation>
          <rdf:RDF xmlns:rdf="http://www.w3.org/1999/02/22-rdf-syntax-ns#" xmlns:dcterms="http://purl.org/dc/terms/" xmlns:vCard="http://www.w3.org/2001/vcard-rdf/3.0#" xmlns:vCard4="http://www.w3.org/2006/vcard/ns#" xmlns:bqbiol="http://biomodels.net/biology-qualifiers/" xmlns:bqmodel="http://biomodels.net/model-qualifiers/">
            <rdf:Description rdf:about="#C00074[c]">
              <bqbiol:is>
                <rdf:Bag>
                  <rdf:li rdf:resource="http://identifiers.org/CHEBI:18021"/>
                  <rdf:li rdf:resource="http://identifiers.org/CHEBI:44897"/>
                  <rdf:li rdf:resource="http://identifiers.org/CHEBI:58702"/>
                  <rdf:li rdf:resource="http://identifiers.org/bigg.metabolite:pep"/>
                  <rdf:li rdf:resource="http://identifiers.org/hmdb:HMDB0000263"/>
                  <rdf:li rdf:resource="http://identifiers.org/metacyc.compound:PHOSPHO-ENOL-PYRUVATE"/>
                  <rdf:li rdf:resource="http://identifiers.org/metanetx.chemical:MNXM73"/>
                  <rdf:li rdf:resource="http://identifiers.org/reactome:R-ALL-29492"/>
                  <rdf:li rdf:resource="http://identifiers.org/reactome:R-ALL-372364"/>
                  <rdf:li rdf:resource="http://identifiers.org/sabiork.compound:32"/>
                  <rdf:li rdf:resource="http://identifiers.org/seed.compound:cpd00061"/>
                </rdf:Bag>
              </bqbiol:is>
            </rdf:Description>
          </rdf:RDF>
        </annotation>
      </species>
      <species metaid="C00024[c]" sboTerm="SBO:0000247" id="C00024[c]" name="Acetyl-CoA; Acetyl coenzyme A" hasOnlySubstanceUnits="true" boundaryCondition="false" constant="false">
        <annotation>
          <rdf:RDF xmlns:rdf="http://www.w3.org/1999/02/22-rdf-syntax-ns#" xmlns:dcterms="http://purl.org/dc/terms/" xmlns:vCard="http://www.w3.org/2001/vcard-rdf/3.0#" xmlns:vCard4="http://www.w3.org/2006/vcard/ns#" xmlns:bqbiol="http://biomodels.net/biology-qualifiers/" xmlns:bqmodel="http://biomodels.net/model-qualifiers/">
            <rdf:Description rdf:about="#C00024[c]">
              <bqbiol:is>
                <rdf:Bag>
                  <rdf:li rdf:resource="http://identifiers.org/CHEBI:15351"/>
                  <rdf:li rdf:resource="http://identifiers.org/CHEBI:57288"/>
                  <rdf:li rdf:resource="http://identifiers.org/SLM:000000297"/>
                  <rdf:li rdf:resource="http://identifiers.org/bigg.metabolite:accoa"/>
                  <rdf:li rdf:resource="http://identifiers.org/envipath:32de3cf4-e3e6-4168-956e-32fa5ddb0ce1/compound/57bd5e24-9d14-4b91-bc60-64c8ea6c2d11"/>
                  <rdf:li rdf:resource="http://identifiers.org/hmdb:HMDB0001206"/>
                  <rdf:li rdf:resource="http://identifiers.org/lipidmaps:LMFA07050281"/>
                  <rdf:li rdf:resource="http://identifiers.org/metacyc.compound:ACETYL-COA"/>
                  <rdf:li rdf:resource="http://identifiers.org/metanetx.chemical:MNXM1104266"/>
                  <rdf:li rdf:resource="http://identifiers.org/reactome:R-ALL-113559"/>
                  <rdf:li rdf:resource="http://identifiers.org/reactome:R-ALL-113560"/>
                  <rdf:li rdf:resource="http://identifiers.org/reactome:R-ALL-353123"/>
                  <rdf:li rdf:resource="http://identifiers.org/reactome:R-ALL-727753"/>
                  <rdf:li rdf:resource="http://identifiers.org/reactome:R-ALL-76183"/>
                  <rdf:li rdf:resource="http://identifiers.org/sabiork.compound:1276"/>
                  <rdf:li rdf:resource="http://identifiers.org/seed.compound:cpd00022"/>
                </rdf:Bag>
              </bqbiol:is>
            </rdf:Description>
          </rdf:RDF>
        </annotation>
      </species>
      <species metaid="C00033[c]" sboTerm="SBO:0000247" id="C00033[c]" name="Acetate; Acetic acid; Ethanoic acid" hasOnlySubstanceUnits="true" boundaryCondition="false" constant="false">
        <annotation>
          <rdf:RDF xmlns:rdf="http://www.w3.org/1999/02/22-rdf-syntax-ns#" xmlns:dcterms="http://purl.org/dc/terms/" xmlns:vCard="http://www.w3.org/2001/vcard-rdf/3.0#" xmlns:vCard4="http://www.w3.org/2006/vcard/ns#" xmlns:bqbiol="http://biomodels.net/biology-qualifiers/" xmlns:bqmodel="http://biomodels.net/model-qualifiers/">
            <rdf:Description rdf:about="#C00033[c]">
              <bqbiol:is>
                <rdf:Bag>
                  <rdf:li rdf:resource="http://identifiers.org/CHEBI:15366"/>
                  <rdf:li rdf:resource="http://identifiers.org/CHEBI:30089"/>
                  <rdf:li rdf:resource="http://identifiers.org/SLM:000000449"/>
                  <rdf:li rdf:resource="http://identifiers.org/bigg.metabolite:ac"/>
                  <rdf:li rdf:resource="http://identifiers.org/envipath:32de3cf4-e3e6-4168-956e-32fa5ddb0ce1/compound/b545cabc-8c9e-4b20-8848-efa015b481ea"/>
                  <rdf:li rdf:resource="http://identifiers.org/envipath:4fd7f3e0-dd25-43ac-9453-dda3e52396e4/compound/d45256fe-61fa-4f5b-bb16-91a3d615e3d8"/>
                  <rdf:li rdf:resource="http://identifiers.org/envipath:5882df9c-dae1-4d80-a40e-db4724271456/compound/5e4989fc-13d3-45d4-ad57-3be380a9d3c0"/>
                  <rdf:li rdf:resource="http://identifiers.org/envipath:5882df9c-dae1-4d80-a40e-db4724271456/compound/9e26dcbe-4db9-46a0-8614-9f03545032d2"/>
                  <rdf:li rdf:resource="http://identifiers.org/envipath:650babc9-9d68-4b73-9332-11972ca26f7b/compound/3e2d750f-df31-4445-9255-163c627e9b4a"/>
                  <rdf:li rdf:resource="http://identifiers.org/envipath:650babc9-9d68-4b73-9332-11972ca26f7b/compound/a8f0be58-24e8-441b-8d81-a516a0ead4b3"/>
                  <rdf:li rdf:resource="http://identifiers.org/hmdb:HMDB0000042"/>
                  <rdf:li rdf:resource="http://identifiers.org/kegg.drug:D00010"/>
                  <rdf:li rdf:resource="http://identifiers.org/lipidmaps:LMFA01010002"/>
                  <rdf:li rdf:resource="http://identifiers.org/metacyc.compound:ACET"/>
                  <rdf:li rdf:resource="http://identifiers.org/metacyc.compound:CPD-24335"/>
                  <rdf:li rdf:resource="http://identifiers.org/metanetx.chemical:MNXM26"/>
                  <rdf:li rdf:resource="http://identifiers.org/reactome:R-ALL-113539"/>
                  <rdf:li rdf:resource="http://identifiers.org/reactome:R-ALL-1524044"/>
                  <rdf:li rdf:resource="http://identifiers.org/reactome:R-ALL-2022890"/>
                  <rdf:li rdf:resource="http://identifiers.org/reactome:R-ALL-29416"/>
                  <rdf:li rdf:resource="http://identifiers.org/reactome:R-ALL-372540"/>
                  <rdf:li rdf:resource="http://identifiers.org/reactome:R-ALL-390305"/>
                  <rdf:li rdf:resource="http://identifiers.org/reactome:R-ALL-427486"/>
                  <rdf:li rdf:resource="http://identifiers.org/reactome:R-ALL-5566518"/>
                  <rdf:li rdf:resource="http://identifiers.org/sabiork.compound:1278"/>
                  <rdf:li rdf:resource="http://identifiers.org/seed.compound:cpd00029"/>
                </rdf:Bag>
              </bqbiol:is>
            </rdf:Description>
          </rdf:RDF>
        </annotation>
      </species>
      <species metaid="C05993[c]" sboTerm="SBO:0000247" id="C05993[c]" name="Acetyl adenylate; 5&apos;-Acetylphosphoadenosine" hasOnlySubstanceUnits="true" boundaryCondition="false" constant="false">
        <annotation>
          <rdf:RDF xmlns:rdf="http://www.w3.org/1999/02/22-rdf-syntax-ns#" xmlns:dcterms="http://purl.org/dc/terms/" xmlns:vCard="http://www.w3.org/2001/vcard-rdf/3.0#" xmlns:vCard4="http://www.w3.org/2006/vcard/ns#" xmlns:bqbiol="http://biomodels.net/biology-qualifiers/" xmlns:bqmodel="http://biomodels.net/model-qualifiers/">
            <rdf:Description rdf:about="#C05993[c]">
              <bqbiol:is>
                <rdf:Bag>
                  <rdf:li rdf:resource="http://identifiers.org/CHEBI:142453"/>
                  <rdf:li rdf:resource="http://identifiers.org/CHEBI:37666"/>
                  <rdf:li rdf:resource="http://identifiers.org/bigg.metabolite:HC01672"/>
                  <rdf:li rdf:resource="http://identifiers.org/hmdb:HMDB0006880"/>
                  <rdf:li rdf:resource="http://identifiers.org/metacyc.compound:ACETYL_AMP"/>
                  <rdf:li rdf:resource="http://identifiers.org/metanetx.chemical:MNXM1103443"/>
                  <rdf:li rdf:resource="http://identifiers.org/seed.compound:cpd03566"/>
                </rdf:Bag>
              </bqbiol:is>
            </rdf:Description>
          </rdf:RDF>
        </annotation>
      </species>
      <species metaid="C00332[c]" sboTerm="SBO:0000247" id="C00332[c]" name="Acetoacetyl-CoA; Acetoacetyl coenzyme A; 3-Acetoacetyl-CoA" hasOnlySubstanceUnits="true" boundaryCondition="false" constant="false">
        <annotation>
          <rdf:RDF xmlns:rdf="http://www.w3.org/1999/02/22-rdf-syntax-ns#" xmlns:dcterms="http://purl.org/dc/terms/" xmlns:vCard="http://www.w3.org/2001/vcard-rdf/3.0#" xmlns:vCard4="http://www.w3.org/2006/vcard/ns#" xmlns:bqbiol="http://biomodels.net/biology-qualifiers/" xmlns:bqmodel="http://biomodels.net/model-qualifiers/">
            <rdf:Description rdf:about="#C00332[c]">
              <bqbiol:is>
                <rdf:Bag>
                  <rdf:li rdf:resource="http://identifiers.org/CHEBI:15345"/>
                  <rdf:li rdf:resource="http://identifiers.org/CHEBI:57286"/>
                  <rdf:li rdf:resource="http://identifiers.org/SLM:000000298"/>
                  <rdf:li rdf:resource="http://identifiers.org/bigg.metabolite:aacoa"/>
                  <rdf:li rdf:resource="http://identifiers.org/envipath:32de3cf4-e3e6-4168-956e-32fa5ddb0ce1/compound/e8a0c5c5-e9b1-4f85-94c1-d3d04866d6c9"/>
                  <rdf:li rdf:resource="http://identifiers.org/lipidmaps:LMFA07050030"/>
                  <rdf:li rdf:resource="http://identifiers.org/metacyc.compound:ACETOACETYL-COA"/>
                  <rdf:li rdf:resource="http://identifiers.org/metanetx.chemical:MNXM1103802"/>
                  <rdf:li rdf:resource="http://identifiers.org/reactome:R-ALL-191293"/>
                  <rdf:li rdf:resource="http://identifiers.org/reactome:R-ALL-73871"/>
                  <rdf:li rdf:resource="http://identifiers.org/sabiork.compound:2019"/>
                  <rdf:li rdf:resource="http://identifiers.org/sabiork.compound:28134"/>
                  <rdf:li rdf:resource="http://identifiers.org/seed.compound:cpd00279"/>
                </rdf:Bag>
              </bqbiol:is>
            </rdf:Description>
          </rdf:RDF>
        </annotation>
      </species>
      <species metaid="C00025[c]" sboTerm="SBO:0000247" id="C00025[c]" name="L-Glutamate; L-Glutamic acid; L-Glutaminic acid; Glutamate" hasOnlySubstanceUnits="true" boundaryCondition="false" constant="false">
        <annotation>
          <rdf:RDF xmlns:rdf="http://www.w3.org/1999/02/22-rdf-syntax-ns#" xmlns:dcterms="http://purl.org/dc/terms/" xmlns:vCard="http://www.w3.org/2001/vcard-rdf/3.0#" xmlns:vCard4="http://www.w3.org/2006/vcard/ns#" xmlns:bqbiol="http://biomodels.net/biology-qualifiers/" xmlns:bqmodel="http://biomodels.net/model-qualifiers/">
            <rdf:Description rdf:about="#C00025[c]">
              <bqbiol:is>
                <rdf:Bag>
                  <rdf:li rdf:resource="http://identifiers.org/CHEBI:16015"/>
                  <rdf:li rdf:resource="http://identifiers.org/CHEBI:29985"/>
                  <rdf:li rdf:resource="http://identifiers.org/CHEBI:29988"/>
                  <rdf:li rdf:resource="http://identifiers.org/bigg.metabolite:glu__L"/>
                  <rdf:li rdf:resource="http://identifiers.org/hmdb:HMDB0000148"/>
                  <rdf:li rdf:resource="http://identifiers.org/kegg.drug:D00007"/>
                  <rdf:li rdf:resource="http://identifiers.org/metacyc.compound:GLT"/>
                  <rdf:li rdf:resource="http://identifiers.org/metanetx.chemical:MNXM741173"/>
                  <rdf:li rdf:resource="http://identifiers.org/reactome:R-ALL-113552"/>
                  <rdf:li rdf:resource="http://identifiers.org/reactome:R-ALL-210382"/>
                  <rdf:li rdf:resource="http://identifiers.org/reactome:R-ALL-210509"/>
                  <rdf:li rdf:resource="http://identifiers.org/reactome:R-ALL-29404"/>
                  <rdf:li rdf:resource="http://identifiers.org/reactome:R-ALL-428614"/>
                  <rdf:li rdf:resource="http://identifiers.org/sabiork.compound:73"/>
                  <rdf:li rdf:resource="http://identifiers.org/seed.compound:cpd00023"/>
                </rdf:Bag>
              </bqbiol:is>
            </rdf:Description>
          </rdf:RDF>
        </annotation>
      </species>
      <species metaid="C03287[c]" sboTerm="SBO:0000247" id="C03287[c]" name="L-Glutamyl 5-phosphate; L-Glutamate 5-phosphate" hasOnlySubstanceUnits="true" boundaryCondition="false" constant="false">
        <annotation>
          <rdf:RDF xmlns:rdf="http://www.w3.org/1999/02/22-rdf-syntax-ns#" xmlns:dcterms="http://purl.org/dc/terms/" xmlns:vCard="http://www.w3.org/2001/vcard-rdf/3.0#" xmlns:vCard4="http://www.w3.org/2006/vcard/ns#" xmlns:bqbiol="http://biomodels.net/biology-qualifiers/" xmlns:bqmodel="http://biomodels.net/model-qualifiers/">
            <rdf:Description rdf:about="#C03287[c]">
              <bqbiol:is>
                <rdf:Bag>
                  <rdf:li rdf:resource="http://identifiers.org/CHEBI:17798"/>
                  <rdf:li rdf:resource="http://identifiers.org/CHEBI:58274"/>
                  <rdf:li rdf:resource="http://identifiers.org/bigg.metabolite:glu5p"/>
                  <rdf:li rdf:resource="http://identifiers.org/hmdb:HMDB0001228"/>
                  <rdf:li rdf:resource="http://identifiers.org/metacyc.compound:L-GLUTAMATE-5-P"/>
                  <rdf:li rdf:resource="http://identifiers.org/metanetx.chemical:MNXM1280"/>
                  <rdf:li rdf:resource="http://identifiers.org/sabiork.compound:1742"/>
                  <rdf:li rdf:resource="http://identifiers.org/seed.compound:cpd02097"/>
                </rdf:Bag>
              </bqbiol:is>
            </rdf:Description>
          </rdf:RDF>
        </annotation>
      </species>
      <species metaid="C00026[c]" sboTerm="SBO:0000247" id="C00026[c]" name="2-Oxoglutarate; Oxoglutaric acid; 2-Ketoglutaric acid; alpha-Ketoglutaric acid" hasOnlySubstanceUnits="true" boundaryCondition="false" constant="false">
        <annotation>
          <rdf:RDF xmlns:rdf="http://www.w3.org/1999/02/22-rdf-syntax-ns#" xmlns:dcterms="http://purl.org/dc/terms/" xmlns:vCard="http://www.w3.org/2001/vcard-rdf/3.0#" xmlns:vCard4="http://www.w3.org/2006/vcard/ns#" xmlns:bqbiol="http://biomodels.net/biology-qualifiers/" xmlns:bqmodel="http://biomodels.net/model-qualifiers/">
            <rdf:Description rdf:about="#C00026[c]">
              <bqbiol:is>
                <rdf:Bag>
                  <rdf:li rdf:resource="http://identifiers.org/CHEBI:16810"/>
                  <rdf:li rdf:resource="http://identifiers.org/CHEBI:30915"/>
                  <rdf:li rdf:resource="http://identifiers.org/CHEBI:30916"/>
                  <rdf:li rdf:resource="http://identifiers.org/bigg.metabolite:akg"/>
                  <rdf:li rdf:resource="http://identifiers.org/envipath:32de3cf4-e3e6-4168-956e-32fa5ddb0ce1/compound/5b0a94f6-d411-44fd-bcc1-fb79b4e697f5"/>
                  <rdf:li rdf:resource="http://identifiers.org/envipath:4fd7f3e0-dd25-43ac-9453-dda3e52396e4/compound/6557f3f2-0ab8-494b-a865-8ce0eae788a9"/>
                  <rdf:li rdf:resource="http://identifiers.org/hmdb:HMDB0000208"/>
                  <rdf:li rdf:resource="http://identifiers.org/metacyc.compound:2-KETOGLUTARATE"/>
                  <rdf:li rdf:resource="http://identifiers.org/metanetx.chemical:MNXM20"/>
                  <rdf:li rdf:resource="http://identifiers.org/reactome:R-ALL-113594"/>
                  <rdf:li rdf:resource="http://identifiers.org/reactome:R-ALL-113671"/>
                  <rdf:li rdf:resource="http://identifiers.org/reactome:R-ALL-1650779"/>
                  <rdf:li rdf:resource="http://identifiers.org/reactome:R-ALL-29406"/>
                  <rdf:li rdf:resource="http://identifiers.org/reactome:R-ALL-389537"/>
                  <rdf:li rdf:resource="http://identifiers.org/reactome:R-ALL-561075"/>
                  <rdf:li rdf:resource="http://identifiers.org/sabiork.compound:1922"/>
                  <rdf:li rdf:resource="http://identifiers.org/seed.compound:cpd00024"/>
                </rdf:Bag>
              </bqbiol:is>
            </rdf:Description>
          </rdf:RDF>
        </annotation>
      </species>
      <species metaid="C01165[c]" sboTerm="SBO:0000247" id="C01165[c]" name="L-Glutamate 5-semialdehyde; L-Glutamate gamma-semialdehyde" hasOnlySubstanceUnits="true" boundaryCondition="false" constant="false">
        <annotation>
          <rdf:RDF xmlns:rdf="http://www.w3.org/1999/02/22-rdf-syntax-ns#" xmlns:dcterms="http://purl.org/dc/terms/" xmlns:vCard="http://www.w3.org/2001/vcard-rdf/3.0#" xmlns:vCard4="http://www.w3.org/2006/vcard/ns#" xmlns:bqbiol="http://biomodels.net/biology-qualifiers/" xmlns:bqmodel="http://biomodels.net/model-qualifiers/">
            <rdf:Description rdf:about="#C01165[c]">
              <bqbiol:is>
                <rdf:Bag>
                  <rdf:li rdf:resource="http://identifiers.org/CHEBI:17232"/>
                  <rdf:li rdf:resource="http://identifiers.org/CHEBI:58066"/>
                  <rdf:li rdf:resource="http://identifiers.org/bigg.metabolite:glu5sa"/>
                  <rdf:li rdf:resource="http://identifiers.org/bigg.metabolite:glusemald"/>
                  <rdf:li rdf:resource="http://identifiers.org/hmdb:HMDB0002104"/>
                  <rdf:li rdf:resource="http://identifiers.org/metacyc.compound:L-GLUTAMATE_GAMMA-SEMIALDEHYDE"/>
                  <rdf:li rdf:resource="http://identifiers.org/metanetx.chemical:MNXM1093051"/>
                  <rdf:li rdf:resource="http://identifiers.org/reactome:R-ALL-31339"/>
                  <rdf:li rdf:resource="http://identifiers.org/sabiork.compound:2262"/>
                  <rdf:li rdf:resource="http://identifiers.org/seed.compound:cpd00858"/>
                </rdf:Bag>
              </bqbiol:is>
            </rdf:Description>
          </rdf:RDF>
        </annotation>
      </species>
      <species metaid="C01879[c]" sboTerm="SBO:0000247" id="C01879[c]" name="5-Oxoproline; Pidolic acid; Pyroglutamic acid; 5-Pyrrolidone-2-carboxylic acid; Pyroglutamate; 5-Oxo-L-proline; L-Pyroglutamic acid; L-5-Pyrrolidone-2-carboxylic acid" hasOnlySubstanceUnits="true" boundaryCondition="false" constant="false">
        <annotation>
          <rdf:RDF xmlns:rdf="http://www.w3.org/1999/02/22-rdf-syntax-ns#" xmlns:dcterms="http://purl.org/dc/terms/" xmlns:vCard="http://www.w3.org/2001/vcard-rdf/3.0#" xmlns:vCard4="http://www.w3.org/2006/vcard/ns#" xmlns:bqbiol="http://biomodels.net/biology-qualifiers/" xmlns:bqmodel="http://biomodels.net/model-qualifiers/">
            <rdf:Description rdf:about="#C01879[c]">
              <bqbiol:is>
                <rdf:Bag>
                  <rdf:li rdf:resource="http://identifiers.org/CHEBI:16010"/>
                  <rdf:li rdf:resource="http://identifiers.org/CHEBI:18183"/>
                  <rdf:li rdf:resource="http://identifiers.org/CHEBI:57606"/>
                  <rdf:li rdf:resource="http://identifiers.org/CHEBI:58402"/>
                  <rdf:li rdf:resource="http://identifiers.org/bigg.metabolite:5oxpro"/>
                  <rdf:li rdf:resource="http://identifiers.org/hmdb:HMDB0000267"/>
                  <rdf:li rdf:resource="http://identifiers.org/metacyc.compound:5-OXOPROLINE"/>
                  <rdf:li rdf:resource="http://identifiers.org/metanetx.chemical:MNXM722719"/>
                  <rdf:li rdf:resource="http://identifiers.org/reactome:R-ALL-1247942"/>
                  <rdf:li rdf:resource="http://identifiers.org/sabiork.compound:2329"/>
                  <rdf:li rdf:resource="http://identifiers.org/sabiork.compound:2392"/>
                  <rdf:li rdf:resource="http://identifiers.org/seed.compound:cpd01293"/>
                </rdf:Bag>
              </bqbiol:is>
            </rdf:Description>
          </rdf:RDF>
        </annotation>
      </species>
      <species metaid="C00064[c]" sboTerm="SBO:0000247" id="C00064[c]" name="L-Glutamine; L-2-Aminoglutaramic acid" hasOnlySubstanceUnits="true" boundaryCondition="false" constant="false">
        <annotation>
          <rdf:RDF xmlns:rdf="http://www.w3.org/1999/02/22-rdf-syntax-ns#" xmlns:dcterms="http://purl.org/dc/terms/" xmlns:vCard="http://www.w3.org/2001/vcard-rdf/3.0#" xmlns:vCard4="http://www.w3.org/2006/vcard/ns#" xmlns:bqbiol="http://biomodels.net/biology-qualifiers/" xmlns:bqmodel="http://biomodels.net/model-qualifiers/">
            <rdf:Description rdf:about="#C00064[c]">
              <bqbiol:is>
                <rdf:Bag>
                  <rdf:li rdf:resource="http://identifiers.org/CHEBI:18050"/>
                  <rdf:li rdf:resource="http://identifiers.org/CHEBI:28300"/>
                  <rdf:li rdf:resource="http://identifiers.org/CHEBI:32665"/>
                  <rdf:li rdf:resource="http://identifiers.org/CHEBI:32666"/>
                  <rdf:li rdf:resource="http://identifiers.org/CHEBI:32678"/>
                  <rdf:li rdf:resource="http://identifiers.org/CHEBI:32679"/>
                  <rdf:li rdf:resource="http://identifiers.org/CHEBI:58359"/>
                  <rdf:li rdf:resource="http://identifiers.org/bigg.metabolite:gln__L"/>
                  <rdf:li rdf:resource="http://identifiers.org/hmdb:HMDB0000641"/>
                  <rdf:li rdf:resource="http://identifiers.org/kegg.compound:C00303"/>
                  <rdf:li rdf:resource="http://identifiers.org/kegg.drug:D00015"/>
                  <rdf:li rdf:resource="http://identifiers.org/metacyc.compound:GLN"/>
                  <rdf:li rdf:resource="http://identifiers.org/metanetx.chemical:MNXM37"/>
                  <rdf:li rdf:resource="http://identifiers.org/reactome:R-ALL-113522"/>
                  <rdf:li rdf:resource="http://identifiers.org/reactome:R-ALL-212615"/>
                  <rdf:li rdf:resource="http://identifiers.org/reactome:R-ALL-29472"/>
                  <rdf:li rdf:resource="http://identifiers.org/sabiork.compound:2011"/>
                  <rdf:li rdf:resource="http://identifiers.org/sabiork.compound:74"/>
                  <rdf:li rdf:resource="http://identifiers.org/seed.compound:cpd00053"/>
                  <rdf:li rdf:resource="http://identifiers.org/seed.compound:cpd00253"/>
                </rdf:Bag>
              </bqbiol:is>
            </rdf:Description>
          </rdf:RDF>
        </annotation>
      </species>
      <species metaid="C00041[c]" sboTerm="SBO:0000247" id="C00041[c]" name="L-Alanine; L-2-Aminopropionic acid; L-alpha-Alanine" hasOnlySubstanceUnits="true" boundaryCondition="false" constant="false">
        <annotation>
          <rdf:RDF xmlns:rdf="http://www.w3.org/1999/02/22-rdf-syntax-ns#" xmlns:dcterms="http://purl.org/dc/terms/" xmlns:vCard="http://www.w3.org/2001/vcard-rdf/3.0#" xmlns:vCard4="http://www.w3.org/2006/vcard/ns#" xmlns:bqbiol="http://biomodels.net/biology-qualifiers/" xmlns:bqmodel="http://biomodels.net/model-qualifiers/">
            <rdf:Description rdf:about="#C00041[c]">
              <bqbiol:is>
                <rdf:Bag>
                  <rdf:li rdf:resource="http://identifiers.org/CHEBI:16977"/>
                  <rdf:li rdf:resource="http://identifiers.org/CHEBI:32431"/>
                  <rdf:li rdf:resource="http://identifiers.org/CHEBI:32432"/>
                  <rdf:li rdf:resource="http://identifiers.org/CHEBI:57972"/>
                  <rdf:li rdf:resource="http://identifiers.org/CHEBI:76050"/>
                  <rdf:li rdf:resource="http://identifiers.org/bigg.metabolite:ala__L"/>
                  <rdf:li rdf:resource="http://identifiers.org/envipath:650babc9-9d68-4b73-9332-11972ca26f7b/compound/1aad160f-1c5e-48e0-9473-6305321b31ed"/>
                  <rdf:li rdf:resource="http://identifiers.org/hmdb:HMDB0000161"/>
                  <rdf:li rdf:resource="http://identifiers.org/kegg.drug:D00012"/>
                  <rdf:li rdf:resource="http://identifiers.org/metacyc.compound:L-ALPHA-ALANINE"/>
                  <rdf:li rdf:resource="http://identifiers.org/metanetx.chemical:MNXM1105732"/>
                  <rdf:li rdf:resource="http://identifiers.org/reactome:R-ALL-29432"/>
                  <rdf:li rdf:resource="http://identifiers.org/reactome:R-ALL-352036"/>
                  <rdf:li rdf:resource="http://identifiers.org/reactome:R-ALL-379697"/>
                  <rdf:li rdf:resource="http://identifiers.org/reactome:R-ALL-389664"/>
                  <rdf:li rdf:resource="http://identifiers.org/sabiork.compound:67"/>
                  <rdf:li rdf:resource="http://identifiers.org/seed.compound:cpd00035"/>
                </rdf:Bag>
              </bqbiol:is>
            </rdf:Description>
          </rdf:RDF>
        </annotation>
      </species>
      <species metaid="C00334[c]" sboTerm="SBO:0000247" id="C00334[c]" name="4-Aminobutanoate; 4-Aminobutanoic acid; 4-Aminobutyrate; 4-Aminobutyric acid; gamma-Aminobutyric acid; GABA" hasOnlySubstanceUnits="true" boundaryCondition="false" constant="false">
        <annotation>
          <rdf:RDF xmlns:rdf="http://www.w3.org/1999/02/22-rdf-syntax-ns#" xmlns:dcterms="http://purl.org/dc/terms/" xmlns:vCard="http://www.w3.org/2001/vcard-rdf/3.0#" xmlns:vCard4="http://www.w3.org/2006/vcard/ns#" xmlns:bqbiol="http://biomodels.net/biology-qualifiers/" xmlns:bqmodel="http://biomodels.net/model-qualifiers/">
            <rdf:Description rdf:about="#C00334[c]">
              <bqbiol:is>
                <rdf:Bag>
                  <rdf:li rdf:resource="http://identifiers.org/CHEBI:16865"/>
                  <rdf:li rdf:resource="http://identifiers.org/CHEBI:30566"/>
                  <rdf:li rdf:resource="http://identifiers.org/CHEBI:59888"/>
                  <rdf:li rdf:resource="http://identifiers.org/bigg.metabolite:4abut"/>
                  <rdf:li rdf:resource="http://identifiers.org/envipath:32de3cf4-e3e6-4168-956e-32fa5ddb0ce1/compound/e90ecce1-b9b5-49f9-85d9-b83421426cbb"/>
                  <rdf:li rdf:resource="http://identifiers.org/hmdb:HMDB0000112"/>
                  <rdf:li rdf:resource="http://identifiers.org/kegg.drug:D00058"/>
                  <rdf:li rdf:resource="http://identifiers.org/lipidmaps:LMFA01100039"/>
                  <rdf:li rdf:resource="http://identifiers.org/metacyc.compound:4-AMINO-BUTYRATE"/>
                  <rdf:li rdf:resource="http://identifiers.org/metanetx.chemical:MNXM192"/>
                  <rdf:li rdf:resource="http://identifiers.org/reactome:R-ALL-352003"/>
                  <rdf:li rdf:resource="http://identifiers.org/reactome:R-ALL-352011"/>
                  <rdf:li rdf:resource="http://identifiers.org/reactome:R-ALL-428571"/>
                  <rdf:li rdf:resource="http://identifiers.org/reactome:R-ALL-916850"/>
                  <rdf:li rdf:resource="http://identifiers.org/reactome:R-ALL-936479"/>
                  <rdf:li rdf:resource="http://identifiers.org/sabiork.compound:2021"/>
                  <rdf:li rdf:resource="http://identifiers.org/seed.compound:cpd00281"/>
                </rdf:Bag>
              </bqbiol:is>
            </rdf:Description>
          </rdf:RDF>
        </annotation>
      </species>
      <species metaid="C00433[c]" sboTerm="SBO:0000247" id="C00433[c]" name="2,5-Dioxopentanoate; 2-Oxoglutarate semialdehyde" hasOnlySubstanceUnits="true" boundaryCondition="false" constant="false">
        <annotation>
          <rdf:RDF xmlns:rdf="http://www.w3.org/1999/02/22-rdf-syntax-ns#" xmlns:dcterms="http://purl.org/dc/terms/" xmlns:vCard="http://www.w3.org/2001/vcard-rdf/3.0#" xmlns:vCard4="http://www.w3.org/2006/vcard/ns#" xmlns:bqbiol="http://biomodels.net/biology-qualifiers/" xmlns:bqmodel="http://biomodels.net/model-qualifiers/">
            <rdf:Description rdf:about="#C00433[c]">
              <bqbiol:is>
                <rdf:Bag>
                  <rdf:li rdf:resource="http://identifiers.org/CHEBI:17415"/>
                  <rdf:li rdf:resource="http://identifiers.org/CHEBI:58136"/>
                  <rdf:li rdf:resource="http://identifiers.org/bigg.metabolite:25dop"/>
                  <rdf:li rdf:resource="http://identifiers.org/envipath:4fd7f3e0-dd25-43ac-9453-dda3e52396e4/compound/8e0bc835-5223-421d-9cd9-ae2b20fea3e6"/>
                  <rdf:li rdf:resource="http://identifiers.org/hmdb:HMDB0060365"/>
                  <rdf:li rdf:resource="http://identifiers.org/metacyc.compound:CPD-654"/>
                  <rdf:li rdf:resource="http://identifiers.org/metanetx.chemical:MNXM770"/>
                  <rdf:li rdf:resource="http://identifiers.org/sabiork.compound:5091"/>
                  <rdf:li rdf:resource="http://identifiers.org/seed.compound:cpd00340"/>
                </rdf:Bag>
              </bqbiol:is>
            </rdf:Description>
          </rdf:RDF>
        </annotation>
      </species>
      <species metaid="C00311[c]" sboTerm="SBO:0000247" id="C00311[c]" name="Isocitrate; Isocitric acid; 1-Hydroxytricarballylic acid; 1-Hydroxypropane-1,2,3-tricarboxylic acid" hasOnlySubstanceUnits="true" boundaryCondition="false" constant="false">
        <annotation>
          <rdf:RDF xmlns:rdf="http://www.w3.org/1999/02/22-rdf-syntax-ns#" xmlns:dcterms="http://purl.org/dc/terms/" xmlns:vCard="http://www.w3.org/2001/vcard-rdf/3.0#" xmlns:vCard4="http://www.w3.org/2006/vcard/ns#" xmlns:bqbiol="http://biomodels.net/biology-qualifiers/" xmlns:bqmodel="http://biomodels.net/model-qualifiers/">
            <rdf:Description rdf:about="#C00311[c]">
              <bqbiol:is>
                <rdf:Bag>
                  <rdf:li rdf:resource="http://identifiers.org/CHEBI:16087"/>
                  <rdf:li rdf:resource="http://identifiers.org/CHEBI:30887"/>
                  <rdf:li rdf:resource="http://identifiers.org/CHEBI:36453"/>
                  <rdf:li rdf:resource="http://identifiers.org/CHEBI:36454"/>
                  <rdf:li rdf:resource="http://identifiers.org/bigg.metabolite:icit"/>
                  <rdf:li rdf:resource="http://identifiers.org/hmdb:HMDB0000193"/>
                  <rdf:li rdf:resource="http://identifiers.org/metacyc.compound:Isocitrate"/>
                  <rdf:li rdf:resource="http://identifiers.org/metanetx.chemical:MNXM89661"/>
                  <rdf:li rdf:resource="http://identifiers.org/sabiork.compound:2013"/>
                  <rdf:li rdf:resource="http://identifiers.org/seed.compound:cpd00260"/>
                </rdf:Bag>
              </bqbiol:is>
            </rdf:Description>
          </rdf:RDF>
        </annotation>
      </species>
      <species metaid="C05379[c]" sboTerm="SBO:0000247" id="C05379[c]" name="Oxalosuccinate; Oxalosuccinic acid" hasOnlySubstanceUnits="true" boundaryCondition="false" constant="false">
        <annotation>
          <rdf:RDF xmlns:rdf="http://www.w3.org/1999/02/22-rdf-syntax-ns#" xmlns:dcterms="http://purl.org/dc/terms/" xmlns:vCard="http://www.w3.org/2001/vcard-rdf/3.0#" xmlns:vCard4="http://www.w3.org/2006/vcard/ns#" xmlns:bqbiol="http://biomodels.net/biology-qualifiers/" xmlns:bqmodel="http://biomodels.net/model-qualifiers/">
            <rdf:Description rdf:about="#C05379[c]">
              <bqbiol:is>
                <rdf:Bag>
                  <rdf:li rdf:resource="http://identifiers.org/CHEBI:153066"/>
                  <rdf:li rdf:resource="http://identifiers.org/CHEBI:44712"/>
                  <rdf:li rdf:resource="http://identifiers.org/CHEBI:58931"/>
                  <rdf:li rdf:resource="http://identifiers.org/CHEBI:7815"/>
                  <rdf:li rdf:resource="http://identifiers.org/bigg.metabolite:HC01434"/>
                  <rdf:li rdf:resource="http://identifiers.org/bigg.metabolite:osuc"/>
                  <rdf:li rdf:resource="http://identifiers.org/hmdb:HMDB0003974"/>
                  <rdf:li rdf:resource="http://identifiers.org/metacyc.compound:OXALO-SUCCINATE"/>
                  <rdf:li rdf:resource="http://identifiers.org/metanetx.chemical:MNXM1093495"/>
                  <rdf:li rdf:resource="http://identifiers.org/sabiork.compound:2782"/>
                  <rdf:li rdf:resource="http://identifiers.org/seed.compound:cpd03187"/>
                </rdf:Bag>
              </bqbiol:is>
            </rdf:Description>
          </rdf:RDF>
        </annotation>
      </species>
      <species metaid="C05572[c]" sboTerm="SBO:0000247" id="C05572[c]" name="4-Oxoglutaramate; 4-Ketoglutaramate" hasOnlySubstanceUnits="true" boundaryCondition="false" constant="false">
        <annotation>
          <rdf:RDF xmlns:rdf="http://www.w3.org/1999/02/22-rdf-syntax-ns#" xmlns:dcterms="http://purl.org/dc/terms/" xmlns:vCard="http://www.w3.org/2001/vcard-rdf/3.0#" xmlns:vCard4="http://www.w3.org/2006/vcard/ns#" xmlns:bqbiol="http://biomodels.net/biology-qualifiers/" xmlns:bqmodel="http://biomodels.net/model-qualifiers/">
            <rdf:Description rdf:about="#C05572[c]">
              <bqbiol:is>
                <rdf:Bag>
                  <rdf:li rdf:resource="http://identifiers.org/CHEBI:27467"/>
                  <rdf:li rdf:resource="http://identifiers.org/CHEBI:30883"/>
                  <rdf:li rdf:resource="http://identifiers.org/bigg.metabolite:4ogm"/>
                  <rdf:li rdf:resource="http://identifiers.org/metacyc.compound:4-OXOGLUTARAMATE"/>
                  <rdf:li rdf:resource="http://identifiers.org/metanetx.chemical:MNXM4374"/>
                  <rdf:li rdf:resource="http://identifiers.org/seed.compound:cpd03303"/>
                </rdf:Bag>
              </bqbiol:is>
            </rdf:Description>
          </rdf:RDF>
        </annotation>
      </species>
      <species metaid="C00704[c]" sboTerm="SBO:0000247" id="C00704[c]" name="Superoxide; O2.-; Superoxide anion; O2-" hasOnlySubstanceUnits="true" boundaryCondition="false" constant="false">
        <annotation>
          <rdf:RDF xmlns:rdf="http://www.w3.org/1999/02/22-rdf-syntax-ns#" xmlns:dcterms="http://purl.org/dc/terms/" xmlns:vCard="http://www.w3.org/2001/vcard-rdf/3.0#" xmlns:vCard4="http://www.w3.org/2006/vcard/ns#" xmlns:bqbiol="http://biomodels.net/biology-qualifiers/" xmlns:bqmodel="http://biomodels.net/model-qualifiers/">
            <rdf:Description rdf:about="#C00704[c]">
              <bqbiol:is>
                <rdf:Bag>
                  <rdf:li rdf:resource="http://identifiers.org/CHEBI:18421"/>
                  <rdf:li rdf:resource="http://identifiers.org/bigg.metabolite:o2s"/>
                  <rdf:li rdf:resource="http://identifiers.org/hmdb:HMDB0002168"/>
                  <rdf:li rdf:resource="http://identifiers.org/metacyc.compound:SUPER-OXIDE"/>
                  <rdf:li rdf:resource="http://identifiers.org/metanetx.chemical:MNXM1107906"/>
                  <rdf:li rdf:resource="http://identifiers.org/reactome:R-ALL-1222424"/>
                  <rdf:li rdf:resource="http://identifiers.org/reactome:R-ALL-1222461"/>
                  <rdf:li rdf:resource="http://identifiers.org/reactome:R-ALL-2000345"/>
                  <rdf:li rdf:resource="http://identifiers.org/reactome:R-ALL-3299683"/>
                  <rdf:li rdf:resource="http://identifiers.org/reactome:R-ALL-3299686"/>
                  <rdf:li rdf:resource="http://identifiers.org/reactome:R-ALL-3341308"/>
                </rdf:Bag>
              </bqbiol:is>
            </rdf:Description>
          </rdf:RDF>
        </annotation>
      </species>
      <species metaid="C00647[c]" sboTerm="SBO:0000247" id="C00647[c]" name="Pyridoxamine phosphate; Pyridoxamine 5&apos;-phosphate; Pyridoxamine 5-phosphate" hasOnlySubstanceUnits="true" boundaryCondition="false" constant="false">
        <annotation>
          <rdf:RDF xmlns:rdf="http://www.w3.org/1999/02/22-rdf-syntax-ns#" xmlns:dcterms="http://purl.org/dc/terms/" xmlns:vCard="http://www.w3.org/2001/vcard-rdf/3.0#" xmlns:vCard4="http://www.w3.org/2006/vcard/ns#" xmlns:bqbiol="http://biomodels.net/biology-qualifiers/" xmlns:bqmodel="http://biomodels.net/model-qualifiers/">
            <rdf:Description rdf:about="#C00647[c]">
              <bqbiol:is>
                <rdf:Bag>
                  <rdf:li rdf:resource="http://identifiers.org/CHEBI:18335"/>
                  <rdf:li rdf:resource="http://identifiers.org/CHEBI:58451"/>
                  <rdf:li rdf:resource="http://identifiers.org/bigg.metabolite:pyam5p"/>
                  <rdf:li rdf:resource="http://identifiers.org/hmdb:HMDB0001555"/>
                  <rdf:li rdf:resource="http://identifiers.org/metacyc.compound:PYRIDOXAMINE-5P"/>
                  <rdf:li rdf:resource="http://identifiers.org/metanetx.chemical:MNXM366"/>
                  <rdf:li rdf:resource="http://identifiers.org/reactome:R-ALL-965146"/>
                  <rdf:li rdf:resource="http://identifiers.org/sabiork.compound:1685"/>
                  <rdf:li rdf:resource="http://identifiers.org/seed.compound:cpd00493"/>
                </rdf:Bag>
              </bqbiol:is>
            </rdf:Description>
          </rdf:RDF>
        </annotation>
      </species>
      <species metaid="C00627[c]" sboTerm="SBO:0000247" id="C00627[c]" name="Pyridoxine phosphate; Pyridoxine 5&apos;-phosphate; Pyridoxine 5-phosphate; Pyridoxol 5&apos;-phosphate" hasOnlySubstanceUnits="true" boundaryCondition="false" constant="false">
        <annotation>
          <rdf:RDF xmlns:rdf="http://www.w3.org/1999/02/22-rdf-syntax-ns#" xmlns:dcterms="http://purl.org/dc/terms/" xmlns:vCard="http://www.w3.org/2001/vcard-rdf/3.0#" xmlns:vCard4="http://www.w3.org/2006/vcard/ns#" xmlns:bqbiol="http://biomodels.net/biology-qualifiers/" xmlns:bqmodel="http://biomodels.net/model-qualifiers/">
            <rdf:Description rdf:about="#C00627[c]">
              <bqbiol:is>
                <rdf:Bag>
                  <rdf:li rdf:resource="http://identifiers.org/CHEBI:28803"/>
                  <rdf:li rdf:resource="http://identifiers.org/CHEBI:58589"/>
                  <rdf:li rdf:resource="http://identifiers.org/bigg.metabolite:pdx5p"/>
                  <rdf:li rdf:resource="http://identifiers.org/hmdb:HMDB0001319"/>
                  <rdf:li rdf:resource="http://identifiers.org/metacyc.compound:PYRIDOXINE-5P"/>
                  <rdf:li rdf:resource="http://identifiers.org/metanetx.chemical:MNXM454"/>
                  <rdf:li rdf:resource="http://identifiers.org/reactome:R-ALL-964952"/>
                  <rdf:li rdf:resource="http://identifiers.org/sabiork.compound:1684"/>
                  <rdf:li rdf:resource="http://identifiers.org/seed.compound:cpd00478"/>
                </rdf:Bag>
              </bqbiol:is>
            </rdf:Description>
          </rdf:RDF>
        </annotation>
      </species>
      <species metaid="C00029[c]" sboTerm="SBO:0000247" id="C00029[c]" name="UDP-glucose; UDPglucose; UDP-D-glucose; Uridine diphosphate glucose; UDP-alpha-D-glucose" hasOnlySubstanceUnits="true" boundaryCondition="false" constant="false">
        <annotation>
          <rdf:RDF xmlns:rdf="http://www.w3.org/1999/02/22-rdf-syntax-ns#" xmlns:dcterms="http://purl.org/dc/terms/" xmlns:vCard="http://www.w3.org/2001/vcard-rdf/3.0#" xmlns:vCard4="http://www.w3.org/2006/vcard/ns#" xmlns:bqbiol="http://biomodels.net/biology-qualifiers/" xmlns:bqmodel="http://biomodels.net/model-qualifiers/">
            <rdf:Description rdf:about="#C00029[c]">
              <bqbiol:is>
                <rdf:Bag>
                  <rdf:li rdf:resource="http://identifiers.org/CHEBI:18066"/>
                  <rdf:li rdf:resource="http://identifiers.org/CHEBI:46229"/>
                  <rdf:li rdf:resource="http://identifiers.org/CHEBI:58367"/>
                  <rdf:li rdf:resource="http://identifiers.org/CHEBI:58885"/>
                  <rdf:li rdf:resource="http://identifiers.org/bigg.metabolite:udpg"/>
                  <rdf:li rdf:resource="http://identifiers.org/metacyc.compound:CPD-12575"/>
                  <rdf:li rdf:resource="http://identifiers.org/metanetx.chemical:MNXM1104702"/>
                  <rdf:li rdf:resource="http://identifiers.org/reactome:R-ALL-173594"/>
                  <rdf:li rdf:resource="http://identifiers.org/reactome:R-ALL-29410"/>
                  <rdf:li rdf:resource="http://identifiers.org/reactome:R-ALL-417855"/>
                  <rdf:li rdf:resource="http://identifiers.org/reactome:R-ALL-744227"/>
                  <rdf:li rdf:resource="http://identifiers.org/sabiork.compound:1277"/>
                  <rdf:li rdf:resource="http://identifiers.org/sabiork.compound:3918"/>
                  <rdf:li rdf:resource="http://identifiers.org/seed.compound:cpd00026"/>
                  <rdf:li rdf:resource="http://identifiers.org/seed.compound:cpd28293"/>
                </rdf:Bag>
              </bqbiol:is>
            </rdf:Description>
          </rdf:RDF>
        </annotation>
      </species>
      <species metaid="C00167[c]" sboTerm="SBO:0000247" id="C00167[c]" name="UDP-glucuronate; UDPglucuronate; UDP-D-glucuronate; UDP-alpha-D-glucuronate" hasOnlySubstanceUnits="true" boundaryCondition="false" constant="false">
        <annotation>
          <rdf:RDF xmlns:rdf="http://www.w3.org/1999/02/22-rdf-syntax-ns#" xmlns:dcterms="http://purl.org/dc/terms/" xmlns:vCard="http://www.w3.org/2001/vcard-rdf/3.0#" xmlns:vCard4="http://www.w3.org/2006/vcard/ns#" xmlns:bqbiol="http://biomodels.net/biology-qualifiers/" xmlns:bqmodel="http://biomodels.net/model-qualifiers/">
            <rdf:Description rdf:about="#C00167[c]">
              <bqbiol:is>
                <rdf:Bag>
                  <rdf:li rdf:resource="http://identifiers.org/CHEBI:17200"/>
                  <rdf:li rdf:resource="http://identifiers.org/CHEBI:58052"/>
                  <rdf:li rdf:resource="http://identifiers.org/bigg.metabolite:udpglcur"/>
                  <rdf:li rdf:resource="http://identifiers.org/hmdb:HMDB0000935"/>
                  <rdf:li rdf:resource="http://identifiers.org/metacyc.compound:UDP-GLUCURONATE"/>
                  <rdf:li rdf:resource="http://identifiers.org/metanetx.chemical:MNXM1104890"/>
                  <rdf:li rdf:resource="http://identifiers.org/reactome:R-ALL-158601"/>
                  <rdf:li rdf:resource="http://identifiers.org/reactome:R-ALL-174384"/>
                  <rdf:li rdf:resource="http://identifiers.org/reactome:R-ALL-1889970"/>
                  <rdf:li rdf:resource="http://identifiers.org/sabiork.compound:22782"/>
                  <rdf:li rdf:resource="http://identifiers.org/sabiork.compound:3916"/>
                  <rdf:li rdf:resource="http://identifiers.org/seed.compound:cpd00144"/>
                </rdf:Bag>
              </bqbiol:is>
            </rdf:Description>
          </rdf:RDF>
        </annotation>
      </species>
      <species metaid="C00103[c]" sboTerm="SBO:0000247" id="C00103[c]" name="D-Glucose 1-phosphate; alpha-D-Glucose 1-phosphate; Cori ester; D-Glucose alpha-1-phosphate" hasOnlySubstanceUnits="true" boundaryCondition="false" constant="false">
        <annotation>
          <rdf:RDF xmlns:rdf="http://www.w3.org/1999/02/22-rdf-syntax-ns#" xmlns:dcterms="http://purl.org/dc/terms/" xmlns:vCard="http://www.w3.org/2001/vcard-rdf/3.0#" xmlns:vCard4="http://www.w3.org/2006/vcard/ns#" xmlns:bqbiol="http://biomodels.net/biology-qualifiers/" xmlns:bqmodel="http://biomodels.net/model-qualifiers/">
            <rdf:Description rdf:about="#C00103[c]">
              <bqbiol:is>
                <rdf:Bag>
                  <rdf:li rdf:resource="http://identifiers.org/CHEBI:29042"/>
                  <rdf:li rdf:resource="http://identifiers.org/CHEBI:58601"/>
                  <rdf:li rdf:resource="http://identifiers.org/metacyc.compound:GLC-1-P"/>
                  <rdf:li rdf:resource="http://identifiers.org/metanetx.chemical:MNXM1106068"/>
                  <rdf:li rdf:resource="http://identifiers.org/sabiork.compound:1298"/>
                  <rdf:li rdf:resource="http://identifiers.org/seed.compound:cpd00089"/>
                </rdf:Bag>
              </bqbiol:is>
            </rdf:Description>
          </rdf:RDF>
        </annotation>
      </species>
      <species metaid="C00052[c]" sboTerm="SBO:0000247" id="C00052[c]" name="UDP-alpha-D-galactose; UDP-D-galactose; UDP-galactose; UDP-D-galactopyranose; UDP-alpha-D-galactopyranose" hasOnlySubstanceUnits="true" boundaryCondition="false" constant="false">
        <annotation>
          <rdf:RDF xmlns:rdf="http://www.w3.org/1999/02/22-rdf-syntax-ns#" xmlns:dcterms="http://purl.org/dc/terms/" xmlns:vCard="http://www.w3.org/2001/vcard-rdf/3.0#" xmlns:vCard4="http://www.w3.org/2006/vcard/ns#" xmlns:bqbiol="http://biomodels.net/biology-qualifiers/" xmlns:bqmodel="http://biomodels.net/model-qualifiers/">
            <rdf:Description rdf:about="#C00052[c]">
              <bqbiol:is>
                <rdf:Bag>
                  <rdf:li rdf:resource="http://identifiers.org/CHEBI:18307"/>
                  <rdf:li rdf:resource="http://identifiers.org/CHEBI:58439"/>
                  <rdf:li rdf:resource="http://identifiers.org/CHEBI:66914"/>
                  <rdf:li rdf:resource="http://identifiers.org/CHEBI:67119"/>
                  <rdf:li rdf:resource="http://identifiers.org/bigg.metabolite:udpgal"/>
                  <rdf:li rdf:resource="http://identifiers.org/hmdb:HMDB0000302"/>
                  <rdf:li rdf:resource="http://identifiers.org/metacyc.compound:CPD-14553"/>
                  <rdf:li rdf:resource="http://identifiers.org/metanetx.chemical:MNXM1104754"/>
                  <rdf:li rdf:resource="http://identifiers.org/reactome:R-ALL-1981137"/>
                  <rdf:li rdf:resource="http://identifiers.org/reactome:R-ALL-29452"/>
                  <rdf:li rdf:resource="http://identifiers.org/reactome:R-ALL-735682"/>
                  <rdf:li rdf:resource="http://identifiers.org/sabiork.compound:1283"/>
                  <rdf:li rdf:resource="http://identifiers.org/sabiork.compound:3919"/>
                  <rdf:li rdf:resource="http://identifiers.org/seed.compound:cpd00043"/>
                  <rdf:li rdf:resource="http://identifiers.org/seed.compound:cpd30770"/>
                </rdf:Bag>
              </bqbiol:is>
            </rdf:Description>
          </rdf:RDF>
        </annotation>
      </species>
      <species metaid="C00092[c]" sboTerm="SBO:0000247" id="C00092[c]" name="D-Glucose 6-phosphate; Glucose 6-phosphate; Robison ester" hasOnlySubstanceUnits="true" boundaryCondition="false" constant="false">
        <annotation>
          <rdf:RDF xmlns:rdf="http://www.w3.org/1999/02/22-rdf-syntax-ns#" xmlns:dcterms="http://purl.org/dc/terms/" xmlns:vCard="http://www.w3.org/2001/vcard-rdf/3.0#" xmlns:vCard4="http://www.w3.org/2006/vcard/ns#" xmlns:bqbiol="http://biomodels.net/biology-qualifiers/" xmlns:bqmodel="http://biomodels.net/model-qualifiers/">
            <rdf:Description rdf:about="#C00092[c]">
              <bqbiol:is>
                <rdf:Bag>
                  <rdf:li rdf:resource="http://identifiers.org/CHEBI:14314"/>
                  <rdf:li rdf:resource="http://identifiers.org/CHEBI:4170"/>
                  <rdf:li rdf:resource="http://identifiers.org/CHEBI:61548"/>
                  <rdf:li rdf:resource="http://identifiers.org/bigg.metabolite:g6p"/>
                  <rdf:li rdf:resource="http://identifiers.org/hmdb:HMDB0001401"/>
                  <rdf:li rdf:resource="http://identifiers.org/metacyc.compound:D-glucopyranose-6-phosphate"/>
                  <rdf:li rdf:resource="http://identifiers.org/metacyc.compound:Glucose-6-phosphate"/>
                  <rdf:li rdf:resource="http://identifiers.org/metanetx.chemical:MNXM1105858"/>
                  <rdf:li rdf:resource="http://identifiers.org/reactome:R-ALL-1629756"/>
                  <rdf:li rdf:resource="http://identifiers.org/sabiork.compound:1404"/>
                  <rdf:li rdf:resource="http://identifiers.org/sabiork.compound:1405"/>
                  <rdf:li rdf:resource="http://identifiers.org/seed.compound:cpd00079"/>
                  <rdf:li rdf:resource="http://identifiers.org/seed.compound:cpd26836"/>
                </rdf:Bag>
              </bqbiol:is>
            </rdf:Description>
          </rdf:RDF>
        </annotation>
      </species>
      <species metaid="C00035[c]" sboTerm="SBO:0000247" id="C00035[c]" name="GDP; Guanosine 5&apos;-diphosphate; Guanosine diphosphate" hasOnlySubstanceUnits="true" boundaryCondition="false" constant="false">
        <annotation>
          <rdf:RDF xmlns:rdf="http://www.w3.org/1999/02/22-rdf-syntax-ns#" xmlns:dcterms="http://purl.org/dc/terms/" xmlns:vCard="http://www.w3.org/2001/vcard-rdf/3.0#" xmlns:vCard4="http://www.w3.org/2006/vcard/ns#" xmlns:bqbiol="http://biomodels.net/biology-qualifiers/" xmlns:bqmodel="http://biomodels.net/model-qualifiers/">
            <rdf:Description rdf:about="#C00035[c]">
              <bqbiol:is>
                <rdf:Bag>
                  <rdf:li rdf:resource="http://identifiers.org/CHEBI:17552"/>
                  <rdf:li rdf:resource="http://identifiers.org/CHEBI:58189"/>
                  <rdf:li rdf:resource="http://identifiers.org/CHEBI:65180"/>
                  <rdf:li rdf:resource="http://identifiers.org/bigg.metabolite:gdp"/>
                  <rdf:li rdf:resource="http://identifiers.org/hmdb:HMDB0001201"/>
                  <rdf:li rdf:resource="http://identifiers.org/metacyc.compound:GDP"/>
                  <rdf:li rdf:resource="http://identifiers.org/metacyc.compound:GDP-GROUP"/>
                  <rdf:li rdf:resource="http://identifiers.org/metanetx.chemical:MNXM1103285"/>
                  <rdf:li rdf:resource="http://identifiers.org/reactome:R-ALL-111349"/>
                  <rdf:li rdf:resource="http://identifiers.org/reactome:R-ALL-113525"/>
                  <rdf:li rdf:resource="http://identifiers.org/reactome:R-ALL-114549"/>
                  <rdf:li rdf:resource="http://identifiers.org/reactome:R-ALL-114622"/>
                  <rdf:li rdf:resource="http://identifiers.org/reactome:R-ALL-114623"/>
                  <rdf:li rdf:resource="http://identifiers.org/reactome:R-ALL-1467290"/>
                  <rdf:li rdf:resource="http://identifiers.org/reactome:R-ALL-1996292"/>
                  <rdf:li rdf:resource="http://identifiers.org/reactome:R-ALL-205689"/>
                  <rdf:li rdf:resource="http://identifiers.org/reactome:R-ALL-29420"/>
                  <rdf:li rdf:resource="http://identifiers.org/reactome:R-ALL-5617810"/>
                  <rdf:li rdf:resource="http://identifiers.org/sabiork.compound:1280"/>
                  <rdf:li rdf:resource="http://identifiers.org/seed.compound:cpd00031"/>
                </rdf:Bag>
              </bqbiol:is>
            </rdf:Description>
          </rdf:RDF>
        </annotation>
      </species>
      <species metaid="C00144[c]" sboTerm="SBO:0000247" id="C00144[c]" name="GMP; Guanosine 5&apos;-phosphate; Guanosine monophosphate; Guanosine 5&apos;-monophosphate; Guanylic acid" hasOnlySubstanceUnits="true" boundaryCondition="false" constant="false">
        <annotation>
          <rdf:RDF xmlns:rdf="http://www.w3.org/1999/02/22-rdf-syntax-ns#" xmlns:dcterms="http://purl.org/dc/terms/" xmlns:vCard="http://www.w3.org/2001/vcard-rdf/3.0#" xmlns:vCard4="http://www.w3.org/2006/vcard/ns#" xmlns:bqbiol="http://biomodels.net/biology-qualifiers/" xmlns:bqmodel="http://biomodels.net/model-qualifiers/">
            <rdf:Description rdf:about="#C00144[c]">
              <bqbiol:is>
                <rdf:Bag>
                  <rdf:li rdf:resource="http://identifiers.org/CHEBI:17345"/>
                  <rdf:li rdf:resource="http://identifiers.org/CHEBI:58115"/>
                  <rdf:li rdf:resource="http://identifiers.org/bigg.metabolite:gmp"/>
                  <rdf:li rdf:resource="http://identifiers.org/hmdb:HMDB0001397"/>
                  <rdf:li rdf:resource="http://identifiers.org/metacyc.compound:GMP"/>
                  <rdf:li rdf:resource="http://identifiers.org/metanetx.chemical:MNXM1101285"/>
                  <rdf:li rdf:resource="http://identifiers.org/reactome:R-ALL-113578"/>
                  <rdf:li rdf:resource="http://identifiers.org/reactome:R-ALL-113579"/>
                  <rdf:li rdf:resource="http://identifiers.org/reactome:R-ALL-29626"/>
                  <rdf:li rdf:resource="http://identifiers.org/reactome:R-ALL-3221703"/>
                  <rdf:li rdf:resource="http://identifiers.org/reactome:R-ALL-744239"/>
                  <rdf:li rdf:resource="http://identifiers.org/sabiork.compound:1309"/>
                  <rdf:li rdf:resource="http://identifiers.org/seed.compound:cpd00126"/>
                </rdf:Bag>
              </bqbiol:is>
            </rdf:Description>
          </rdf:RDF>
        </annotation>
      </species>
      <species metaid="C00044[c]" sboTerm="SBO:0000247" id="C00044[c]" name="GTP; Guanosine 5&apos;-triphosphate" hasOnlySubstanceUnits="true" boundaryCondition="false" constant="false">
        <annotation>
          <rdf:RDF xmlns:rdf="http://www.w3.org/1999/02/22-rdf-syntax-ns#" xmlns:dcterms="http://purl.org/dc/terms/" xmlns:vCard="http://www.w3.org/2001/vcard-rdf/3.0#" xmlns:vCard4="http://www.w3.org/2006/vcard/ns#" xmlns:bqbiol="http://biomodels.net/biology-qualifiers/" xmlns:bqmodel="http://biomodels.net/model-qualifiers/">
            <rdf:Description rdf:about="#C00044[c]">
              <bqbiol:is>
                <rdf:Bag>
                  <rdf:li rdf:resource="http://identifiers.org/CHEBI:15996"/>
                  <rdf:li rdf:resource="http://identifiers.org/CHEBI:37565"/>
                  <rdf:li rdf:resource="http://identifiers.org/CHEBI:57600"/>
                  <rdf:li rdf:resource="http://identifiers.org/bigg.metabolite:gtp"/>
                  <rdf:li rdf:resource="http://identifiers.org/hmdb:HMDB0001273"/>
                  <rdf:li rdf:resource="http://identifiers.org/metacyc.compound:GTP"/>
                  <rdf:li rdf:resource="http://identifiers.org/metanetx.chemical:MNXM1103553"/>
                  <rdf:li rdf:resource="http://identifiers.org/reactome:R-ALL-113571"/>
                  <rdf:li rdf:resource="http://identifiers.org/reactome:R-ALL-113573"/>
                  <rdf:li rdf:resource="http://identifiers.org/reactome:R-ALL-114625"/>
                  <rdf:li rdf:resource="http://identifiers.org/reactome:R-ALL-114626"/>
                  <rdf:li rdf:resource="http://identifiers.org/reactome:R-ALL-1806221"/>
                  <rdf:li rdf:resource="http://identifiers.org/reactome:R-ALL-1996291"/>
                  <rdf:li rdf:resource="http://identifiers.org/reactome:R-ALL-2213216"/>
                  <rdf:li rdf:resource="http://identifiers.org/reactome:R-ALL-29438"/>
                  <rdf:li rdf:resource="http://identifiers.org/reactome:R-ALL-5617813"/>
                  <rdf:li rdf:resource="http://identifiers.org/reactome:R-ALL-983318"/>
                  <rdf:li rdf:resource="http://identifiers.org/sabiork.compound:1282"/>
                  <rdf:li rdf:resource="http://identifiers.org/seed.compound:cpd00038"/>
                </rdf:Bag>
              </bqbiol:is>
            </rdf:Description>
          </rdf:RDF>
        </annotation>
      </species>
      <species metaid="C00454[c]" sboTerm="SBO:0000247" id="C00454[c]" name="NDP; Nucleoside diphosphate; Nucleoside 5&apos;-diphosphate" hasOnlySubstanceUnits="true" boundaryCondition="false" constant="false">
        <annotation>
          <rdf:RDF xmlns:rdf="http://www.w3.org/1999/02/22-rdf-syntax-ns#" xmlns:dcterms="http://purl.org/dc/terms/" xmlns:vCard="http://www.w3.org/2001/vcard-rdf/3.0#" xmlns:vCard4="http://www.w3.org/2006/vcard/ns#" xmlns:bqbiol="http://biomodels.net/biology-qualifiers/" xmlns:bqmodel="http://biomodels.net/model-qualifiers/">
            <rdf:Description rdf:about="#C00454[c]">
              <bqbiol:is>
                <rdf:Bag>
                  <rdf:li rdf:resource="http://identifiers.org/metanetx.chemical:MNXM735702"/>
                </rdf:Bag>
              </bqbiol:is>
            </rdf:Description>
          </rdf:RDF>
        </annotation>
      </species>
      <species metaid="C00201[c]" sboTerm="SBO:0000247" id="C00201[c]" name="Nucleoside triphosphate; NTP; Nucleoside 5&apos;-triphosphate" hasOnlySubstanceUnits="true" boundaryCondition="false" constant="false">
        <annotation>
          <rdf:RDF xmlns:rdf="http://www.w3.org/1999/02/22-rdf-syntax-ns#" xmlns:dcterms="http://purl.org/dc/terms/" xmlns:vCard="http://www.w3.org/2001/vcard-rdf/3.0#" xmlns:vCard4="http://www.w3.org/2006/vcard/ns#" xmlns:bqbiol="http://biomodels.net/biology-qualifiers/" xmlns:bqmodel="http://biomodels.net/model-qualifiers/">
            <rdf:Description rdf:about="#C00201[c]">
              <bqbiol:is>
                <rdf:Bag>
                  <rdf:li rdf:resource="http://identifiers.org/metanetx.chemical:MNXM729016"/>
                </rdf:Bag>
              </bqbiol:is>
            </rdf:Description>
          </rdf:RDF>
        </annotation>
      </species>
      <species metaid="C01228[c]" sboTerm="SBO:0000247" id="C01228[c]" name="Guanosine 3&apos;,5&apos;-bis(diphosphate); Guanosine 3&apos;-diphosphate 5&apos;-diphosphate; Guanosine 5&apos;-diphosphate,3&apos;-diphosphate" hasOnlySubstanceUnits="true" boundaryCondition="false" constant="false">
        <annotation>
          <rdf:RDF xmlns:rdf="http://www.w3.org/1999/02/22-rdf-syntax-ns#" xmlns:dcterms="http://purl.org/dc/terms/" xmlns:vCard="http://www.w3.org/2001/vcard-rdf/3.0#" xmlns:vCard4="http://www.w3.org/2006/vcard/ns#" xmlns:bqbiol="http://biomodels.net/biology-qualifiers/" xmlns:bqmodel="http://biomodels.net/model-qualifiers/">
            <rdf:Description rdf:about="#C01228[c]">
              <bqbiol:is>
                <rdf:Bag>
                  <rdf:li rdf:resource="http://identifiers.org/CHEBI:17633"/>
                  <rdf:li rdf:resource="http://identifiers.org/CHEBI:58215"/>
                  <rdf:li rdf:resource="http://identifiers.org/CHEBI:77828"/>
                  <rdf:li rdf:resource="http://identifiers.org/bigg.metabolite:ppgpp"/>
                  <rdf:li rdf:resource="http://identifiers.org/hmdb:HMDB0059638"/>
                  <rdf:li rdf:resource="http://identifiers.org/metacyc.compound:GUANOSINE-5DP-3DP"/>
                  <rdf:li rdf:resource="http://identifiers.org/metanetx.chemical:MNXM1189"/>
                  <rdf:li rdf:resource="http://identifiers.org/sabiork.compound:1358"/>
                  <rdf:li rdf:resource="http://identifiers.org/seed.compound:cpd00905"/>
                </rdf:Bag>
              </bqbiol:is>
            </rdf:Description>
          </rdf:RDF>
        </annotation>
      </species>
      <species metaid="C00149[c]" sboTerm="SBO:0000247" id="C00149[c]" name="(S)-Malate; L-Malate; L-Apple acid; L-Malic acid; L-2-Hydroxybutanedioic acid; Malate; Malic acid" hasOnlySubstanceUnits="true" boundaryCondition="false" constant="false">
        <annotation>
          <rdf:RDF xmlns:rdf="http://www.w3.org/1999/02/22-rdf-syntax-ns#" xmlns:dcterms="http://purl.org/dc/terms/" xmlns:vCard="http://www.w3.org/2001/vcard-rdf/3.0#" xmlns:vCard4="http://www.w3.org/2006/vcard/ns#" xmlns:bqbiol="http://biomodels.net/biology-qualifiers/" xmlns:bqmodel="http://biomodels.net/model-qualifiers/">
            <rdf:Description rdf:about="#C00149[c]">
              <bqbiol:is>
                <rdf:Bag>
                  <rdf:li rdf:resource="http://identifiers.org/CHEBI:15589"/>
                  <rdf:li rdf:resource="http://identifiers.org/CHEBI:30797"/>
                  <rdf:li rdf:resource="http://identifiers.org/bigg.metabolite:mal__L"/>
                  <rdf:li rdf:resource="http://identifiers.org/hmdb:HMDB0000156"/>
                  <rdf:li rdf:resource="http://identifiers.org/metacyc.compound:MAL"/>
                  <rdf:li rdf:resource="http://identifiers.org/metanetx.chemical:MNXM1107192"/>
                  <rdf:li rdf:resource="http://identifiers.org/reactome:R-ALL-113544"/>
                  <rdf:li rdf:resource="http://identifiers.org/reactome:R-ALL-198498"/>
                  <rdf:li rdf:resource="http://identifiers.org/sabiork.compound:1918"/>
                  <rdf:li rdf:resource="http://identifiers.org/seed.compound:cpd00130"/>
                </rdf:Bag>
              </bqbiol:is>
            </rdf:Description>
          </rdf:RDF>
        </annotation>
      </species>
      <species metaid="C00036[c]" sboTerm="SBO:0000247" id="C00036[c]" name="Oxaloacetate; Oxalacetic acid; Oxaloacetic acid; 2-Oxobutanedioic acid; 2-Oxosuccinic acid; keto-Oxaloacetate" hasOnlySubstanceUnits="true" boundaryCondition="false" constant="false">
        <annotation>
          <rdf:RDF xmlns:rdf="http://www.w3.org/1999/02/22-rdf-syntax-ns#" xmlns:dcterms="http://purl.org/dc/terms/" xmlns:vCard="http://www.w3.org/2001/vcard-rdf/3.0#" xmlns:vCard4="http://www.w3.org/2006/vcard/ns#" xmlns:bqbiol="http://biomodels.net/biology-qualifiers/" xmlns:bqmodel="http://biomodels.net/model-qualifiers/">
            <rdf:Description rdf:about="#C00036[c]">
              <bqbiol:is>
                <rdf:Bag>
                  <rdf:li rdf:resource="http://identifiers.org/CHEBI:16452"/>
                  <rdf:li rdf:resource="http://identifiers.org/CHEBI:30744"/>
                  <rdf:li rdf:resource="http://identifiers.org/bigg.metabolite:oaa"/>
                  <rdf:li rdf:resource="http://identifiers.org/envipath:32de3cf4-e3e6-4168-956e-32fa5ddb0ce1/compound/be7c543c-40bd-4698-9821-22f2e65c38f3"/>
                  <rdf:li rdf:resource="http://identifiers.org/envipath:4fd7f3e0-dd25-43ac-9453-dda3e52396e4/compound/133a11f3-81b0-4384-837e-1ccdd0a2a645"/>
                  <rdf:li rdf:resource="http://identifiers.org/envipath:650babc9-9d68-4b73-9332-11972ca26f7b/compound/40afaad4-431a-4e3c-b4c7-020dbe4bdd2a"/>
                  <rdf:li rdf:resource="http://identifiers.org/hmdb:HMDB0000223"/>
                  <rdf:li rdf:resource="http://identifiers.org/lipidmaps:LMFA01170120"/>
                  <rdf:li rdf:resource="http://identifiers.org/metacyc.compound:OXALACETIC_ACID"/>
                  <rdf:li rdf:resource="http://identifiers.org/metanetx.chemical:MNXM46"/>
                  <rdf:li rdf:resource="http://identifiers.org/reactome:R-ALL-113587"/>
                  <rdf:li rdf:resource="http://identifiers.org/reactome:R-ALL-76213"/>
                  <rdf:li rdf:resource="http://identifiers.org/sabiork.compound:1915"/>
                  <rdf:li rdf:resource="http://identifiers.org/seed.compound:cpd00032"/>
                </rdf:Bag>
              </bqbiol:is>
            </rdf:Description>
          </rdf:RDF>
        </annotation>
      </species>
      <species metaid="C00288[c]" sboTerm="SBO:0000247" id="C00288[c]" name="HCO3-; Hydrogencarbonate; Bicarbonate; Hydrogen carbonate; Acid carbonate" hasOnlySubstanceUnits="true" boundaryCondition="false" constant="false">
        <annotation>
          <rdf:RDF xmlns:rdf="http://www.w3.org/1999/02/22-rdf-syntax-ns#" xmlns:dcterms="http://purl.org/dc/terms/" xmlns:vCard="http://www.w3.org/2001/vcard-rdf/3.0#" xmlns:vCard4="http://www.w3.org/2006/vcard/ns#" xmlns:bqbiol="http://biomodels.net/biology-qualifiers/" xmlns:bqmodel="http://biomodels.net/model-qualifiers/">
            <rdf:Description rdf:about="#C00288[c]">
              <bqbiol:is>
                <rdf:Bag>
                  <rdf:li rdf:resource="http://identifiers.org/CHEBI:17544"/>
                  <rdf:li rdf:resource="http://identifiers.org/CHEBI:28976"/>
                  <rdf:li rdf:resource="http://identifiers.org/CHEBI:41609"/>
                  <rdf:li rdf:resource="http://identifiers.org/bigg.metabolite:h2co3"/>
                  <rdf:li rdf:resource="http://identifiers.org/bigg.metabolite:hco3"/>
                  <rdf:li rdf:resource="http://identifiers.org/envipath:4fd7f3e0-dd25-43ac-9453-dda3e52396e4/compound/c78c72b7-2f2b-4dde-9f3d-80bb61a1da3e"/>
                  <rdf:li rdf:resource="http://identifiers.org/envipath:650babc9-9d68-4b73-9332-11972ca26f7b/compound/34be09c7-8615-4ee1-806a-6a93ae28d922"/>
                  <rdf:li rdf:resource="http://identifiers.org/hmdb:HMDB0000595"/>
                  <rdf:li rdf:resource="http://identifiers.org/kegg.compound:C01353"/>
                  <rdf:li rdf:resource="http://identifiers.org/metacyc.compound:CO3"/>
                  <rdf:li rdf:resource="http://identifiers.org/metacyc.compound:H2CO3"/>
                  <rdf:li rdf:resource="http://identifiers.org/metacyc.compound:HCO3"/>
                  <rdf:li rdf:resource="http://identifiers.org/metanetx.chemical:MNXM60"/>
                  <rdf:li rdf:resource="http://identifiers.org/reactome:R-ALL-111627"/>
                  <rdf:li rdf:resource="http://identifiers.org/reactome:R-ALL-2101051"/>
                  <rdf:li rdf:resource="http://identifiers.org/reactome:R-ALL-29896"/>
                  <rdf:li rdf:resource="http://identifiers.org/reactome:R-ALL-425425"/>
                  <rdf:li rdf:resource="http://identifiers.org/sabiork.compound:1916"/>
                  <rdf:li rdf:resource="http://identifiers.org/sabiork.compound:2275"/>
                  <rdf:li rdf:resource="http://identifiers.org/seed.compound:cpd00242"/>
                </rdf:Bag>
              </bqbiol:is>
            </rdf:Description>
          </rdf:RDF>
        </annotation>
      </species>
      <species metaid="C00158[c]" sboTerm="SBO:0000247" id="C00158[c]" name="Citrate; Citric acid; 2-Hydroxy-1,2,3-propanetricarboxylic acid; 2-Hydroxytricarballylic acid" hasOnlySubstanceUnits="true" boundaryCondition="false" constant="false">
        <annotation>
          <rdf:RDF xmlns:rdf="http://www.w3.org/1999/02/22-rdf-syntax-ns#" xmlns:dcterms="http://purl.org/dc/terms/" xmlns:vCard="http://www.w3.org/2001/vcard-rdf/3.0#" xmlns:vCard4="http://www.w3.org/2006/vcard/ns#" xmlns:bqbiol="http://biomodels.net/biology-qualifiers/" xmlns:bqmodel="http://biomodels.net/model-qualifiers/">
            <rdf:Description rdf:about="#C00158[c]">
              <bqbiol:is>
                <rdf:Bag>
                  <rdf:li rdf:resource="http://identifiers.org/CHEBI:133748"/>
                  <rdf:li rdf:resource="http://identifiers.org/CHEBI:16947"/>
                  <rdf:li rdf:resource="http://identifiers.org/CHEBI:30769"/>
                  <rdf:li rdf:resource="http://identifiers.org/CHEBI:35802"/>
                  <rdf:li rdf:resource="http://identifiers.org/CHEBI:35804"/>
                  <rdf:li rdf:resource="http://identifiers.org/CHEBI:35806"/>
                  <rdf:li rdf:resource="http://identifiers.org/CHEBI:35808"/>
                  <rdf:li rdf:resource="http://identifiers.org/CHEBI:35809"/>
                  <rdf:li rdf:resource="http://identifiers.org/CHEBI:35810"/>
                  <rdf:li rdf:resource="http://identifiers.org/CHEBI:76049"/>
                  <rdf:li rdf:resource="http://identifiers.org/bigg.metabolite:cit"/>
                  <rdf:li rdf:resource="http://identifiers.org/hmdb:HMDB0000094"/>
                  <rdf:li rdf:resource="http://identifiers.org/kegg.drug:D00037"/>
                  <rdf:li rdf:resource="http://identifiers.org/metacyc.compound:CIT"/>
                  <rdf:li rdf:resource="http://identifiers.org/metanetx.chemical:MNXM1107753"/>
                  <rdf:li rdf:resource="http://identifiers.org/reactome:R-ALL-29654"/>
                  <rdf:li rdf:resource="http://identifiers.org/reactome:R-ALL-433138"/>
                  <rdf:li rdf:resource="http://identifiers.org/reactome:R-ALL-76190"/>
                  <rdf:li rdf:resource="http://identifiers.org/sabiork.compound:1952"/>
                  <rdf:li rdf:resource="http://identifiers.org/seed.compound:cpd00137"/>
                </rdf:Bag>
              </bqbiol:is>
            </rdf:Description>
          </rdf:RDF>
        </annotation>
      </species>
      <species metaid="C00049[c]" sboTerm="SBO:0000247" id="C00049[c]" name="L-Aspartate; L-Aspartic acid; 2-Aminosuccinic acid; L-Asp" hasOnlySubstanceUnits="true" boundaryCondition="false" constant="false">
        <annotation>
          <rdf:RDF xmlns:rdf="http://www.w3.org/1999/02/22-rdf-syntax-ns#" xmlns:dcterms="http://purl.org/dc/terms/" xmlns:vCard="http://www.w3.org/2001/vcard-rdf/3.0#" xmlns:vCard4="http://www.w3.org/2006/vcard/ns#" xmlns:bqbiol="http://biomodels.net/biology-qualifiers/" xmlns:bqmodel="http://biomodels.net/model-qualifiers/">
            <rdf:Description rdf:about="#C00049[c]">
              <bqbiol:is>
                <rdf:Bag>
                  <rdf:li rdf:resource="http://identifiers.org/CHEBI:17053"/>
                  <rdf:li rdf:resource="http://identifiers.org/CHEBI:176631"/>
                  <rdf:li rdf:resource="http://identifiers.org/CHEBI:177910"/>
                  <rdf:li rdf:resource="http://identifiers.org/CHEBI:29991"/>
                  <rdf:li rdf:resource="http://identifiers.org/CHEBI:29993"/>
                  <rdf:li rdf:resource="http://identifiers.org/bigg.metabolite:asp__L"/>
                  <rdf:li rdf:resource="http://identifiers.org/envipath:32de3cf4-e3e6-4168-956e-32fa5ddb0ce1/compound/4b0cdcb0-137a-4ddc-8e5c-2b55ea238c15"/>
                  <rdf:li rdf:resource="http://identifiers.org/hmdb:HMDB0000191"/>
                  <rdf:li rdf:resource="http://identifiers.org/kegg.drug:D00013"/>
                  <rdf:li rdf:resource="http://identifiers.org/metacyc.compound:L-ASPARTATE"/>
                  <rdf:li rdf:resource="http://identifiers.org/metanetx.chemical:MNXM1108206"/>
                  <rdf:li rdf:resource="http://identifiers.org/reactome:R-ALL-113553"/>
                  <rdf:li rdf:resource="http://identifiers.org/reactome:R-ALL-29448"/>
                  <rdf:li rdf:resource="http://identifiers.org/reactome:R-ALL-351973"/>
                  <rdf:li rdf:resource="http://identifiers.org/reactome:R-ALL-427963"/>
                  <rdf:li rdf:resource="http://identifiers.org/sabiork.compound:71"/>
                  <rdf:li rdf:resource="http://identifiers.org/seed.compound:cpd00041"/>
                </rdf:Bag>
              </bqbiol:is>
            </rdf:Description>
          </rdf:RDF>
        </annotation>
      </species>
      <species metaid="C00402[c]" sboTerm="SBO:0000247" id="C00402[c]" name="D-Aspartate; D-Aspartic acid" hasOnlySubstanceUnits="true" boundaryCondition="false" constant="false">
        <annotation>
          <rdf:RDF xmlns:rdf="http://www.w3.org/1999/02/22-rdf-syntax-ns#" xmlns:dcterms="http://purl.org/dc/terms/" xmlns:vCard="http://www.w3.org/2001/vcard-rdf/3.0#" xmlns:vCard4="http://www.w3.org/2006/vcard/ns#" xmlns:bqbiol="http://biomodels.net/biology-qualifiers/" xmlns:bqmodel="http://biomodels.net/model-qualifiers/">
            <rdf:Description rdf:about="#C00402[c]">
              <bqbiol:is>
                <rdf:Bag>
                  <rdf:li rdf:resource="http://identifiers.org/CHEBI:17364"/>
                  <rdf:li rdf:resource="http://identifiers.org/CHEBI:176632"/>
                  <rdf:li rdf:resource="http://identifiers.org/CHEBI:29990"/>
                  <rdf:li rdf:resource="http://identifiers.org/CHEBI:29994"/>
                  <rdf:li rdf:resource="http://identifiers.org/bigg.metabolite:asp__D"/>
                  <rdf:li rdf:resource="http://identifiers.org/envipath:32de3cf4-e3e6-4168-956e-32fa5ddb0ce1/compound/8061ba1c-ed83-4395-a2cd-924a156626b4"/>
                  <rdf:li rdf:resource="http://identifiers.org/hmdb:HMDB0006483"/>
                  <rdf:li rdf:resource="http://identifiers.org/metacyc.compound:CPD-302"/>
                  <rdf:li rdf:resource="http://identifiers.org/metanetx.chemical:MNXM974"/>
                  <rdf:li rdf:resource="http://identifiers.org/reactome:R-ALL-427953"/>
                  <rdf:li rdf:resource="http://identifiers.org/reactome:R-ALL-428044"/>
                  <rdf:li rdf:resource="http://identifiers.org/sabiork.compound:2041"/>
                  <rdf:li rdf:resource="http://identifiers.org/seed.compound:cpd00320"/>
                </rdf:Bag>
              </bqbiol:is>
            </rdf:Description>
          </rdf:RDF>
        </annotation>
      </species>
      <species metaid="C00037[c]" sboTerm="SBO:0000247" id="C00037[c]" name="Glycine; Aminoacetic acid; Gly" hasOnlySubstanceUnits="true" boundaryCondition="false" constant="false">
        <annotation>
          <rdf:RDF xmlns:rdf="http://www.w3.org/1999/02/22-rdf-syntax-ns#" xmlns:dcterms="http://purl.org/dc/terms/" xmlns:vCard="http://www.w3.org/2001/vcard-rdf/3.0#" xmlns:vCard4="http://www.w3.org/2006/vcard/ns#" xmlns:bqbiol="http://biomodels.net/biology-qualifiers/" xmlns:bqmodel="http://biomodels.net/model-qualifiers/">
            <rdf:Description rdf:about="#C00037[c]">
              <bqbiol:is>
                <rdf:Bag>
                  <rdf:li rdf:resource="http://identifiers.org/CHEBI:132194"/>
                  <rdf:li rdf:resource="http://identifiers.org/CHEBI:15428"/>
                  <rdf:li rdf:resource="http://identifiers.org/CHEBI:32507"/>
                  <rdf:li rdf:resource="http://identifiers.org/CHEBI:32508"/>
                  <rdf:li rdf:resource="http://identifiers.org/CHEBI:57305"/>
                  <rdf:li rdf:resource="http://identifiers.org/bigg.metabolite:gly"/>
                  <rdf:li rdf:resource="http://identifiers.org/envipath:32de3cf4-e3e6-4168-956e-32fa5ddb0ce1/compound/19441357-44af-48e1-b5ac-0e48c8dcbb87"/>
                  <rdf:li rdf:resource="http://identifiers.org/envipath:650babc9-9d68-4b73-9332-11972ca26f7b/compound/870d7ca5-6659-40eb-8b5d-858bd29cddaa"/>
                  <rdf:li rdf:resource="http://identifiers.org/hmdb:HMDB0000123"/>
                  <rdf:li rdf:resource="http://identifiers.org/kegg.drug:D00011"/>
                  <rdf:li rdf:resource="http://identifiers.org/metacyc.compound:GLY"/>
                  <rdf:li rdf:resource="http://identifiers.org/metacyc.compound:Phosphorylated-Amino-Acids"/>
                  <rdf:li rdf:resource="http://identifiers.org/metanetx.chemical:MNXM29"/>
                  <rdf:li rdf:resource="http://identifiers.org/reactome:R-ALL-113545"/>
                  <rdf:li rdf:resource="http://identifiers.org/reactome:R-ALL-159549"/>
                  <rdf:li rdf:resource="http://identifiers.org/reactome:R-ALL-193446"/>
                  <rdf:li rdf:resource="http://identifiers.org/reactome:R-ALL-266029"/>
                  <rdf:li rdf:resource="http://identifiers.org/reactome:R-ALL-29424"/>
                  <rdf:li rdf:resource="http://identifiers.org/reactome:R-ALL-428557"/>
                  <rdf:li rdf:resource="http://identifiers.org/sabiork.compound:66"/>
                  <rdf:li rdf:resource="http://identifiers.org/seed.compound:cpd00033"/>
                </rdf:Bag>
              </bqbiol:is>
            </rdf:Description>
          </rdf:RDF>
        </annotation>
      </species>
      <species metaid="C00048[c]" sboTerm="SBO:0000247" id="C00048[c]" name="Glyoxylate; Glyoxalate; Glyoxylic acid" hasOnlySubstanceUnits="true" boundaryCondition="false" constant="false">
        <annotation>
          <rdf:RDF xmlns:rdf="http://www.w3.org/1999/02/22-rdf-syntax-ns#" xmlns:dcterms="http://purl.org/dc/terms/" xmlns:vCard="http://www.w3.org/2001/vcard-rdf/3.0#" xmlns:vCard4="http://www.w3.org/2006/vcard/ns#" xmlns:bqbiol="http://biomodels.net/biology-qualifiers/" xmlns:bqmodel="http://biomodels.net/model-qualifiers/">
            <rdf:Description rdf:about="#C00048[c]">
              <bqbiol:is>
                <rdf:Bag>
                  <rdf:li rdf:resource="http://identifiers.org/CHEBI:16891"/>
                  <rdf:li rdf:resource="http://identifiers.org/CHEBI:36655"/>
                  <rdf:li rdf:resource="http://identifiers.org/bigg.metabolite:glx"/>
                  <rdf:li rdf:resource="http://identifiers.org/envipath:32de3cf4-e3e6-4168-956e-32fa5ddb0ce1/compound/cdffdb1a-3322-4cc1-9171-d857bfaa198a"/>
                  <rdf:li rdf:resource="http://identifiers.org/envipath:4fd7f3e0-dd25-43ac-9453-dda3e52396e4/compound/aecbda66-6e98-4c11-aeaf-6a072f4f963c"/>
                  <rdf:li rdf:resource="http://identifiers.org/envipath:5882df9c-dae1-4d80-a40e-db4724271456/compound/9dc0aa3b-447a-4b5d-8157-501b036f9626"/>
                  <rdf:li rdf:resource="http://identifiers.org/envipath:650babc9-9d68-4b73-9332-11972ca26f7b/compound/43b74f4f-bc8a-4b8b-b587-c97d8e9eed48"/>
                  <rdf:li rdf:resource="http://identifiers.org/hmdb:HMDB0000119"/>
                  <rdf:li rdf:resource="http://identifiers.org/metacyc.compound:GLYOX"/>
                  <rdf:li rdf:resource="http://identifiers.org/metanetx.chemical:MNXM69"/>
                  <rdf:li rdf:resource="http://identifiers.org/reactome:R-ALL-389678"/>
                  <rdf:li rdf:resource="http://identifiers.org/reactome:R-ALL-904849"/>
                  <rdf:li rdf:resource="http://identifiers.org/sabiork.compound:1838"/>
                  <rdf:li rdf:resource="http://identifiers.org/seed.compound:cpd00040"/>
                </rdf:Bag>
              </bqbiol:is>
            </rdf:Description>
          </rdf:RDF>
        </annotation>
      </species>
      <species metaid="C03508[c]" sboTerm="SBO:0000247" id="C03508[c]" name="L-2-Amino-3-oxobutanoic acid; L-2-Amino-3-oxobutanoate; L-2-Amino-acetoacetate; (S)-2-Amino-3-oxobutanoic acid" hasOnlySubstanceUnits="true" boundaryCondition="false" constant="false">
        <annotation>
          <rdf:RDF xmlns:rdf="http://www.w3.org/1999/02/22-rdf-syntax-ns#" xmlns:dcterms="http://purl.org/dc/terms/" xmlns:vCard="http://www.w3.org/2001/vcard-rdf/3.0#" xmlns:vCard4="http://www.w3.org/2006/vcard/ns#" xmlns:bqbiol="http://biomodels.net/biology-qualifiers/" xmlns:bqmodel="http://biomodels.net/model-qualifiers/">
            <rdf:Description rdf:about="#C03508[c]">
              <bqbiol:is>
                <rdf:Bag>
                  <rdf:li rdf:resource="http://identifiers.org/CHEBI:16944"/>
                  <rdf:li rdf:resource="http://identifiers.org/CHEBI:17844"/>
                  <rdf:li rdf:resource="http://identifiers.org/CHEBI:40673"/>
                  <rdf:li rdf:resource="http://identifiers.org/CHEBI:78948"/>
                  <rdf:li rdf:resource="http://identifiers.org/bigg.metabolite:2aobut"/>
                  <rdf:li rdf:resource="http://identifiers.org/hmdb:HMDB0006454"/>
                  <rdf:li rdf:resource="http://identifiers.org/kegg.compound:C03214"/>
                  <rdf:li rdf:resource="http://identifiers.org/lipidmaps:LMFA01060172"/>
                  <rdf:li rdf:resource="http://identifiers.org/metacyc.compound:AMINO-OXOBUT"/>
                  <rdf:li rdf:resource="http://identifiers.org/metanetx.chemical:MNXM114087"/>
                  <rdf:li rdf:resource="http://identifiers.org/sabiork.compound:2701"/>
                  <rdf:li rdf:resource="http://identifiers.org/sabiork.compound:6672"/>
                  <rdf:li rdf:resource="http://identifiers.org/seed.compound:cpd02053"/>
                  <rdf:li rdf:resource="http://identifiers.org/seed.compound:cpd02211"/>
                </rdf:Bag>
              </bqbiol:is>
            </rdf:Description>
          </rdf:RDF>
        </annotation>
      </species>
      <species metaid="C00162[c]" sboTerm="SBO:0000247" id="C00162[c]" name="Fatty acid" hasOnlySubstanceUnits="true" boundaryCondition="false" constant="false">
        <annotation>
          <rdf:RDF xmlns:rdf="http://www.w3.org/1999/02/22-rdf-syntax-ns#" xmlns:dcterms="http://purl.org/dc/terms/" xmlns:vCard="http://www.w3.org/2001/vcard-rdf/3.0#" xmlns:vCard4="http://www.w3.org/2006/vcard/ns#" xmlns:bqbiol="http://biomodels.net/biology-qualifiers/" xmlns:bqmodel="http://biomodels.net/model-qualifiers/">
            <rdf:Description rdf:about="#C00162[c]">
              <bqbiol:is>
                <rdf:Bag>
                  <rdf:li rdf:resource="http://identifiers.org/metanetx.chemical:MNXM739606"/>
                  <rdf:li rdf:resource="http://identifiers.org/sabiork.compound:1927"/>
                  <rdf:li rdf:resource="http://identifiers.org/sabiork.compound:3036"/>
                </rdf:Bag>
              </bqbiol:is>
            </rdf:Description>
          </rdf:RDF>
        </annotation>
      </species>
      <species metaid="C00264[c]" sboTerm="SBO:0000247" id="C00264[c]" name="3-Oxoacyl-CoA" hasOnlySubstanceUnits="true" boundaryCondition="false" constant="false">
        <annotation>
          <rdf:RDF xmlns:rdf="http://www.w3.org/1999/02/22-rdf-syntax-ns#" xmlns:dcterms="http://purl.org/dc/terms/" xmlns:vCard="http://www.w3.org/2001/vcard-rdf/3.0#" xmlns:vCard4="http://www.w3.org/2006/vcard/ns#" xmlns:bqbiol="http://biomodels.net/biology-qualifiers/" xmlns:bqmodel="http://biomodels.net/model-qualifiers/">
            <rdf:Description rdf:about="#C00264[c]">
              <bqbiol:is>
                <rdf:Bag>
                  <rdf:li rdf:resource="http://identifiers.org/metanetx.chemical:MNXM728005"/>
                </rdf:Bag>
              </bqbiol:is>
            </rdf:Description>
          </rdf:RDF>
        </annotation>
      </species>
      <species metaid="C00042[c]" sboTerm="SBO:0000247" id="C00042[c]" name="Succinate; Succinic acid; Butanedionic acid; Ethylenesuccinic acid" hasOnlySubstanceUnits="true" boundaryCondition="false" constant="false">
        <annotation>
          <rdf:RDF xmlns:rdf="http://www.w3.org/1999/02/22-rdf-syntax-ns#" xmlns:dcterms="http://purl.org/dc/terms/" xmlns:vCard="http://www.w3.org/2001/vcard-rdf/3.0#" xmlns:vCard4="http://www.w3.org/2006/vcard/ns#" xmlns:bqbiol="http://biomodels.net/biology-qualifiers/" xmlns:bqmodel="http://biomodels.net/model-qualifiers/">
            <rdf:Description rdf:about="#C00042[c]">
              <bqbiol:is>
                <rdf:Bag>
                  <rdf:li rdf:resource="http://identifiers.org/CHEBI:15741"/>
                  <rdf:li rdf:resource="http://identifiers.org/CHEBI:172952"/>
                  <rdf:li rdf:resource="http://identifiers.org/CHEBI:30031"/>
                  <rdf:li rdf:resource="http://identifiers.org/CHEBI:30779"/>
                  <rdf:li rdf:resource="http://identifiers.org/CHEBI:90372"/>
                  <rdf:li rdf:resource="http://identifiers.org/SLM:000000892"/>
                  <rdf:li rdf:resource="http://identifiers.org/bigg.metabolite:succ"/>
                  <rdf:li rdf:resource="http://identifiers.org/envipath:32de3cf4-e3e6-4168-956e-32fa5ddb0ce1/compound/8fdfd425-4343-4bf2-8427-b2ffa57fdbd7"/>
                  <rdf:li rdf:resource="http://identifiers.org/envipath:4fd7f3e0-dd25-43ac-9453-dda3e52396e4/compound/cc98aff0-7f64-4db4-9d59-de961c228496"/>
                  <rdf:li rdf:resource="http://identifiers.org/envipath:5882df9c-dae1-4d80-a40e-db4724271456/compound/6377658b-03f6-4fed-a5bf-ff0f2389b693"/>
                  <rdf:li rdf:resource="http://identifiers.org/envipath:650babc9-9d68-4b73-9332-11972ca26f7b/compound/600b74d3-8fe5-426d-bedf-291175bd23e4"/>
                  <rdf:li rdf:resource="http://identifiers.org/hmdb:HMDB0000254"/>
                  <rdf:li rdf:resource="http://identifiers.org/lipidmaps:LMFA01170043"/>
                  <rdf:li rdf:resource="http://identifiers.org/metacyc.compound:SUC"/>
                  <rdf:li rdf:resource="http://identifiers.org/metanetx.chemical:MNXM25"/>
                  <rdf:li rdf:resource="http://identifiers.org/reactome:R-ALL-113536"/>
                  <rdf:li rdf:resource="http://identifiers.org/reactome:R-ALL-159939"/>
                  <rdf:li rdf:resource="http://identifiers.org/reactome:R-ALL-1650769"/>
                  <rdf:li rdf:resource="http://identifiers.org/reactome:R-ALL-29434"/>
                  <rdf:li rdf:resource="http://identifiers.org/reactome:R-ALL-389583"/>
                  <rdf:li rdf:resource="http://identifiers.org/reactome:R-ALL-433123"/>
                  <rdf:li rdf:resource="http://identifiers.org/sabiork.compound:1924"/>
                  <rdf:li rdf:resource="http://identifiers.org/seed.compound:cpd00036"/>
                </rdf:Bag>
              </bqbiol:is>
            </rdf:Description>
          </rdf:RDF>
        </annotation>
      </species>
      <species metaid="C00091[c]" sboTerm="SBO:0000247" id="C00091[c]" name="Succinyl-CoA; Succinyl coenzyme A" hasOnlySubstanceUnits="true" boundaryCondition="false" constant="false">
        <annotation>
          <rdf:RDF xmlns:rdf="http://www.w3.org/1999/02/22-rdf-syntax-ns#" xmlns:dcterms="http://purl.org/dc/terms/" xmlns:vCard="http://www.w3.org/2001/vcard-rdf/3.0#" xmlns:vCard4="http://www.w3.org/2006/vcard/ns#" xmlns:bqbiol="http://biomodels.net/biology-qualifiers/" xmlns:bqmodel="http://biomodels.net/model-qualifiers/">
            <rdf:Description rdf:about="#C00091[c]">
              <bqbiol:is>
                <rdf:Bag>
                  <rdf:li rdf:resource="http://identifiers.org/CHEBI:15380"/>
                  <rdf:li rdf:resource="http://identifiers.org/CHEBI:57292"/>
                  <rdf:li rdf:resource="http://identifiers.org/SLM:000000891"/>
                  <rdf:li rdf:resource="http://identifiers.org/bigg.metabolite:succoa"/>
                  <rdf:li rdf:resource="http://identifiers.org/lipidmaps:LMFA07050370"/>
                  <rdf:li rdf:resource="http://identifiers.org/metacyc.compound:SUC-COA"/>
                  <rdf:li rdf:resource="http://identifiers.org/metanetx.chemical:MNXM1104774"/>
                  <rdf:li rdf:resource="http://identifiers.org/reactome:R-ALL-70958"/>
                  <rdf:li rdf:resource="http://identifiers.org/sabiork.compound:1931"/>
                  <rdf:li rdf:resource="http://identifiers.org/seed.compound:cpd00078"/>
                </rdf:Bag>
              </bqbiol:is>
            </rdf:Description>
          </rdf:RDF>
        </annotation>
      </species>
      <species metaid="C00164[c]" sboTerm="SBO:0000247" id="C00164[c]" name="Acetoacetate; 3-Oxobutanoic acid; beta-Ketobutyric acid; Acetoacetic acid" hasOnlySubstanceUnits="true" boundaryCondition="false" constant="false">
        <annotation>
          <rdf:RDF xmlns:rdf="http://www.w3.org/1999/02/22-rdf-syntax-ns#" xmlns:dcterms="http://purl.org/dc/terms/" xmlns:vCard="http://www.w3.org/2001/vcard-rdf/3.0#" xmlns:vCard4="http://www.w3.org/2006/vcard/ns#" xmlns:bqbiol="http://biomodels.net/biology-qualifiers/" xmlns:bqmodel="http://biomodels.net/model-qualifiers/">
            <rdf:Description rdf:about="#C00164[c]">
              <bqbiol:is>
                <rdf:Bag>
                  <rdf:li rdf:resource="http://identifiers.org/CHEBI:13705"/>
                  <rdf:li rdf:resource="http://identifiers.org/CHEBI:15344"/>
                  <rdf:li rdf:resource="http://identifiers.org/SLM:000000867"/>
                  <rdf:li rdf:resource="http://identifiers.org/bigg.metabolite:acac"/>
                  <rdf:li rdf:resource="http://identifiers.org/envipath:32de3cf4-e3e6-4168-956e-32fa5ddb0ce1/compound/6fdb8e86-869c-43e6-a53f-5be3d9719096"/>
                  <rdf:li rdf:resource="http://identifiers.org/envipath:4fd7f3e0-dd25-43ac-9453-dda3e52396e4/compound/c0d6192a-b52c-4bd4-a5ef-f1b459bc5a3f"/>
                  <rdf:li rdf:resource="http://identifiers.org/envipath:5882df9c-dae1-4d80-a40e-db4724271456/compound/1d5be1e0-4890-4396-a3bf-af5789c697c6"/>
                  <rdf:li rdf:resource="http://identifiers.org/envipath:650babc9-9d68-4b73-9332-11972ca26f7b/compound/924da7cc-7d56-4de8-8fc5-6750e564b19d"/>
                  <rdf:li rdf:resource="http://identifiers.org/envipath:650babc9-9d68-4b73-9332-11972ca26f7b/compound/fb4f33dd-4427-4324-bdc3-c9e1f3655a36"/>
                  <rdf:li rdf:resource="http://identifiers.org/hmdb:HMDB0000060"/>
                  <rdf:li rdf:resource="http://identifiers.org/lipidmaps:LMFA01060003"/>
                  <rdf:li rdf:resource="http://identifiers.org/metacyc.compound:3-KETOBUTYRATE"/>
                  <rdf:li rdf:resource="http://identifiers.org/metanetx.chemical:MNXM729595"/>
                  <rdf:li rdf:resource="http://identifiers.org/reactome:R-ALL-29666"/>
                  <rdf:li rdf:resource="http://identifiers.org/reactome:R-ALL-433680"/>
                  <rdf:li rdf:resource="http://identifiers.org/reactome:R-ALL-73909"/>
                  <rdf:li rdf:resource="http://identifiers.org/sabiork.compound:1956"/>
                  <rdf:li rdf:resource="http://identifiers.org/seed.compound:cpd00142"/>
                </rdf:Bag>
              </bqbiol:is>
            </rdf:Description>
          </rdf:RDF>
        </annotation>
      </species>
      <species metaid="C04501[c]" sboTerm="SBO:0000247" id="C04501[c]" name="N-Acetyl-alpha-D-glucosamine 1-phosphate" hasOnlySubstanceUnits="true" boundaryCondition="false" constant="false">
        <annotation>
          <rdf:RDF xmlns:rdf="http://www.w3.org/1999/02/22-rdf-syntax-ns#" xmlns:dcterms="http://purl.org/dc/terms/" xmlns:vCard="http://www.w3.org/2001/vcard-rdf/3.0#" xmlns:vCard4="http://www.w3.org/2006/vcard/ns#" xmlns:bqbiol="http://biomodels.net/biology-qualifiers/" xmlns:bqmodel="http://biomodels.net/model-qualifiers/">
            <rdf:Description rdf:about="#C04501[c]">
              <bqbiol:is>
                <rdf:Bag>
                  <rdf:li rdf:resource="http://identifiers.org/CHEBI:138007"/>
                  <rdf:li rdf:resource="http://identifiers.org/CHEBI:16446"/>
                  <rdf:li rdf:resource="http://identifiers.org/CHEBI:57776"/>
                  <rdf:li rdf:resource="http://identifiers.org/CHEBI:7125"/>
                  <rdf:li rdf:resource="http://identifiers.org/CHEBI:81474"/>
                  <rdf:li rdf:resource="http://identifiers.org/bigg.metabolite:acgam1p"/>
                  <rdf:li rdf:resource="http://identifiers.org/hmdb:HMDB0001367"/>
                  <rdf:li rdf:resource="http://identifiers.org/kegg.compound:C04256"/>
                  <rdf:li rdf:resource="http://identifiers.org/kegg.compound:C18055"/>
                  <rdf:li rdf:resource="http://identifiers.org/metacyc.compound:N-ACETYL-D-GLUCOSAMINE-1-P"/>
                  <rdf:li rdf:resource="http://identifiers.org/metacyc.compound:N-acetyl-a-D-hexosamine-1-phosphates"/>
                  <rdf:li rdf:resource="http://identifiers.org/metanetx.chemical:MNXM1105798"/>
                  <rdf:li rdf:resource="http://identifiers.org/reactome:R-ALL-532204"/>
                  <rdf:li rdf:resource="http://identifiers.org/sabiork.compound:1801"/>
                  <rdf:li rdf:resource="http://identifiers.org/sabiork.compound:1818"/>
                  <rdf:li rdf:resource="http://identifiers.org/sabiork.compound:26400"/>
                  <rdf:li rdf:resource="http://identifiers.org/seed.compound:cpd18038"/>
                  <rdf:li rdf:resource="http://identifiers.org/seed.compound:cpd19031"/>
                  <rdf:li rdf:resource="http://identifiers.org/seed.compound:cpd27612"/>
                </rdf:Bag>
              </bqbiol:is>
            </rdf:Description>
          </rdf:RDF>
        </annotation>
      </species>
      <species metaid="C00043[c]" sboTerm="SBO:0000247" id="C00043[c]" name="UDP-N-acetyl-alpha-D-glucosamine; UDP-N-acetyl-D-glucosamine; UDP-N-acetylglucosamine" hasOnlySubstanceUnits="true" boundaryCondition="false" constant="false">
        <annotation>
          <rdf:RDF xmlns:rdf="http://www.w3.org/1999/02/22-rdf-syntax-ns#" xmlns:dcterms="http://purl.org/dc/terms/" xmlns:vCard="http://www.w3.org/2001/vcard-rdf/3.0#" xmlns:vCard4="http://www.w3.org/2006/vcard/ns#" xmlns:bqbiol="http://biomodels.net/biology-qualifiers/" xmlns:bqmodel="http://biomodels.net/model-qualifiers/">
            <rdf:Description rdf:about="#C00043[c]">
              <bqbiol:is>
                <rdf:Bag>
                  <rdf:li rdf:resource="http://identifiers.org/CHEBI:16264"/>
                  <rdf:li rdf:resource="http://identifiers.org/CHEBI:57705"/>
                  <rdf:li rdf:resource="http://identifiers.org/bigg.metabolite:uacgam"/>
                  <rdf:li rdf:resource="http://identifiers.org/hmdb:HMDB0000290"/>
                  <rdf:li rdf:resource="http://identifiers.org/metacyc.compound:UDP-N-ACETYL-D-GLUCOSAMINE"/>
                  <rdf:li rdf:resource="http://identifiers.org/metanetx.chemical:MNXM1104529"/>
                  <rdf:li rdf:resource="http://identifiers.org/reactome:R-ALL-162756"/>
                  <rdf:li rdf:resource="http://identifiers.org/reactome:R-ALL-3499326"/>
                  <rdf:li rdf:resource="http://identifiers.org/reactome:R-ALL-914003"/>
                  <rdf:li rdf:resource="http://identifiers.org/sabiork.compound:1925"/>
                  <rdf:li rdf:resource="http://identifiers.org/seed.compound:cpd00037"/>
                </rdf:Bag>
              </bqbiol:is>
            </rdf:Description>
          </rdf:RDF>
        </annotation>
      </species>
      <species metaid="C00203[c]" sboTerm="SBO:0000247" id="C00203[c]" name="UDP-N-acetyl-D-galactosamine; UDP-N-acetyl-alpha-D-galactosamine" hasOnlySubstanceUnits="true" boundaryCondition="false" constant="false">
        <annotation>
          <rdf:RDF xmlns:rdf="http://www.w3.org/1999/02/22-rdf-syntax-ns#" xmlns:dcterms="http://purl.org/dc/terms/" xmlns:vCard="http://www.w3.org/2001/vcard-rdf/3.0#" xmlns:vCard4="http://www.w3.org/2006/vcard/ns#" xmlns:bqbiol="http://biomodels.net/biology-qualifiers/" xmlns:bqmodel="http://biomodels.net/model-qualifiers/">
            <rdf:Description rdf:about="#C00203[c]">
              <bqbiol:is>
                <rdf:Bag>
                  <rdf:li rdf:resource="http://identifiers.org/CHEBI:16650"/>
                  <rdf:li rdf:resource="http://identifiers.org/CHEBI:57847"/>
                  <rdf:li rdf:resource="http://identifiers.org/CHEBI:67138"/>
                  <rdf:li rdf:resource="http://identifiers.org/CHEBI:67168"/>
                  <rdf:li rdf:resource="http://identifiers.org/bigg.metabolite:uacgala"/>
                  <rdf:li rdf:resource="http://identifiers.org/bigg.metabolite:udpacgal"/>
                  <rdf:li rdf:resource="http://identifiers.org/hmdb:HMDB0060522"/>
                  <rdf:li rdf:resource="http://identifiers.org/metacyc.compound:CPD-14795"/>
                  <rdf:li rdf:resource="http://identifiers.org/metacyc.compound:UDP-N-ACETYL-GALACTOSAMINE"/>
                  <rdf:li rdf:resource="http://identifiers.org/metanetx.chemical:MNXM1100890"/>
                  <rdf:li rdf:resource="http://identifiers.org/reactome:R-ALL-735683"/>
                  <rdf:li rdf:resource="http://identifiers.org/reactome:R-ALL-735700"/>
                  <rdf:li rdf:resource="http://identifiers.org/reactome:R-ALL-8931886"/>
                  <rdf:li rdf:resource="http://identifiers.org/sabiork.compound:1972"/>
                  <rdf:li rdf:resource="http://identifiers.org/seed.compound:cpd00175"/>
                  <rdf:li rdf:resource="http://identifiers.org/seed.compound:cpd35508"/>
                </rdf:Bag>
              </bqbiol:is>
            </rdf:Description>
          </rdf:RDF>
        </annotation>
      </species>
      <species metaid="C04895[c]" sboTerm="SBO:0000247" id="C04895[c]" name="7,8-Dihydroneopterin 3&apos;-triphosphate; 2-Amino-4-hydroxy-6-(erythro-1,2,3-trihydroxypropyl)dihydropteridine triphosphate; 6-(L-erythro-1,2-Dihydroxypropyl 3-triphosphate)-7,8-dihydropterin; 6-[(1S,2R)-1,2-Dihydroxy-3-triphosphooxypropyl]-7,8-dihydropterin" hasOnlySubstanceUnits="true" boundaryCondition="false" constant="false">
        <annotation>
          <rdf:RDF xmlns:rdf="http://www.w3.org/1999/02/22-rdf-syntax-ns#" xmlns:dcterms="http://purl.org/dc/terms/" xmlns:vCard="http://www.w3.org/2001/vcard-rdf/3.0#" xmlns:vCard4="http://www.w3.org/2006/vcard/ns#" xmlns:bqbiol="http://biomodels.net/biology-qualifiers/" xmlns:bqmodel="http://biomodels.net/model-qualifiers/">
            <rdf:Description rdf:about="#C04895[c]">
              <bqbiol:is>
                <rdf:Bag>
                  <rdf:li rdf:resource="http://identifiers.org/CHEBI:18372"/>
                  <rdf:li rdf:resource="http://identifiers.org/CHEBI:58462"/>
                  <rdf:li rdf:resource="http://identifiers.org/bigg.metabolite:ahdt"/>
                  <rdf:li rdf:resource="http://identifiers.org/hmdb:HMDB0000980"/>
                  <rdf:li rdf:resource="http://identifiers.org/metacyc.compound:DIHYDRONEOPTERIN-P3"/>
                  <rdf:li rdf:resource="http://identifiers.org/metanetx.chemical:MNXM397"/>
                  <rdf:li rdf:resource="http://identifiers.org/reactome:R-ALL-1474124"/>
                  <rdf:li rdf:resource="http://identifiers.org/sabiork.compound:25345"/>
                  <rdf:li rdf:resource="http://identifiers.org/sabiork.compound:7657"/>
                  <rdf:li rdf:resource="http://identifiers.org/seed.compound:cpd02978"/>
                </rdf:Bag>
              </bqbiol:is>
            </rdf:Description>
          </rdf:RDF>
        </annotation>
      </species>
      <species metaid="C00058[c]" sboTerm="SBO:0000247" id="C00058[c]" name="Formate; Methanoic acid; Formic acid" hasOnlySubstanceUnits="true" boundaryCondition="false" constant="false">
        <annotation>
          <rdf:RDF xmlns:rdf="http://www.w3.org/1999/02/22-rdf-syntax-ns#" xmlns:dcterms="http://purl.org/dc/terms/" xmlns:vCard="http://www.w3.org/2001/vcard-rdf/3.0#" xmlns:vCard4="http://www.w3.org/2006/vcard/ns#" xmlns:bqbiol="http://biomodels.net/biology-qualifiers/" xmlns:bqmodel="http://biomodels.net/model-qualifiers/">
            <rdf:Description rdf:about="#C00058[c]">
              <bqbiol:is>
                <rdf:Bag>
                  <rdf:li rdf:resource="http://identifiers.org/CHEBI:15740"/>
                  <rdf:li rdf:resource="http://identifiers.org/CHEBI:30751"/>
                  <rdf:li rdf:resource="http://identifiers.org/bigg.metabolite:for"/>
                  <rdf:li rdf:resource="http://identifiers.org/envipath:32de3cf4-e3e6-4168-956e-32fa5ddb0ce1/compound/09c1ad08-016e-4477-8840-b97a031eae23"/>
                  <rdf:li rdf:resource="http://identifiers.org/envipath:4fd7f3e0-dd25-43ac-9453-dda3e52396e4/compound/bf16ab32-cb3c-4427-a65a-089ab754823e"/>
                  <rdf:li rdf:resource="http://identifiers.org/envipath:5882df9c-dae1-4d80-a40e-db4724271456/compound/34fe3cd9-9b0b-46b0-a1c5-8a66509f1919"/>
                  <rdf:li rdf:resource="http://identifiers.org/envipath:650babc9-9d68-4b73-9332-11972ca26f7b/compound/1d077cf2-3f9f-4163-aa49-0fca1b2b3ab3"/>
                  <rdf:li rdf:resource="http://identifiers.org/envipath:650babc9-9d68-4b73-9332-11972ca26f7b/compound/9a9d20ae-b6ec-40a9-93ca-1de20597b1ed"/>
                  <rdf:li rdf:resource="http://identifiers.org/hmdb:HMDB0000142"/>
                  <rdf:li rdf:resource="http://identifiers.org/metacyc.compound:CARBOXYL-GROUP"/>
                  <rdf:li rdf:resource="http://identifiers.org/metacyc.compound:CPD1G-1532"/>
                  <rdf:li rdf:resource="http://identifiers.org/metacyc.compound:CPD1G-1533"/>
                  <rdf:li rdf:resource="http://identifiers.org/metacyc.compound:CPD1G-1534"/>
                  <rdf:li rdf:resource="http://identifiers.org/metacyc.compound:CPD1G-1535"/>
                  <rdf:li rdf:resource="http://identifiers.org/metacyc.compound:FORMATE"/>
                  <rdf:li rdf:resource="http://identifiers.org/metanetx.chemical:MNXM39"/>
                  <rdf:li rdf:resource="http://identifiers.org/reactome:R-ALL-29460"/>
                  <rdf:li rdf:resource="http://identifiers.org/reactome:R-ALL-389585"/>
                  <rdf:li rdf:resource="http://identifiers.org/reactome:R-ALL-444084"/>
                  <rdf:li rdf:resource="http://identifiers.org/sabiork.compound:1285"/>
                  <rdf:li rdf:resource="http://identifiers.org/seed.compound:cpd00047"/>
                  <rdf:li rdf:resource="http://identifiers.org/seed.compound:cpd22511"/>
                </rdf:Bag>
              </bqbiol:is>
            </rdf:Description>
          </rdf:RDF>
        </annotation>
      </species>
      <species metaid="C01304[c]" sboTerm="SBO:0000247" id="C01304[c]" name="2,5-Diamino-6-(5-phospho-D-ribosylamino)pyrimidin-4(3H)-one; 2,5-Diamino-6-(1-D-ribosylamino)pyrimidin-4(3H)-one 5&apos;-phosphate" hasOnlySubstanceUnits="true" boundaryCondition="false" constant="false">
        <annotation>
          <rdf:RDF xmlns:rdf="http://www.w3.org/1999/02/22-rdf-syntax-ns#" xmlns:dcterms="http://purl.org/dc/terms/" xmlns:vCard="http://www.w3.org/2001/vcard-rdf/3.0#" xmlns:vCard4="http://www.w3.org/2006/vcard/ns#" xmlns:bqbiol="http://biomodels.net/biology-qualifiers/" xmlns:bqmodel="http://biomodels.net/model-qualifiers/">
            <rdf:Description rdf:about="#C01304[c]">
              <bqbiol:is>
                <rdf:Bag>
                  <rdf:li rdf:resource="http://identifiers.org/CHEBI:29114"/>
                  <rdf:li rdf:resource="http://identifiers.org/CHEBI:58614"/>
                  <rdf:li rdf:resource="http://identifiers.org/CHEBI:59545"/>
                  <rdf:li rdf:resource="http://identifiers.org/CHEBI:59546"/>
                  <rdf:li rdf:resource="http://identifiers.org/bigg.metabolite:25dhpp"/>
                  <rdf:li rdf:resource="http://identifiers.org/bigg.metabolite:25drapp"/>
                  <rdf:li rdf:resource="http://identifiers.org/metacyc.compound:DIAMINO-OH-PHOSPHORIBOSYLAMINO-PYR"/>
                  <rdf:li rdf:resource="http://identifiers.org/metanetx.chemical:MNXM1103734"/>
                  <rdf:li rdf:resource="http://identifiers.org/sabiork.compound:5518"/>
                  <rdf:li rdf:resource="http://identifiers.org/seed.compound:cpd00957"/>
                </rdf:Bag>
              </bqbiol:is>
            </rdf:Description>
          </rdf:RDF>
        </annotation>
      </species>
      <species metaid="C05922[c]" sboTerm="SBO:0000247" id="C05922[c]" name="Formamidopyrimidine nucleoside triphosphate" hasOnlySubstanceUnits="true" boundaryCondition="false" constant="false">
        <annotation>
          <rdf:RDF xmlns:rdf="http://www.w3.org/1999/02/22-rdf-syntax-ns#" xmlns:dcterms="http://purl.org/dc/terms/" xmlns:vCard="http://www.w3.org/2001/vcard-rdf/3.0#" xmlns:vCard4="http://www.w3.org/2006/vcard/ns#" xmlns:bqbiol="http://biomodels.net/biology-qualifiers/" xmlns:bqmodel="http://biomodels.net/model-qualifiers/">
            <rdf:Description rdf:about="#C05922[c]">
              <bqbiol:is>
                <rdf:Bag>
                  <rdf:li rdf:resource="http://identifiers.org/bigg.metabolite:HC01651"/>
                  <rdf:li rdf:resource="http://identifiers.org/hmdb:HMDB0006822"/>
                  <rdf:li rdf:resource="http://identifiers.org/metanetx.chemical:MNXM1103590"/>
                  <rdf:li rdf:resource="http://identifiers.org/sabiork.compound:1849"/>
                  <rdf:li rdf:resource="http://identifiers.org/seed.compound:cpd03518"/>
                </rdf:Bag>
              </bqbiol:is>
            </rdf:Description>
          </rdf:RDF>
        </annotation>
      </species>
      <species metaid="C00942[c]" sboTerm="SBO:0000247" id="C00942[c]" name="3&apos;,5&apos;-Cyclic GMP; Guanosine 3&apos;,5&apos;-cyclic monophosphate; Guanosine 3&apos;,5&apos;-cyclic phosphate; Cyclic GMP; cGMP" hasOnlySubstanceUnits="true" boundaryCondition="false" constant="false">
        <annotation>
          <rdf:RDF xmlns:rdf="http://www.w3.org/1999/02/22-rdf-syntax-ns#" xmlns:dcterms="http://purl.org/dc/terms/" xmlns:vCard="http://www.w3.org/2001/vcard-rdf/3.0#" xmlns:vCard4="http://www.w3.org/2006/vcard/ns#" xmlns:bqbiol="http://biomodels.net/biology-qualifiers/" xmlns:bqmodel="http://biomodels.net/model-qualifiers/">
            <rdf:Description rdf:about="#C00942[c]">
              <bqbiol:is>
                <rdf:Bag>
                  <rdf:li rdf:resource="http://identifiers.org/CHEBI:16356"/>
                  <rdf:li rdf:resource="http://identifiers.org/CHEBI:57746"/>
                  <rdf:li rdf:resource="http://identifiers.org/bigg.metabolite:35cgmp"/>
                  <rdf:li rdf:resource="http://identifiers.org/hmdb:HMDB0001314"/>
                  <rdf:li rdf:resource="http://identifiers.org/metacyc.compound:CGMP"/>
                  <rdf:li rdf:resource="http://identifiers.org/metanetx.chemical:MNXM731192"/>
                  <rdf:li rdf:resource="http://identifiers.org/reactome:R-ALL-30991"/>
                  <rdf:li rdf:resource="http://identifiers.org/sabiork.compound:1692"/>
                  <rdf:li rdf:resource="http://identifiers.org/seed.compound:cpd00697"/>
                </rdf:Bag>
              </bqbiol:is>
            </rdf:Description>
          </rdf:RDF>
        </annotation>
      </species>
      <species metaid="C00160[c]" sboTerm="SBO:0000247" id="C00160[c]" name="Glycolate; Glycolic acid; Hydroxyacetic acid" hasOnlySubstanceUnits="true" boundaryCondition="false" constant="false">
        <annotation>
          <rdf:RDF xmlns:rdf="http://www.w3.org/1999/02/22-rdf-syntax-ns#" xmlns:dcterms="http://purl.org/dc/terms/" xmlns:vCard="http://www.w3.org/2001/vcard-rdf/3.0#" xmlns:vCard4="http://www.w3.org/2006/vcard/ns#" xmlns:bqbiol="http://biomodels.net/biology-qualifiers/" xmlns:bqmodel="http://biomodels.net/model-qualifiers/">
            <rdf:Description rdf:about="#C00160[c]">
              <bqbiol:is>
                <rdf:Bag>
                  <rdf:li rdf:resource="http://identifiers.org/CHEBI:17497"/>
                  <rdf:li rdf:resource="http://identifiers.org/CHEBI:29805"/>
                  <rdf:li rdf:resource="http://identifiers.org/bigg.metabolite:glyclt"/>
                  <rdf:li rdf:resource="http://identifiers.org/envipath:32de3cf4-e3e6-4168-956e-32fa5ddb0ce1/compound/65f8bf08-1b83-49cd-8f44-8591a6b78f5f"/>
                  <rdf:li rdf:resource="http://identifiers.org/envipath:4fd7f3e0-dd25-43ac-9453-dda3e52396e4/compound/8b8341da-ab0c-4974-87a5-7515166e2965"/>
                  <rdf:li rdf:resource="http://identifiers.org/envipath:5882df9c-dae1-4d80-a40e-db4724271456/compound/fadcee01-99f5-4203-9a94-43ad453f2124"/>
                  <rdf:li rdf:resource="http://identifiers.org/envipath:650babc9-9d68-4b73-9332-11972ca26f7b/compound/9a241561-612f-4e82-99c8-d4ce30c862bf"/>
                  <rdf:li rdf:resource="http://identifiers.org/hmdb:HMDB0000115"/>
                  <rdf:li rdf:resource="http://identifiers.org/metacyc.compound:GLYCOLLATE"/>
                  <rdf:li rdf:resource="http://identifiers.org/metacyc.compound:Ketoaldonates"/>
                  <rdf:li rdf:resource="http://identifiers.org/metanetx.chemical:MNXM222"/>
                  <rdf:li rdf:resource="http://identifiers.org/reactome:R-ALL-389822"/>
                  <rdf:li rdf:resource="http://identifiers.org/sabiork.compound:1953"/>
                  <rdf:li rdf:resource="http://identifiers.org/seed.compound:cpd00139"/>
                  <rdf:li rdf:resource="http://identifiers.org/seed.compound:cpd12347"/>
                </rdf:Bag>
              </bqbiol:is>
            </rdf:Description>
          </rdf:RDF>
        </annotation>
      </species>
      <species metaid="C00152[c]" sboTerm="SBO:0000247" id="C00152[c]" name="L-Asparagine; 2-Aminosuccinamic acid" hasOnlySubstanceUnits="true" boundaryCondition="false" constant="false">
        <annotation>
          <rdf:RDF xmlns:rdf="http://www.w3.org/1999/02/22-rdf-syntax-ns#" xmlns:dcterms="http://purl.org/dc/terms/" xmlns:vCard="http://www.w3.org/2001/vcard-rdf/3.0#" xmlns:vCard4="http://www.w3.org/2006/vcard/ns#" xmlns:bqbiol="http://biomodels.net/biology-qualifiers/" xmlns:bqmodel="http://biomodels.net/model-qualifiers/">
            <rdf:Description rdf:about="#C00152[c]">
              <bqbiol:is>
                <rdf:Bag>
                  <rdf:li rdf:resource="http://identifiers.org/CHEBI:17196"/>
                  <rdf:li rdf:resource="http://identifiers.org/CHEBI:32650"/>
                  <rdf:li rdf:resource="http://identifiers.org/CHEBI:32651"/>
                  <rdf:li rdf:resource="http://identifiers.org/CHEBI:58048"/>
                  <rdf:li rdf:resource="http://identifiers.org/bigg.metabolite:asn__L"/>
                  <rdf:li rdf:resource="http://identifiers.org/hmdb:HMDB0000168"/>
                  <rdf:li rdf:resource="http://identifiers.org/metacyc.compound:ASN"/>
                  <rdf:li rdf:resource="http://identifiers.org/metanetx.chemical:MNXM1107821"/>
                  <rdf:li rdf:resource="http://identifiers.org/reactome:R-ALL-29642"/>
                  <rdf:li rdf:resource="http://identifiers.org/reactome:R-ALL-351980"/>
                  <rdf:li rdf:resource="http://identifiers.org/reactome:R-ALL-379703"/>
                  <rdf:li rdf:resource="http://identifiers.org/sabiork.compound:72"/>
                  <rdf:li rdf:resource="http://identifiers.org/seed.compound:cpd00132"/>
                </rdf:Bag>
              </bqbiol:is>
            </rdf:Description>
          </rdf:RDF>
        </annotation>
      </species>
      <species metaid="C00099[c]" sboTerm="SBO:0000247" id="C00099[c]" name="beta-Alanine; 3-Aminopropionic acid; 3-Aminopropanoate" hasOnlySubstanceUnits="true" boundaryCondition="false" constant="false">
        <annotation>
          <rdf:RDF xmlns:rdf="http://www.w3.org/1999/02/22-rdf-syntax-ns#" xmlns:dcterms="http://purl.org/dc/terms/" xmlns:vCard="http://www.w3.org/2001/vcard-rdf/3.0#" xmlns:vCard4="http://www.w3.org/2006/vcard/ns#" xmlns:bqbiol="http://biomodels.net/biology-qualifiers/" xmlns:bqmodel="http://biomodels.net/model-qualifiers/">
            <rdf:Description rdf:about="#C00099[c]">
              <bqbiol:is>
                <rdf:Bag>
                  <rdf:li rdf:resource="http://identifiers.org/CHEBI:16958"/>
                  <rdf:li rdf:resource="http://identifiers.org/CHEBI:57966"/>
                  <rdf:li rdf:resource="http://identifiers.org/CHEBI:63070"/>
                  <rdf:li rdf:resource="http://identifiers.org/bigg.metabolite:ala_B"/>
                  <rdf:li rdf:resource="http://identifiers.org/envipath:650babc9-9d68-4b73-9332-11972ca26f7b/compound/0352ab69-1208-420e-b7c9-87b5b436f4df"/>
                  <rdf:li rdf:resource="http://identifiers.org/hmdb:HMDB0000056"/>
                  <rdf:li rdf:resource="http://identifiers.org/kegg.drug:D07561"/>
                  <rdf:li rdf:resource="http://identifiers.org/metacyc.compound:B-ALANINE"/>
                  <rdf:li rdf:resource="http://identifiers.org/metanetx.chemical:MNXM144"/>
                  <rdf:li rdf:resource="http://identifiers.org/reactome:R-ALL-352021"/>
                  <rdf:li rdf:resource="http://identifiers.org/reactome:R-ALL-73590"/>
                  <rdf:li rdf:resource="http://identifiers.org/reactome:R-ALL-909777"/>
                  <rdf:li rdf:resource="http://identifiers.org/sabiork.compound:1932"/>
                  <rdf:li rdf:resource="http://identifiers.org/seed.compound:cpd00085"/>
                </rdf:Bag>
              </bqbiol:is>
            </rdf:Description>
          </rdf:RDF>
        </annotation>
      </species>
      <species metaid="C01419[c]" sboTerm="SBO:0000247" id="C01419[c]" name="Cys-Gly; L-Cysteinylglycine" hasOnlySubstanceUnits="true" boundaryCondition="false" constant="false">
        <annotation>
          <rdf:RDF xmlns:rdf="http://www.w3.org/1999/02/22-rdf-syntax-ns#" xmlns:dcterms="http://purl.org/dc/terms/" xmlns:vCard="http://www.w3.org/2001/vcard-rdf/3.0#" xmlns:vCard4="http://www.w3.org/2006/vcard/ns#" xmlns:bqbiol="http://biomodels.net/biology-qualifiers/" xmlns:bqmodel="http://biomodels.net/model-qualifiers/">
            <rdf:Description rdf:about="#C01419[c]">
              <bqbiol:is>
                <rdf:Bag>
                  <rdf:li rdf:resource="http://identifiers.org/CHEBI:4047"/>
                  <rdf:li rdf:resource="http://identifiers.org/CHEBI:61694"/>
                  <rdf:li rdf:resource="http://identifiers.org/bigg.metabolite:cgly"/>
                  <rdf:li rdf:resource="http://identifiers.org/hmdb:HMDB0000078"/>
                  <rdf:li rdf:resource="http://identifiers.org/metacyc.compound:CYS-GLY"/>
                  <rdf:li rdf:resource="http://identifiers.org/metanetx.chemical:MNXM683"/>
                  <rdf:li rdf:resource="http://identifiers.org/reactome:R-ALL-1247904"/>
                  <rdf:li rdf:resource="http://identifiers.org/reactome:R-ALL-1247934"/>
                  <rdf:li rdf:resource="http://identifiers.org/sabiork.compound:2282"/>
                  <rdf:li rdf:resource="http://identifiers.org/seed.compound:cpd01017"/>
                </rdf:Bag>
              </bqbiol:is>
            </rdf:Description>
          </rdf:RDF>
        </annotation>
      </species>
      <species metaid="C00669[c]" sboTerm="SBO:0000247" id="C00669[c]" name="gamma-L-Glutamyl-L-cysteine; L-gamma-Glutamylcysteine; 5-L-Glutamyl-L-cysteine; gamma-Glutamylcysteine" hasOnlySubstanceUnits="true" boundaryCondition="false" constant="false">
        <annotation>
          <rdf:RDF xmlns:rdf="http://www.w3.org/1999/02/22-rdf-syntax-ns#" xmlns:dcterms="http://purl.org/dc/terms/" xmlns:vCard="http://www.w3.org/2001/vcard-rdf/3.0#" xmlns:vCard4="http://www.w3.org/2006/vcard/ns#" xmlns:bqbiol="http://biomodels.net/biology-qualifiers/" xmlns:bqmodel="http://biomodels.net/model-qualifiers/">
            <rdf:Description rdf:about="#C00669[c]">
              <bqbiol:is>
                <rdf:Bag>
                  <rdf:li rdf:resource="http://identifiers.org/CHEBI:17515"/>
                  <rdf:li rdf:resource="http://identifiers.org/CHEBI:58173"/>
                  <rdf:li rdf:resource="http://identifiers.org/bigg.metabolite:glucys"/>
                  <rdf:li rdf:resource="http://identifiers.org/hmdb:HMDB0001049"/>
                  <rdf:li rdf:resource="http://identifiers.org/metacyc.compound:L-GAMMA-GLUTAMYLCYSTEINE"/>
                  <rdf:li rdf:resource="http://identifiers.org/metanetx.chemical:MNXM735669"/>
                  <rdf:li rdf:resource="http://identifiers.org/reactome:R-ALL-174393"/>
                  <rdf:li rdf:resource="http://identifiers.org/sabiork.compound:5172"/>
                  <rdf:li rdf:resource="http://identifiers.org/seed.compound:cpd00506"/>
                </rdf:Bag>
              </bqbiol:is>
            </rdf:Description>
          </rdf:RDF>
        </annotation>
      </species>
      <species metaid="C00053[c]" sboTerm="SBO:0000247" id="C00053[c]" name="3&apos;-Phosphoadenylyl sulfate; 3&apos;-Phosphoadenosine 5&apos;-phosphosulfate; 3&apos;-Phospho-5&apos;-adenylyl sulfate; PAPS" hasOnlySubstanceUnits="true" boundaryCondition="false" constant="false">
        <annotation>
          <rdf:RDF xmlns:rdf="http://www.w3.org/1999/02/22-rdf-syntax-ns#" xmlns:dcterms="http://purl.org/dc/terms/" xmlns:vCard="http://www.w3.org/2001/vcard-rdf/3.0#" xmlns:vCard4="http://www.w3.org/2006/vcard/ns#" xmlns:bqbiol="http://biomodels.net/biology-qualifiers/" xmlns:bqmodel="http://biomodels.net/model-qualifiers/">
            <rdf:Description rdf:about="#C00053[c]">
              <bqbiol:is>
                <rdf:Bag>
                  <rdf:li rdf:resource="http://identifiers.org/CHEBI:17980"/>
                  <rdf:li rdf:resource="http://identifiers.org/CHEBI:58339"/>
                  <rdf:li rdf:resource="http://identifiers.org/bigg.metabolite:paps"/>
                  <rdf:li rdf:resource="http://identifiers.org/hmdb:HMDB0001134"/>
                  <rdf:li rdf:resource="http://identifiers.org/metacyc.compound:PAPS"/>
                  <rdf:li rdf:resource="http://identifiers.org/metanetx.chemical:MNXM1104555"/>
                  <rdf:li rdf:resource="http://identifiers.org/reactome:R-ALL-158471"/>
                  <rdf:li rdf:resource="http://identifiers.org/reactome:R-ALL-741440"/>
                  <rdf:li rdf:resource="http://identifiers.org/sabiork.compound:1776"/>
                  <rdf:li rdf:resource="http://identifiers.org/seed.compound:cpd00044"/>
                </rdf:Bag>
              </bqbiol:is>
            </rdf:Description>
          </rdf:RDF>
        </annotation>
      </species>
      <species metaid="C00224[c]" sboTerm="SBO:0000247" id="C00224[c]" name="Adenylyl sulfate; Adenosine 5&apos;-phosphosulfate; APS; 5&apos;-Adenylyl sulfate" hasOnlySubstanceUnits="true" boundaryCondition="false" constant="false">
        <annotation>
          <rdf:RDF xmlns:rdf="http://www.w3.org/1999/02/22-rdf-syntax-ns#" xmlns:dcterms="http://purl.org/dc/terms/" xmlns:vCard="http://www.w3.org/2001/vcard-rdf/3.0#" xmlns:vCard4="http://www.w3.org/2006/vcard/ns#" xmlns:bqbiol="http://biomodels.net/biology-qualifiers/" xmlns:bqmodel="http://biomodels.net/model-qualifiers/">
            <rdf:Description rdf:about="#C00224[c]">
              <bqbiol:is>
                <rdf:Bag>
                  <rdf:li rdf:resource="http://identifiers.org/CHEBI:17709"/>
                  <rdf:li rdf:resource="http://identifiers.org/CHEBI:58243"/>
                  <rdf:li rdf:resource="http://identifiers.org/bigg.metabolite:aps"/>
                  <rdf:li rdf:resource="http://identifiers.org/hmdb:HMDB0001003"/>
                  <rdf:li rdf:resource="http://identifiers.org/metacyc.compound:APS"/>
                  <rdf:li rdf:resource="http://identifiers.org/metanetx.chemical:MNXM1103086"/>
                  <rdf:li rdf:resource="http://identifiers.org/reactome:R-ALL-174370"/>
                  <rdf:li rdf:resource="http://identifiers.org/sabiork.compound:1803"/>
                  <rdf:li rdf:resource="http://identifiers.org/sabiork.compound:30223"/>
                  <rdf:li rdf:resource="http://identifiers.org/seed.compound:cpd00193"/>
                </rdf:Bag>
              </bqbiol:is>
            </rdf:Description>
          </rdf:RDF>
        </annotation>
      </species>
      <species metaid="C00055[c]" sboTerm="SBO:0000247" id="C00055[c]" name="CMP; Cytidine-5&apos;-monophosphate; Cytidylic acid" hasOnlySubstanceUnits="true" boundaryCondition="false" constant="false">
        <annotation>
          <rdf:RDF xmlns:rdf="http://www.w3.org/1999/02/22-rdf-syntax-ns#" xmlns:dcterms="http://purl.org/dc/terms/" xmlns:vCard="http://www.w3.org/2001/vcard-rdf/3.0#" xmlns:vCard4="http://www.w3.org/2006/vcard/ns#" xmlns:bqbiol="http://biomodels.net/biology-qualifiers/" xmlns:bqmodel="http://biomodels.net/model-qualifiers/">
            <rdf:Description rdf:about="#C00055[c]">
              <bqbiol:is>
                <rdf:Bag>
                  <rdf:li rdf:resource="http://identifiers.org/CHEBI:17361"/>
                  <rdf:li rdf:resource="http://identifiers.org/CHEBI:60377"/>
                  <rdf:li rdf:resource="http://identifiers.org/bigg.metabolite:cmp"/>
                  <rdf:li rdf:resource="http://identifiers.org/hmdb:HMDB0000095"/>
                  <rdf:li rdf:resource="http://identifiers.org/metacyc.compound:CMP"/>
                  <rdf:li rdf:resource="http://identifiers.org/metacyc.compound:CMP-GROUP"/>
                  <rdf:li rdf:resource="http://identifiers.org/metanetx.chemical:MNXM1103302"/>
                  <rdf:li rdf:resource="http://identifiers.org/reactome:R-ALL-109289"/>
                  <rdf:li rdf:resource="http://identifiers.org/reactome:R-ALL-109395"/>
                  <rdf:li rdf:resource="http://identifiers.org/reactome:R-ALL-1524067"/>
                  <rdf:li rdf:resource="http://identifiers.org/reactome:R-ALL-418076"/>
                  <rdf:li rdf:resource="http://identifiers.org/reactome:R-ALL-727810"/>
                  <rdf:li rdf:resource="http://identifiers.org/sabiork.compound:1284"/>
                  <rdf:li rdf:resource="http://identifiers.org/seed.compound:cpd00046"/>
                </rdf:Bag>
              </bqbiol:is>
            </rdf:Description>
          </rdf:RDF>
        </annotation>
      </species>
      <species metaid="C00475[c]" sboTerm="SBO:0000247" id="C00475[c]" name="Cytidine" hasOnlySubstanceUnits="true" boundaryCondition="false" constant="false">
        <annotation>
          <rdf:RDF xmlns:rdf="http://www.w3.org/1999/02/22-rdf-syntax-ns#" xmlns:dcterms="http://purl.org/dc/terms/" xmlns:vCard="http://www.w3.org/2001/vcard-rdf/3.0#" xmlns:vCard4="http://www.w3.org/2006/vcard/ns#" xmlns:bqbiol="http://biomodels.net/biology-qualifiers/" xmlns:bqmodel="http://biomodels.net/model-qualifiers/">
            <rdf:Description rdf:about="#C00475[c]">
              <bqbiol:is>
                <rdf:Bag>
                  <rdf:li rdf:resource="http://identifiers.org/CHEBI:17562"/>
                  <rdf:li rdf:resource="http://identifiers.org/bigg.metabolite:cytd"/>
                  <rdf:li rdf:resource="http://identifiers.org/kegg.drug:D07769"/>
                  <rdf:li rdf:resource="http://identifiers.org/metacyc.compound:CYTIDINE"/>
                  <rdf:li rdf:resource="http://identifiers.org/metanetx.chemical:MNXM1104207"/>
                  <rdf:li rdf:resource="http://identifiers.org/reactome:R-ALL-727758"/>
                  <rdf:li rdf:resource="http://identifiers.org/reactome:R-ALL-83948"/>
                  <rdf:li rdf:resource="http://identifiers.org/reactome:R-ALL-83949"/>
                  <rdf:li rdf:resource="http://identifiers.org/sabiork.compound:1340"/>
                  <rdf:li rdf:resource="http://identifiers.org/seed.compound:cpd00367"/>
                </rdf:Bag>
              </bqbiol:is>
            </rdf:Description>
          </rdf:RDF>
        </annotation>
      </species>
      <species metaid="C00112[c]" sboTerm="SBO:0000247" id="C00112[c]" name="CDP; Cytidine 5&apos;-diphosphate; Cytidine diphosphate" hasOnlySubstanceUnits="true" boundaryCondition="false" constant="false">
        <annotation>
          <rdf:RDF xmlns:rdf="http://www.w3.org/1999/02/22-rdf-syntax-ns#" xmlns:dcterms="http://purl.org/dc/terms/" xmlns:vCard="http://www.w3.org/2001/vcard-rdf/3.0#" xmlns:vCard4="http://www.w3.org/2006/vcard/ns#" xmlns:bqbiol="http://biomodels.net/biology-qualifiers/" xmlns:bqmodel="http://biomodels.net/model-qualifiers/">
            <rdf:Description rdf:about="#C00112[c]">
              <bqbiol:is>
                <rdf:Bag>
                  <rdf:li rdf:resource="http://identifiers.org/CHEBI:17239"/>
                  <rdf:li rdf:resource="http://identifiers.org/CHEBI:58069"/>
                  <rdf:li rdf:resource="http://identifiers.org/bigg.metabolite:cdp"/>
                  <rdf:li rdf:resource="http://identifiers.org/hmdb:HMDB0001546"/>
                  <rdf:li rdf:resource="http://identifiers.org/metacyc.compound:CDP"/>
                  <rdf:li rdf:resource="http://identifiers.org/metacyc.compound:CDP-GROUP"/>
                  <rdf:li rdf:resource="http://identifiers.org/metanetx.chemical:MNXM1102191"/>
                  <rdf:li rdf:resource="http://identifiers.org/reactome:R-ALL-110094"/>
                  <rdf:li rdf:resource="http://identifiers.org/reactome:R-ALL-110638"/>
                  <rdf:li rdf:resource="http://identifiers.org/reactome:R-ALL-111809"/>
                  <rdf:li rdf:resource="http://identifiers.org/seed.compound:cpd00096"/>
                </rdf:Bag>
              </bqbiol:is>
            </rdf:Description>
          </rdf:RDF>
        </annotation>
      </species>
      <species metaid="C00063[c]" sboTerm="SBO:0000247" id="C00063[c]" name="CTP; Cytidine 5&apos;-triphosphate; Cytidine triphosphate" hasOnlySubstanceUnits="true" boundaryCondition="false" constant="false">
        <annotation>
          <rdf:RDF xmlns:rdf="http://www.w3.org/1999/02/22-rdf-syntax-ns#" xmlns:dcterms="http://purl.org/dc/terms/" xmlns:vCard="http://www.w3.org/2001/vcard-rdf/3.0#" xmlns:vCard4="http://www.w3.org/2006/vcard/ns#" xmlns:bqbiol="http://biomodels.net/biology-qualifiers/" xmlns:bqmodel="http://biomodels.net/model-qualifiers/">
            <rdf:Description rdf:about="#C00063[c]">
              <bqbiol:is>
                <rdf:Bag>
                  <rdf:li rdf:resource="http://identifiers.org/CHEBI:17677"/>
                  <rdf:li rdf:resource="http://identifiers.org/CHEBI:37563"/>
                  <rdf:li rdf:resource="http://identifiers.org/CHEBI:58231"/>
                  <rdf:li rdf:resource="http://identifiers.org/bigg.metabolite:ctp"/>
                  <rdf:li rdf:resource="http://identifiers.org/hmdb:HMDB0000082"/>
                  <rdf:li rdf:resource="http://identifiers.org/metacyc.compound:CTP"/>
                  <rdf:li rdf:resource="http://identifiers.org/metanetx.chemical:MNXM1103718"/>
                  <rdf:li rdf:resource="http://identifiers.org/reactome:R-ALL-110577"/>
                  <rdf:li rdf:resource="http://identifiers.org/reactome:R-ALL-110614"/>
                  <rdf:li rdf:resource="http://identifiers.org/reactome:R-ALL-29470"/>
                  <rdf:li rdf:resource="http://identifiers.org/sabiork.compound:1286"/>
                  <rdf:li rdf:resource="http://identifiers.org/seed.compound:cpd00052"/>
                </rdf:Bag>
              </bqbiol:is>
            </rdf:Description>
          </rdf:RDF>
        </annotation>
      </species>
      <species metaid="C01031[c]" sboTerm="SBO:0000247" id="C01031[c]" name="S-Formylglutathione" hasOnlySubstanceUnits="true" boundaryCondition="false" constant="false">
        <annotation>
          <rdf:RDF xmlns:rdf="http://www.w3.org/1999/02/22-rdf-syntax-ns#" xmlns:dcterms="http://purl.org/dc/terms/" xmlns:vCard="http://www.w3.org/2001/vcard-rdf/3.0#" xmlns:vCard4="http://www.w3.org/2006/vcard/ns#" xmlns:bqbiol="http://biomodels.net/biology-qualifiers/" xmlns:bqmodel="http://biomodels.net/model-qualifiers/">
            <rdf:Description rdf:about="#C01031[c]">
              <bqbiol:is>
                <rdf:Bag>
                  <rdf:li rdf:resource="http://identifiers.org/CHEBI:16225"/>
                  <rdf:li rdf:resource="http://identifiers.org/CHEBI:57688"/>
                  <rdf:li rdf:resource="http://identifiers.org/bigg.metabolite:Sfglutth"/>
                  <rdf:li rdf:resource="http://identifiers.org/envipath:32de3cf4-e3e6-4168-956e-32fa5ddb0ce1/compound/d4e9e4f7-3585-4e9c-92d7-3860ef127777"/>
                  <rdf:li rdf:resource="http://identifiers.org/hmdb:HMDB0001550"/>
                  <rdf:li rdf:resource="http://identifiers.org/metacyc.compound:CPD-548"/>
                  <rdf:li rdf:resource="http://identifiers.org/metanetx.chemical:MNXM741595"/>
                  <rdf:li rdf:resource="http://identifiers.org/sabiork.compound:2220"/>
                  <rdf:li rdf:resource="http://identifiers.org/seed.compound:cpd00759"/>
                </rdf:Bag>
              </bqbiol:is>
            </rdf:Description>
          </rdf:RDF>
        </annotation>
      </species>
      <species metaid="C00071[c]" sboTerm="SBO:0000247" id="C00071[c]" name="Aldehyde; RCHO" hasOnlySubstanceUnits="true" boundaryCondition="false" constant="false">
        <annotation>
          <rdf:RDF xmlns:rdf="http://www.w3.org/1999/02/22-rdf-syntax-ns#" xmlns:dcterms="http://purl.org/dc/terms/" xmlns:vCard="http://www.w3.org/2001/vcard-rdf/3.0#" xmlns:vCard4="http://www.w3.org/2006/vcard/ns#" xmlns:bqbiol="http://biomodels.net/biology-qualifiers/" xmlns:bqmodel="http://biomodels.net/model-qualifiers/">
            <rdf:Description rdf:about="#C00071[c]">
              <bqbiol:is>
                <rdf:Bag>
                  <rdf:li rdf:resource="http://identifiers.org/CHEBI:17478"/>
                  <rdf:li rdf:resource="http://identifiers.org/metacyc.compound:Aldehydes"/>
                  <rdf:li rdf:resource="http://identifiers.org/metanetx.chemical:MNXM277"/>
                  <rdf:li rdf:resource="http://identifiers.org/sabiork.compound:1410"/>
                  <rdf:li rdf:resource="http://identifiers.org/seed.compound:cpd11616"/>
                </rdf:Bag>
              </bqbiol:is>
            </rdf:Description>
          </rdf:RDF>
        </annotation>
      </species>
      <species metaid="C00060[c]" sboTerm="SBO:0000247" id="C00060[c]" name="Carboxylate; R-COOH; Monocarboxylate; Carboxylic acid" hasOnlySubstanceUnits="true" boundaryCondition="false" constant="false">
        <annotation>
          <rdf:RDF xmlns:rdf="http://www.w3.org/1999/02/22-rdf-syntax-ns#" xmlns:dcterms="http://purl.org/dc/terms/" xmlns:vCard="http://www.w3.org/2001/vcard-rdf/3.0#" xmlns:vCard4="http://www.w3.org/2006/vcard/ns#" xmlns:bqbiol="http://biomodels.net/biology-qualifiers/" xmlns:bqmodel="http://biomodels.net/model-qualifiers/">
            <rdf:Description rdf:about="#C00060[c]">
              <bqbiol:is>
                <rdf:Bag>
                  <rdf:li rdf:resource="http://identifiers.org/metanetx.chemical:MNXM739615"/>
                </rdf:Bag>
              </bqbiol:is>
            </rdf:Description>
          </rdf:RDF>
        </annotation>
      </species>
      <species metaid="C00726[c]" sboTerm="SBO:0000247" id="C00726[c]" name="Nitrile; R-CN" hasOnlySubstanceUnits="true" boundaryCondition="false" constant="false">
        <annotation>
          <rdf:RDF xmlns:rdf="http://www.w3.org/1999/02/22-rdf-syntax-ns#" xmlns:dcterms="http://purl.org/dc/terms/" xmlns:vCard="http://www.w3.org/2001/vcard-rdf/3.0#" xmlns:vCard4="http://www.w3.org/2006/vcard/ns#" xmlns:bqbiol="http://biomodels.net/biology-qualifiers/" xmlns:bqmodel="http://biomodels.net/model-qualifiers/">
            <rdf:Description rdf:about="#C00726[c]">
              <bqbiol:is>
                <rdf:Bag>
                  <rdf:li rdf:resource="http://identifiers.org/metanetx.chemical:MNXM728772"/>
                </rdf:Bag>
              </bqbiol:is>
            </rdf:Description>
          </rdf:RDF>
        </annotation>
      </species>
      <species metaid="C00062[c]" sboTerm="SBO:0000247" id="C00062[c]" name="L-Arginine; (S)-2-Amino-5-guanidinovaleric acid; L-Arg" hasOnlySubstanceUnits="true" boundaryCondition="false" constant="false">
        <annotation>
          <rdf:RDF xmlns:rdf="http://www.w3.org/1999/02/22-rdf-syntax-ns#" xmlns:dcterms="http://purl.org/dc/terms/" xmlns:vCard="http://www.w3.org/2001/vcard-rdf/3.0#" xmlns:vCard4="http://www.w3.org/2006/vcard/ns#" xmlns:bqbiol="http://biomodels.net/biology-qualifiers/" xmlns:bqmodel="http://biomodels.net/model-qualifiers/">
            <rdf:Description rdf:about="#C00062[c]">
              <bqbiol:is>
                <rdf:Bag>
                  <rdf:li rdf:resource="http://identifiers.org/CHEBI:16467"/>
                  <rdf:li rdf:resource="http://identifiers.org/CHEBI:32681"/>
                  <rdf:li rdf:resource="http://identifiers.org/CHEBI:32682"/>
                  <rdf:li rdf:resource="http://identifiers.org/CHEBI:32683"/>
                  <rdf:li rdf:resource="http://identifiers.org/bigg.metabolite:arg__L"/>
                  <rdf:li rdf:resource="http://identifiers.org/hmdb:HMDB0000517"/>
                  <rdf:li rdf:resource="http://identifiers.org/hmdb:HMDB0062762"/>
                  <rdf:li rdf:resource="http://identifiers.org/kegg.drug:D02982"/>
                  <rdf:li rdf:resource="http://identifiers.org/metacyc.compound:ARG"/>
                  <rdf:li rdf:resource="http://identifiers.org/metanetx.chemical:MNXM739527"/>
                  <rdf:li rdf:resource="http://identifiers.org/reactome:R-ALL-113530"/>
                  <rdf:li rdf:resource="http://identifiers.org/reactome:R-ALL-29468"/>
                  <rdf:li rdf:resource="http://identifiers.org/reactome:R-ALL-351977"/>
                  <rdf:li rdf:resource="http://identifiers.org/reactome:R-ALL-374064"/>
                  <rdf:li rdf:resource="http://identifiers.org/reactome:R-ALL-428011"/>
                  <rdf:li rdf:resource="http://identifiers.org/sabiork.compound:23080"/>
                  <rdf:li rdf:resource="http://identifiers.org/sabiork.compound:80"/>
                  <rdf:li rdf:resource="http://identifiers.org/seed.compound:cpd00051"/>
                </rdf:Bag>
              </bqbiol:is>
            </rdf:Description>
          </rdf:RDF>
        </annotation>
      </species>
      <species metaid="C00077[c]" sboTerm="SBO:0000247" id="C00077[c]" name="L-Ornithine; (S)-2,5-Diaminovaleric acid; (S)-2,5-Diaminopentanoic acid; (S)-2,5-Diaminopentanoate" hasOnlySubstanceUnits="true" boundaryCondition="false" constant="false">
        <annotation>
          <rdf:RDF xmlns:rdf="http://www.w3.org/1999/02/22-rdf-syntax-ns#" xmlns:dcterms="http://purl.org/dc/terms/" xmlns:vCard="http://www.w3.org/2001/vcard-rdf/3.0#" xmlns:vCard4="http://www.w3.org/2006/vcard/ns#" xmlns:bqbiol="http://biomodels.net/biology-qualifiers/" xmlns:bqmodel="http://biomodels.net/model-qualifiers/">
            <rdf:Description rdf:about="#C00077[c]">
              <bqbiol:is>
                <rdf:Bag>
                  <rdf:li rdf:resource="http://identifiers.org/CHEBI:15729"/>
                  <rdf:li rdf:resource="http://identifiers.org/CHEBI:44667"/>
                  <rdf:li rdf:resource="http://identifiers.org/CHEBI:46911"/>
                  <rdf:li rdf:resource="http://identifiers.org/CHEBI:46914"/>
                  <rdf:li rdf:resource="http://identifiers.org/bigg.metabolite:orn"/>
                  <rdf:li rdf:resource="http://identifiers.org/bigg.metabolite:orn__L"/>
                  <rdf:li rdf:resource="http://identifiers.org/hmdb:HMDB0000214"/>
                  <rdf:li rdf:resource="http://identifiers.org/kegg.drug:D08302"/>
                  <rdf:li rdf:resource="http://identifiers.org/metacyc.compound:L-ORNITHINE"/>
                  <rdf:li rdf:resource="http://identifiers.org/metanetx.chemical:MNXM741175"/>
                  <rdf:li rdf:resource="http://identifiers.org/reactome:R-ALL-113585"/>
                  <rdf:li rdf:resource="http://identifiers.org/reactome:R-ALL-113586"/>
                  <rdf:li rdf:resource="http://identifiers.org/reactome:R-ALL-29498"/>
                  <rdf:li rdf:resource="http://identifiers.org/reactome:R-ALL-375800"/>
                  <rdf:li rdf:resource="http://identifiers.org/sabiork.compound:1290"/>
                  <rdf:li rdf:resource="http://identifiers.org/seed.compound:cpd00064"/>
                </rdf:Bag>
              </bqbiol:is>
            </rdf:Description>
          </rdf:RDF>
        </annotation>
      </species>
      <species metaid="C05945[c]" sboTerm="SBO:0000247" id="C05945[c]" name="L-Arginine phosphate; N5-[Imino(phosphonoamino)methyl]L-ornithine; omega-N-Phosphoarginine; Arginine phosphate; L-Arginine-NG-phosphoric acid; Phosphoarginine A; N-Phospho-L-arginine; N(omega)-Phospho-L-arginine; Phosphoarginine" hasOnlySubstanceUnits="true" boundaryCondition="false" constant="false">
        <annotation>
          <rdf:RDF xmlns:rdf="http://www.w3.org/1999/02/22-rdf-syntax-ns#" xmlns:dcterms="http://purl.org/dc/terms/" xmlns:vCard="http://www.w3.org/2001/vcard-rdf/3.0#" xmlns:vCard4="http://www.w3.org/2006/vcard/ns#" xmlns:bqbiol="http://biomodels.net/biology-qualifiers/" xmlns:bqmodel="http://biomodels.net/model-qualifiers/">
            <rdf:Description rdf:about="#C05945[c]">
              <bqbiol:is>
                <rdf:Bag>
                  <rdf:li rdf:resource="http://identifiers.org/CHEBI:18412"/>
                  <rdf:li rdf:resource="http://identifiers.org/CHEBI:58477"/>
                  <rdf:li rdf:resource="http://identifiers.org/bigg.metabolite:argp"/>
                  <rdf:li rdf:resource="http://identifiers.org/metacyc.compound:L-ARGININE-P"/>
                  <rdf:li rdf:resource="http://identifiers.org/metanetx.chemical:MNXM3663"/>
                  <rdf:li rdf:resource="http://identifiers.org/sabiork.compound:1851"/>
                  <rdf:li rdf:resource="http://identifiers.org/seed.compound:cpd03535"/>
                </rdf:Bag>
              </bqbiol:is>
            </rdf:Description>
          </rdf:RDF>
        </annotation>
      </species>
      <species metaid="C00613[c]" sboTerm="SBO:0000247" id="C00613[c]" name="Protein-L-arginine; Peptide L-arginine" hasOnlySubstanceUnits="true" boundaryCondition="false" constant="false">
        <annotation>
          <rdf:RDF xmlns:rdf="http://www.w3.org/1999/02/22-rdf-syntax-ns#" xmlns:dcterms="http://purl.org/dc/terms/" xmlns:vCard="http://www.w3.org/2001/vcard-rdf/3.0#" xmlns:vCard4="http://www.w3.org/2006/vcard/ns#" xmlns:bqbiol="http://biomodels.net/biology-qualifiers/" xmlns:bqmodel="http://biomodels.net/model-qualifiers/">
            <rdf:Description rdf:about="#C00613[c]">
              <bqbiol:is>
                <rdf:Bag>
                  <rdf:li rdf:resource="http://identifiers.org/CHEBI:28224"/>
                  <rdf:li rdf:resource="http://identifiers.org/metacyc.compound:Protein-L-Arginines"/>
                  <rdf:li rdf:resource="http://identifiers.org/metanetx.chemical:MNXM146517"/>
                  <rdf:li rdf:resource="http://identifiers.org/seed.compound:cpd11710"/>
                </rdf:Bag>
              </bqbiol:is>
            </rdf:Description>
          </rdf:RDF>
        </annotation>
      </species>
      <species metaid="C00153[c]" sboTerm="SBO:0000247" id="C00153[c]" name="Nicotinamide; Nicotinic acid amide; Niacinamide; Vitamin PP" hasOnlySubstanceUnits="true" boundaryCondition="false" constant="false">
        <annotation>
          <rdf:RDF xmlns:rdf="http://www.w3.org/1999/02/22-rdf-syntax-ns#" xmlns:dcterms="http://purl.org/dc/terms/" xmlns:vCard="http://www.w3.org/2001/vcard-rdf/3.0#" xmlns:vCard4="http://www.w3.org/2006/vcard/ns#" xmlns:bqbiol="http://biomodels.net/biology-qualifiers/" xmlns:bqmodel="http://biomodels.net/model-qualifiers/">
            <rdf:Description rdf:about="#C00153[c]">
              <bqbiol:is>
                <rdf:Bag>
                  <rdf:li rdf:resource="http://identifiers.org/CHEBI:17154"/>
                  <rdf:li rdf:resource="http://identifiers.org/bigg.metabolite:ncam"/>
                  <rdf:li rdf:resource="http://identifiers.org/hmdb:HMDB0001406"/>
                  <rdf:li rdf:resource="http://identifiers.org/kegg.drug:D00036"/>
                  <rdf:li rdf:resource="http://identifiers.org/metacyc.compound:NIACINAMIDE"/>
                  <rdf:li rdf:resource="http://identifiers.org/metanetx.chemical:MNXM216"/>
                  <rdf:li rdf:resource="http://identifiers.org/reactome:R-ALL-197277"/>
                  <rdf:li rdf:resource="http://identifiers.org/reactome:R-ALL-427497"/>
                  <rdf:li rdf:resource="http://identifiers.org/sabiork.compound:1949"/>
                  <rdf:li rdf:resource="http://identifiers.org/seed.compound:cpd00133"/>
                </rdf:Bag>
              </bqbiol:is>
            </rdf:Description>
          </rdf:RDF>
        </annotation>
      </species>
      <species metaid="C16011[c]" sboTerm="SBO:0000247" id="C16011[c]" name="Protein-omega-N-(ADP-D-ribosyl)-L-arginine; Protein-Nomega-(ADP-D-ribosyl)-L-arginine; Nomega-(ADP-D-ribosyl)-protein-L-arginine" hasOnlySubstanceUnits="true" boundaryCondition="false" constant="false">
        <annotation>
          <rdf:RDF xmlns:rdf="http://www.w3.org/1999/02/22-rdf-syntax-ns#" xmlns:dcterms="http://purl.org/dc/terms/" xmlns:vCard="http://www.w3.org/2001/vcard-rdf/3.0#" xmlns:vCard4="http://www.w3.org/2006/vcard/ns#" xmlns:bqbiol="http://biomodels.net/biology-qualifiers/" xmlns:bqmodel="http://biomodels.net/model-qualifiers/">
            <rdf:Description rdf:about="#C16011[c]">
              <bqbiol:is>
                <rdf:Bag>
                  <rdf:li rdf:resource="http://identifiers.org/metanetx.chemical:MNXM726746"/>
                </rdf:Bag>
              </bqbiol:is>
            </rdf:Description>
          </rdf:RDF>
        </annotation>
      </species>
      <species metaid="C00169[c]" sboTerm="SBO:0000247" id="C00169[c]" name="Carbamoyl phosphate" hasOnlySubstanceUnits="true" boundaryCondition="false" constant="false">
        <annotation>
          <rdf:RDF xmlns:rdf="http://www.w3.org/1999/02/22-rdf-syntax-ns#" xmlns:dcterms="http://purl.org/dc/terms/" xmlns:vCard="http://www.w3.org/2001/vcard-rdf/3.0#" xmlns:vCard4="http://www.w3.org/2006/vcard/ns#" xmlns:bqbiol="http://biomodels.net/biology-qualifiers/" xmlns:bqmodel="http://biomodels.net/model-qualifiers/">
            <rdf:Description rdf:about="#C00169[c]">
              <bqbiol:is>
                <rdf:Bag>
                  <rdf:li rdf:resource="http://identifiers.org/CHEBI:17672"/>
                  <rdf:li rdf:resource="http://identifiers.org/CHEBI:58228"/>
                  <rdf:li rdf:resource="http://identifiers.org/bigg.metabolite:cbp"/>
                  <rdf:li rdf:resource="http://identifiers.org/hmdb:HMDB0001096"/>
                  <rdf:li rdf:resource="http://identifiers.org/metacyc.compound:CARBAMOYL-P"/>
                  <rdf:li rdf:resource="http://identifiers.org/metanetx.chemical:MNXM138"/>
                  <rdf:li rdf:resource="http://identifiers.org/reactome:R-ALL-111647"/>
                  <rdf:li rdf:resource="http://identifiers.org/reactome:R-ALL-29676"/>
                  <rdf:li rdf:resource="http://identifiers.org/sabiork.compound:1311"/>
                  <rdf:li rdf:resource="http://identifiers.org/seed.compound:cpd00146"/>
                </rdf:Bag>
              </bqbiol:is>
            </rdf:Description>
          </rdf:RDF>
        </annotation>
      </species>
      <species metaid="C01005[c]" sboTerm="SBO:0000247" id="C01005[c]" name="O-Phospho-L-serine; L-O-Phosphoserine; 3-Phosphoserine; Dexfosfoserine; 3-Phospho-L-serine" hasOnlySubstanceUnits="true" boundaryCondition="false" constant="false">
        <annotation>
          <rdf:RDF xmlns:rdf="http://www.w3.org/1999/02/22-rdf-syntax-ns#" xmlns:dcterms="http://purl.org/dc/terms/" xmlns:vCard="http://www.w3.org/2001/vcard-rdf/3.0#" xmlns:vCard4="http://www.w3.org/2006/vcard/ns#" xmlns:bqbiol="http://biomodels.net/biology-qualifiers/" xmlns:bqmodel="http://biomodels.net/model-qualifiers/">
            <rdf:Description rdf:about="#C01005[c]">
              <bqbiol:is>
                <rdf:Bag>
                  <rdf:li rdf:resource="http://identifiers.org/CHEBI:15811"/>
                  <rdf:li rdf:resource="http://identifiers.org/CHEBI:57524"/>
                  <rdf:li rdf:resource="http://identifiers.org/hmdb:HMDB0000272"/>
                  <rdf:li rdf:resource="http://identifiers.org/metacyc.compound:3-P-SERINE"/>
                  <rdf:li rdf:resource="http://identifiers.org/metanetx.chemical:MNXM1107214"/>
                  <rdf:li rdf:resource="http://identifiers.org/reactome:R-ALL-936706"/>
                  <rdf:li rdf:resource="http://identifiers.org/sabiork.compound:2212"/>
                  <rdf:li rdf:resource="http://identifiers.org/seed.compound:cpd00738"/>
                </rdf:Bag>
              </bqbiol:is>
            </rdf:Description>
          </rdf:RDF>
        </annotation>
      </species>
      <species metaid="C00065[c]" sboTerm="SBO:0000247" id="C00065[c]" name="L-Serine; L-2-Amino-3-hydroxypropionic acid; L-3-Hydroxy-alanine; Serine" hasOnlySubstanceUnits="true" boundaryCondition="false" constant="false">
        <annotation>
          <rdf:RDF xmlns:rdf="http://www.w3.org/1999/02/22-rdf-syntax-ns#" xmlns:dcterms="http://purl.org/dc/terms/" xmlns:vCard="http://www.w3.org/2001/vcard-rdf/3.0#" xmlns:vCard4="http://www.w3.org/2006/vcard/ns#" xmlns:bqbiol="http://biomodels.net/biology-qualifiers/" xmlns:bqmodel="http://biomodels.net/model-qualifiers/">
            <rdf:Description rdf:about="#C00065[c]">
              <bqbiol:is>
                <rdf:Bag>
                  <rdf:li rdf:resource="http://identifiers.org/CHEBI:17115"/>
                  <rdf:li rdf:resource="http://identifiers.org/CHEBI:32836"/>
                  <rdf:li rdf:resource="http://identifiers.org/CHEBI:32837"/>
                  <rdf:li rdf:resource="http://identifiers.org/CHEBI:33384"/>
                  <rdf:li rdf:resource="http://identifiers.org/bigg.metabolite:ser__L"/>
                  <rdf:li rdf:resource="http://identifiers.org/envipath:32de3cf4-e3e6-4168-956e-32fa5ddb0ce1/compound/207ebcd7-f859-4b01-8a69-9b99fb380595"/>
                  <rdf:li rdf:resource="http://identifiers.org/hmdb:HMDB0000187"/>
                  <rdf:li rdf:resource="http://identifiers.org/kegg.drug:D00016"/>
                  <rdf:li rdf:resource="http://identifiers.org/metacyc.compound:SER"/>
                  <rdf:li rdf:resource="http://identifiers.org/metanetx.chemical:MNXM737787"/>
                  <rdf:li rdf:resource="http://identifiers.org/reactome:R-ALL-200736"/>
                  <rdf:li rdf:resource="http://identifiers.org/reactome:R-ALL-352002"/>
                  <rdf:li rdf:resource="http://identifiers.org/reactome:R-ALL-379732"/>
                  <rdf:li rdf:resource="http://identifiers.org/sabiork.compound:2140"/>
                  <rdf:li rdf:resource="http://identifiers.org/sabiork.compound:75"/>
                  <rdf:li rdf:resource="http://identifiers.org/seed.compound:cpd00054"/>
                </rdf:Bag>
              </bqbiol:is>
            </rdf:Description>
          </rdf:RDF>
        </annotation>
      </species>
      <species metaid="C00168[c]" sboTerm="SBO:0000247" id="C00168[c]" name="Hydroxypyruvate; Hydroxypyruvic acid; 3-Hydroxypyruvate; 3-Hydroxypyruvic acid" hasOnlySubstanceUnits="true" boundaryCondition="false" constant="false">
        <annotation>
          <rdf:RDF xmlns:rdf="http://www.w3.org/1999/02/22-rdf-syntax-ns#" xmlns:dcterms="http://purl.org/dc/terms/" xmlns:vCard="http://www.w3.org/2001/vcard-rdf/3.0#" xmlns:vCard4="http://www.w3.org/2006/vcard/ns#" xmlns:bqbiol="http://biomodels.net/biology-qualifiers/" xmlns:bqmodel="http://biomodels.net/model-qualifiers/">
            <rdf:Description rdf:about="#C00168[c]">
              <bqbiol:is>
                <rdf:Bag>
                  <rdf:li rdf:resource="http://identifiers.org/CHEBI:17180"/>
                  <rdf:li rdf:resource="http://identifiers.org/CHEBI:30841"/>
                  <rdf:li rdf:resource="http://identifiers.org/bigg.metabolite:hpyr"/>
                  <rdf:li rdf:resource="http://identifiers.org/envipath:4fd7f3e0-dd25-43ac-9453-dda3e52396e4/compound/15496999-93c3-48e0-a69c-8e2ca0503508"/>
                  <rdf:li rdf:resource="http://identifiers.org/envipath:650babc9-9d68-4b73-9332-11972ca26f7b/compound/7db40782-1f6e-447d-aaf1-b17c4f9bd437"/>
                  <rdf:li rdf:resource="http://identifiers.org/hmdb:HMDB0001352"/>
                  <rdf:li rdf:resource="http://identifiers.org/metacyc.compound:OH-PYR"/>
                  <rdf:li rdf:resource="http://identifiers.org/metanetx.chemical:MNXM392"/>
                  <rdf:li rdf:resource="http://identifiers.org/sabiork.compound:1959"/>
                  <rdf:li rdf:resource="http://identifiers.org/seed.compound:cpd00145"/>
                </rdf:Bag>
              </bqbiol:is>
            </rdf:Description>
          </rdf:RDF>
        </annotation>
      </species>
      <species metaid="C00132[c]" sboTerm="SBO:0000247" id="C00132[c]" name="Methanol; Methyl alcohol; CH3OH" hasOnlySubstanceUnits="true" boundaryCondition="false" constant="false">
        <annotation>
          <rdf:RDF xmlns:rdf="http://www.w3.org/1999/02/22-rdf-syntax-ns#" xmlns:dcterms="http://purl.org/dc/terms/" xmlns:vCard="http://www.w3.org/2001/vcard-rdf/3.0#" xmlns:vCard4="http://www.w3.org/2006/vcard/ns#" xmlns:bqbiol="http://biomodels.net/biology-qualifiers/" xmlns:bqmodel="http://biomodels.net/model-qualifiers/">
            <rdf:Description rdf:about="#C00132[c]">
              <bqbiol:is>
                <rdf:Bag>
                  <rdf:li rdf:resource="http://identifiers.org/CHEBI:156265"/>
                  <rdf:li rdf:resource="http://identifiers.org/CHEBI:17790"/>
                  <rdf:li rdf:resource="http://identifiers.org/bigg.metabolite:meoh"/>
                  <rdf:li rdf:resource="http://identifiers.org/envipath:32de3cf4-e3e6-4168-956e-32fa5ddb0ce1/compound/b5522308-bb5c-41bb-a11a-e9b9ae61da85"/>
                  <rdf:li rdf:resource="http://identifiers.org/envipath:650babc9-9d68-4b73-9332-11972ca26f7b/compound/2c247069-759d-4108-ba1b-b1c81678bab7"/>
                  <rdf:li rdf:resource="http://identifiers.org/hmdb:HMDB0001875"/>
                  <rdf:li rdf:resource="http://identifiers.org/kegg.drug:D02309"/>
                  <rdf:li rdf:resource="http://identifiers.org/metacyc.compound:METOH"/>
                  <rdf:li rdf:resource="http://identifiers.org/metanetx.chemical:MNXM729800"/>
                  <rdf:li rdf:resource="http://identifiers.org/sabiork.compound:55"/>
                  <rdf:li rdf:resource="http://identifiers.org/seed.compound:cpd00116"/>
                </rdf:Bag>
              </bqbiol:is>
            </rdf:Description>
          </rdf:RDF>
        </annotation>
      </species>
      <species metaid="C00067[c]" sboTerm="SBO:0000247" id="C00067[c]" name="Formaldehyde; Methanal; Oxomethane; Oxomethylene; Methylene oxide; Formalin" hasOnlySubstanceUnits="true" boundaryCondition="false" constant="false">
        <annotation>
          <rdf:RDF xmlns:rdf="http://www.w3.org/1999/02/22-rdf-syntax-ns#" xmlns:dcterms="http://purl.org/dc/terms/" xmlns:vCard="http://www.w3.org/2001/vcard-rdf/3.0#" xmlns:vCard4="http://www.w3.org/2006/vcard/ns#" xmlns:bqbiol="http://biomodels.net/biology-qualifiers/" xmlns:bqmodel="http://biomodels.net/model-qualifiers/">
            <rdf:Description rdf:about="#C00067[c]">
              <bqbiol:is>
                <rdf:Bag>
                  <rdf:li rdf:resource="http://identifiers.org/CHEBI:16842"/>
                  <rdf:li rdf:resource="http://identifiers.org/bigg.metabolite:fald"/>
                  <rdf:li rdf:resource="http://identifiers.org/envipath:32de3cf4-e3e6-4168-956e-32fa5ddb0ce1/compound/8ee6f55a-4488-4606-b65f-5aead102ccfc"/>
                  <rdf:li rdf:resource="http://identifiers.org/envipath:5882df9c-dae1-4d80-a40e-db4724271456/compound/4103a49c-b6c5-4db6-aef3-65b68fd2f6da"/>
                  <rdf:li rdf:resource="http://identifiers.org/envipath:650babc9-9d68-4b73-9332-11972ca26f7b/compound/71fc9221-3497-43e5-963c-ecd5390cc239"/>
                  <rdf:li rdf:resource="http://identifiers.org/hmdb:HMDB0001426"/>
                  <rdf:li rdf:resource="http://identifiers.org/kegg.drug:D00017"/>
                  <rdf:li rdf:resource="http://identifiers.org/metacyc.compound:FORMALDEHYDE"/>
                  <rdf:li rdf:resource="http://identifiers.org/metanetx.chemical:MNXM736417"/>
                  <rdf:li rdf:resource="http://identifiers.org/reactome:R-ALL-143501"/>
                  <rdf:li rdf:resource="http://identifiers.org/reactome:R-ALL-29478"/>
                  <rdf:li rdf:resource="http://identifiers.org/reactome:R-ALL-879250"/>
                  <rdf:li rdf:resource="http://identifiers.org/sabiork.compound:1928"/>
                  <rdf:li rdf:resource="http://identifiers.org/seed.compound:cpd00055"/>
                </rdf:Bag>
              </bqbiol:is>
            </rdf:Description>
          </rdf:RDF>
        </annotation>
      </species>
      <species metaid="C00213[c]" sboTerm="SBO:0000247" id="C00213[c]" name="Sarcosine; N-Methylglycine" hasOnlySubstanceUnits="true" boundaryCondition="false" constant="false">
        <annotation>
          <rdf:RDF xmlns:rdf="http://www.w3.org/1999/02/22-rdf-syntax-ns#" xmlns:dcterms="http://purl.org/dc/terms/" xmlns:vCard="http://www.w3.org/2001/vcard-rdf/3.0#" xmlns:vCard4="http://www.w3.org/2006/vcard/ns#" xmlns:bqbiol="http://biomodels.net/biology-qualifiers/" xmlns:bqmodel="http://biomodels.net/model-qualifiers/">
            <rdf:Description rdf:about="#C00213[c]">
              <bqbiol:is>
                <rdf:Bag>
                  <rdf:li rdf:resource="http://identifiers.org/CHEBI:15611"/>
                  <rdf:li rdf:resource="http://identifiers.org/CHEBI:46842"/>
                  <rdf:li rdf:resource="http://identifiers.org/CHEBI:46915"/>
                  <rdf:li rdf:resource="http://identifiers.org/CHEBI:57433"/>
                  <rdf:li rdf:resource="http://identifiers.org/bigg.metabolite:sarcs"/>
                  <rdf:li rdf:resource="http://identifiers.org/envipath:32de3cf4-e3e6-4168-956e-32fa5ddb0ce1/compound/27b2c2ad-5547-4da6-b399-abb5483b5499"/>
                  <rdf:li rdf:resource="http://identifiers.org/envipath:650babc9-9d68-4b73-9332-11972ca26f7b/compound/e63c98cd-666c-419b-ac72-d6ffddb140b3"/>
                  <rdf:li rdf:resource="http://identifiers.org/hmdb:HMDB0000271"/>
                  <rdf:li rdf:resource="http://identifiers.org/metacyc.compound:N-Methyl-L-Amino-Acids"/>
                  <rdf:li rdf:resource="http://identifiers.org/metacyc.compound:SARCOSINE"/>
                  <rdf:li rdf:resource="http://identifiers.org/metanetx.chemical:MNXM300"/>
                  <rdf:li rdf:resource="http://identifiers.org/sabiork.compound:1976"/>
                  <rdf:li rdf:resource="http://identifiers.org/seed.compound:cpd00183"/>
                </rdf:Bag>
              </bqbiol:is>
            </rdf:Description>
          </rdf:RDF>
        </annotation>
      </species>
      <species metaid="C01081[c]" sboTerm="SBO:0000247" id="C01081[c]" name="Thiamin monophosphate; Thiamine monophosphate; Thiamin phosphate; Thiamine phosphate; TMP" hasOnlySubstanceUnits="true" boundaryCondition="false" constant="false">
        <annotation>
          <rdf:RDF xmlns:rdf="http://www.w3.org/1999/02/22-rdf-syntax-ns#" xmlns:dcterms="http://purl.org/dc/terms/" xmlns:vCard="http://www.w3.org/2001/vcard-rdf/3.0#" xmlns:vCard4="http://www.w3.org/2006/vcard/ns#" xmlns:bqbiol="http://biomodels.net/biology-qualifiers/" xmlns:bqmodel="http://biomodels.net/model-qualifiers/">
            <rdf:Description rdf:about="#C01081[c]">
              <bqbiol:is>
                <rdf:Bag>
                  <rdf:li rdf:resource="http://identifiers.org/CHEBI:26945"/>
                  <rdf:li rdf:resource="http://identifiers.org/CHEBI:37574"/>
                  <rdf:li rdf:resource="http://identifiers.org/CHEBI:37575"/>
                  <rdf:li rdf:resource="http://identifiers.org/CHEBI:9533"/>
                  <rdf:li rdf:resource="http://identifiers.org/bigg.metabolite:thmmp"/>
                  <rdf:li rdf:resource="http://identifiers.org/hmdb:HMDB0002666"/>
                  <rdf:li rdf:resource="http://identifiers.org/metacyc.compound:THIAMINE-P"/>
                  <rdf:li rdf:resource="http://identifiers.org/metanetx.chemical:MNXM662"/>
                  <rdf:li rdf:resource="http://identifiers.org/sabiork.compound:1698"/>
                  <rdf:li rdf:resource="http://identifiers.org/seed.compound:cpd00793"/>
                </rdf:Bag>
              </bqbiol:is>
            </rdf:Description>
          </rdf:RDF>
        </annotation>
      </species>
      <species metaid="C00378[c]" sboTerm="SBO:0000247" id="C00378[c]" name="Thiamine; Thiamin; Vitamin B1; Aneurin; Antiberiberi factor" hasOnlySubstanceUnits="true" boundaryCondition="false" constant="false">
        <annotation>
          <rdf:RDF xmlns:rdf="http://www.w3.org/1999/02/22-rdf-syntax-ns#" xmlns:dcterms="http://purl.org/dc/terms/" xmlns:vCard="http://www.w3.org/2001/vcard-rdf/3.0#" xmlns:vCard4="http://www.w3.org/2006/vcard/ns#" xmlns:bqbiol="http://biomodels.net/biology-qualifiers/" xmlns:bqmodel="http://biomodels.net/model-qualifiers/">
            <rdf:Description rdf:about="#C00378[c]">
              <bqbiol:is>
                <rdf:Bag>
                  <rdf:li rdf:resource="http://identifiers.org/CHEBI:18385"/>
                  <rdf:li rdf:resource="http://identifiers.org/CHEBI:49107"/>
                  <rdf:li rdf:resource="http://identifiers.org/bigg.metabolite:thm"/>
                  <rdf:li rdf:resource="http://identifiers.org/envipath:32de3cf4-e3e6-4168-956e-32fa5ddb0ce1/compound/d00080d5-971d-4e5f-973a-226a589d76df"/>
                  <rdf:li rdf:resource="http://identifiers.org/hmdb:HMDB0000235"/>
                  <rdf:li rdf:resource="http://identifiers.org/metacyc.compound:THIAMINE"/>
                  <rdf:li rdf:resource="http://identifiers.org/metanetx.chemical:MNXM730135"/>
                  <rdf:li rdf:resource="http://identifiers.org/reactome:R-ALL-196934"/>
                  <rdf:li rdf:resource="http://identifiers.org/reactome:R-ALL-199622"/>
                  <rdf:li rdf:resource="http://identifiers.org/seed.compound:cpd00305"/>
                </rdf:Bag>
              </bqbiol:is>
            </rdf:Description>
          </rdf:RDF>
        </annotation>
      </species>
      <species metaid="C05381[c]" sboTerm="SBO:0000247" id="C05381[c]" name="3-Carboxy-1-hydroxypropyl-ThPP; Succinate semialdehyde-thiamin diphosphate" hasOnlySubstanceUnits="true" boundaryCondition="false" constant="false">
        <annotation>
          <rdf:RDF xmlns:rdf="http://www.w3.org/1999/02/22-rdf-syntax-ns#" xmlns:dcterms="http://purl.org/dc/terms/" xmlns:vCard="http://www.w3.org/2001/vcard-rdf/3.0#" xmlns:vCard4="http://www.w3.org/2006/vcard/ns#" xmlns:bqbiol="http://biomodels.net/biology-qualifiers/" xmlns:bqmodel="http://biomodels.net/model-qualifiers/">
            <rdf:Description rdf:about="#C05381[c]">
              <bqbiol:is>
                <rdf:Bag>
                  <rdf:li rdf:resource="http://identifiers.org/CHEBI:1463"/>
                  <rdf:li rdf:resource="http://identifiers.org/bigg.metabolite:HC01435"/>
                  <rdf:li rdf:resource="http://identifiers.org/hmdb:HMDB0006744"/>
                  <rdf:li rdf:resource="http://identifiers.org/metanetx.chemical:MNXM3480"/>
                  <rdf:li rdf:resource="http://identifiers.org/sabiork.compound:2784"/>
                  <rdf:li rdf:resource="http://identifiers.org/seed.compound:cpd03189"/>
                </rdf:Bag>
              </bqbiol:is>
            </rdf:Description>
          </rdf:RDF>
        </annotation>
      </species>
      <species metaid="C00226[c]" sboTerm="SBO:0000247" id="C00226[c]" name="Primary alcohol; 1-Alcohol" hasOnlySubstanceUnits="true" boundaryCondition="false" constant="false">
        <annotation>
          <rdf:RDF xmlns:rdf="http://www.w3.org/1999/02/22-rdf-syntax-ns#" xmlns:dcterms="http://purl.org/dc/terms/" xmlns:vCard="http://www.w3.org/2001/vcard-rdf/3.0#" xmlns:vCard4="http://www.w3.org/2006/vcard/ns#" xmlns:bqbiol="http://biomodels.net/biology-qualifiers/" xmlns:bqmodel="http://biomodels.net/model-qualifiers/">
            <rdf:Description rdf:about="#C00226[c]">
              <bqbiol:is>
                <rdf:Bag>
                  <rdf:li rdf:resource="http://identifiers.org/metanetx.chemical:MNXM730356"/>
                </rdf:Bag>
              </bqbiol:is>
            </rdf:Description>
          </rdf:RDF>
        </annotation>
      </species>
      <species metaid="C01612[c]" sboTerm="SBO:0000247" id="C01612[c]" name="Secondary alcohol; R-CHOH-R&apos;" hasOnlySubstanceUnits="true" boundaryCondition="false" constant="false">
        <annotation>
          <rdf:RDF xmlns:rdf="http://www.w3.org/1999/02/22-rdf-syntax-ns#" xmlns:dcterms="http://purl.org/dc/terms/" xmlns:vCard="http://www.w3.org/2001/vcard-rdf/3.0#" xmlns:vCard4="http://www.w3.org/2006/vcard/ns#" xmlns:bqbiol="http://biomodels.net/biology-qualifiers/" xmlns:bqmodel="http://biomodels.net/model-qualifiers/">
            <rdf:Description rdf:about="#C01612[c]">
              <bqbiol:is>
                <rdf:Bag>
                  <rdf:li rdf:resource="http://identifiers.org/CHEBI:35681"/>
                  <rdf:li rdf:resource="http://identifiers.org/CHEBI:79073"/>
                  <rdf:li rdf:resource="http://identifiers.org/metanetx.chemical:MNXM728684"/>
                </rdf:Bag>
              </bqbiol:is>
            </rdf:Description>
          </rdf:RDF>
        </annotation>
      </species>
      <species metaid="C01450[c]" sboTerm="SBO:0000247" id="C01450[c]" name="Ketone; R-CO-R&apos;" hasOnlySubstanceUnits="true" boundaryCondition="false" constant="false">
        <annotation>
          <rdf:RDF xmlns:rdf="http://www.w3.org/1999/02/22-rdf-syntax-ns#" xmlns:dcterms="http://purl.org/dc/terms/" xmlns:vCard="http://www.w3.org/2001/vcard-rdf/3.0#" xmlns:vCard4="http://www.w3.org/2006/vcard/ns#" xmlns:bqbiol="http://biomodels.net/biology-qualifiers/" xmlns:bqmodel="http://biomodels.net/model-qualifiers/">
            <rdf:Description rdf:about="#C01450[c]">
              <bqbiol:is>
                <rdf:Bag>
                  <rdf:li rdf:resource="http://identifiers.org/metanetx.chemical:MNXM736418"/>
                </rdf:Bag>
              </bqbiol:is>
            </rdf:Description>
          </rdf:RDF>
        </annotation>
      </species>
      <species metaid="C01153[c]" sboTerm="SBO:0000247" id="C01153[c]" name="Orthophosphoric monoester; Phosphate monoester" hasOnlySubstanceUnits="true" boundaryCondition="false" constant="false">
        <annotation>
          <rdf:RDF xmlns:rdf="http://www.w3.org/1999/02/22-rdf-syntax-ns#" xmlns:dcterms="http://purl.org/dc/terms/" xmlns:vCard="http://www.w3.org/2001/vcard-rdf/3.0#" xmlns:vCard4="http://www.w3.org/2006/vcard/ns#" xmlns:bqbiol="http://biomodels.net/biology-qualifiers/" xmlns:bqmodel="http://biomodels.net/model-qualifiers/">
            <rdf:Description rdf:about="#C01153[c]">
              <bqbiol:is>
                <rdf:Bag>
                  <rdf:li rdf:resource="http://identifiers.org/CHEBI:140358"/>
                  <rdf:li rdf:resource="http://identifiers.org/CHEBI:32958"/>
                  <rdf:li rdf:resource="http://identifiers.org/CHEBI:67140"/>
                  <rdf:li rdf:resource="http://identifiers.org/CHEBI:68546"/>
                  <rdf:li rdf:resource="http://identifiers.org/CHEBI:7794"/>
                  <rdf:li rdf:resource="http://identifiers.org/metanetx.chemical:MNXM726553"/>
                </rdf:Bag>
              </bqbiol:is>
            </rdf:Description>
          </rdf:RDF>
        </annotation>
      </species>
      <species metaid="C00069[c]" sboTerm="SBO:0000247" id="C00069[c]" name="Alcohol" hasOnlySubstanceUnits="true" boundaryCondition="false" constant="false">
        <annotation>
          <rdf:RDF xmlns:rdf="http://www.w3.org/1999/02/22-rdf-syntax-ns#" xmlns:dcterms="http://purl.org/dc/terms/" xmlns:vCard="http://www.w3.org/2001/vcard-rdf/3.0#" xmlns:vCard4="http://www.w3.org/2006/vcard/ns#" xmlns:bqbiol="http://biomodels.net/biology-qualifiers/" xmlns:bqmodel="http://biomodels.net/model-qualifiers/">
            <rdf:Description rdf:about="#C00069[c]">
              <bqbiol:is>
                <rdf:Bag>
                  <rdf:li rdf:resource="http://identifiers.org/metanetx.chemical:MNXM730842"/>
                </rdf:Bag>
              </bqbiol:is>
            </rdf:Description>
          </rdf:RDF>
        </annotation>
      </species>
      <species metaid="C02391[c]" sboTerm="SBO:0000247" id="C02391[c]" name="Ester; Carboxylic ester" hasOnlySubstanceUnits="true" boundaryCondition="false" constant="false">
        <annotation>
          <rdf:RDF xmlns:rdf="http://www.w3.org/1999/02/22-rdf-syntax-ns#" xmlns:dcterms="http://purl.org/dc/terms/" xmlns:vCard="http://www.w3.org/2001/vcard-rdf/3.0#" xmlns:vCard4="http://www.w3.org/2006/vcard/ns#" xmlns:bqbiol="http://biomodels.net/biology-qualifiers/" xmlns:bqmodel="http://biomodels.net/model-qualifiers/">
            <rdf:Description rdf:about="#C02391[c]">
              <bqbiol:is>
                <rdf:Bag>
                  <rdf:li rdf:resource="http://identifiers.org/metanetx.chemical:MNXM1107662"/>
                </rdf:Bag>
              </bqbiol:is>
            </rdf:Description>
          </rdf:RDF>
        </annotation>
      </species>
      <species metaid="C00072[c]" sboTerm="SBO:0000247" id="C00072[c]" name="Ascorbate; Ascorbic acid; L-Ascorbate; L-Ascorbic acid; Vitamin C" hasOnlySubstanceUnits="true" boundaryCondition="false" constant="false">
        <annotation>
          <rdf:RDF xmlns:rdf="http://www.w3.org/1999/02/22-rdf-syntax-ns#" xmlns:dcterms="http://purl.org/dc/terms/" xmlns:vCard="http://www.w3.org/2001/vcard-rdf/3.0#" xmlns:vCard4="http://www.w3.org/2006/vcard/ns#" xmlns:bqbiol="http://biomodels.net/biology-qualifiers/" xmlns:bqmodel="http://biomodels.net/model-qualifiers/">
            <rdf:Description rdf:about="#C00072[c]">
              <bqbiol:is>
                <rdf:Bag>
                  <rdf:li rdf:resource="http://identifiers.org/CHEBI:29073"/>
                  <rdf:li rdf:resource="http://identifiers.org/CHEBI:38290"/>
                  <rdf:li rdf:resource="http://identifiers.org/bigg.metabolite:ascb__L"/>
                  <rdf:li rdf:resource="http://identifiers.org/hmdb:HMDB0000044"/>
                  <rdf:li rdf:resource="http://identifiers.org/kegg.drug:D00018"/>
                  <rdf:li rdf:resource="http://identifiers.org/metacyc.compound:ASCORBATE"/>
                  <rdf:li rdf:resource="http://identifiers.org/metanetx.chemical:MNXM727871"/>
                  <rdf:li rdf:resource="http://identifiers.org/reactome:R-ALL-1981146"/>
                  <rdf:li rdf:resource="http://identifiers.org/reactome:R-ALL-198816"/>
                  <rdf:li rdf:resource="http://identifiers.org/reactome:R-ALL-198836"/>
                  <rdf:li rdf:resource="http://identifiers.org/reactome:R-ALL-351595"/>
                  <rdf:li rdf:resource="http://identifiers.org/reactome:R-ALL-5251226"/>
                  <rdf:li rdf:resource="http://identifiers.org/sabiork.compound:1929"/>
                  <rdf:li rdf:resource="http://identifiers.org/seed.compound:cpd00059"/>
                </rdf:Bag>
              </bqbiol:is>
            </rdf:Description>
          </rdf:RDF>
        </annotation>
      </species>
      <species metaid="C03289[c]" sboTerm="SBO:0000247" id="C03289[c]" name="L-xylo-Hexulonolactone; L-xylo-Hex-2-ulono-1,4-lactone" hasOnlySubstanceUnits="true" boundaryCondition="false" constant="false">
        <annotation>
          <rdf:RDF xmlns:rdf="http://www.w3.org/1999/02/22-rdf-syntax-ns#" xmlns:dcterms="http://purl.org/dc/terms/" xmlns:vCard="http://www.w3.org/2001/vcard-rdf/3.0#" xmlns:vCard4="http://www.w3.org/2006/vcard/ns#" xmlns:bqbiol="http://biomodels.net/biology-qualifiers/" xmlns:bqmodel="http://biomodels.net/model-qualifiers/">
            <rdf:Description rdf:about="#C03289[c]">
              <bqbiol:is>
                <rdf:Bag>
                  <rdf:li rdf:resource="http://identifiers.org/CHEBI:73681"/>
                  <rdf:li rdf:resource="http://identifiers.org/metanetx.chemical:MNXM731654"/>
                  <rdf:li rdf:resource="http://identifiers.org/seed.compound:cpd02098"/>
                </rdf:Bag>
              </bqbiol:is>
            </rdf:Description>
          </rdf:RDF>
        </annotation>
      </species>
      <species metaid="C00631[c]" sboTerm="SBO:0000247" id="C00631[c]" name="2-Phospho-D-glycerate; D-Glycerate 2-phosphate; 2-Phospho-(R)-glycerate" hasOnlySubstanceUnits="true" boundaryCondition="false" constant="false">
        <annotation>
          <rdf:RDF xmlns:rdf="http://www.w3.org/1999/02/22-rdf-syntax-ns#" xmlns:dcterms="http://purl.org/dc/terms/" xmlns:vCard="http://www.w3.org/2001/vcard-rdf/3.0#" xmlns:vCard4="http://www.w3.org/2006/vcard/ns#" xmlns:bqbiol="http://biomodels.net/biology-qualifiers/" xmlns:bqmodel="http://biomodels.net/model-qualifiers/">
            <rdf:Description rdf:about="#C00631[c]">
              <bqbiol:is>
                <rdf:Bag>
                  <rdf:li rdf:resource="http://identifiers.org/CHEBI:17835"/>
                  <rdf:li rdf:resource="http://identifiers.org/CHEBI:24344"/>
                  <rdf:li rdf:resource="http://identifiers.org/CHEBI:58289"/>
                  <rdf:li rdf:resource="http://identifiers.org/CHEBI:88350"/>
                  <rdf:li rdf:resource="http://identifiers.org/bigg.metabolite:2pg"/>
                  <rdf:li rdf:resource="http://identifiers.org/hmdb:HMDB0000362"/>
                  <rdf:li rdf:resource="http://identifiers.org/hmdb:HMDB0003391"/>
                  <rdf:li rdf:resource="http://identifiers.org/metacyc.compound:2-PG"/>
                  <rdf:li rdf:resource="http://identifiers.org/metanetx.chemical:MNXM275"/>
                  <rdf:li rdf:resource="http://identifiers.org/reactome:R-ALL-30485"/>
                  <rdf:li rdf:resource="http://identifiers.org/sabiork.compound:30192"/>
                  <rdf:li rdf:resource="http://identifiers.org/sabiork.compound:31"/>
                  <rdf:li rdf:resource="http://identifiers.org/seed.compound:cpd00482"/>
                </rdf:Bag>
              </bqbiol:is>
            </rdf:Description>
          </rdf:RDF>
        </annotation>
      </species>
      <species metaid="C04322[c]" sboTerm="SBO:0000247" id="C04322[c]" name="Delta1-Pyrroline-5-carboxylate; 3,4-Dihydro-2H-Pyrrole-2-carboxylate" hasOnlySubstanceUnits="true" boundaryCondition="false" constant="false">
        <annotation>
          <rdf:RDF xmlns:rdf="http://www.w3.org/1999/02/22-rdf-syntax-ns#" xmlns:dcterms="http://purl.org/dc/terms/" xmlns:vCard="http://www.w3.org/2001/vcard-rdf/3.0#" xmlns:vCard4="http://www.w3.org/2006/vcard/ns#" xmlns:bqbiol="http://biomodels.net/biology-qualifiers/" xmlns:bqmodel="http://biomodels.net/model-qualifiers/">
            <rdf:Description rdf:about="#C04322[c]">
              <bqbiol:is>
                <rdf:Bag>
                  <rdf:li rdf:resource="http://identifiers.org/CHEBI:1372"/>
                  <rdf:li rdf:resource="http://identifiers.org/CHEBI:15893"/>
                  <rdf:li rdf:resource="http://identifiers.org/CHEBI:17388"/>
                  <rdf:li rdf:resource="http://identifiers.org/CHEBI:371"/>
                  <rdf:li rdf:resource="http://identifiers.org/bigg.metabolite:1pyr5c"/>
                  <rdf:li rdf:resource="http://identifiers.org/bigg.metabolite:pyr5carb"/>
                  <rdf:li rdf:resource="http://identifiers.org/hmdb:HMDB0001301"/>
                  <rdf:li rdf:resource="http://identifiers.org/kegg.compound:C03912"/>
                  <rdf:li rdf:resource="http://identifiers.org/metacyc.compound:CPD-478"/>
                  <rdf:li rdf:resource="http://identifiers.org/metacyc.compound:L-DELTA1-PYRROLINE_5-CARBOXYLATE"/>
                  <rdf:li rdf:resource="http://identifiers.org/metanetx.chemical:MNXM1105060"/>
                  <rdf:li rdf:resource="http://identifiers.org/reactome:R-ALL-113590"/>
                  <rdf:li rdf:resource="http://identifiers.org/reactome:R-ALL-35305"/>
                  <rdf:li rdf:resource="http://identifiers.org/sabiork.compound:6942"/>
                  <rdf:li rdf:resource="http://identifiers.org/sabiork.compound:7234"/>
                  <rdf:li rdf:resource="http://identifiers.org/seed.compound:cpd02431"/>
                  <rdf:li rdf:resource="http://identifiers.org/seed.compound:cpd02651"/>
                </rdf:Bag>
              </bqbiol:is>
            </rdf:Description>
          </rdf:RDF>
        </annotation>
      </species>
      <species metaid="C00437[c]" sboTerm="SBO:0000247" id="C00437[c]" name="N-Acetylornithine; N2-Acetyl-L-ornithine" hasOnlySubstanceUnits="true" boundaryCondition="false" constant="false">
        <annotation>
          <rdf:RDF xmlns:rdf="http://www.w3.org/1999/02/22-rdf-syntax-ns#" xmlns:dcterms="http://purl.org/dc/terms/" xmlns:vCard="http://www.w3.org/2001/vcard-rdf/3.0#" xmlns:vCard4="http://www.w3.org/2006/vcard/ns#" xmlns:bqbiol="http://biomodels.net/biology-qualifiers/" xmlns:bqmodel="http://biomodels.net/model-qualifiers/">
            <rdf:Description rdf:about="#C00437[c]">
              <bqbiol:is>
                <rdf:Bag>
                  <rdf:li rdf:resource="http://identifiers.org/CHEBI:16543"/>
                  <rdf:li rdf:resource="http://identifiers.org/CHEBI:57805"/>
                  <rdf:li rdf:resource="http://identifiers.org/bigg.metabolite:acorn"/>
                  <rdf:li rdf:resource="http://identifiers.org/hmdb:HMDB0003357"/>
                  <rdf:li rdf:resource="http://identifiers.org/metacyc.compound:N-ALPHA-ACETYLORNITHINE"/>
                  <rdf:li rdf:resource="http://identifiers.org/metanetx.chemical:MNXM817"/>
                  <rdf:li rdf:resource="http://identifiers.org/sabiork.compound:2048"/>
                  <rdf:li rdf:resource="http://identifiers.org/seed.compound:cpd00342"/>
                </rdf:Bag>
              </bqbiol:is>
            </rdf:Description>
          </rdf:RDF>
        </annotation>
      </species>
      <species metaid="C00134[c]" sboTerm="SBO:0000247" id="C00134[c]" name="Putrescine; 1,4-Butanediamine; 1,4-Diaminobutane; Tetramethylenediamine; Butane-1,4-diamine" hasOnlySubstanceUnits="true" boundaryCondition="false" constant="false">
        <annotation>
          <rdf:RDF xmlns:rdf="http://www.w3.org/1999/02/22-rdf-syntax-ns#" xmlns:dcterms="http://purl.org/dc/terms/" xmlns:vCard="http://www.w3.org/2001/vcard-rdf/3.0#" xmlns:vCard4="http://www.w3.org/2006/vcard/ns#" xmlns:bqbiol="http://biomodels.net/biology-qualifiers/" xmlns:bqmodel="http://biomodels.net/model-qualifiers/">
            <rdf:Description rdf:about="#C00134[c]">
              <bqbiol:is>
                <rdf:Bag>
                  <rdf:li rdf:resource="http://identifiers.org/CHEBI:17148"/>
                  <rdf:li rdf:resource="http://identifiers.org/CHEBI:172953"/>
                  <rdf:li rdf:resource="http://identifiers.org/CHEBI:326268"/>
                  <rdf:li rdf:resource="http://identifiers.org/bigg.metabolite:ptrc"/>
                  <rdf:li rdf:resource="http://identifiers.org/hmdb:HMDB0001414"/>
                  <rdf:li rdf:resource="http://identifiers.org/metacyc.compound:PUTRESCINE"/>
                  <rdf:li rdf:resource="http://identifiers.org/metanetx.chemical:MNXM118"/>
                  <rdf:li rdf:resource="http://identifiers.org/reactome:R-ALL-141350"/>
                  <rdf:li rdf:resource="http://identifiers.org/reactome:R-ALL-29610"/>
                  <rdf:li rdf:resource="http://identifiers.org/sabiork.compound:1941"/>
                  <rdf:li rdf:resource="http://identifiers.org/seed.compound:cpd00118"/>
                  <rdf:li rdf:resource="http://identifiers.org/seed.compound:cpd12215"/>
                </rdf:Bag>
              </bqbiol:is>
            </rdf:Description>
          </rdf:RDF>
        </annotation>
      </species>
      <species metaid="C00078[c]" sboTerm="SBO:0000247" id="C00078[c]" name="L-Tryptophan; Tryptophan; (S)-alpha-Amino-beta-(3-indolyl)-propionic acid" hasOnlySubstanceUnits="true" boundaryCondition="false" constant="false">
        <annotation>
          <rdf:RDF xmlns:rdf="http://www.w3.org/1999/02/22-rdf-syntax-ns#" xmlns:dcterms="http://purl.org/dc/terms/" xmlns:vCard="http://www.w3.org/2001/vcard-rdf/3.0#" xmlns:vCard4="http://www.w3.org/2006/vcard/ns#" xmlns:bqbiol="http://biomodels.net/biology-qualifiers/" xmlns:bqmodel="http://biomodels.net/model-qualifiers/">
            <rdf:Description rdf:about="#C00078[c]">
              <bqbiol:is>
                <rdf:Bag>
                  <rdf:li rdf:resource="http://identifiers.org/CHEBI:16828"/>
                  <rdf:li rdf:resource="http://identifiers.org/CHEBI:27897"/>
                  <rdf:li rdf:resource="http://identifiers.org/CHEBI:32702"/>
                  <rdf:li rdf:resource="http://identifiers.org/CHEBI:32704"/>
                  <rdf:li rdf:resource="http://identifiers.org/CHEBI:32727"/>
                  <rdf:li rdf:resource="http://identifiers.org/CHEBI:32728"/>
                  <rdf:li rdf:resource="http://identifiers.org/CHEBI:57912"/>
                  <rdf:li rdf:resource="http://identifiers.org/CHEBI:64554"/>
                  <rdf:li rdf:resource="http://identifiers.org/bigg.metabolite:trp__L"/>
                  <rdf:li rdf:resource="http://identifiers.org/hmdb:HMDB0000929"/>
                  <rdf:li rdf:resource="http://identifiers.org/hmdb:HMDB0030396"/>
                  <rdf:li rdf:resource="http://identifiers.org/kegg.compound:C00806"/>
                  <rdf:li rdf:resource="http://identifiers.org/kegg.drug:D00020"/>
                  <rdf:li rdf:resource="http://identifiers.org/metacyc.compound:TRP"/>
                  <rdf:li rdf:resource="http://identifiers.org/metanetx.chemical:MNXM741553"/>
                  <rdf:li rdf:resource="http://identifiers.org/reactome:R-ALL-29500"/>
                  <rdf:li rdf:resource="http://identifiers.org/reactome:R-ALL-352006"/>
                  <rdf:li rdf:resource="http://identifiers.org/reactome:R-ALL-379709"/>
                  <rdf:li rdf:resource="http://identifiers.org/sabiork.compound:2164"/>
                  <rdf:li rdf:resource="http://identifiers.org/sabiork.compound:85"/>
                  <rdf:li rdf:resource="http://identifiers.org/seed.compound:cpd00065"/>
                  <rdf:li rdf:resource="http://identifiers.org/seed.compound:cpd19007"/>
                </rdf:Bag>
              </bqbiol:is>
            </rdf:Description>
          </rdf:RDF>
        </annotation>
      </species>
      <species metaid="C02700[c]" sboTerm="SBO:0000247" id="C02700[c]" name="L-Formylkynurenine; N-Formyl-L-kynurenine; N-Formylkynurenine" hasOnlySubstanceUnits="true" boundaryCondition="false" constant="false">
        <annotation>
          <rdf:RDF xmlns:rdf="http://www.w3.org/1999/02/22-rdf-syntax-ns#" xmlns:dcterms="http://purl.org/dc/terms/" xmlns:vCard="http://www.w3.org/2001/vcard-rdf/3.0#" xmlns:vCard4="http://www.w3.org/2006/vcard/ns#" xmlns:bqbiol="http://biomodels.net/biology-qualifiers/" xmlns:bqmodel="http://biomodels.net/model-qualifiers/">
            <rdf:Description rdf:about="#C02700[c]">
              <bqbiol:is>
                <rdf:Bag>
                  <rdf:li rdf:resource="http://identifiers.org/CHEBI:30249"/>
                  <rdf:li rdf:resource="http://identifiers.org/CHEBI:58629"/>
                  <rdf:li rdf:resource="http://identifiers.org/hmdb:HMDB0060485"/>
                  <rdf:li rdf:resource="http://identifiers.org/metacyc.compound:N-FORMYLKYNURENINE"/>
                  <rdf:li rdf:resource="http://identifiers.org/metanetx.chemical:MNXM727853"/>
                  <rdf:li rdf:resource="http://identifiers.org/sabiork.compound:6188"/>
                  <rdf:li rdf:resource="http://identifiers.org/sabiork.compound:6316"/>
                  <rdf:li rdf:resource="http://identifiers.org/seed.compound:cpd01749"/>
                  <rdf:li rdf:resource="http://identifiers.org/seed.compound:cpd27595"/>
                </rdf:Bag>
              </bqbiol:is>
            </rdf:Description>
          </rdf:RDF>
        </annotation>
      </species>
      <species metaid="C00398[c]" sboTerm="SBO:0000247" id="C00398[c]" name="Tryptamine; 3-(2-Aminoethyl)indole" hasOnlySubstanceUnits="true" boundaryCondition="false" constant="false">
        <annotation>
          <rdf:RDF xmlns:rdf="http://www.w3.org/1999/02/22-rdf-syntax-ns#" xmlns:dcterms="http://purl.org/dc/terms/" xmlns:vCard="http://www.w3.org/2001/vcard-rdf/3.0#" xmlns:vCard4="http://www.w3.org/2006/vcard/ns#" xmlns:bqbiol="http://biomodels.net/biology-qualifiers/" xmlns:bqmodel="http://biomodels.net/model-qualifiers/">
            <rdf:Description rdf:about="#C00398[c]">
              <bqbiol:is>
                <rdf:Bag>
                  <rdf:li rdf:resource="http://identifiers.org/CHEBI:16765"/>
                  <rdf:li rdf:resource="http://identifiers.org/CHEBI:57887"/>
                  <rdf:li rdf:resource="http://identifiers.org/bigg.metabolite:trypta"/>
                  <rdf:li rdf:resource="http://identifiers.org/hmdb:HMDB0000303"/>
                  <rdf:li rdf:resource="http://identifiers.org/metacyc.compound:TRYPTAMINE"/>
                  <rdf:li rdf:resource="http://identifiers.org/metanetx.chemical:MNXM806"/>
                  <rdf:li rdf:resource="http://identifiers.org/sabiork.compound:5070"/>
                  <rdf:li rdf:resource="http://identifiers.org/seed.compound:cpd00318"/>
                </rdf:Bag>
              </bqbiol:is>
            </rdf:Description>
          </rdf:RDF>
        </annotation>
      </species>
      <species metaid="C00079[c]" sboTerm="SBO:0000247" id="C00079[c]" name="L-Phenylalanine; (S)-alpha-Amino-beta-phenylpropionic acid" hasOnlySubstanceUnits="true" boundaryCondition="false" constant="false">
        <annotation>
          <rdf:RDF xmlns:rdf="http://www.w3.org/1999/02/22-rdf-syntax-ns#" xmlns:dcterms="http://purl.org/dc/terms/" xmlns:vCard="http://www.w3.org/2001/vcard-rdf/3.0#" xmlns:vCard4="http://www.w3.org/2006/vcard/ns#" xmlns:bqbiol="http://biomodels.net/biology-qualifiers/" xmlns:bqmodel="http://biomodels.net/model-qualifiers/">
            <rdf:Description rdf:about="#C00079[c]">
              <bqbiol:is>
                <rdf:Bag>
                  <rdf:li rdf:resource="http://identifiers.org/CHEBI:17295"/>
                  <rdf:li rdf:resource="http://identifiers.org/CHEBI:176650"/>
                  <rdf:li rdf:resource="http://identifiers.org/CHEBI:32486"/>
                  <rdf:li rdf:resource="http://identifiers.org/CHEBI:32487"/>
                  <rdf:li rdf:resource="http://identifiers.org/CHEBI:58095"/>
                  <rdf:li rdf:resource="http://identifiers.org/bigg.metabolite:phe__L"/>
                  <rdf:li rdf:resource="http://identifiers.org/envipath:650babc9-9d68-4b73-9332-11972ca26f7b/compound/c1b55d6f-7946-4f39-9dc6-ac0f47865b8b"/>
                  <rdf:li rdf:resource="http://identifiers.org/hmdb:HMDB0000159"/>
                  <rdf:li rdf:resource="http://identifiers.org/kegg.drug:D00021"/>
                  <rdf:li rdf:resource="http://identifiers.org/metacyc.compound:PHE"/>
                  <rdf:li rdf:resource="http://identifiers.org/metanetx.chemical:MNXM741664"/>
                  <rdf:li rdf:resource="http://identifiers.org/reactome:R-ALL-29502"/>
                  <rdf:li rdf:resource="http://identifiers.org/reactome:R-ALL-351993"/>
                  <rdf:li rdf:resource="http://identifiers.org/reactome:R-ALL-379701"/>
                  <rdf:li rdf:resource="http://identifiers.org/sabiork.compound:2365"/>
                  <rdf:li rdf:resource="http://identifiers.org/sabiork.compound:83"/>
                  <rdf:li rdf:resource="http://identifiers.org/seed.compound:cpd00066"/>
                </rdf:Bag>
              </bqbiol:is>
            </rdf:Description>
          </rdf:RDF>
        </annotation>
      </species>
      <species metaid="C00166[c]" sboTerm="SBO:0000247" id="C00166[c]" name="Phenylpyruvate; Phenylpyruvic acid; alpha-Ketohydrocinnamic acid; keto-Phenylpyruvate; 3-Phenyl-2-oxopropanoate; 2-Oxo-3-phenylpropanoate" hasOnlySubstanceUnits="true" boundaryCondition="false" constant="false">
        <annotation>
          <rdf:RDF xmlns:rdf="http://www.w3.org/1999/02/22-rdf-syntax-ns#" xmlns:dcterms="http://purl.org/dc/terms/" xmlns:vCard="http://www.w3.org/2001/vcard-rdf/3.0#" xmlns:vCard4="http://www.w3.org/2006/vcard/ns#" xmlns:bqbiol="http://biomodels.net/biology-qualifiers/" xmlns:bqmodel="http://biomodels.net/model-qualifiers/">
            <rdf:Description rdf:about="#C00166[c]">
              <bqbiol:is>
                <rdf:Bag>
                  <rdf:li rdf:resource="http://identifiers.org/CHEBI:18005"/>
                  <rdf:li rdf:resource="http://identifiers.org/CHEBI:30851"/>
                  <rdf:li rdf:resource="http://identifiers.org/bigg.metabolite:phpyr"/>
                  <rdf:li rdf:resource="http://identifiers.org/envipath:650babc9-9d68-4b73-9332-11972ca26f7b/compound/1a2c1780-502b-43c6-8d45-759953ea5e07"/>
                  <rdf:li rdf:resource="http://identifiers.org/hmdb:HMDB0000205"/>
                  <rdf:li rdf:resource="http://identifiers.org/metacyc.compound:PHENYL-PYRUVATE"/>
                  <rdf:li rdf:resource="http://identifiers.org/metanetx.chemical:MNXM730221"/>
                  <rdf:li rdf:resource="http://identifiers.org/reactome:R-ALL-2160466"/>
                  <rdf:li rdf:resource="http://identifiers.org/sabiork.compound:1957"/>
                  <rdf:li rdf:resource="http://identifiers.org/seed.compound:cpd00143"/>
                </rdf:Bag>
              </bqbiol:is>
            </rdf:Description>
          </rdf:RDF>
        </annotation>
      </species>
      <species metaid="C05332[c]" sboTerm="SBO:0000247" id="C05332[c]" name="Phenethylamine; 2-Phenylethylamine; beta-Phenylethylamine; Phenylethylamine" hasOnlySubstanceUnits="true" boundaryCondition="false" constant="false">
        <annotation>
          <rdf:RDF xmlns:rdf="http://www.w3.org/1999/02/22-rdf-syntax-ns#" xmlns:dcterms="http://purl.org/dc/terms/" xmlns:vCard="http://www.w3.org/2001/vcard-rdf/3.0#" xmlns:vCard4="http://www.w3.org/2006/vcard/ns#" xmlns:bqbiol="http://biomodels.net/biology-qualifiers/" xmlns:bqmodel="http://biomodels.net/model-qualifiers/">
            <rdf:Description rdf:about="#C05332[c]">
              <bqbiol:is>
                <rdf:Bag>
                  <rdf:li rdf:resource="http://identifiers.org/CHEBI:18397"/>
                  <rdf:li rdf:resource="http://identifiers.org/CHEBI:225237"/>
                  <rdf:li rdf:resource="http://identifiers.org/CHEBI:50048"/>
                  <rdf:li rdf:resource="http://identifiers.org/bigg.metabolite:peamn"/>
                  <rdf:li rdf:resource="http://identifiers.org/hmdb:HMDB0012275"/>
                  <rdf:li rdf:resource="http://identifiers.org/metacyc.compound:PHENYLETHYLAMINE"/>
                  <rdf:li rdf:resource="http://identifiers.org/metanetx.chemical:MNXM660"/>
                  <rdf:li rdf:resource="http://identifiers.org/reactome:R-ALL-391200"/>
                  <rdf:li rdf:resource="http://identifiers.org/reactome:R-ALL-500605"/>
                  <rdf:li rdf:resource="http://identifiers.org/sabiork.compound:2769"/>
                  <rdf:li rdf:resource="http://identifiers.org/seed.compound:cpd03161"/>
                </rdf:Bag>
              </bqbiol:is>
            </rdf:Description>
          </rdf:RDF>
        </annotation>
      </species>
      <species metaid="C00186[c]" sboTerm="SBO:0000247" id="C00186[c]" name="(S)-Lactate; L-Lactate; L-Lactic acid" hasOnlySubstanceUnits="true" boundaryCondition="false" constant="false">
        <annotation>
          <rdf:RDF xmlns:rdf="http://www.w3.org/1999/02/22-rdf-syntax-ns#" xmlns:dcterms="http://purl.org/dc/terms/" xmlns:vCard="http://www.w3.org/2001/vcard-rdf/3.0#" xmlns:vCard4="http://www.w3.org/2006/vcard/ns#" xmlns:bqbiol="http://biomodels.net/biology-qualifiers/" xmlns:bqmodel="http://biomodels.net/model-qualifiers/">
            <rdf:Description rdf:about="#C00186[c]">
              <bqbiol:is>
                <rdf:Bag>
                  <rdf:li rdf:resource="http://identifiers.org/CHEBI:16651"/>
                  <rdf:li rdf:resource="http://identifiers.org/CHEBI:422"/>
                  <rdf:li rdf:resource="http://identifiers.org/bigg.metabolite:lac__L"/>
                  <rdf:li rdf:resource="http://identifiers.org/metacyc.compound:L-LACTATE"/>
                  <rdf:li rdf:resource="http://identifiers.org/metanetx.chemical:MNXM731835"/>
                  <rdf:li rdf:resource="http://identifiers.org/reactome:R-ALL-29708"/>
                  <rdf:li rdf:resource="http://identifiers.org/reactome:R-ALL-373863"/>
                  <rdf:li rdf:resource="http://identifiers.org/sabiork.compound:1312"/>
                  <rdf:li rdf:resource="http://identifiers.org/seed.compound:cpd00159"/>
                </rdf:Bag>
              </bqbiol:is>
            </rdf:Description>
          </rdf:RDF>
        </annotation>
      </species>
      <species metaid="C00222[c]" sboTerm="SBO:0000247" id="C00222[c]" name="3-Oxopropanoate; Malonate semialdehyde" hasOnlySubstanceUnits="true" boundaryCondition="false" constant="false">
        <annotation>
          <rdf:RDF xmlns:rdf="http://www.w3.org/1999/02/22-rdf-syntax-ns#" xmlns:dcterms="http://purl.org/dc/terms/" xmlns:vCard="http://www.w3.org/2001/vcard-rdf/3.0#" xmlns:vCard4="http://www.w3.org/2006/vcard/ns#" xmlns:bqbiol="http://biomodels.net/biology-qualifiers/" xmlns:bqmodel="http://biomodels.net/model-qualifiers/">
            <rdf:Description rdf:about="#C00222[c]">
              <bqbiol:is>
                <rdf:Bag>
                  <rdf:li rdf:resource="http://identifiers.org/CHEBI:17960"/>
                  <rdf:li rdf:resource="http://identifiers.org/CHEBI:33190"/>
                  <rdf:li rdf:resource="http://identifiers.org/bigg.metabolite:msa"/>
                  <rdf:li rdf:resource="http://identifiers.org/envipath:32de3cf4-e3e6-4168-956e-32fa5ddb0ce1/compound/b48fbbb9-d61e-40b0-a32a-971462faf58a"/>
                  <rdf:li rdf:resource="http://identifiers.org/envipath:650babc9-9d68-4b73-9332-11972ca26f7b/compound/4993e172-ccf2-4c55-8e5f-b8b3ae0cc087"/>
                  <rdf:li rdf:resource="http://identifiers.org/hmdb:HMDB0011111"/>
                  <rdf:li rdf:resource="http://identifiers.org/metacyc.compound:MALONATE-S-ALD"/>
                  <rdf:li rdf:resource="http://identifiers.org/metanetx.chemical:MNXM244"/>
                  <rdf:li rdf:resource="http://identifiers.org/reactome:R-ALL-909783"/>
                  <rdf:li rdf:resource="http://identifiers.org/sabiork.compound:1981"/>
                  <rdf:li rdf:resource="http://identifiers.org/seed.compound:cpd00191"/>
                </rdf:Bag>
              </bqbiol:is>
            </rdf:Description>
          </rdf:RDF>
        </annotation>
      </species>
      <species metaid="C03912[c]" sboTerm="SBO:0000247" id="C03912[c]" name="(S)-1-Pyrroline-5-carboxylate; L-1-Pyrroline-5-carboxylate; 1-Pyrroline-5-carboxylate" hasOnlySubstanceUnits="true" boundaryCondition="false" constant="false">
        <annotation>
          <rdf:RDF xmlns:rdf="http://www.w3.org/1999/02/22-rdf-syntax-ns#" xmlns:dcterms="http://purl.org/dc/terms/" xmlns:vCard="http://www.w3.org/2001/vcard-rdf/3.0#" xmlns:vCard4="http://www.w3.org/2006/vcard/ns#" xmlns:bqbiol="http://biomodels.net/biology-qualifiers/" xmlns:bqmodel="http://biomodels.net/model-qualifiers/">
            <rdf:Description rdf:about="#C03912[c]">
              <bqbiol:is>
                <rdf:Bag>
                  <rdf:li rdf:resource="http://identifiers.org/CHEBI:1372"/>
                  <rdf:li rdf:resource="http://identifiers.org/CHEBI:15893"/>
                  <rdf:li rdf:resource="http://identifiers.org/CHEBI:17388"/>
                  <rdf:li rdf:resource="http://identifiers.org/CHEBI:371"/>
                  <rdf:li rdf:resource="http://identifiers.org/bigg.metabolite:1pyr5c"/>
                  <rdf:li rdf:resource="http://identifiers.org/bigg.metabolite:pyr5carb"/>
                  <rdf:li rdf:resource="http://identifiers.org/hmdb:HMDB0001301"/>
                  <rdf:li rdf:resource="http://identifiers.org/kegg.compound:C04322"/>
                  <rdf:li rdf:resource="http://identifiers.org/metacyc.compound:CPD-478"/>
                  <rdf:li rdf:resource="http://identifiers.org/metacyc.compound:L-DELTA1-PYRROLINE_5-CARBOXYLATE"/>
                  <rdf:li rdf:resource="http://identifiers.org/metanetx.chemical:MNXM1105060"/>
                  <rdf:li rdf:resource="http://identifiers.org/reactome:R-ALL-113590"/>
                  <rdf:li rdf:resource="http://identifiers.org/reactome:R-ALL-35305"/>
                  <rdf:li rdf:resource="http://identifiers.org/sabiork.compound:6942"/>
                  <rdf:li rdf:resource="http://identifiers.org/sabiork.compound:7234"/>
                  <rdf:li rdf:resource="http://identifiers.org/seed.compound:cpd02431"/>
                  <rdf:li rdf:resource="http://identifiers.org/seed.compound:cpd02651"/>
                </rdf:Bag>
              </bqbiol:is>
            </rdf:Description>
          </rdf:RDF>
        </annotation>
      </species>
      <species metaid="C00084[c]" sboTerm="SBO:0000247" id="C00084[c]" name="Acetaldehyde; Ethanal" hasOnlySubstanceUnits="true" boundaryCondition="false" constant="false">
        <annotation>
          <rdf:RDF xmlns:rdf="http://www.w3.org/1999/02/22-rdf-syntax-ns#" xmlns:dcterms="http://purl.org/dc/terms/" xmlns:vCard="http://www.w3.org/2001/vcard-rdf/3.0#" xmlns:vCard4="http://www.w3.org/2006/vcard/ns#" xmlns:bqbiol="http://biomodels.net/biology-qualifiers/" xmlns:bqmodel="http://biomodels.net/model-qualifiers/">
            <rdf:Description rdf:about="#C00084[c]">
              <bqbiol:is>
                <rdf:Bag>
                  <rdf:li rdf:resource="http://identifiers.org/CHEBI:15343"/>
                  <rdf:li rdf:resource="http://identifiers.org/bigg.metabolite:acald"/>
                  <rdf:li rdf:resource="http://identifiers.org/envipath:32de3cf4-e3e6-4168-956e-32fa5ddb0ce1/compound/78f3645f-408e-4001-9dda-a52ea62a15d4"/>
                  <rdf:li rdf:resource="http://identifiers.org/envipath:4fd7f3e0-dd25-43ac-9453-dda3e52396e4/compound/9c8865b2-a99d-42e4-a042-c88504f04b51"/>
                  <rdf:li rdf:resource="http://identifiers.org/envipath:5882df9c-dae1-4d80-a40e-db4724271456/compound/47aa8e53-36ae-4be3-987c-c1cfab66af78"/>
                  <rdf:li rdf:resource="http://identifiers.org/envipath:650babc9-9d68-4b73-9332-11972ca26f7b/compound/ee2c714d-ff9d-4df8-b343-48c1ec76ef0e"/>
                  <rdf:li rdf:resource="http://identifiers.org/hmdb:HMDB0000990"/>
                  <rdf:li rdf:resource="http://identifiers.org/metacyc.compound:ACETALD"/>
                  <rdf:li rdf:resource="http://identifiers.org/metanetx.chemical:MNXM75"/>
                  <rdf:li rdf:resource="http://identifiers.org/reactome:R-ALL-113532"/>
                  <rdf:li rdf:resource="http://identifiers.org/reactome:R-ALL-113681"/>
                  <rdf:li rdf:resource="http://identifiers.org/reactome:R-ALL-113745"/>
                  <rdf:li rdf:resource="http://identifiers.org/reactome:R-ALL-29510"/>
                  <rdf:li rdf:resource="http://identifiers.org/sabiork.compound:1292"/>
                  <rdf:li rdf:resource="http://identifiers.org/seed.compound:cpd00071"/>
                </rdf:Bag>
              </bqbiol:is>
            </rdf:Description>
          </rdf:RDF>
        </annotation>
      </species>
      <species metaid="C00104[c]" sboTerm="SBO:0000247" id="C00104[c]" name="IDP; Inosine 5&apos;-diphosphate; Inosine diphosphate" hasOnlySubstanceUnits="true" boundaryCondition="false" constant="false">
        <annotation>
          <rdf:RDF xmlns:rdf="http://www.w3.org/1999/02/22-rdf-syntax-ns#" xmlns:dcterms="http://purl.org/dc/terms/" xmlns:vCard="http://www.w3.org/2001/vcard-rdf/3.0#" xmlns:vCard4="http://www.w3.org/2006/vcard/ns#" xmlns:bqbiol="http://biomodels.net/biology-qualifiers/" xmlns:bqmodel="http://biomodels.net/model-qualifiers/">
            <rdf:Description rdf:about="#C00104[c]">
              <bqbiol:is>
                <rdf:Bag>
                  <rdf:li rdf:resource="http://identifiers.org/CHEBI:17808"/>
                  <rdf:li rdf:resource="http://identifiers.org/CHEBI:58280"/>
                  <rdf:li rdf:resource="http://identifiers.org/bigg.metabolite:idp"/>
                  <rdf:li rdf:resource="http://identifiers.org/metacyc.compound:IDP"/>
                  <rdf:li rdf:resource="http://identifiers.org/metanetx.chemical:MNXM1104559"/>
                  <rdf:li rdf:resource="http://identifiers.org/reactome:R-ALL-2509811"/>
                  <rdf:li rdf:resource="http://identifiers.org/sabiork.compound:1299"/>
                  <rdf:li rdf:resource="http://identifiers.org/seed.compound:cpd00090"/>
                </rdf:Bag>
              </bqbiol:is>
            </rdf:Description>
          </rdf:RDF>
        </annotation>
      </species>
      <species metaid="C00081[c]" sboTerm="SBO:0000247" id="C00081[c]" name="ITP; Inosine 5&apos;-triphosphate; Inosine triphosphate; Inosine tripolyphosphate" hasOnlySubstanceUnits="true" boundaryCondition="false" constant="false">
        <annotation>
          <rdf:RDF xmlns:rdf="http://www.w3.org/1999/02/22-rdf-syntax-ns#" xmlns:dcterms="http://purl.org/dc/terms/" xmlns:vCard="http://www.w3.org/2001/vcard-rdf/3.0#" xmlns:vCard4="http://www.w3.org/2006/vcard/ns#" xmlns:bqbiol="http://biomodels.net/biology-qualifiers/" xmlns:bqmodel="http://biomodels.net/model-qualifiers/">
            <rdf:Description rdf:about="#C00081[c]">
              <bqbiol:is>
                <rdf:Bag>
                  <rdf:li rdf:resource="http://identifiers.org/CHEBI:16039"/>
                  <rdf:li rdf:resource="http://identifiers.org/CHEBI:57614"/>
                  <rdf:li rdf:resource="http://identifiers.org/CHEBI:61402"/>
                  <rdf:li rdf:resource="http://identifiers.org/bigg.metabolite:itp"/>
                  <rdf:li rdf:resource="http://identifiers.org/hmdb:HMDB0000189"/>
                  <rdf:li rdf:resource="http://identifiers.org/metacyc.compound:ITP"/>
                  <rdf:li rdf:resource="http://identifiers.org/metanetx.chemical:MNXM1103428"/>
                  <rdf:li rdf:resource="http://identifiers.org/reactome:R-ALL-2509836"/>
                  <rdf:li rdf:resource="http://identifiers.org/sabiork.compound:1291"/>
                  <rdf:li rdf:resource="http://identifiers.org/seed.compound:cpd00068"/>
                </rdf:Bag>
              </bqbiol:is>
            </rdf:Description>
          </rdf:RDF>
        </annotation>
      </species>
      <species metaid="C00082[c]" sboTerm="SBO:0000247" id="C00082[c]" name="L-Tyrosine; (S)-3-(p-Hydroxyphenyl)alanine; (S)-2-Amino-3-(p-hydroxyphenyl)propionic acid; Tyrosine" hasOnlySubstanceUnits="true" boundaryCondition="false" constant="false">
        <annotation>
          <rdf:RDF xmlns:rdf="http://www.w3.org/1999/02/22-rdf-syntax-ns#" xmlns:dcterms="http://purl.org/dc/terms/" xmlns:vCard="http://www.w3.org/2001/vcard-rdf/3.0#" xmlns:vCard4="http://www.w3.org/2006/vcard/ns#" xmlns:bqbiol="http://biomodels.net/biology-qualifiers/" xmlns:bqmodel="http://biomodels.net/model-qualifiers/">
            <rdf:Description rdf:about="#C00082[c]">
              <bqbiol:is>
                <rdf:Bag>
                  <rdf:li rdf:resource="http://identifiers.org/CHEBI:17895"/>
                  <rdf:li rdf:resource="http://identifiers.org/CHEBI:18186"/>
                  <rdf:li rdf:resource="http://identifiers.org/CHEBI:32760"/>
                  <rdf:li rdf:resource="http://identifiers.org/CHEBI:32761"/>
                  <rdf:li rdf:resource="http://identifiers.org/CHEBI:32762"/>
                  <rdf:li rdf:resource="http://identifiers.org/CHEBI:32784"/>
                  <rdf:li rdf:resource="http://identifiers.org/CHEBI:32785"/>
                  <rdf:li rdf:resource="http://identifiers.org/CHEBI:32786"/>
                  <rdf:li rdf:resource="http://identifiers.org/CHEBI:58315"/>
                  <rdf:li rdf:resource="http://identifiers.org/bigg.metabolite:tyr__L"/>
                  <rdf:li rdf:resource="http://identifiers.org/envipath:32de3cf4-e3e6-4168-956e-32fa5ddb0ce1/compound/974bd9b7-53fb-48cd-aaf3-6bd3196c0365"/>
                  <rdf:li rdf:resource="http://identifiers.org/hmdb:HMDB0000158"/>
                  <rdf:li rdf:resource="http://identifiers.org/kegg.compound:C01536"/>
                  <rdf:li rdf:resource="http://identifiers.org/kegg.drug:D00022"/>
                  <rdf:li rdf:resource="http://identifiers.org/metacyc.compound:TYR"/>
                  <rdf:li rdf:resource="http://identifiers.org/metanetx.chemical:MNXM76"/>
                  <rdf:li rdf:resource="http://identifiers.org/reactome:R-ALL-29506"/>
                  <rdf:li rdf:resource="http://identifiers.org/reactome:R-ALL-352030"/>
                  <rdf:li rdf:resource="http://identifiers.org/reactome:R-ALL-379710"/>
                  <rdf:li rdf:resource="http://identifiers.org/reactome:R-ALL-5668567"/>
                  <rdf:li rdf:resource="http://identifiers.org/sabiork.compound:2291"/>
                  <rdf:li rdf:resource="http://identifiers.org/sabiork.compound:84"/>
                  <rdf:li rdf:resource="http://identifiers.org/seed.compound:cpd00069"/>
                  <rdf:li rdf:resource="http://identifiers.org/seed.compound:cpd30745"/>
                </rdf:Bag>
              </bqbiol:is>
            </rdf:Description>
          </rdf:RDF>
        </annotation>
      </species>
      <species metaid="C01179[c]" sboTerm="SBO:0000247" id="C01179[c]" name="3-(4-Hydroxyphenyl)pyruvate; 4-Hydroxyphenylpyruvate; p-Hydroxyphenylpyruvic acid" hasOnlySubstanceUnits="true" boundaryCondition="false" constant="false">
        <annotation>
          <rdf:RDF xmlns:rdf="http://www.w3.org/1999/02/22-rdf-syntax-ns#" xmlns:dcterms="http://purl.org/dc/terms/" xmlns:vCard="http://www.w3.org/2001/vcard-rdf/3.0#" xmlns:vCard4="http://www.w3.org/2006/vcard/ns#" xmlns:bqbiol="http://biomodels.net/biology-qualifiers/" xmlns:bqmodel="http://biomodels.net/model-qualifiers/">
            <rdf:Description rdf:about="#C01179[c]">
              <bqbiol:is>
                <rdf:Bag>
                  <rdf:li rdf:resource="http://identifiers.org/CHEBI:15999"/>
                  <rdf:li rdf:resource="http://identifiers.org/CHEBI:36242"/>
                  <rdf:li rdf:resource="http://identifiers.org/bigg.metabolite:34hpp"/>
                  <rdf:li rdf:resource="http://identifiers.org/envipath:32de3cf4-e3e6-4168-956e-32fa5ddb0ce1/compound/f2e806ef-76ea-4ddf-bf89-db7737caa79b"/>
                  <rdf:li rdf:resource="http://identifiers.org/hmdb:HMDB0000707"/>
                  <rdf:li rdf:resource="http://identifiers.org/metacyc.compound:P-HYDROXY-PHENYLPYRUVATE"/>
                  <rdf:li rdf:resource="http://identifiers.org/metanetx.chemical:MNXM153"/>
                  <rdf:li rdf:resource="http://identifiers.org/reactome:R-ALL-31365"/>
                  <rdf:li rdf:resource="http://identifiers.org/sabiork.compound:5423"/>
                  <rdf:li rdf:resource="http://identifiers.org/seed.compound:cpd00868"/>
                </rdf:Bag>
              </bqbiol:is>
            </rdf:Description>
          </rdf:RDF>
        </annotation>
      </species>
      <species metaid="C00483[c]" sboTerm="SBO:0000247" id="C00483[c]" name="Tyramine; 2-(p-Hydroxyphenyl)ethylamine" hasOnlySubstanceUnits="true" boundaryCondition="false" constant="false">
        <annotation>
          <rdf:RDF xmlns:rdf="http://www.w3.org/1999/02/22-rdf-syntax-ns#" xmlns:dcterms="http://purl.org/dc/terms/" xmlns:vCard="http://www.w3.org/2001/vcard-rdf/3.0#" xmlns:vCard4="http://www.w3.org/2006/vcard/ns#" xmlns:bqbiol="http://biomodels.net/biology-qualifiers/" xmlns:bqmodel="http://biomodels.net/model-qualifiers/">
            <rdf:Description rdf:about="#C00483[c]">
              <bqbiol:is>
                <rdf:Bag>
                  <rdf:li rdf:resource="http://identifiers.org/CHEBI:15760"/>
                  <rdf:li rdf:resource="http://identifiers.org/CHEBI:327995"/>
                  <rdf:li rdf:resource="http://identifiers.org/bigg.metabolite:tym"/>
                  <rdf:li rdf:resource="http://identifiers.org/hmdb:HMDB0000306"/>
                  <rdf:li rdf:resource="http://identifiers.org/metacyc.compound:TYRAMINE"/>
                  <rdf:li rdf:resource="http://identifiers.org/metanetx.chemical:MNXM603"/>
                  <rdf:li rdf:resource="http://identifiers.org/reactome:R-ALL-500606"/>
                  <rdf:li rdf:resource="http://identifiers.org/sabiork.compound:5113"/>
                  <rdf:li rdf:resource="http://identifiers.org/seed.compound:cpd00374"/>
                </rdf:Bag>
              </bqbiol:is>
            </rdf:Description>
          </rdf:RDF>
        </annotation>
      </species>
      <species metaid="C00083[c]" sboTerm="SBO:0000247" id="C00083[c]" name="Malonyl-CoA; Malonyl coenzyme A" hasOnlySubstanceUnits="true" boundaryCondition="false" constant="false">
        <annotation>
          <rdf:RDF xmlns:rdf="http://www.w3.org/1999/02/22-rdf-syntax-ns#" xmlns:dcterms="http://purl.org/dc/terms/" xmlns:vCard="http://www.w3.org/2001/vcard-rdf/3.0#" xmlns:vCard4="http://www.w3.org/2006/vcard/ns#" xmlns:bqbiol="http://biomodels.net/biology-qualifiers/" xmlns:bqmodel="http://biomodels.net/model-qualifiers/">
            <rdf:Description rdf:about="#C00083[c]">
              <bqbiol:is>
                <rdf:Bag>
                  <rdf:li rdf:resource="http://identifiers.org/CHEBI:15531"/>
                  <rdf:li rdf:resource="http://identifiers.org/CHEBI:57384"/>
                  <rdf:li rdf:resource="http://identifiers.org/SLM:000000274"/>
                  <rdf:li rdf:resource="http://identifiers.org/bigg.metabolite:malcoa"/>
                  <rdf:li rdf:resource="http://identifiers.org/lipidmaps:LMFA07050345"/>
                  <rdf:li rdf:resource="http://identifiers.org/metacyc.compound:MALONYL-COA"/>
                  <rdf:li rdf:resource="http://identifiers.org/metanetx.chemical:MNXM1106093"/>
                  <rdf:li rdf:resource="http://identifiers.org/reactome:R-ALL-2046066"/>
                  <rdf:li rdf:resource="http://identifiers.org/reactome:R-ALL-29508"/>
                  <rdf:li rdf:resource="http://identifiers.org/reactome:R-ALL-977323"/>
                  <rdf:li rdf:resource="http://identifiers.org/sabiork.compound:1930"/>
                  <rdf:li rdf:resource="http://identifiers.org/seed.compound:cpd00070"/>
                </rdf:Bag>
              </bqbiol:is>
            </rdf:Description>
          </rdf:RDF>
        </annotation>
      </species>
      <species metaid="C00469[c]" sboTerm="SBO:0000247" id="C00469[c]" name="Ethanol; Ethyl alcohol; Methylcarbinol" hasOnlySubstanceUnits="true" boundaryCondition="false" constant="false">
        <annotation>
          <rdf:RDF xmlns:rdf="http://www.w3.org/1999/02/22-rdf-syntax-ns#" xmlns:dcterms="http://purl.org/dc/terms/" xmlns:vCard="http://www.w3.org/2001/vcard-rdf/3.0#" xmlns:vCard4="http://www.w3.org/2006/vcard/ns#" xmlns:bqbiol="http://biomodels.net/biology-qualifiers/" xmlns:bqmodel="http://biomodels.net/model-qualifiers/">
            <rdf:Description rdf:about="#C00469[c]">
              <bqbiol:is>
                <rdf:Bag>
                  <rdf:li rdf:resource="http://identifiers.org/CHEBI:16236"/>
                  <rdf:li rdf:resource="http://identifiers.org/bigg.metabolite:etoh"/>
                  <rdf:li rdf:resource="http://identifiers.org/envipath:32de3cf4-e3e6-4168-956e-32fa5ddb0ce1/compound/9fb1fbdf-101b-4b82-a596-d2f52c870e4f"/>
                  <rdf:li rdf:resource="http://identifiers.org/envipath:5882df9c-dae1-4d80-a40e-db4724271456/compound/a4a354fd-5003-4b7b-b11b-f54204aea384"/>
                  <rdf:li rdf:resource="http://identifiers.org/envipath:5882df9c-dae1-4d80-a40e-db4724271456/compound/f89efe7c-1a6a-4d21-b99c-e3e1070a8062"/>
                  <rdf:li rdf:resource="http://identifiers.org/envipath:650babc9-9d68-4b73-9332-11972ca26f7b/compound/56e18a05-c059-433a-94f6-0e26c01b010f"/>
                  <rdf:li rdf:resource="http://identifiers.org/hmdb:HMDB0000108"/>
                  <rdf:li rdf:resource="http://identifiers.org/kegg.drug:D00068"/>
                  <rdf:li rdf:resource="http://identifiers.org/kegg.drug:D06542"/>
                  <rdf:li rdf:resource="http://identifiers.org/metacyc.compound:ETOH"/>
                  <rdf:li rdf:resource="http://identifiers.org/metanetx.chemical:MNXM1108092"/>
                  <rdf:li rdf:resource="http://identifiers.org/reactome:R-ALL-113748"/>
                  <rdf:li rdf:resource="http://identifiers.org/reactome:R-ALL-30203"/>
                  <rdf:li rdf:resource="http://identifiers.org/sabiork.compound:56"/>
                  <rdf:li rdf:resource="http://identifiers.org/seed.compound:cpd00363"/>
                </rdf:Bag>
              </bqbiol:is>
            </rdf:Description>
          </rdf:RDF>
        </annotation>
      </species>
      <species metaid="C00085[c]" sboTerm="SBO:0000247" id="C00085[c]" name="D-Fructose 6-phosphate; D-Fructose 6-phosphoric acid; Neuberg ester" hasOnlySubstanceUnits="true" boundaryCondition="false" constant="false">
        <annotation>
          <rdf:RDF xmlns:rdf="http://www.w3.org/1999/02/22-rdf-syntax-ns#" xmlns:dcterms="http://purl.org/dc/terms/" xmlns:vCard="http://www.w3.org/2001/vcard-rdf/3.0#" xmlns:vCard4="http://www.w3.org/2006/vcard/ns#" xmlns:bqbiol="http://biomodels.net/biology-qualifiers/" xmlns:bqmodel="http://biomodels.net/model-qualifiers/">
            <rdf:Description rdf:about="#C00085[c]">
              <bqbiol:is>
                <rdf:Bag>
                  <rdf:li rdf:resource="http://identifiers.org/CHEBI:16084"/>
                  <rdf:li rdf:resource="http://identifiers.org/CHEBI:57634"/>
                  <rdf:li rdf:resource="http://identifiers.org/CHEBI:61527"/>
                  <rdf:li rdf:resource="http://identifiers.org/CHEBI:61553"/>
                  <rdf:li rdf:resource="http://identifiers.org/bigg.metabolite:f6p"/>
                  <rdf:li rdf:resource="http://identifiers.org/hmdb:HMDB0003971"/>
                  <rdf:li rdf:resource="http://identifiers.org/kegg.compound:C05345"/>
                  <rdf:li rdf:resource="http://identifiers.org/metacyc.compound:CPD-18719"/>
                  <rdf:li rdf:resource="http://identifiers.org/metacyc.compound:FRUCTOSE-6P"/>
                  <rdf:li rdf:resource="http://identifiers.org/metanetx.chemical:MNXM1107898"/>
                  <rdf:li rdf:resource="http://identifiers.org/reactome:R-ALL-29512"/>
                  <rdf:li rdf:resource="http://identifiers.org/sabiork.compound:25"/>
                  <rdf:li rdf:resource="http://identifiers.org/seed.compound:cpd00072"/>
                  <rdf:li rdf:resource="http://identifiers.org/seed.compound:cpd19035"/>
                </rdf:Bag>
              </bqbiol:is>
            </rdf:Description>
          </rdf:RDF>
        </annotation>
      </species>
      <species metaid="C00354[c]" sboTerm="SBO:0000247" id="C00354[c]" name="D-Fructose 1,6-bisphosphate" hasOnlySubstanceUnits="true" boundaryCondition="false" constant="false">
        <annotation>
          <rdf:RDF xmlns:rdf="http://www.w3.org/1999/02/22-rdf-syntax-ns#" xmlns:dcterms="http://purl.org/dc/terms/" xmlns:vCard="http://www.w3.org/2001/vcard-rdf/3.0#" xmlns:vCard4="http://www.w3.org/2006/vcard/ns#" xmlns:bqbiol="http://biomodels.net/biology-qualifiers/" xmlns:bqmodel="http://biomodels.net/model-qualifiers/">
            <rdf:Description rdf:about="#C00354[c]">
              <bqbiol:is>
                <rdf:Bag>
                  <rdf:li rdf:resource="http://identifiers.org/CHEBI:28013"/>
                  <rdf:li rdf:resource="http://identifiers.org/CHEBI:32966"/>
                  <rdf:li rdf:resource="http://identifiers.org/CHEBI:37736"/>
                  <rdf:li rdf:resource="http://identifiers.org/CHEBI:49299"/>
                  <rdf:li rdf:resource="http://identifiers.org/bigg.metabolite:fdp"/>
                  <rdf:li rdf:resource="http://identifiers.org/kegg.compound:C05378"/>
                  <rdf:li rdf:resource="http://identifiers.org/metacyc.compound:FRUCTOSE-16-DIPHOSPHATE"/>
                  <rdf:li rdf:resource="http://identifiers.org/metanetx.chemical:MNXM1106095"/>
                  <rdf:li rdf:resource="http://identifiers.org/reactome:R-ALL-30014"/>
                  <rdf:li rdf:resource="http://identifiers.org/sabiork.compound:1465"/>
                  <rdf:li rdf:resource="http://identifiers.org/sabiork.compound:20960"/>
                  <rdf:li rdf:resource="http://identifiers.org/sabiork.compound:26"/>
                  <rdf:li rdf:resource="http://identifiers.org/seed.compound:cpd00290"/>
                  <rdf:li rdf:resource="http://identifiers.org/seed.compound:cpd19036"/>
                </rdf:Bag>
              </bqbiol:is>
            </rdf:Description>
          </rdf:RDF>
        </annotation>
      </species>
      <species metaid="C00095[c]" sboTerm="SBO:0000247" id="C00095[c]" name="D-Fructose; Levulose; Fruit sugar; D-arabino-Hexulose" hasOnlySubstanceUnits="true" boundaryCondition="false" constant="false">
        <annotation>
          <rdf:RDF xmlns:rdf="http://www.w3.org/1999/02/22-rdf-syntax-ns#" xmlns:dcterms="http://purl.org/dc/terms/" xmlns:vCard="http://www.w3.org/2001/vcard-rdf/3.0#" xmlns:vCard4="http://www.w3.org/2006/vcard/ns#" xmlns:bqbiol="http://biomodels.net/biology-qualifiers/" xmlns:bqmodel="http://biomodels.net/model-qualifiers/">
            <rdf:Description rdf:about="#C00095[c]">
              <bqbiol:is>
                <rdf:Bag>
                  <rdf:li rdf:resource="http://identifiers.org/CHEBI:37721"/>
                  <rdf:li rdf:resource="http://identifiers.org/metacyc.compound:Fructofuranose"/>
[truncated: 5,644,261 more chars]
