# Supplementary material for: Architect: A tool for aiding the reconstruction of high-quality metabolic models through improved enzyme annotation
Source: PLoS Comput Biol. 2022 Sep 8;18(9):e1010452. doi: 10.1371/journal.pcbi.1010452 (PMC9488769; doi:10.1371/journal.pcbi.1010452)
Supplement: S1 Data — Architect models built using BiGG and KEGG reaction definitions are found in the folders named Architect_BiGG and Architect_KEGG respectively, and those built using CarveMe, ModelSEED and PRIAM are similarly found in the folders thus named. Where applicable, additional settings had to be specified as follows. C. elegans models were built using undefined/complete media and ModelSEED’s core template and BiGG’s main reaction database (in the case of CarveMe and Architect-BiGG reconstructions). E. coli and N. meningitidis models were built under specifications of anaerobic and aerobic (respectively) minimal media conditions and with the specification that a gram-negative organism’s sequences had been input. (ZIP) [file pcbi.1010452.s027.zip › CarveMe/Celegans.xml]

<?xml version="1.0" encoding="UTF-8"?>
<sbml xmlns="http://www.sbml.org/sbml/level3/version1/core" level="3" version="1">
  <model id="CELE_LI_protein">
    <notes>
      <html xmlns="http://www.w3.org/1999/xhtml">
        <p>Description: This model was built with CarveMe version 1.2.2</p>
      </html>
    </notes>
    <listOfCompartments>
      <compartment id="C_c" name="cytosol" size="1" constant="true"/>
      <compartment id="C_p" name="periplasm" size="1" constant="true"/>
      <compartment id="C_e" name="extracellular space" size="1" constant="true"/>
    </listOfCompartments>
    <listOfSpecies>
      <species id="M_10fthf_c" name="10-Formyltetrahydrofolate" compartment="C_c" hasOnlySubstanceUnits="true" boundaryCondition="false" constant="false">
        <notes>
          <html xmlns="http://www.w3.org/1999/xhtml">
            <p>FORMULA: C20H21N7O7</p>
            <p>BioCyc: META:10-FORMYL-THF</p>
            <p>SEED Compound: cpd00201</p>
            <p>UniPathway Compound: UPC00234</p>
            <p>KEGG Compound: C00234</p>
            <p>BioPath Molecule: 10-Formyl-5,6,7,8-tetrahydrofolate</p>
            <p>MetaNetX (MNX) Chemical: MNXM237</p>
            <p>Reactome: 419151;5389850</p>
            <p>Human Metabolome Database: HMDB00972</p>
          </html>
        </notes>
      </species>
      <species id="M_adp_c" name="ADP" compartment="C_c" hasOnlySubstanceUnits="true" boundaryCondition="false" constant="false">
        <notes>
          <html xmlns="http://www.w3.org/1999/xhtml">
            <p>FORMULA: C10H12N5O10P2</p>
            <p>BioCyc: META:ADP;META:ADP-GROUP</p>
            <p>SEED Compound: cpd00008</p>
            <p>UniPathway Compound: UPC00008</p>
            <p>KEGG Compound: C00008;G11113</p>
            <p>BioPath Molecule: Adenosine-5-prime-diphosphate</p>
            <p>MetaNetX (MNX) Chemical: MNXM7</p>
            <p>Reactome: 113581;113582;114565;211606;29370;5632457</p>
            <p>Human Metabolome Database: HMDB01341</p>
          </html>
        </notes>
      </species>
      <species id="M_atp_c" name="ATP" compartment="C_c" hasOnlySubstanceUnits="true" boundaryCondition="false" constant="false">
        <notes>
          <html xmlns="http://www.w3.org/1999/xhtml">
            <p>FORMULA: C10H12N5O13P3</p>
            <p>BioCyc: META:ATP</p>
            <p>SEED Compound: cpd00002</p>
            <p>UniPathway Compound: UPC00002</p>
            <p>KEGG Compound: C00002;D08646</p>
            <p>BioPath Molecule: Adenosine-5-prime-triphosphate</p>
            <p>MetaNetX (MNX) Chemical: MNXM3</p>
            <p>Reactome: 211579;389573</p>
            <p>Human Metabolome Database: HMDB00538</p>
          </html>
        </notes>
      </species>
      <species id="M_glu__L_c" name="L-Glutamate" compartment="C_c" hasOnlySubstanceUnits="true" boundaryCondition="false" constant="false">
        <notes>
          <html xmlns="http://www.w3.org/1999/xhtml">
            <p>FORMULA: C5H8NO4</p>
            <p>BioCyc: META:GLT</p>
            <p>SEED Compound: cpd00023</p>
            <p>UniPathway Compound: UPC00025</p>
            <p>KEGG Compound: C00025;D00007</p>
            <p>BioPath Molecule: L-Glutamate</p>
            <p>MetaNetX (MNX) Chemical: MNXM89557</p>
            <p>Reactome: 113552;29404;428614</p>
            <p>Human Metabolome Database: HMDB00148</p>
          </html>
        </notes>
      </species>
      <species id="M_pi_c" name="Phosphate" compartment="C_c" hasOnlySubstanceUnits="true" boundaryCondition="false" constant="false">
        <notes>
          <html xmlns="http://www.w3.org/1999/xhtml">
            <p>FORMULA: HPO4;HO4P</p>
            <p>BioCyc: META:CPD-16459;META:PHOSPHATE-GROUP;META:Pi</p>
            <p>SEED Compound: cpd00009</p>
            <p>UniPathway Compound: UPC00009</p>
            <p>UM-BBD: c0693</p>
            <p>KEGG Compound: C00009;D05467</p>
            <p>BioPath Molecule: Phosphate;Phosphate_(protonated)</p>
            <p>MetaNetX (MNX) Chemical: MNXM9</p>
            <p>Reactome: 109277;113548;113551</p>
            <p>Human Metabolome Database: HMDB00973;HMDB01429;HMDB02105;HMDB02142;HMDB05947</p>
          </html>
        </notes>
      </species>
      <species id="M_h2o_c" name="H2O" compartment="C_c" hasOnlySubstanceUnits="true" boundaryCondition="false" constant="false">
        <notes>
          <html xmlns="http://www.w3.org/1999/xhtml">
            <p>FORMULA: H2O</p>
            <p>BioCyc: META:CPD-15815;META:HYDROXYL-GROUP;META:OH;META:OXONIUM;META:WATER</p>
            <p>SEED Compound: cpd00001;cpd15275</p>
            <p>UniPathway Compound: UPC00001;UPC01328</p>
            <p>KEGG Compound: C00001;C01328;D00001;D03703;D06322</p>
            <p>BioPath Molecule: OH-;Water</p>
            <p>MetaNetX (MNX) Chemical: MNXM2</p>
            <p>Reactome: 109276;113518;113519;113521;141343;1605715;189422;2022884;29356;351603;5668574</p>
            <p>Human Metabolome Database: HMDB01039;HMDB02111</p>
          </html>
        </notes>
      </species>
      <species id="M_ppal_c" name="Propanal" compartment="C_c" hasOnlySubstanceUnits="true" boundaryCondition="false" constant="false">
        <notes>
          <html xmlns="http://www.w3.org/1999/xhtml">
            <p>FORMULA: C3H6O</p>
            <p>BioCyc: META:CPD-665</p>
            <p>SEED Compound: cpd00371</p>
            <p>UM-BBD: c0207</p>
            <p>KEGG Compound: C00479</p>
            <p>MetaNetX (MNX) Chemical: MNXM821</p>
            <p>Human Metabolome Database: HMDB03366</p>
          </html>
        </notes>
      </species>
      <species id="M_12ppd__S_e" name="(S)-Propane-1,2-diol" compartment="C_e" hasOnlySubstanceUnits="true" boundaryCondition="false" constant="false">
        <notes>
          <html xmlns="http://www.w3.org/1999/xhtml">
            <p>FORMULA: C3H8O2</p>
            <p>KEGG Compound: C02917</p>
            <p>BioCyc: META:PROPANE-1-2-DIOL</p>
            <p>Human Metabolome Database: HMDB06213</p>
            <p>MetaNetX (MNX) Chemical: MNXM1255</p>
          </html>
        </notes>
      </species>
      <species id="M_12ppd__S_p" name="(S)-Propane-1,2-diol" compartment="C_p" hasOnlySubstanceUnits="true" boundaryCondition="false" constant="false">
        <notes>
          <html xmlns="http://www.w3.org/1999/xhtml">
            <p>FORMULA: C3H8O2</p>
            <p>KEGG Compound: C02917</p>
            <p>BioCyc: META:PROPANE-1-2-DIOL</p>
            <p>Human Metabolome Database: HMDB06213</p>
            <p>MetaNetX (MNX) Chemical: MNXM1255</p>
          </html>
        </notes>
      </species>
      <species id="M_12ppd__S_c" name="(S)-Propane-1,2-diol" compartment="C_c" hasOnlySubstanceUnits="true" boundaryCondition="false" constant="false">
        <notes>
          <html xmlns="http://www.w3.org/1999/xhtml">
            <p>FORMULA: C3H8O2</p>
            <p>KEGG Compound: C02917</p>
            <p>BioCyc: META:PROPANE-1-2-DIOL</p>
            <p>Human Metabolome Database: HMDB06213</p>
            <p>MetaNetX (MNX) Chemical: MNXM1255</p>
          </html>
        </notes>
      </species>
      <species id="M_glc__D_c" name="D-Glucose" compartment="C_c" hasOnlySubstanceUnits="true" boundaryCondition="false" constant="false">
        <notes>
          <html xmlns="http://www.w3.org/1999/xhtml">
            <p>FORMULA: C6H12O6</p>
            <p>BioCyc: META:Glucopyranose</p>
            <p>UniPathway Compound: UPC00031</p>
            <p>UM-BBD: c1564</p>
            <p>KEGG Compound: C00031;D00009</p>
            <p>MetaNetX (MNX) Chemical: MNXM41</p>
            <p>Human Metabolome Database: HMDB00122;HMDB06564</p>
          </html>
        </notes>
      </species>
      <species id="M_glc__D_e" name="D-Glucose" compartment="C_e" hasOnlySubstanceUnits="true" boundaryCondition="false" constant="false">
        <notes>
          <html xmlns="http://www.w3.org/1999/xhtml">
            <p>FORMULA: C6H12O6</p>
            <p>BioCyc: META:Glucopyranose</p>
            <p>UniPathway Compound: UPC00031</p>
            <p>UM-BBD: c1564</p>
            <p>KEGG Compound: C00031;D00009</p>
            <p>MetaNetX (MNX) Chemical: MNXM41</p>
            <p>Human Metabolome Database: HMDB00122;HMDB06564</p>
          </html>
        </notes>
      </species>
      <species id="M_h2o_e" name="H2O" compartment="C_e" hasOnlySubstanceUnits="true" boundaryCondition="false" constant="false">
        <notes>
          <html xmlns="http://www.w3.org/1999/xhtml">
            <p>FORMULA: H2O</p>
            <p>BioCyc: META:CPD-15815;META:HYDROXYL-GROUP;META:OH;META:OXONIUM;META:WATER</p>
            <p>SEED Compound: cpd00001;cpd15275</p>
            <p>UniPathway Compound: UPC00001;UPC01328</p>
            <p>KEGG Compound: C00001;C01328;D00001;D03703;D06322</p>
            <p>BioPath Molecule: OH-;Water</p>
            <p>MetaNetX (MNX) Chemical: MNXM2</p>
            <p>Reactome: 109276;113518;113519;113521;141343;1605715;189422;2022884;29356;351603;5668574</p>
            <p>Human Metabolome Database: HMDB01039;HMDB02111</p>
          </html>
        </notes>
      </species>
      <species id="M_h2o2_c" name="Hydrogen peroxide" compartment="C_c" hasOnlySubstanceUnits="true" boundaryCondition="false" constant="false">
        <notes>
          <html xmlns="http://www.w3.org/1999/xhtml">
            <p>FORMULA: H2O2</p>
            <p>BioCyc: META:HYDROGEN-PEROXIDE</p>
            <p>SEED Compound: cpd00025</p>
            <p>UniPathway Compound: UPC00027</p>
            <p>KEGG Compound: C00027;D00008</p>
            <p>BioPath Molecule: Hydrogen_peroxide</p>
            <p>MetaNetX (MNX) Chemical: MNXM22</p>
            <p>Reactome: 113575;1614617;189481;29408;351629</p>
            <p>Human Metabolome Database: HMDB03125;HMDB06491</p>
          </html>
        </notes>
      </species>
      <species id="M_nh4_c" name="Ammonium" compartment="C_c" hasOnlySubstanceUnits="true" boundaryCondition="false" constant="false">
        <notes>
          <html xmlns="http://www.w3.org/1999/xhtml">
            <p>FORMULA: H4N;NH4</p>
            <p>SEED Compound: cpd00013</p>
            <p>MetaNetX (MNX) Chemical: MNXM84</p>
          </html>
        </notes>
      </species>
      <species id="M_o2_c" name="O2" compartment="C_c" hasOnlySubstanceUnits="true" boundaryCondition="false" constant="false">
        <notes>
          <html xmlns="http://www.w3.org/1999/xhtml">
            <p>FORMULA: O2</p>
            <p>BioCyc: META:OXYGEN-MOLECULE</p>
            <p>SEED Compound: cpd00007</p>
            <p>UniPathway Compound: UPC00007</p>
            <p>KEGG Compound: C00007;D00003</p>
            <p>BioPath Molecule: Oxygen</p>
            <p>MetaNetX (MNX) Chemical: MNXM4</p>
            <p>Reactome: 113533;113534;113535;113685;1236709;189461;29368;351593;352327;5668566</p>
            <p>Human Metabolome Database: HMDB01377</p>
          </html>
        </notes>
      </species>
      <species id="M_h_c" name="H+" compartment="C_c" hasOnlySubstanceUnits="true" boundaryCondition="false" constant="false">
        <notes>
          <html xmlns="http://www.w3.org/1999/xhtml">
            <p>FORMULA: H</p>
            <p>BioCyc: META:PROTON</p>
            <p>SEED Compound: cpd00067</p>
            <p>UniPathway Compound: UPC00080</p>
            <p>KEGG Compound: C00080</p>
            <p>BioPath Molecule: Proton</p>
            <p>MetaNetX (MNX) Chemical: MNXM1</p>
            <p>Reactome: 113529;1470067;156540;163953;193465;194688;2000349;2872447;351626;372511;374900;425969;425978;425999;427899;428040;428548;5668577;70106;74722</p>
            <p>Human Metabolome Database: HMDB59597</p>
          </html>
        </notes>
      </species>
      <species id="M_udp_c" name="UDP" compartment="C_c" hasOnlySubstanceUnits="true" boundaryCondition="false" constant="false">
        <notes>
          <html xmlns="http://www.w3.org/1999/xhtml">
            <p>FORMULA: C9H11N2O12P2</p>
            <p>BioCyc: META:UDP;META:UDP-GROUP</p>
            <p>SEED Compound: cpd00014</p>
            <p>UniPathway Compound: UPC00015</p>
            <p>KEGG Compound: C00015;G10619</p>
            <p>BioPath Molecule: Uridine-5-prime-diphosphate</p>
            <p>MetaNetX (MNX) Chemical: MNXM17</p>
            <p>Reactome: 110096;111814;158602;205687</p>
            <p>Human Metabolome Database: HMDB00295</p>
          </html>
        </notes>
      </species>
      <species id="M_udpg_c" name="UDPglucose" compartment="C_c" hasOnlySubstanceUnits="true" boundaryCondition="false" constant="false">
        <notes>
          <html xmlns="http://www.w3.org/1999/xhtml">
            <p>FORMULA: C15H22N2O17P2</p>
            <p>BioCyc: META:CPD-12575</p>
            <p>SEED Compound: cpd00026</p>
            <p>UniPathway Compound: UPC00029</p>
            <p>KEGG Compound: C00029;G10608</p>
            <p>BioPath Molecule: UDP-D-Glucose</p>
            <p>MetaNetX (MNX) Chemical: MNXM52</p>
            <p>Reactome: 173594;29410;744227</p>
            <p>Human Metabolome Database: HMDB60079</p>
          </html>
        </notes>
      </species>
      <species id="M_nad_c" name="Nicotinamide adenine dinucleotide" compartment="C_c" hasOnlySubstanceUnits="true" boundaryCondition="false" constant="false">
        <notes>
          <html xmlns="http://www.w3.org/1999/xhtml">
            <p>FORMULA: C21H26N7O14P2</p>
            <p>BioCyc: META:CPD-16008;META:NAD</p>
            <p>MetaNetX (MNX) Chemical: MNXM8</p>
            <p>UniPathway Compound: UPC00003</p>
            <p>KEGG Compound: C00003;D00002</p>
            <p>BioPath Molecule: NAD</p>
            <p>SEED Compound: cpd00003</p>
            <p>Human Metabolome Database: HMDB00902</p>
          </html>
        </notes>
      </species>
      <species id="M_nadh_c" name="Nicotinamide adenine dinucleotide - reduced" compartment="C_c" hasOnlySubstanceUnits="true" boundaryCondition="false" constant="false">
        <notes>
          <html xmlns="http://www.w3.org/1999/xhtml">
            <p>FORMULA: C21H27N7O14P2</p>
            <p>BioCyc: META:NADH</p>
            <p>SEED Compound: cpd00004</p>
            <p>UniPathway Compound: UPC00004</p>
            <p>KEGG Compound: C00004</p>
            <p>BioPath Molecule: NADH</p>
            <p>MetaNetX (MNX) Chemical: MNXM10</p>
            <p>Reactome: 192305;194697;29362;73473</p>
            <p>Human Metabolome Database: HMDB01487</p>
          </html>
        </notes>
      </species>
      <species id="M_coa_c" name="Coenzyme A" compartment="C_c" hasOnlySubstanceUnits="true" boundaryCondition="false" constant="false">
        <notes>
          <html xmlns="http://www.w3.org/1999/xhtml">
            <p>FORMULA: C21H32N7O16P3S</p>
            <p>BioCyc: META:CO-A;META:COA-GROUP</p>
            <p>SEED Compound: cpd00010</p>
            <p>UniPathway Compound: UPC00010</p>
            <p>UM-BBD: c0919</p>
            <p>KEGG Compound: C00010</p>
            <p>BioPath Molecule: CoA-SH</p>
            <p>MetaNetX (MNX) Chemical: MNXM12</p>
            <p>Reactome: 162743;193514;2485002;29374;5490263;76194</p>
            <p>Human Metabolome Database: HMDB01423</p>
          </html>
        </notes>
      </species>
      <species id="M_nadp_c" name="Nicotinamide adenine dinucleotide phosphate" compartment="C_c" hasOnlySubstanceUnits="true" boundaryCondition="false" constant="false">
        <notes>
          <html xmlns="http://www.w3.org/1999/xhtml">
            <p>FORMULA: C21H25N7O17P3</p>
            <p>BioCyc: META:CPD-16007;META:NADP;META:NAD-P-OR-NOP</p>
            <p>SEED Compound: cpd00006</p>
            <p>UniPathway Compound: UPC00006</p>
            <p>KEGG Compound: C00006</p>
            <p>BioPath Molecule: NADP</p>
            <p>MetaNetX (MNX) Chemical: MNXM5</p>
            <p>Reactome: 113563;113564;194668;2000348;29366;351628;389556;5623650</p>
            <p>Human Metabolome Database: HMDB00217</p>
          </html>
        </notes>
      </species>
      <species id="M_nadph_c" name="Nicotinamide adenine dinucleotide phosphate - reduced" compartment="C_c" hasOnlySubstanceUnits="true" boundaryCondition="false" constant="false">
        <notes>
          <html xmlns="http://www.w3.org/1999/xhtml">
            <p>FORMULA: C21H26N7O17P3</p>
            <p>BioCyc: META:NADH-P-OR-NOP;META:NADPH</p>
            <p>SEED Compound: cpd00005</p>
            <p>UniPathway Compound: UPC00005</p>
            <p>KEGG Compound: C00005</p>
            <p>BioPath Molecule: NADPH</p>
            <p>MetaNetX (MNX) Chemical: MNXM6</p>
            <p>Reactome: 113600;113601;113602;194725;2000347;29364;351627;5623644</p>
            <p>Human Metabolome Database: HMDB00221;HMDB00799;HMDB06341</p>
          </html>
        </notes>
      </species>
      <species id="M_h_p" name="H+" compartment="C_p" hasOnlySubstanceUnits="true" boundaryCondition="false" constant="false">
        <notes>
          <html xmlns="http://www.w3.org/1999/xhtml">
            <p>FORMULA: H</p>
            <p>BioCyc: META:PROTON</p>
            <p>SEED Compound: cpd00067</p>
            <p>UniPathway Compound: UPC00080</p>
            <p>KEGG Compound: C00080</p>
            <p>BioPath Molecule: Proton</p>
            <p>MetaNetX (MNX) Chemical: MNXM1</p>
            <p>Reactome: 113529;1470067;156540;163953;193465;194688;2000349;2872447;351626;372511;374900;425969;425978;425999;427899;428040;428548;5668577;70106;74722</p>
            <p>Human Metabolome Database: HMDB59597</p>
          </html>
        </notes>
      </species>
      <species id="M_23dhmb_c" name="(R)-2,3-Dihydroxy-3-methylbutanoate" compartment="C_c" hasOnlySubstanceUnits="true" boundaryCondition="false" constant="false">
        <notes>
          <html xmlns="http://www.w3.org/1999/xhtml">
            <p>FORMULA: C5H9O4</p>
            <p>BioCyc: META:CPD-13357</p>
            <p>Human Metabolome Database: HMDB12141</p>
            <p>SEED Compound: cpd02498</p>
            <p>UniPathway Compound: UPC04272</p>
            <p>KEGG Compound: C04272</p>
            <p>BioPath Molecule: 2,3-Dihydroxyisovalerate</p>
            <p>MetaNetX (MNX) Chemical: MNXM114097</p>
            <p>LipidMaps: LMFA01050453</p>
          </html>
        </notes>
      </species>
      <species id="M_23dhmp_c" name="(R)-2,3-Dihydroxy-3-methylpentanoate" compartment="C_c" hasOnlySubstanceUnits="true" boundaryCondition="false" constant="false">
        <notes>
          <html xmlns="http://www.w3.org/1999/xhtml">
            <p>FORMULA: C6H11O4</p>
            <p>BioCyc: META:1-KETO-2-METHYLVALERATE</p>
            <p>Human Metabolome Database: HMDB12140</p>
            <p>SEED Compound: cpd02535</p>
            <p>UniPathway Compound: UPC06007</p>
            <p>KEGG Compound: C04104;C06007</p>
            <p>BioPath Molecule: 2,3-Dihydroxy-3-methylvalerate</p>
            <p>MetaNetX (MNX) Chemical: MNXM1202</p>
            <p>LipidMaps: LMFA01050452;LMFA01050469</p>
          </html>
        </notes>
      </species>
      <species id="M_dkmpp_c" name="2,3-diketo-5-methylthio-1-phosphopentane" compartment="C_c" hasOnlySubstanceUnits="true" boundaryCondition="false" constant="false">
        <notes>
          <html xmlns="http://www.w3.org/1999/xhtml">
            <p>FORMULA: C6H9O6PS</p>
            <p>MetaNetX (MNX) Chemical: MNXM91105</p>
          </html>
        </notes>
      </species>
      <species id="M_h2o_p" name="H2O" compartment="C_p" hasOnlySubstanceUnits="true" boundaryCondition="false" constant="false">
        <notes>
          <html xmlns="http://www.w3.org/1999/xhtml">
            <p>FORMULA: H2O</p>
            <p>BioCyc: META:CPD-15815;META:HYDROXYL-GROUP;META:OH;META:OXONIUM;META:WATER</p>
            <p>SEED Compound: cpd00001;cpd15275</p>
            <p>UniPathway Compound: UPC00001;UPC01328</p>
            <p>KEGG Compound: C00001;C01328;D00001;D03703;D06322</p>
            <p>BioPath Molecule: OH-;Water</p>
            <p>MetaNetX (MNX) Chemical: MNXM2</p>
            <p>Reactome: 109276;113518;113519;113521;141343;1605715;189422;2022884;29356;351603;5668574</p>
            <p>Human Metabolome Database: HMDB01039;HMDB02111</p>
          </html>
        </notes>
      </species>
      <species id="M_26dap__M_e" name="Meso-2,6-Diaminoheptanedioate" compartment="C_e" hasOnlySubstanceUnits="true" boundaryCondition="false" constant="false">
        <notes>
          <html xmlns="http://www.w3.org/1999/xhtml">
            <p>FORMULA: C7H14N2O4</p>
            <p>BioCyc: META:MESO-DIAMINOPIMELATE</p>
            <p>SEED Compound: cpd00516</p>
            <p>UniPathway Compound: UPC00680</p>
            <p>KEGG Compound: C00680</p>
            <p>BioPath Molecule: meso-2,6-Diaminoheptanedioate</p>
            <p>MetaNetX (MNX) Chemical: MNXM529</p>
          </html>
        </notes>
      </species>
      <species id="M_26dap__M_p" name="Meso-2,6-Diaminoheptanedioate" compartment="C_p" hasOnlySubstanceUnits="true" boundaryCondition="false" constant="false">
        <notes>
          <html xmlns="http://www.w3.org/1999/xhtml">
            <p>FORMULA: C7H14N2O4</p>
            <p>BioCyc: META:MESO-DIAMINOPIMELATE</p>
            <p>SEED Compound: cpd00516</p>
            <p>UniPathway Compound: UPC00680</p>
            <p>KEGG Compound: C00680</p>
            <p>BioPath Molecule: meso-2,6-Diaminoheptanedioate</p>
            <p>MetaNetX (MNX) Chemical: MNXM529</p>
          </html>
        </notes>
      </species>
      <species id="M_2tdec7eg3p_c" name="2-tetradec-7-enoyl-sn-glycerol 3-phosphate" compartment="C_c" hasOnlySubstanceUnits="true" boundaryCondition="false" constant="false">
        <notes>
          <html xmlns="http://www.w3.org/1999/xhtml">
            <p>FORMULA: C17H32O7P1</p>
            <p>SEED Compound: cpd15362</p>
            <p>MetaNetX (MNX) Chemical: MNXM5490</p>
          </html>
        </notes>
      </species>
      <species id="M_2tdec7eg3p_p" name="2-tetradec-7-enoyl-sn-glycerol 3-phosphate" compartment="C_p" hasOnlySubstanceUnits="true" boundaryCondition="false" constant="false">
        <notes>
          <html xmlns="http://www.w3.org/1999/xhtml">
            <p>FORMULA: C17H32O7P1</p>
            <p>SEED Compound: cpd15362</p>
            <p>MetaNetX (MNX) Chemical: MNXM5490</p>
          </html>
        </notes>
      </species>
      <species id="M_2hdec9eg3p_c" name="2-hexadec-9-enoyl-sn-glycerol 3-phosphate" compartment="C_c" hasOnlySubstanceUnits="true" boundaryCondition="false" constant="false">
        <notes>
          <html xmlns="http://www.w3.org/1999/xhtml">
            <p>FORMULA: C19H36O7P1</p>
            <p>SEED Compound: cpd15354</p>
            <p>MetaNetX (MNX) Chemical: MNXM5464</p>
          </html>
        </notes>
      </species>
      <species id="M_2hdec9eg3p_p" name="2-hexadec-9-enoyl-sn-glycerol 3-phosphate" compartment="C_p" hasOnlySubstanceUnits="true" boundaryCondition="false" constant="false">
        <notes>
          <html xmlns="http://www.w3.org/1999/xhtml">
            <p>FORMULA: C19H36O7P1</p>
            <p>SEED Compound: cpd15354</p>
            <p>MetaNetX (MNX) Chemical: MNXM5464</p>
          </html>
        </notes>
      </species>
      <species id="M_2agpe120_c" name="2-Acyl-sn-glycero-3-phosphoethanolamine (n-C12:0)" compartment="C_c" hasOnlySubstanceUnits="true" boundaryCondition="false" constant="false">
        <notes>
          <html xmlns="http://www.w3.org/1999/xhtml">
            <p>FORMULA: C17H36NO7P1</p>
            <p>BioCyc: META:CPD0-2178</p>
            <p>MetaNetX (MNX) Chemical: MNXM34808</p>
          </html>
        </notes>
      </species>
      <species id="M_2agpe120_p" name="2-Acyl-sn-glycero-3-phosphoethanolamine (n-C12:0)" compartment="C_p" hasOnlySubstanceUnits="true" boundaryCondition="false" constant="false">
        <notes>
          <html xmlns="http://www.w3.org/1999/xhtml">
            <p>FORMULA: C17H36NO7P1</p>
            <p>BioCyc: META:CPD0-2178</p>
            <p>MetaNetX (MNX) Chemical: MNXM34808</p>
          </html>
        </notes>
      </species>
      <species id="M_2agpe140_c" name="2-Acyl-sn-glycero-3-phosphoethanolamine (n-C14:0)" compartment="C_c" hasOnlySubstanceUnits="true" boundaryCondition="false" constant="false">
        <notes>
          <html xmlns="http://www.w3.org/1999/xhtml">
            <p>FORMULA: C19H40NO7P1</p>
            <p>Human Metabolome Database: HMDB11470</p>
            <p>BioCyc: META:CPD0-2165</p>
            <p>LipidMaps: LMGP02050033</p>
            <p>MetaNetX (MNX) Chemical: MNXM34809</p>
          </html>
        </notes>
      </species>
      <species id="M_2agpe140_p" name="2-Acyl-sn-glycero-3-phosphoethanolamine (n-C14:0)" compartment="C_p" hasOnlySubstanceUnits="true" boundaryCondition="false" constant="false">
        <notes>
          <html xmlns="http://www.w3.org/1999/xhtml">
            <p>FORMULA: C19H40NO7P1</p>
            <p>Human Metabolome Database: HMDB11470</p>
            <p>BioCyc: META:CPD0-2165</p>
            <p>LipidMaps: LMGP02050033</p>
            <p>MetaNetX (MNX) Chemical: MNXM34809</p>
          </html>
        </notes>
      </species>
      <species id="M_2agpe141_c" name="2-Acyl-sn-glycero-3-phosphoethanolamine (n-C14:1)" compartment="C_c" hasOnlySubstanceUnits="true" boundaryCondition="false" constant="false">
        <notes>
          <html xmlns="http://www.w3.org/1999/xhtml">
            <p>FORMULA: C19H38NO7P1</p>
            <p>MetaNetX (MNX) Chemical: MNXM3447</p>
          </html>
        </notes>
      </species>
      <species id="M_2agpe141_p" name="2-Acyl-sn-glycero-3-phosphoethanolamine (n-C14:1)" compartment="C_p" hasOnlySubstanceUnits="true" boundaryCondition="false" constant="false">
        <notes>
          <html xmlns="http://www.w3.org/1999/xhtml">
            <p>FORMULA: C19H38NO7P1</p>
            <p>MetaNetX (MNX) Chemical: MNXM3447</p>
          </html>
        </notes>
      </species>
      <species id="M_2agpe160_c" name="2-Acyl-sn-glycero-3-phosphoethanolamine (n-C16:0)" compartment="C_c" hasOnlySubstanceUnits="true" boundaryCondition="false" constant="false">
        <notes>
          <html xmlns="http://www.w3.org/1999/xhtml">
            <p>FORMULA: C21H44NO7P1</p>
            <p>Human Metabolome Database: HMDB11473</p>
            <p>MetaNetX (MNX) Chemical: MNXM34810</p>
            <p>LipidMaps: LMGP02050036</p>
            <p>SEED Compound: cpd15339</p>
            <p>BioCyc: META:CPD0-2177</p>
          </html>
        </notes>
      </species>
      <species id="M_2agpe160_p" name="2-Acyl-sn-glycero-3-phosphoethanolamine (n-C16:0)" compartment="C_p" hasOnlySubstanceUnits="true" boundaryCondition="false" constant="false">
        <notes>
          <html xmlns="http://www.w3.org/1999/xhtml">
            <p>FORMULA: C21H44NO7P1</p>
            <p>Human Metabolome Database: HMDB11473</p>
            <p>MetaNetX (MNX) Chemical: MNXM34810</p>
            <p>LipidMaps: LMGP02050036</p>
            <p>SEED Compound: cpd15339</p>
            <p>BioCyc: META:CPD0-2177</p>
          </html>
        </notes>
      </species>
      <species id="M_2agpe161_c" name="2-Acyl-sn-glycero-3-phosphoethanolamine (n-C16:1)" compartment="C_c" hasOnlySubstanceUnits="true" boundaryCondition="false" constant="false">
        <notes>
          <html xmlns="http://www.w3.org/1999/xhtml">
            <p>FORMULA: C21H42NO7P1</p>
            <p>MetaNetX (MNX) Chemical: MNXM3448</p>
          </html>
        </notes>
      </species>
      <species id="M_2agpe161_p" name="2-Acyl-sn-glycero-3-phosphoethanolamine (n-C16:1)" compartment="C_p" hasOnlySubstanceUnits="true" boundaryCondition="false" constant="false">
        <notes>
          <html xmlns="http://www.w3.org/1999/xhtml">
            <p>FORMULA: C21H42NO7P1</p>
            <p>MetaNetX (MNX) Chemical: MNXM3448</p>
          </html>
        </notes>
      </species>
      <species id="M_2agpe180_c" name="2-Acyl-sn-glycero-3-phosphoethanolamine (n-C18:0)" compartment="C_c" hasOnlySubstanceUnits="true" boundaryCondition="false" constant="false">
        <notes>
          <html xmlns="http://www.w3.org/1999/xhtml">
            <p>FORMULA: C23H48NO7P1</p>
            <p>Human Metabolome Database: HMDB11129</p>
            <p>BioCyc: META:CPD0-2223</p>
            <p>LipidMaps: LMGP02050038</p>
            <p>MetaNetX (MNX) Chemical: MNXM34811</p>
            <p>SEED Compound: cpd15341</p>
          </html>
        </notes>
      </species>
      <species id="M_2agpe180_p" name="2-Acyl-sn-glycero-3-phosphoethanolamine (n-C18:0)" compartment="C_p" hasOnlySubstanceUnits="true" boundaryCondition="false" constant="false">
        <notes>
          <html xmlns="http://www.w3.org/1999/xhtml">
            <p>FORMULA: C23H48NO7P1</p>
            <p>Human Metabolome Database: HMDB11129</p>
            <p>BioCyc: META:CPD0-2223</p>
            <p>LipidMaps: LMGP02050038</p>
            <p>MetaNetX (MNX) Chemical: MNXM34811</p>
            <p>SEED Compound: cpd15341</p>
          </html>
        </notes>
      </species>
      <species id="M_2agpe181_c" name="2-Acyl-sn-glycero-3-phosphoethanolamine (n-C18:1)" compartment="C_c" hasOnlySubstanceUnits="true" boundaryCondition="false" constant="false">
        <notes>
          <html xmlns="http://www.w3.org/1999/xhtml">
            <p>FORMULA: C23H46NO7P1</p>
            <p>MetaNetX (MNX) Chemical: MNXM3449</p>
          </html>
        </notes>
      </species>
      <species id="M_2agpe181_p" name="2-Acyl-sn-glycero-3-phosphoethanolamine (n-C18:1)" compartment="C_p" hasOnlySubstanceUnits="true" boundaryCondition="false" constant="false">
        <notes>
          <html xmlns="http://www.w3.org/1999/xhtml">
            <p>FORMULA: C23H46NO7P1</p>
            <p>MetaNetX (MNX) Chemical: MNXM3449</p>
          </html>
        </notes>
      </species>
      <species id="M_amp_c" name="AMP" compartment="C_c" hasOnlySubstanceUnits="true" boundaryCondition="false" constant="false">
        <notes>
          <html xmlns="http://www.w3.org/1999/xhtml">
            <p>FORMULA: C10H12N5O7P</p>
            <p>BioCyc: META:AMP;META:AMP-GROUP;META:CPD0-1139</p>
            <p>SEED Compound: cpd00018</p>
            <p>UniPathway Compound: UPC00020</p>
            <p>KEGG Compound: C00020;D02769;D06299</p>
            <p>BioPath Molecule: Adenosine-5-prime-phosphate</p>
            <p>MetaNetX (MNX) Chemical: MNXM14</p>
            <p>Reactome: 164121;389620</p>
            <p>Human Metabolome Database: HMDB00045</p>
          </html>
        </notes>
      </species>
      <species id="M_ddca_c" name="Dodecanoate (n-C12:0)" compartment="C_c" hasOnlySubstanceUnits="true" boundaryCondition="false" constant="false">
        <notes>
          <html xmlns="http://www.w3.org/1999/xhtml">
            <p>FORMULA: C12H23O2</p>
            <p>BioCyc: META:DODECANOATE</p>
            <p>Human Metabolome Database: HMDB00638</p>
            <p>SEED Compound: cpd01741</p>
            <p>UM-BBD: c0566</p>
            <p>KEGG Compound: C02679;D10714</p>
            <p>MetaNetX (MNX) Chemical: MNXM402</p>
            <p>Reactome: 33549</p>
            <p>LipidMaps: LMFA01010012</p>
          </html>
        </notes>
      </species>
      <species id="M_pe120_c" name="Phosphatidylethanolamine (didodecanoyl, n-C12:0)" compartment="C_c" hasOnlySubstanceUnits="true" boundaryCondition="false" constant="false">
        <notes>
          <html xmlns="http://www.w3.org/1999/xhtml">
            <p>FORMULA: C29H58N1O8P1</p>
            <p>BioCyc: META:CPD-17088</p>
            <p>LipidMaps: LMGP02010098</p>
            <p>SEED Compound: cpd15528</p>
            <p>MetaNetX (MNX) Chemical: MNXM71176</p>
          </html>
        </notes>
      </species>
      <species id="M_ppi_c" name="Diphosphate" compartment="C_c" hasOnlySubstanceUnits="true" boundaryCondition="false" constant="false">
        <notes>
          <html xmlns="http://www.w3.org/1999/xhtml">
            <p>FORMULA: HO7P2;P2HO7</p>
            <p>BioCyc: META:PPI;META:PYROPHOSPHATE-GROUP</p>
            <p>SEED Compound: cpd00012</p>
            <p>UniPathway Compound: UPC00013</p>
            <p>KEGG Compound: C00013</p>
            <p>BioPath Molecule: Pyrophosphate;Pyrophosphate_(protonated)</p>
            <p>MetaNetX (MNX) Chemical: MNXM11</p>
            <p>Reactome: 111294;113541;113542;159450;2046049;389593</p>
            <p>Human Metabolome Database: HMDB00250</p>
          </html>
        </notes>
      </species>
      <species id="M_pe140_c" name="Phosphatidylethanolamine (ditetradecanoyl, n-C14:0)" compartment="C_c" hasOnlySubstanceUnits="true" boundaryCondition="false" constant="false">
        <notes>
          <html xmlns="http://www.w3.org/1999/xhtml">
            <p>FORMULA: C33H66N1O8P1</p>
            <p>MetaNetX (MNX) Chemical: MNXM71241</p>
            <p>Human Metabolome Database: HMDB05313;HMDB08821</p>
            <p>LipidMaps: LMGP02010352</p>
            <p>BioCyc: META:CPD-17087</p>
          </html>
        </notes>
      </species>
      <species id="M_ttdca_c" name="Tetradecanoate (n-C14:0)" compartment="C_c" hasOnlySubstanceUnits="true" boundaryCondition="false" constant="false">
        <notes>
          <html xmlns="http://www.w3.org/1999/xhtml">
            <p>FORMULA: C14H27O2</p>
            <p>BioCyc: META:CPD-7836</p>
            <p>Human Metabolome Database: HMDB00806</p>
            <p>SEED Compound: cpd03847</p>
            <p>KEGG Compound: C06424</p>
            <p>MetaNetX (MNX) Chemical: MNXM314</p>
            <p>LipidMaps: LMFA01010014</p>
          </html>
        </notes>
      </species>
      <species id="M_pe141_c" name="Phosphatidylethanolamine (ditetradec-7-enoyl, n-C14:1)" compartment="C_c" hasOnlySubstanceUnits="true" boundaryCondition="false" constant="false">
        <notes>
          <html xmlns="http://www.w3.org/1999/xhtml">
            <p>FORMULA: C33H62N1O8P1</p>
            <p>MetaNetX (MNX) Chemical: MNXM3693</p>
          </html>
        </notes>
      </species>
      <species id="M_ttdcea_c" name="Tetradecenoate (n-C14:1)" compartment="C_c" hasOnlySubstanceUnits="true" boundaryCondition="false" constant="false">
        <notes>
          <html xmlns="http://www.w3.org/1999/xhtml">
            <p>FORMULA: C14H25O2</p>
            <p>SEED Compound: cpd15298</p>
            <p>MetaNetX (MNX) Chemical: MNXM83847</p>
          </html>
        </notes>
      </species>
      <species id="M_hdca_c" name="Hexadecanoate (n-C16:0)" compartment="C_c" hasOnlySubstanceUnits="true" boundaryCondition="false" constant="false">
        <notes>
          <html xmlns="http://www.w3.org/1999/xhtml">
            <p>FORMULA: C16H31O2</p>
            <p>BioCyc: META:PALMITATE</p>
            <p>Human Metabolome Database: HMDB00220;HMDB60083</p>
            <p>SEED Compound: cpd00214</p>
            <p>UM-BBD: c1217</p>
            <p>KEGG Compound: C00249;D05341</p>
            <p>BioPath Molecule: Palmitate</p>
            <p>MetaNetX (MNX) Chemical: MNXM108</p>
            <p>Reactome: 3632881;390435;426576;76168</p>
            <p>LipidMaps: LMFA01010001</p>
          </html>
        </notes>
      </species>
      <species id="M_pe160_c" name="Phosphatidylethanolamine (dihexadecanoyl, n-C16:0)" compartment="C_c" hasOnlySubstanceUnits="true" boundaryCondition="false" constant="false">
        <notes>
          <html xmlns="http://www.w3.org/1999/xhtml">
            <p>FORMULA: C37H74N1O8P1</p>
            <p>Human Metabolome Database: HMDB05317;HMDB08923</p>
            <p>BioCyc: META:CPD-12819</p>
            <p>LipidMaps: LMGP02010037</p>
            <p>MetaNetX (MNX) Chemical: MNXM32178</p>
            <p>SEED Compound: cpd15531</p>
          </html>
        </notes>
      </species>
      <species id="M_hdcea_c" name="Hexadecenoate (n-C16:1)" compartment="C_c" hasOnlySubstanceUnits="true" boundaryCondition="false" constant="false">
        <notes>
          <html xmlns="http://www.w3.org/1999/xhtml">
            <p>FORMULA: C16H29O2</p>
            <p>BioCyc: META:CPD-9245</p>
            <p>Human Metabolome Database: HMDB03229;HMDB12328;HMDB60082</p>
            <p>SEED Compound: cpd05274</p>
            <p>KEGG Compound: C08362</p>
            <p>MetaNetX (MNX) Chemical: MNXM950</p>
            <p>LipidMaps: LMFA01030056;LMFA01030057</p>
          </html>
        </notes>
      </species>
      <species id="M_pe161_c" name="Phosphatidylethanolamine (dihexadec-9enoyl, n-C16:1)" compartment="C_c" hasOnlySubstanceUnits="true" boundaryCondition="false" constant="false">
        <notes>
          <html xmlns="http://www.w3.org/1999/xhtml">
            <p>FORMULA: C37H70N1O8P1</p>
            <p>Human Metabolome Database: HMDB05342;HMDB08957</p>
            <p>MetaNetX (MNX) Chemical: MNXM71458</p>
            <p>LipidMaps: LMGP02010108</p>
            <p>SEED Compound: cpd15532</p>
            <p>BioCyc: META:CPD-17086</p>
          </html>
        </notes>
      </species>
      <species id="M_ocdca_c" name="Octadecanoate (n-C18:0)" compartment="C_c" hasOnlySubstanceUnits="true" boundaryCondition="false" constant="false">
        <notes>
          <html xmlns="http://www.w3.org/1999/xhtml">
            <p>FORMULA: C18H35O2</p>
            <p>BioCyc: META:STEARIC_ACID</p>
            <p>Human Metabolome Database: HMDB00827</p>
            <p>SEED Compound: cpd01080</p>
            <p>KEGG Compound: C01530;D00119</p>
            <p>MetaNetX (MNX) Chemical: MNXM236</p>
            <p>Reactome: 428198</p>
            <p>LipidMaps: LMFA01010018</p>
          </html>
        </notes>
      </species>
      <species id="M_pe180_c" name="Phosphatidylethanolamine (dioctadecanoyl, n-C18:0)" compartment="C_c" hasOnlySubstanceUnits="true" boundaryCondition="false" constant="false">
        <notes>
          <html xmlns="http://www.w3.org/1999/xhtml">
            <p>FORMULA: C41H82N1O8P1</p>
            <p>Human Metabolome Database: HMDB05327;HMDB08991</p>
            <p>BioCyc: META:CPD-12818</p>
            <p>LipidMaps: LMGP02010097</p>
            <p>MetaNetX (MNX) Chemical: MNXM31536</p>
            <p>SEED Compound: cpd15533</p>
          </html>
        </notes>
      </species>
      <species id="M_ocdcea_c" name="Octadecenoate (n-C18:1)" compartment="C_c" hasOnlySubstanceUnits="true" boundaryCondition="false" constant="false">
        <notes>
          <html xmlns="http://www.w3.org/1999/xhtml">
            <p>FORMULA: C18H33O2</p>
            <p>BioCyc: META:OLEATE-CPD</p>
            <p>Human Metabolome Database: HMDB00207;HMDB02066</p>
            <p>SEED Compound: cpd00536</p>
            <p>UM-BBD: c1359</p>
            <p>KEGG Compound: C00712;D02315</p>
            <p>MetaNetX (MNX) Chemical: MNXM306</p>
            <p>LipidMaps: LMFA01030002</p>
          </html>
        </notes>
      </species>
      <species id="M_pe181_c" name="Phosphatidylethanolamine (dioctadec-11-enoyl, n-C18:1)" compartment="C_c" hasOnlySubstanceUnits="true" boundaryCondition="false" constant="false">
        <notes>
          <html xmlns="http://www.w3.org/1999/xhtml">
            <p>FORMULA: C41H78N1O8P1</p>
            <p>SEED Compound: cpd15534</p>
            <p>MetaNetX (MNX) Chemical: MNXM2150</p>
          </html>
        </notes>
      </species>
      <species id="M_2agpg120_c" name="2-Acyl-sn-glycero-3-phosphoglycerol (n-C12:0)" compartment="C_c" hasOnlySubstanceUnits="true" boundaryCondition="false" constant="false">
        <notes>
          <html xmlns="http://www.w3.org/1999/xhtml">
            <p>FORMULA: C18H36O9P1</p>
            <p>MetaNetX (MNX) Chemical: MNXM3450</p>
          </html>
        </notes>
      </species>
      <species id="M_2agpg120_p" name="2-Acyl-sn-glycero-3-phosphoglycerol (n-C12:0)" compartment="C_p" hasOnlySubstanceUnits="true" boundaryCondition="false" constant="false">
        <notes>
          <html xmlns="http://www.w3.org/1999/xhtml">
            <p>FORMULA: C18H36O9P1</p>
            <p>MetaNetX (MNX) Chemical: MNXM3450</p>
          </html>
        </notes>
      </species>
      <species id="M_2agpg140_c" name="2-Acyl-sn-glycero-3-phosphoglycerol (n-C14:0)" compartment="C_c" hasOnlySubstanceUnits="true" boundaryCondition="false" constant="false">
        <notes>
          <html xmlns="http://www.w3.org/1999/xhtml">
            <p>FORMULA: C20H40O9P1</p>
            <p>BioCyc: META:CPD0-2173</p>
            <p>MetaNetX (MNX) Chemical: MNXM34739</p>
          </html>
        </notes>
      </species>
      <species id="M_2agpg140_p" name="2-Acyl-sn-glycero-3-phosphoglycerol (n-C14:0)" compartment="C_p" hasOnlySubstanceUnits="true" boundaryCondition="false" constant="false">
        <notes>
          <html xmlns="http://www.w3.org/1999/xhtml">
            <p>FORMULA: C20H40O9P1</p>
            <p>BioCyc: META:CPD0-2173</p>
            <p>MetaNetX (MNX) Chemical: MNXM34739</p>
          </html>
        </notes>
      </species>
      <species id="M_2agpg141_c" name="2-Acyl-sn-glycero-3-phosphoglycerol (n-C14:1)" compartment="C_c" hasOnlySubstanceUnits="true" boundaryCondition="false" constant="false">
        <notes>
          <html xmlns="http://www.w3.org/1999/xhtml">
            <p>FORMULA: C20H38O9P1</p>
            <p>MetaNetX (MNX) Chemical: MNXM3452</p>
          </html>
        </notes>
      </species>
      <species id="M_2agpg141_p" name="2-Acyl-sn-glycero-3-phosphoglycerol (n-C14:1)" compartment="C_p" hasOnlySubstanceUnits="true" boundaryCondition="false" constant="false">
        <notes>
          <html xmlns="http://www.w3.org/1999/xhtml">
            <p>FORMULA: C20H38O9P1</p>
            <p>MetaNetX (MNX) Chemical: MNXM3452</p>
          </html>
        </notes>
      </species>
      <species id="M_2agpg160_c" name="2-Acyl-sn-glycero-3-phosphoglycerol (n-C16:0)" compartment="C_c" hasOnlySubstanceUnits="true" boundaryCondition="false" constant="false">
        <notes>
          <html xmlns="http://www.w3.org/1999/xhtml">
            <p>FORMULA: C22H44O9P1</p>
            <p>BioCyc: META:CPD-8363</p>
            <p>MetaNetX (MNX) Chemical: MNXM34740</p>
          </html>
        </notes>
      </species>
      <species id="M_2agpg160_p" name="2-Acyl-sn-glycero-3-phosphoglycerol (n-C16:0)" compartment="C_p" hasOnlySubstanceUnits="true" boundaryCondition="false" constant="false">
        <notes>
          <html xmlns="http://www.w3.org/1999/xhtml">
            <p>FORMULA: C22H44O9P1</p>
            <p>BioCyc: META:CPD-8363</p>
            <p>MetaNetX (MNX) Chemical: MNXM34740</p>
          </html>
        </notes>
      </species>
      <species id="M_2agpg161_c" name="2-Acyl-sn-glycero-3-phosphoglycerol (n-C16:1)" compartment="C_c" hasOnlySubstanceUnits="true" boundaryCondition="false" constant="false">
        <notes>
          <html xmlns="http://www.w3.org/1999/xhtml">
            <p>FORMULA: C22H42O9P1</p>
            <p>MetaNetX (MNX) Chemical: MNXM3453</p>
          </html>
        </notes>
      </species>
      <species id="M_2agpg161_p" name="2-Acyl-sn-glycero-3-phosphoglycerol (n-C16:1)" compartment="C_p" hasOnlySubstanceUnits="true" boundaryCondition="false" constant="false">
        <notes>
          <html xmlns="http://www.w3.org/1999/xhtml">
            <p>FORMULA: C22H42O9P1</p>
            <p>MetaNetX (MNX) Chemical: MNXM3453</p>
          </html>
        </notes>
      </species>
      <species id="M_2agpg180_c" name="2-Acyl-sn-glycero-3-phosphoglycerol (n-C18:0)" compartment="C_c" hasOnlySubstanceUnits="true" boundaryCondition="false" constant="false">
        <notes>
          <html xmlns="http://www.w3.org/1999/xhtml">
            <p>FORMULA: C24H48O9P1</p>
            <p>BioCyc: META:CPD0-2133</p>
            <p>MetaNetX (MNX) Chemical: MNXM34812</p>
          </html>
        </notes>
      </species>
      <species id="M_2agpg180_p" name="2-Acyl-sn-glycero-3-phosphoglycerol (n-C18:0)" compartment="C_p" hasOnlySubstanceUnits="true" boundaryCondition="false" constant="false">
        <notes>
          <html xmlns="http://www.w3.org/1999/xhtml">
            <p>FORMULA: C24H48O9P1</p>
            <p>BioCyc: META:CPD0-2133</p>
            <p>MetaNetX (MNX) Chemical: MNXM34812</p>
          </html>
        </notes>
      </species>
      <species id="M_2agpg181_c" name="2-Acyl-sn-glycero-3-phosphoglycerol (n-C18:1)" compartment="C_c" hasOnlySubstanceUnits="true" boundaryCondition="false" constant="false">
        <notes>
          <html xmlns="http://www.w3.org/1999/xhtml">
            <p>FORMULA: C24H46O9P1</p>
            <p>MetaNetX (MNX) Chemical: MNXM3455</p>
          </html>
        </notes>
      </species>
      <species id="M_2agpg181_p" name="2-Acyl-sn-glycero-3-phosphoglycerol (n-C18:1)" compartment="C_p" hasOnlySubstanceUnits="true" boundaryCondition="false" constant="false">
        <notes>
          <html xmlns="http://www.w3.org/1999/xhtml">
            <p>FORMULA: C24H46O9P1</p>
            <p>MetaNetX (MNX) Chemical: MNXM3455</p>
          </html>
        </notes>
      </species>
      <species id="M_pg120_c" name="Phosphatidylglycerol (didodecanoyl, n-C12:0)" compartment="C_c" hasOnlySubstanceUnits="true" boundaryCondition="false" constant="false">
        <notes>
          <html xmlns="http://www.w3.org/1999/xhtml">
            <p>FORMULA: C30H58O10P1</p>
            <p>SEED Compound: cpd15535</p>
            <p>MetaNetX (MNX) Chemical: MNXM1771</p>
          </html>
        </notes>
      </species>
      <species id="M_pg140_c" name="Phosphatidylglycerol (ditetradecanoyl, n-C14:0)" compartment="C_c" hasOnlySubstanceUnits="true" boundaryCondition="false" constant="false">
        <notes>
          <html xmlns="http://www.w3.org/1999/xhtml">
            <p>FORMULA: C34H66O10P1</p>
            <p>MetaNetX (MNX) Chemical: MNXM1495</p>
          </html>
        </notes>
      </species>
      <species id="M_pg141_c" name="Phosphatidylglycerol (ditetradec-7-enoyl, n-C14:1)" compartment="C_c" hasOnlySubstanceUnits="true" boundaryCondition="false" constant="false">
        <notes>
          <html xmlns="http://www.w3.org/1999/xhtml">
            <p>FORMULA: C34H62O10P1</p>
            <p>MetaNetX (MNX) Chemical: MNXM2029</p>
          </html>
        </notes>
      </species>
      <species id="M_pg160_c" name="Phosphatidylglycerol (dihexadecanoyl, n-C16:0)" compartment="C_c" hasOnlySubstanceUnits="true" boundaryCondition="false" constant="false">
        <notes>
          <html xmlns="http://www.w3.org/1999/xhtml">
            <p>FORMULA: C38H74O10P1</p>
            <p>Human Metabolome Database: HMDB10570</p>
            <p>BioCyc: META:CPD-8260</p>
            <p>LipidMaps: LMGP04010986</p>
            <p>MetaNetX (MNX) Chemical: MNXM32179</p>
            <p>SEED Compound: cpd15538</p>
          </html>
        </notes>
      </species>
      <species id="M_pg161_c" name="Phosphatidylglycerol (dihexadec-9-enoyl, n-C16:1)" compartment="C_c" hasOnlySubstanceUnits="true" boundaryCondition="false" constant="false">
        <notes>
          <html xmlns="http://www.w3.org/1999/xhtml">
            <p>FORMULA: C38H70O10P1</p>
            <p>MetaNetX (MNX) Chemical: MNXM75101</p>
            <p>SEED Compound: cpd15539</p>
            <p>BioCyc: META:CPD0-2330</p>
          </html>
        </notes>
      </species>
      <species id="M_pg180_c" name="Phosphatidylglycerol (dioctadecanoyl, n-C18:0)" compartment="C_c" hasOnlySubstanceUnits="true" boundaryCondition="false" constant="false">
        <notes>
          <html xmlns="http://www.w3.org/1999/xhtml">
            <p>FORMULA: C42H82O10P1</p>
            <p>Human Metabolome Database: HMDB10602</p>
            <p>BioCyc: META:CPD-12822</p>
            <p>LipidMaps: LMGP04010038</p>
            <p>MetaNetX (MNX) Chemical: MNXM75102</p>
            <p>SEED Compound: cpd15540</p>
          </html>
        </notes>
      </species>
      <species id="M_pg181_c" name="Phosphatidylglycerol (dioctadec-11-enoyl, n-C18:1)" compartment="C_c" hasOnlySubstanceUnits="true" boundaryCondition="false" constant="false">
        <notes>
          <html xmlns="http://www.w3.org/1999/xhtml">
            <p>FORMULA: C42H78O10P1</p>
            <p>SEED Compound: cpd15541</p>
            <p>MetaNetX (MNX) Chemical: MNXM1773</p>
          </html>
        </notes>
      </species>
      <species id="M_pyr_c" name="Pyruvate" compartment="C_c" hasOnlySubstanceUnits="true" boundaryCondition="false" constant="false">
        <notes>
          <html xmlns="http://www.w3.org/1999/xhtml">
            <p>FORMULA: C3H3O3</p>
            <p>BioCyc: META:PYRUVATE</p>
            <p>Human Metabolome Database: HMDB00243</p>
            <p>SEED Compound: cpd00020</p>
            <p>UniPathway Compound: UPC00022</p>
            <p>UM-BBD: c0159</p>
            <p>KEGG Compound: C00022</p>
            <p>BioPath Molecule: Pyruvate</p>
            <p>MetaNetX (MNX) Chemical: MNXM23</p>
            <p>Reactome: 113557;29398;389680</p>
            <p>LipidMaps: LMFA01060077</p>
          </html>
        </notes>
      </species>
      <species id="M_pap_c" name="Adenosine 3&apos;,5&apos;-bisphosphate" compartment="C_c" hasOnlySubstanceUnits="true" boundaryCondition="false" constant="false">
        <notes>
          <html xmlns="http://www.w3.org/1999/xhtml">
            <p>FORMULA: C10H11N5O10P2</p>
            <p>BioCyc: META:3-5-ADP</p>
            <p>SEED Compound: cpd00045</p>
            <p>UniPathway Compound: UPC00054</p>
            <p>KEGG Compound: C00054</p>
            <p>BioPath Molecule: Adenosine-3-prime,5-prime-diphosphate(PAP)</p>
            <p>MetaNetX (MNX) Chemical: MNXM45</p>
            <p>Reactome: 158466;742343</p>
            <p>Human Metabolome Database: HMDB00061;HMDB01468</p>
          </html>
        </notes>
      </species>
      <species id="M_paps_c" name="3&apos;-Phosphoadenylyl sulfate" compartment="C_c" hasOnlySubstanceUnits="true" boundaryCondition="false" constant="false">
        <notes>
          <html xmlns="http://www.w3.org/1999/xhtml">
            <p>FORMULA: C10H11N5O13P2S</p>
            <p>BioCyc: META:PAPS</p>
            <p>SEED Compound: cpd00044</p>
            <p>UniPathway Compound: UPC00053</p>
            <p>KEGG Compound: C00053</p>
            <p>BioPath Molecule: 3-prime-Phosphoadenylylsulfate(PAPS)</p>
            <p>MetaNetX (MNX) Chemical: MNXM49</p>
            <p>Reactome: 158471;741440</p>
            <p>Human Metabolome Database: HMDB01134</p>
          </html>
        </notes>
      </species>
      <species id="M_akg_c" name="2-Oxoglutarate" compartment="C_c" hasOnlySubstanceUnits="true" boundaryCondition="false" constant="false">
        <notes>
          <html xmlns="http://www.w3.org/1999/xhtml">
            <p>FORMULA: C5H4O5</p>
            <p>BioCyc: META:2-KETOGLUTARATE;META:CPD-16852</p>
            <p>SEED Compound: cpd00024</p>
            <p>UniPathway Compound: UPC00026</p>
            <p>UM-BBD: c0880</p>
            <p>KEGG Compound: C00026</p>
            <p>BioPath Molecule: 2-Oxoglutarate</p>
            <p>MetaNetX (MNX) Chemical: MNXM20</p>
            <p>Reactome: 113594;113671;29406;389537;561075</p>
            <p>Human Metabolome Database: HMDB00208;HMDB02812</p>
          </html>
        </notes>
      </species>
      <species id="M_2aobut_c" name="L-2-Amino-3-oxobutanoate" compartment="C_c" hasOnlySubstanceUnits="true" boundaryCondition="false" constant="false">
        <notes>
          <html xmlns="http://www.w3.org/1999/xhtml">
            <p>FORMULA: C4H7NO3</p>
            <p>BioCyc: META:AMINO-OXOBUT</p>
            <p>Human Metabolome Database: HMDB06454</p>
            <p>SEED Compound: cpd02053;cpd02211</p>
            <p>UniPathway Compound: UPC03508</p>
            <p>KEGG Compound: C03214;C03508</p>
            <p>BioPath Molecule: L-2-Amino-acetoacetate</p>
            <p>MetaNetX (MNX) Chemical: MNXM114087</p>
            <p>LipidMaps: LMFA01060172</p>
          </html>
        </notes>
      </species>
      <species id="M_glcn_c" name="D-Gluconate" compartment="C_c" hasOnlySubstanceUnits="true" boundaryCondition="false" constant="false">
        <notes>
          <html xmlns="http://www.w3.org/1999/xhtml">
            <p>FORMULA: C6H11O7</p>
            <p>BioCyc: META:GLUCONATE</p>
            <p>SEED Compound: cpd00222</p>
            <p>UniPathway Compound: UPC00257</p>
            <p>KEGG Compound: C00257</p>
            <p>BioPath Molecule: D-Gluconate</p>
            <p>MetaNetX (MNX) Chemical: MNXM341</p>
            <p>Human Metabolome Database: HMDB00625;HMDB03373</p>
          </html>
        </notes>
      </species>
      <species id="M_3mob_c" name="3-Methyl-2-oxobutanoate" compartment="C_c" hasOnlySubstanceUnits="true" boundaryCondition="false" constant="false">
        <notes>
          <html xmlns="http://www.w3.org/1999/xhtml">
            <p>FORMULA: C5H7O3</p>
            <p>BioCyc: META:2-KETO-ISOVALERATE</p>
            <p>Human Metabolome Database: HMDB00019;HMDB04260</p>
            <p>SEED Compound: cpd00123</p>
            <p>UniPathway Compound: UPC00141</p>
            <p>KEGG Compound: C00141</p>
            <p>BioPath Molecule: 3-Methyl-2-oxobutanoate</p>
            <p>MetaNetX (MNX) Chemical: MNXM238</p>
            <p>LipidMaps: LMFA01020274</p>
          </html>
        </notes>
      </species>
      <species id="M_fald_c" name="Formaldehyde" compartment="C_c" hasOnlySubstanceUnits="true" boundaryCondition="false" constant="false">
        <notes>
          <html xmlns="http://www.w3.org/1999/xhtml">
            <p>FORMULA: CH2O</p>
            <p>BioCyc: META:CARBONYL-GROUP;META:FORMALDEHYDE</p>
            <p>SEED Compound: cpd00055</p>
            <p>UniPathway Compound: UPC00067</p>
            <p>UM-BBD: c0122</p>
            <p>KEGG Compound: C00067;D00017</p>
            <p>BioPath Molecule: Formaldehyde</p>
            <p>MetaNetX (MNX) Chemical: MNXM56</p>
            <p>Reactome: 143501;29478;879250</p>
            <p>Human Metabolome Database: HMDB01426</p>
          </html>
        </notes>
      </species>
      <species id="M_2dr1p_c" name="2-Deoxy-D-ribose 1-phosphate" compartment="C_c" hasOnlySubstanceUnits="true" boundaryCondition="false" constant="false">
        <notes>
          <html xmlns="http://www.w3.org/1999/xhtml">
            <p>FORMULA: C5H9O7P</p>
            <p>BioCyc: META:DEOXY-D-RIBOSE-1-PHOSPHATE</p>
            <p>SEED Compound: cpd00509</p>
            <p>UniPathway Compound: UPC00672</p>
            <p>KEGG Compound: C00672</p>
            <p>BioPath Molecule: 2-prime-Deoxyribose_1-phosphate</p>
            <p>MetaNetX (MNX) Chemical: MNXM789</p>
            <p>Reactome: 112032</p>
            <p>Human Metabolome Database: HMDB01351</p>
          </html>
        </notes>
      </species>
      <species id="M_drib_c" name="Deoxyribose C5H10O4" compartment="C_c" hasOnlySubstanceUnits="true" boundaryCondition="false" constant="false">
        <notes>
          <html xmlns="http://www.w3.org/1999/xhtml">
            <p>FORMULA: C5H10O4</p>
            <p>KEGG Compound: C02783</p>
            <p>MetaNetX (MNX) Chemical: MNXM2474</p>
            <p>SEED Compound: cpd01796</p>
            <p>BioCyc: META:2-DEOXYRIBOSE</p>
          </html>
        </notes>
      </species>
      <species id="M_2obut_c" name="2-Oxobutanoate" compartment="C_c" hasOnlySubstanceUnits="true" boundaryCondition="false" constant="false">
        <notes>
          <html xmlns="http://www.w3.org/1999/xhtml">
            <p>FORMULA: C4H5O3</p>
            <p>BioCyc: META:2-OXOBUTANOATE</p>
            <p>Human Metabolome Database: HMDB00005;HMDB06544</p>
            <p>SEED Compound: cpd00094</p>
            <p>UniPathway Compound: UPC00109</p>
            <p>UM-BBD: c0360</p>
            <p>KEGG Compound: C00109</p>
            <p>BioPath Molecule: 2-Oxobutanoate</p>
            <p>MetaNetX (MNX) Chemical: MNXM159</p>
            <p>Reactome: 936714</p>
            <p>LipidMaps: LMFA01060002</p>
          </html>
        </notes>
      </species>
      <species id="M_h_e" name="H+" compartment="C_e" hasOnlySubstanceUnits="true" boundaryCondition="false" constant="false">
        <notes>
          <html xmlns="http://www.w3.org/1999/xhtml">
            <p>FORMULA: H</p>
            <p>BioCyc: META:PROTON</p>
            <p>SEED Compound: cpd00067</p>
            <p>UniPathway Compound: UPC00080</p>
            <p>KEGG Compound: C00080</p>
            <p>BioPath Molecule: Proton</p>
            <p>MetaNetX (MNX) Chemical: MNXM1</p>
            <p>Reactome: 113529;1470067;156540;163953;193465;194688;2000349;2872447;351626;372511;374900;425969;425978;425999;427899;428040;428548;5668577;70106;74722</p>
            <p>Human Metabolome Database: HMDB59597</p>
          </html>
        </notes>
      </species>
      <species id="M_hco3_c" name="Bicarbonate" compartment="C_c" hasOnlySubstanceUnits="true" boundaryCondition="false" constant="false">
        <notes>
          <html xmlns="http://www.w3.org/1999/xhtml">
            <p>FORMULA: CHO3;HCO3</p>
            <p>BioCyc: META:CO3;META:H2CO3;META:HCO3</p>
            <p>SEED Compound: cpd00242</p>
            <p>UniPathway Compound: UPC00288;UPC01353</p>
            <p>KEGG Compound: C00288;C01353</p>
            <p>BioPath Molecule: Hydrogen_carbonate</p>
            <p>MetaNetX (MNX) Chemical: MNXM60</p>
            <p>Reactome: 111627;29896;425425</p>
            <p>Human Metabolome Database: HMDB00595;HMDB03538;HMDB31453</p>
          </html>
        </notes>
      </species>
      <species id="M_na1_c" name="Sodium" compartment="C_c" hasOnlySubstanceUnits="true" boundaryCondition="false" constant="false">
        <notes>
          <html xmlns="http://www.w3.org/1999/xhtml">
            <p>FORMULA: Na</p>
            <p>BioCyc: META:NA+</p>
            <p>SEED Compound: cpd00971</p>
            <p>KEGG Compound: C01330</p>
            <p>MetaNetX (MNX) Chemical: MNXM27</p>
            <p>Reactome: 2872443;2892454;425958;74113;83910</p>
            <p>Human Metabolome Database: HMDB00588</p>
          </html>
        </notes>
      </species>
      <species id="M_na1_e" name="Sodium" compartment="C_e" hasOnlySubstanceUnits="true" boundaryCondition="false" constant="false">
        <notes>
          <html xmlns="http://www.w3.org/1999/xhtml">
            <p>FORMULA: Na</p>
            <p>BioCyc: META:NA+</p>
            <p>SEED Compound: cpd00971</p>
            <p>KEGG Compound: C01330</p>
            <p>MetaNetX (MNX) Chemical: MNXM27</p>
            <p>Reactome: 2872443;2892454;425958;74113;83910</p>
            <p>Human Metabolome Database: HMDB00588</p>
          </html>
        </notes>
      </species>
      <species id="M_2hh24dd_c" name="2-Hydroxyhepta-2-4-dienedioate" compartment="C_c" hasOnlySubstanceUnits="true" boundaryCondition="false" constant="false">
        <notes>
          <html xmlns="http://www.w3.org/1999/xhtml">
            <p>FORMULA: C7H6O5</p>
            <p>MetaNetX (MNX) Chemical: MNXM146251</p>
          </html>
        </notes>
      </species>
      <species id="M_4h2kpi_c" name="4-Hydroxy-2-ketopimelate" compartment="C_c" hasOnlySubstanceUnits="true" boundaryCondition="false" constant="false">
        <notes>
          <html xmlns="http://www.w3.org/1999/xhtml">
            <p>FORMULA: C7H8O6</p>
            <p>BioCyc: META:CPD-15125;META:CPD-804</p>
            <p>MetaNetX (MNX) Chemical: MNXM1623</p>
            <p>UniPathway Compound: UPC06201</p>
            <p>KEGG Compound: C05601;C06201</p>
            <p>SEED Compound: cpd03327;cpd03708</p>
            <p>LipidMaps: LMFA01170052;LMFA01170062</p>
          </html>
        </notes>
      </species>
      <species id="M_2mb2coa_c" name="Trans-2-Methylbut-2-enoyl-CoA" compartment="C_c" hasOnlySubstanceUnits="true" boundaryCondition="false" constant="false">
        <notes>
          <html xmlns="http://www.w3.org/1999/xhtml">
            <p>FORMULA: C26H38N7O17P3S</p>
            <p>BioCyc: META:CPD-1083</p>
            <p>Human Metabolome Database: HMDB00993;HMDB02054;HMDB02371;HMDB06871</p>
            <p>SEED Compound: cpd02125</p>
            <p>KEGG Compound: C03345</p>
            <p>BioPath Molecule: 2-Methylbut-2-enoyl-CoA</p>
            <p>MetaNetX (MNX) Chemical: MNXM609</p>
            <p>Reactome: 70799</p>
            <p>LipidMaps: LMFA07050191;LMFA07050374</p>
          </html>
        </notes>
      </species>
      <species id="M_2mcit_c" name="2-Methylcitrate" compartment="C_c" hasOnlySubstanceUnits="true" boundaryCondition="false" constant="false">
        <notes>
          <html xmlns="http://www.w3.org/1999/xhtml">
            <p>FORMULA: C7H7O7</p>
            <p>BioCyc: META:CPD-622</p>
            <p>Human Metabolome Database: HMDB00379;HMDB03610</p>
            <p>SEED Compound: cpd01501</p>
            <p>KEGG Compound: C02225</p>
            <p>MetaNetX (MNX) Chemical: MNXM90279</p>
            <p>LipidMaps: LMFA01050442</p>
          </html>
        </notes>
      </species>
      <species id="M_2pg_c" name="D-Glycerate 2-phosphate" compartment="C_c" hasOnlySubstanceUnits="true" boundaryCondition="false" constant="false">
        <notes>
          <html xmlns="http://www.w3.org/1999/xhtml">
            <p>FORMULA: C3H4O7P</p>
            <p>BioCyc: META:2-PG</p>
            <p>SEED Compound: cpd00482</p>
            <p>UniPathway Compound: UPC00631</p>
            <p>KEGG Compound: C00631</p>
            <p>BioPath Molecule: 2-Phospho-D-glycerate</p>
            <p>MetaNetX (MNX) Chemical: MNXM275</p>
            <p>Reactome: 30485</p>
            <p>Human Metabolome Database: HMDB00362;HMDB03391</p>
          </html>
        </notes>
      </species>
      <species id="M_2pglyc_c" name="2-Phosphoglycolate" compartment="C_c" hasOnlySubstanceUnits="true" boundaryCondition="false" constant="false">
        <notes>
          <html xmlns="http://www.w3.org/1999/xhtml">
            <p>FORMULA: C2H2O6P</p>
            <p>BioCyc: META:CPD-67</p>
            <p>MetaNetX (MNX) Chemical: MNXM2074</p>
            <p>UniPathway Compound: UPC00988</p>
            <p>KEGG Compound: C00988</p>
            <p>SEED Compound: cpd00727</p>
            <p>Human Metabolome Database: HMDB00816;HMDB60148</p>
          </html>
        </notes>
      </species>
      <species id="M_2pglyc_e" name="2-Phosphoglycolate" compartment="C_e" hasOnlySubstanceUnits="true" boundaryCondition="false" constant="false">
        <notes>
          <html xmlns="http://www.w3.org/1999/xhtml">
            <p>FORMULA: C2H2O6P</p>
            <p>BioCyc: META:CPD-67</p>
            <p>MetaNetX (MNX) Chemical: MNXM2074</p>
            <p>UniPathway Compound: UPC00988</p>
            <p>KEGG Compound: C00988</p>
            <p>SEED Compound: cpd00727</p>
            <p>Human Metabolome Database: HMDB00816;HMDB60148</p>
          </html>
        </notes>
      </species>
      <species id="M_pi_p" name="Phosphate" compartment="C_p" hasOnlySubstanceUnits="true" boundaryCondition="false" constant="false">
        <notes>
          <html xmlns="http://www.w3.org/1999/xhtml">
            <p>FORMULA: HPO4;HO4P</p>
            <p>BioCyc: META:CPD-16459;META:PHOSPHATE-GROUP;META:Pi</p>
            <p>SEED Compound: cpd00009</p>
            <p>UniPathway Compound: UPC00009</p>
            <p>UM-BBD: c0693</p>
            <p>KEGG Compound: C00009;D05467</p>
            <p>BioPath Molecule: Phosphate;Phosphate_(protonated)</p>
            <p>MetaNetX (MNX) Chemical: MNXM9</p>
            <p>Reactome: 109277;113548;113551</p>
            <p>Human Metabolome Database: HMDB00973;HMDB01429;HMDB02105;HMDB02142;HMDB05947</p>
          </html>
        </notes>
      </species>
      <species id="M_gdp_c" name="GDP" compartment="C_c" hasOnlySubstanceUnits="true" boundaryCondition="false" constant="false">
        <notes>
          <html xmlns="http://www.w3.org/1999/xhtml">
            <p>FORMULA: C10H12N5O11P2</p>
            <p>BioCyc: META:GDP;META:GDP-GROUP</p>
            <p>SEED Compound: cpd00031</p>
            <p>UniPathway Compound: UPC00035</p>
            <p>KEGG Compound: C00035;G10620</p>
            <p>BioPath Molecule: Guanosine-5-prime-diphosphate</p>
            <p>MetaNetX (MNX) Chemical: MNXM30</p>
            <p>Reactome: 111349;113525;1467290;205689;29420</p>
            <p>Human Metabolome Database: HMDB01201</p>
          </html>
        </notes>
      </species>
      <species id="M_gtp_c" name="GTP" compartment="C_c" hasOnlySubstanceUnits="true" boundaryCondition="false" constant="false">
        <notes>
          <html xmlns="http://www.w3.org/1999/xhtml">
            <p>FORMULA: C10H12N5O14P3</p>
            <p>BioCyc: META:GTP</p>
            <p>SEED Compound: cpd00038</p>
            <p>UniPathway Compound: UPC00044</p>
            <p>KEGG Compound: C00044</p>
            <p>BioPath Molecule: Guanosine-5-prime-triphosphate</p>
            <p>MetaNetX (MNX) Chemical: MNXM51</p>
            <p>Reactome: 113573;29438</p>
            <p>Human Metabolome Database: HMDB01273</p>
          </html>
        </notes>
      </species>
      <species id="M_lac__L_c" name="L-Lactate" compartment="C_c" hasOnlySubstanceUnits="true" boundaryCondition="false" constant="false">
        <notes>
          <html xmlns="http://www.w3.org/1999/xhtml">
            <p>FORMULA: C3H5O3</p>
            <p>BioCyc: META:L-LACTATE</p>
            <p>SEED Compound: cpd00159</p>
            <p>UniPathway Compound: UPC00186</p>
            <p>UM-BBD: c0152</p>
            <p>KEGG Compound: C00186</p>
            <p>BioPath Molecule: L-Lactate</p>
            <p>MetaNetX (MNX) Chemical: MNXM179</p>
            <p>Reactome: 29708;373863</p>
            <p>Human Metabolome Database: HMDB00190;HMDB03328</p>
          </html>
        </notes>
      </species>
      <species id="M_co2_c" name="CO2" compartment="C_c" hasOnlySubstanceUnits="true" boundaryCondition="false" constant="false">
        <notes>
          <html xmlns="http://www.w3.org/1999/xhtml">
            <p>FORMULA: CO2</p>
            <p>BioCyc: META:CARBON-DIOXIDE</p>
            <p>SEED Compound: cpd00011</p>
            <p>UniPathway Compound: UPC00011</p>
            <p>UM-BBD: c0131</p>
            <p>KEGG Compound: C00011;D00004</p>
            <p>BioPath Molecule: Carbon_dioxide</p>
            <p>MetaNetX (MNX) Chemical: MNXM13</p>
            <p>Reactome: 113528;1237009;159751;159942;189480;29376;389536;5668565</p>
            <p>Human Metabolome Database: HMDB01967</p>
          </html>
        </notes>
      </species>
      <species id="M_34dhpha_c" name="3-4-Dihydroxyphenylacetate" compartment="C_c" hasOnlySubstanceUnits="true" boundaryCondition="false" constant="false">
        <notes>
          <html xmlns="http://www.w3.org/1999/xhtml">
            <p>FORMULA: C8H7O4;C8H8O4</p>
            <p>BioCyc: META:CPD-782</p>
            <p>SEED Compound: cpd00854</p>
            <p>UniPathway Compound: UPC01161</p>
            <p>UM-BBD: c0272</p>
            <p>KEGG Compound: C01161</p>
            <p>BioPath Molecule: 3,4-Dihydroxyphenylacetate</p>
            <p>MetaNetX (MNX) Chemical: MNXM645</p>
            <p>Human Metabolome Database: HMDB01336</p>
          </html>
        </notes>
      </species>
      <species id="M_34dhbz_c" name="3,4-Dihydroxybenzoate" compartment="C_c" hasOnlySubstanceUnits="true" boundaryCondition="false" constant="false">
        <notes>
          <html xmlns="http://www.w3.org/1999/xhtml">
            <p>FORMULA: C7H5O4</p>
            <p>BioCyc: META:3-4-DIHYDROXYBENZOATE</p>
            <p>SEED Compound: cpd00197</p>
            <p>UniPathway Compound: UPC00230</p>
            <p>UM-BBD: c0120</p>
            <p>KEGG Compound: C00230</p>
            <p>MetaNetX (MNX) Chemical: MNXM204</p>
            <p>Reactome: 175977</p>
            <p>Human Metabolome Database: HMDB01856</p>
          </html>
        </notes>
      </species>
      <species id="M_34dhbz_p" name="3,4-Dihydroxybenzoate" compartment="C_p" hasOnlySubstanceUnits="true" boundaryCondition="false" constant="false">
        <notes>
          <html xmlns="http://www.w3.org/1999/xhtml">
            <p>FORMULA: C7H5O4</p>
            <p>BioCyc: META:3-4-DIHYDROXYBENZOATE</p>
            <p>SEED Compound: cpd00197</p>
            <p>UniPathway Compound: UPC00230</p>
            <p>UM-BBD: c0120</p>
            <p>KEGG Compound: C00230</p>
            <p>MetaNetX (MNX) Chemical: MNXM204</p>
            <p>Reactome: 175977</p>
            <p>Human Metabolome Database: HMDB01856</p>
          </html>
        </notes>
      </species>
      <species id="M_34dhbz_e" name="3,4-Dihydroxybenzoate" compartment="C_e" hasOnlySubstanceUnits="true" boundaryCondition="false" constant="false">
        <notes>
          <html xmlns="http://www.w3.org/1999/xhtml">
            <p>FORMULA: C7H5O4</p>
            <p>BioCyc: META:3-4-DIHYDROXYBENZOATE</p>
            <p>SEED Compound: cpd00197</p>
            <p>UniPathway Compound: UPC00230</p>
            <p>UM-BBD: c0120</p>
            <p>KEGG Compound: C00230</p>
            <p>MetaNetX (MNX) Chemical: MNXM204</p>
            <p>Reactome: 175977</p>
            <p>Human Metabolome Database: HMDB01856</p>
          </html>
        </notes>
      </species>
      <species id="M_5cmhmsa_c" name="2-Hydroxy-5-carboxymethylmuconate-Semialdehyde" compartment="C_c" hasOnlySubstanceUnits="true" boundaryCondition="false" constant="false">
        <notes>
          <html xmlns="http://www.w3.org/1999/xhtml">
            <p>FORMULA: C8H6O6</p>
            <p>BioCyc: META:CPD-783</p>
            <p>SEED Compound: cpd02828</p>
            <p>UniPathway Compound: UPC04642</p>
            <p>UM-BBD: c0305</p>
            <p>KEGG Compound: C04642</p>
            <p>MetaNetX (MNX) Chemical: MNXM1628</p>
            <p>LipidMaps: LMFA01030989</p>
          </html>
        </notes>
      </species>
      <species id="M_ahcys_c" name="S-Adenosyl-L-homocysteine" compartment="C_c" hasOnlySubstanceUnits="true" boundaryCondition="false" constant="false">
        <notes>
          <html xmlns="http://www.w3.org/1999/xhtml">
            <p>FORMULA: C14H20N6O5S</p>
            <p>BioCyc: META:ADENOSYL-HOMO-CYS</p>
            <p>SEED Compound: cpd00019</p>
            <p>UniPathway Compound: UPC00021</p>
            <p>KEGG Compound: C00021</p>
            <p>BioPath Molecule: S-Adenosyl-L-homocysteine</p>
            <p>MetaNetX (MNX) Chemical: MNXM19</p>
            <p>Reactome: 2162252;71285;77502</p>
            <p>Human Metabolome Database: HMDB00939</p>
          </html>
        </notes>
      </species>
      <species id="M_amet_c" name="S-Adenosyl-L-methionine" compartment="C_c" hasOnlySubstanceUnits="true" boundaryCondition="false" constant="false">
        <notes>
          <html xmlns="http://www.w3.org/1999/xhtml">
            <p>FORMULA: C15H23N6O5S</p>
            <p>BioCyc: META:S-ADENOSYLMETHIONINE</p>
            <p>SEED Compound: cpd00017</p>
            <p>UniPathway Compound: UPC00019</p>
            <p>KEGG Compound: C00019;D07128</p>
            <p>BioPath Molecule: S-Adenosyl-L-methionine</p>
            <p>MetaNetX (MNX) Chemical: MNXM16</p>
            <p>Reactome: 2162265;71284;77087</p>
            <p>Human Metabolome Database: HMDB01185</p>
          </html>
        </notes>
      </species>
      <species id="M_leu__L_c" name="L-Leucine" compartment="C_c" hasOnlySubstanceUnits="true" boundaryCondition="false" constant="false">
        <notes>
          <html xmlns="http://www.w3.org/1999/xhtml">
            <p>FORMULA: C6H13NO2</p>
            <p>BioCyc: META:LEU</p>
            <p>SEED Compound: cpd00107</p>
            <p>UniPathway Compound: UPC00123</p>
            <p>KEGG Compound: C00123;D00030</p>
            <p>BioPath Molecule: L-Leucine</p>
            <p>MetaNetX (MNX) Chemical: MNXM140</p>
            <p>Reactome: 113580;29588;351964</p>
            <p>Human Metabolome Database: HMDB00687</p>
          </html>
        </notes>
      </species>
      <species id="M_leu__L_e" name="L-Leucine" compartment="C_e" hasOnlySubstanceUnits="true" boundaryCondition="false" constant="false">
        <notes>
          <html xmlns="http://www.w3.org/1999/xhtml">
            <p>FORMULA: C6H13NO2</p>
            <p>BioCyc: META:LEU</p>
            <p>SEED Compound: cpd00107</p>
            <p>UniPathway Compound: UPC00123</p>
            <p>KEGG Compound: C00123;D00030</p>
            <p>BioPath Molecule: L-Leucine</p>
            <p>MetaNetX (MNX) Chemical: MNXM140</p>
            <p>Reactome: 113580;29588;351964</p>
            <p>Human Metabolome Database: HMDB00687</p>
          </html>
        </notes>
      </species>
      <species id="M_34hpp_c" name="3-(4-Hydroxyphenyl)pyruvate" compartment="C_c" hasOnlySubstanceUnits="true" boundaryCondition="false" constant="false">
        <notes>
          <html xmlns="http://www.w3.org/1999/xhtml">
            <p>FORMULA: C9H7O4</p>
            <p>MetaNetX (MNX) Chemical: MNXM145630</p>
          </html>
        </notes>
      </species>
      <species id="M_hgentis_c" name="Homogentisate C8H7O4" compartment="C_c" hasOnlySubstanceUnits="true" boundaryCondition="false" constant="false">
        <notes>
          <html xmlns="http://www.w3.org/1999/xhtml">
            <p>FORMULA: C8H7O4</p>
            <p>BioCyc: META:HOMOGENTISATE</p>
            <p>SEED Compound: cpd00426</p>
            <p>UniPathway Compound: UPC00544</p>
            <p>UM-BBD: c0108</p>
            <p>KEGG Compound: C00544</p>
            <p>BioPath Molecule: Homogentisate</p>
            <p>MetaNetX (MNX) Chemical: MNXM345</p>
            <p>Reactome: 30337</p>
            <p>Human Metabolome Database: HMDB00130</p>
          </html>
        </notes>
      </species>
      <species id="M_msa_c" name="Malonate semialdehyde" compartment="C_c" hasOnlySubstanceUnits="true" boundaryCondition="false" constant="false">
        <notes>
          <html xmlns="http://www.w3.org/1999/xhtml">
            <p>FORMULA: C3H3O3</p>
            <p>BioCyc: META:CPD-1135;META:MALONATE-S-ALD</p>
            <p>SEED Compound: cpd00191;cpd08857</p>
            <p>UniPathway Compound: UPC00222</p>
            <p>UM-BBD: c0287</p>
            <p>KEGG Compound: C00222;C12069</p>
            <p>BioPath Molecule: 3-Oxopropanoate</p>
            <p>MetaNetX (MNX) Chemical: MNXM244</p>
            <p>Reactome: 909783</p>
            <p>Human Metabolome Database: HMDB11111;HMDB11666</p>
          </html>
        </notes>
      </species>
      <species id="M_3hdecACP_c" name="(R)-3-Hydroxydecanoyl-[acyl-carrier protein]" compartment="C_c" hasOnlySubstanceUnits="true" boundaryCondition="false" constant="false">
        <notes>
          <html xmlns="http://www.w3.org/1999/xhtml">
            <p>FORMULA: C394H621O144N96P1S3;C21H39N2O9PRS</p>
            <p>BioCyc: META:Beta-hydroxydecanoyl-ACPs</p>
            <p>KEGG Compound: C04619</p>
            <p>SEED Compound: cpd11482</p>
            <p>MetaNetX (MNX) Chemical: MNXM7127</p>
          </html>
        </notes>
      </species>
      <species id="M_ACP_c" name="Acyl carrier protein" compartment="C_c" hasOnlySubstanceUnits="true" boundaryCondition="false" constant="false">
        <notes>
          <html xmlns="http://www.w3.org/1999/xhtml">
            <p>FORMULA: HSR;HX;C384H603N96O142P1S3;C11H21N2O7PRS</p>
            <p>BioCyc: META:ACP;META:Alkyl-Thiols;META:Thiols</p>
            <p>SEED Compound: cpd11493;cpd11622;cpd11753;cpd11849;cpd12512;cpd13373</p>
            <p>UniPathway Compound: UPC00229;UPC11482</p>
            <p>KEGG Compound: C00145;C00229;C00812;C01336;C04298;C11482;C16736</p>
            <p>BioPath Molecule: Thiol</p>
            <p>MetaNetX (MNX) Chemical: MNXM925</p>
          </html>
        </notes>
      </species>
      <species id="M_3hddecACP_c" name="(R)-3-Hydroxydodecanoyl-[acyl-carrier protein]" compartment="C_c" hasOnlySubstanceUnits="true" boundaryCondition="false" constant="false">
        <notes>
          <html xmlns="http://www.w3.org/1999/xhtml">
            <p>FORMULA: C396H625O144N96P1S3;C23H43N2O9PRS</p>
            <p>LipidMaps: LMFA07060015</p>
            <p>KEGG Compound: C05757</p>
            <p>SEED Compound: cpd11480</p>
            <p>MetaNetX (MNX) Chemical: MNXM27066</p>
          </html>
        </notes>
      </species>
      <species id="M_R_3hddcoa_c" name="(R)-3-Hydroxydodecanoyl-CoA" compartment="C_c" hasOnlySubstanceUnits="true" boundaryCondition="false" constant="false">
        <notes>
          <html xmlns="http://www.w3.org/1999/xhtml">
            <p>FORMULA: C33H54N7O18P3S</p>
            <p>BioCyc: META:CPD-14918</p>
            <p>SEED Compound: cpd16756</p>
            <p>MetaNetX (MNX) Chemical: MNXM4926</p>
          </html>
        </notes>
      </species>
      <species id="M_3hcddec5eACP_c" name="(R)-3-hydroxy-cis-dodec-5-enoyl-[acyl-carrier protein]" compartment="C_c" hasOnlySubstanceUnits="true" boundaryCondition="false" constant="false">
        <notes>
          <html xmlns="http://www.w3.org/1999/xhtml">
            <p>FORMULA: C23H41N2O9PRS;C396H623O144N96P1S3</p>
            <p>SEED Compound: cpd15366</p>
            <p>MetaNetX (MNX) Chemical: MNXM5389</p>
          </html>
        </notes>
      </species>
      <species id="M_3hmrsACP_c" name="(R)-3-Hydroxytetradecanoyl-[acyl-carrier protein]" compartment="C_c" hasOnlySubstanceUnits="true" boundaryCondition="false" constant="false">
        <notes>
          <html xmlns="http://www.w3.org/1999/xhtml">
            <p>FORMULA: C25H47N2O9PRS;C398H629O144N96P1S3</p>
            <p>BioCyc: META:R-3-hydroxymyristoyl-ACPs</p>
            <p>SEED Compound: cpd11484</p>
            <p>UniPathway Compound: UPC04688</p>
            <p>KEGG Compound: C04688</p>
            <p>MetaNetX (MNX) Chemical: MNXM7733</p>
          </html>
        </notes>
      </species>
      <species id="M_R_3hmrscoa_c" name="(R)-3-hydroxytetradecanoyl-coa" compartment="C_c" hasOnlySubstanceUnits="true" boundaryCondition="false" constant="false">
        <notes>
          <html xmlns="http://www.w3.org/1999/xhtml">
            <p>FORMULA: C35H58N7O18P3S</p>
            <p>BioCyc: META:CPD-14923</p>
            <p>SEED Compound: cpd16758</p>
            <p>MetaNetX (MNX) Chemical: MNXM4927</p>
          </html>
        </notes>
      </species>
      <species id="M_3hcmrs7eACP_c" name="(R)-3-hydroxy-cis-myristol-7-eoyl-[acyl-carrier protein]" compartment="C_c" hasOnlySubstanceUnits="true" boundaryCondition="false" constant="false">
        <notes>
          <html xmlns="http://www.w3.org/1999/xhtml">
            <p>FORMULA: C398H627O144N96P1S3;C25H45N2O9PRS</p>
            <p>SEED Compound: cpd15368</p>
            <p>MetaNetX (MNX) Chemical: MNXM5390</p>
          </html>
        </notes>
      </species>
      <species id="M_3hhexACP_c" name="(R)-3-Hydroxyhexanoyl-[acyl-carrier protein]" compartment="C_c" hasOnlySubstanceUnits="true" boundaryCondition="false" constant="false">
        <notes>
          <html xmlns="http://www.w3.org/1999/xhtml">
            <p>FORMULA: C17H31N2O9PRS;C390H613O144N96P1S3</p>
            <p>LipidMaps: LMFA07060006</p>
            <p>KEGG Compound: C05747</p>
            <p>SEED Compound: cpd11479</p>
            <p>MetaNetX (MNX) Chemical: MNXM25370</p>
          </html>
        </notes>
      </species>
      <species id="M_3hoctACP_c" name="(R)-3-Hydroxyoctanoyl-[acyl-carrier protein]" compartment="C_c" hasOnlySubstanceUnits="true" boundaryCondition="false" constant="false">
        <notes>
          <html xmlns="http://www.w3.org/1999/xhtml">
            <p>FORMULA: C392H617O144N96P1S3;C19H35N2O9PRS</p>
            <p>BioCyc: META:3-Hydroxy-octanoyl-ACPs</p>
            <p>KEGG Compound: C04620</p>
            <p>SEED Compound: cpd11483</p>
            <p>MetaNetX (MNX) Chemical: MNXM10019</p>
          </html>
        </notes>
      </species>
      <species id="M_R_3hocoa_c" name="(R)-Hydroxyoctanoyl-CoA" compartment="C_c" hasOnlySubstanceUnits="true" boundaryCondition="false" constant="false">
        <notes>
          <html xmlns="http://www.w3.org/1999/xhtml">
            <p>FORMULA: C29H46N7O18P3S</p>
            <p>SEED Compound: cpd16759</p>
            <p>MetaNetX (MNX) Chemical: MNXM4930</p>
          </html>
        </notes>
      </species>
      <species id="M_tdec2eACP_c" name="Trans-Dec-2-enoyl-[acyl-carrier protein]" compartment="C_c" hasOnlySubstanceUnits="true" boundaryCondition="false" constant="false">
        <notes>
          <html xmlns="http://www.w3.org/1999/xhtml">
            <p>FORMULA: C21H37N2O8PRS;C394H619O143N96P1S3</p>
            <p>LipidMaps: LMFA07060012</p>
            <p>KEGG Compound: C05754</p>
            <p>SEED Compound: cpd11475</p>
            <p>MetaNetX (MNX) Chemical: MNXM28221</p>
          </html>
        </notes>
      </species>
      <species id="M_t3c5ddeceACP_c" name="Trans-3-cis-5-dodecenoyl-[acyl-carrier protein]" compartment="C_c" hasOnlySubstanceUnits="true" boundaryCondition="false" constant="false">
        <notes>
          <html xmlns="http://www.w3.org/1999/xhtml">
            <p>FORMULA: C396H621O143N96P1S3;C23H39N2O8PRS</p>
            <p>SEED Compound: cpd15569</p>
            <p>MetaNetX (MNX) Chemical: MNXM5959</p>
          </html>
        </notes>
      </species>
      <species id="M_t3c7mrseACP_c" name="Trans-3-cis-7-myristoleoyl-[acyl-carrier protein]" compartment="C_c" hasOnlySubstanceUnits="true" boundaryCondition="false" constant="false">
        <notes>
          <html xmlns="http://www.w3.org/1999/xhtml">
            <p>FORMULA: C25H43N2O8PRS;C398H625O143N96P1S3</p>
            <p>SEED Compound: cpd15570</p>
            <p>MetaNetX (MNX) Chemical: MNXM5960</p>
          </html>
        </notes>
      </species>
      <species id="M_3hpalmACP_c" name="R-3-hydroxypalmitoyl-[acyl-carrier protein]" compartment="C_c" hasOnlySubstanceUnits="true" boundaryCondition="false" constant="false">
        <notes>
          <html xmlns="http://www.w3.org/1999/xhtml">
            <p>FORMULA: C400H633O144N96P1S3;C27H51N2O9PRS</p>
            <p>SEED Compound: cpd11481</p>
            <p>KEGG Compound: C04633</p>
            <p>MetaNetX (MNX) Chemical: MNXM2576</p>
          </html>
        </notes>
      </species>
      <species id="M_tpalm2eACP_c" name="Trans-Hexadec-2-enoyl-[acyl-carrier protein]" compartment="C_c" hasOnlySubstanceUnits="true" boundaryCondition="false" constant="false">
        <notes>
          <html xmlns="http://www.w3.org/1999/xhtml">
            <p>FORMULA: C400H631O143N96P1S3;C27H49N2O8PRS</p>
            <p>BioCyc: META:2-Hexadecenoyl-ACPs</p>
            <p>LipidMaps: LMFA07060020</p>
            <p>MetaNetX (MNX) Chemical: MNXM29072</p>
            <p>KEGG Compound: C05763</p>
            <p>SEED Compound: cpd11477</p>
          </html>
        </notes>
      </species>
      <species id="M_3hcpalm9eACP_c" name="(R)-3-hydroxy-cis-palm-9-eoyl-[acyl-carrier protein]" compartment="C_c" hasOnlySubstanceUnits="true" boundaryCondition="false" constant="false">
        <notes>
          <html xmlns="http://www.w3.org/1999/xhtml">
            <p>FORMULA: C400H631O144N96P1S3;C27H49N2O9PRS</p>
            <p>SEED Compound: cpd15369</p>
            <p>MetaNetX (MNX) Chemical: MNXM6556</p>
          </html>
        </notes>
      </species>
      <species id="M_t3c9palmeACP_c" name="Trans-3-cis-9-palmitoleoyl-[acyl-carrier protein]" compartment="C_c" hasOnlySubstanceUnits="true" boundaryCondition="false" constant="false">
        <notes>
          <html xmlns="http://www.w3.org/1999/xhtml">
            <p>FORMULA: C27H47N2O8PRS;C400H629O143N96P1S3</p>
            <p>SEED Compound: cpd15571</p>
            <p>MetaNetX (MNX) Chemical: MNXM5961</p>
          </html>
        </notes>
      </species>
      <species id="M_3hoctaACP_c" name="(R)-3-Hydroxyoctadecanoyl-[acyl-carrier protein]" compartment="C_c" hasOnlySubstanceUnits="true" boundaryCondition="false" constant="false">
        <notes>
          <html xmlns="http://www.w3.org/1999/xhtml">
            <p>FORMULA: C402H637O144N96P1S3;C29H55N2O9PRS</p>
            <p>KEGG Compound: C16220</p>
            <p>SEED Compound: cpd14939;cpd15371</p>
            <p>MetaNetX (MNX) Chemical: MNXM3843</p>
          </html>
        </notes>
      </species>
      <species id="M_toctd2eACP_c" name="Trans-octadec-2-enoyl-[acyl-carrier protein]" compartment="C_c" hasOnlySubstanceUnits="true" boundaryCondition="false" constant="false">
        <notes>
          <html xmlns="http://www.w3.org/1999/xhtml">
            <p>FORMULA: C402H635O143N96P1S3;C29H53N2O8PRS</p>
            <p>SEED Compound: cpd15572</p>
            <p>MetaNetX (MNX) Chemical: MNXM12509</p>
          </html>
        </notes>
      </species>
      <species id="M_3hcvac11eACP_c" name="(R)-3-hydroxy-cis-vacc-11-enoyl-[acyl-carrier protein]" compartment="C_c" hasOnlySubstanceUnits="true" boundaryCondition="false" constant="false">
        <notes>
          <html xmlns="http://www.w3.org/1999/xhtml">
            <p>FORMULA: C29H53N2O9PRS;C402H635O144N96P1S3</p>
            <p>MetaNetX (MNX) Chemical: MNXM12841</p>
            <p>SEED Compound: cpd15370</p>
            <p>BioCyc: META:R-3-hydroxy-cis-vaccenoyl-ACPs</p>
          </html>
        </notes>
      </species>
      <species id="M_t3c11vaceACP_c" name="Trans-3-cis-11-vacceoyl-[acyl-carrier protein]" compartment="C_c" hasOnlySubstanceUnits="true" boundaryCondition="false" constant="false">
        <notes>
          <html xmlns="http://www.w3.org/1999/xhtml">
            <p>FORMULA: C29H51N2O8PRS;C402H633O143N96P1S3</p>
            <p>SEED Compound: cpd15568</p>
            <p>MetaNetX (MNX) Chemical: MNXM5958</p>
          </html>
        </notes>
      </species>
      <species id="M_3haACP_c" name="(3R)-3-Hydroxyacyl-[acyl-carrier protein]" compartment="C_c" hasOnlySubstanceUnits="true" boundaryCondition="false" constant="false">
        <notes>
          <html xmlns="http://www.w3.org/1999/xhtml">
            <p>FORMULA: C388H609O144N96P1S3;C15H27N2O9PRS</p>
            <p>KEGG Compound: C01271</p>
            <p>MetaNetX (MNX) Chemical: MNXM5861</p>
            <p>SEED Compound: cpd11836</p>
            <p>BioCyc: META:OH-ACYL-ACP</p>
          </html>
        </notes>
      </species>
      <species id="M_but2eACP_c" name="But-2-enoyl-[acyl-carrier protein]" compartment="C_c" hasOnlySubstanceUnits="true" boundaryCondition="false" constant="false">
        <notes>
          <html xmlns="http://www.w3.org/1999/xhtml">
            <p>FORMULA: C15H25N2O8PRS;C388H607O143N96P1S3</p>
            <p>SEED Compound: cpd11465</p>
            <p>KEGG Compound: C04246</p>
            <p>MetaNetX (MNX) Chemical: MNXM3229</p>
          </html>
        </notes>
      </species>
      <species id="M_thex2eACP_c" name="Trans-Hex-2-enoyl-[acyl-carrier protein]" compartment="C_c" hasOnlySubstanceUnits="true" boundaryCondition="false" constant="false">
        <notes>
          <html xmlns="http://www.w3.org/1999/xhtml">
            <p>FORMULA: C17H29N2O8PRS;C390H611O143N96P1S3</p>
            <p>BioCyc: META:Hex-2-enoyl-ACPs</p>
            <p>LipidMaps: LMFA07060007</p>
            <p>MetaNetX (MNX) Chemical: MNXM24502</p>
            <p>KEGG Compound: C05748</p>
            <p>SEED Compound: cpd11473</p>
          </html>
        </notes>
      </species>
      <species id="M_3hmp_c" name="3-Hydroxy-2-methylpropanoate" compartment="C_c" hasOnlySubstanceUnits="true" boundaryCondition="false" constant="false">
        <notes>
          <html xmlns="http://www.w3.org/1999/xhtml">
            <p>FORMULA: C4H7O3</p>
            <p>BioCyc: META:3-HYDROXY-ISOBUTYRATE</p>
            <p>SEED Compound: cpd00876</p>
            <p>KEGG Compound: C01188</p>
            <p>MetaNetX (MNX) Chemical: MNXM396</p>
            <p>Reactome: 573404</p>
          </html>
        </notes>
      </species>
      <species id="M_3hibutcoa_c" name="(S)-3-Hydroxyisobutyryl-CoA" compartment="C_c" hasOnlySubstanceUnits="true" boundaryCondition="false" constant="false">
        <notes>
          <html xmlns="http://www.w3.org/1999/xhtml">
            <p>FORMULA: C25H38N7O18P3S</p>
            <p>BioCyc: META:CPD-12173</p>
            <p>Human Metabolome Database: HMDB01052</p>
            <p>SEED Compound: cpd03572</p>
            <p>KEGG Compound: C06000</p>
            <p>BioPath Molecule: (S)-3-Hydroxyisobutyryl-CoA</p>
            <p>MetaNetX (MNX) Chemical: MNXM90341</p>
            <p>LipidMaps: LMFA07050157</p>
          </html>
        </notes>
      </species>
      <species id="M_lpam_c" name="Lipoamide C8H15NOS2" compartment="C_c" hasOnlySubstanceUnits="true" boundaryCondition="false" constant="false">
        <notes>
          <html xmlns="http://www.w3.org/1999/xhtml">
            <p>FORMULA: C8H15NOS2</p>
            <p>BioCyc: META:LIPOAMIDE</p>
            <p>Human Metabolome Database: HMDB00962;HMDB06877;HMDB06950</p>
            <p>SEED Compound: cpd00213</p>
            <p>UniPathway Compound: UPC00248</p>
            <p>KEGG Compound: C00248;D00048</p>
            <p>MetaNetX (MNX) Chemical: MNXM1024</p>
            <p>LipidMaps: LMFA08010006</p>
          </html>
        </notes>
      </species>
      <species id="M_3mop_c" name="(S)-3-Methyl-2-oxopentanoate" compartment="C_c" hasOnlySubstanceUnits="true" boundaryCondition="false" constant="false">
        <notes>
          <html xmlns="http://www.w3.org/1999/xhtml">
            <p>FORMULA: C6H9O3</p>
            <p>BioCyc: META:2-KETO-3-METHYL-VALERATE</p>
            <p>Human Metabolome Database: HMDB00491;HMDB01962;HMDB02254;HMDB03736;HMDB04750</p>
            <p>SEED Compound: cpd03577</p>
            <p>UniPathway Compound: UPC00671;UPC06008</p>
            <p>KEGG Compound: C00671;C03465;C06008</p>
            <p>BioPath Molecule: (S)-3-Methyl-2-oxopentanoate</p>
            <p>MetaNetX (MNX) Chemical: MNXM439</p>
            <p>LipidMaps: LMFA01020275;LMFA01020280</p>
          </html>
        </notes>
      </species>
      <species id="M_na1_p" name="Sodium" compartment="C_p" hasOnlySubstanceUnits="true" boundaryCondition="false" constant="false">
        <notes>
          <html xmlns="http://www.w3.org/1999/xhtml">
            <p>FORMULA: Na</p>
            <p>BioCyc: META:NA+</p>
            <p>SEED Compound: cpd00971</p>
            <p>KEGG Compound: C01330</p>
            <p>MetaNetX (MNX) Chemical: MNXM27</p>
            <p>Reactome: 2872443;2892454;425958;74113;83910</p>
            <p>Human Metabolome Database: HMDB00588</p>
          </html>
        </notes>
      </species>
      <species id="M_nh4_p" name="Ammonium" compartment="C_p" hasOnlySubstanceUnits="true" boundaryCondition="false" constant="false">
        <notes>
          <html xmlns="http://www.w3.org/1999/xhtml">
            <p>FORMULA: H4N;NH4</p>
            <p>SEED Compound: cpd00013</p>
            <p>MetaNetX (MNX) Chemical: MNXM84</p>
          </html>
        </notes>
      </species>
      <species id="M_o2_p" name="O2" compartment="C_p" hasOnlySubstanceUnits="true" boundaryCondition="false" constant="false">
        <notes>
          <html xmlns="http://www.w3.org/1999/xhtml">
            <p>FORMULA: O2</p>
            <p>BioCyc: META:OXYGEN-MOLECULE</p>
            <p>SEED Compound: cpd00007</p>
            <p>UniPathway Compound: UPC00007</p>
            <p>KEGG Compound: C00007;D00003</p>
            <p>BioPath Molecule: Oxygen</p>
            <p>MetaNetX (MNX) Chemical: MNXM4</p>
            <p>Reactome: 113533;113534;113535;113685;1236709;189461;29368;351593;352327;5668566</p>
            <p>Human Metabolome Database: HMDB01377</p>
          </html>
        </notes>
      </species>
      <species id="M_adn_c" name="Adenosine" compartment="C_c" hasOnlySubstanceUnits="true" boundaryCondition="false" constant="false">
        <notes>
          <html xmlns="http://www.w3.org/1999/xhtml">
            <p>FORMULA: C10H13N5O4</p>
            <p>BioCyc: META:ADENOSINE;META:CPD-13918</p>
            <p>SEED Compound: cpd00182</p>
            <p>UniPathway Compound: UPC00212</p>
            <p>KEGG Compound: C00212;D00045;D06298</p>
            <p>BioPath Molecule: Adenosine</p>
            <p>MetaNetX (MNX) Chemical: MNXM212</p>
            <p>Reactome: 83909</p>
            <p>Human Metabolome Database: HMDB00050;HMDB04401;HMDB04402;HMDB04421;HMDB14340</p>
          </html>
        </notes>
      </species>
      <species id="M_uri_c" name="Uridine" compartment="C_c" hasOnlySubstanceUnits="true" boundaryCondition="false" constant="false">
        <notes>
          <html xmlns="http://www.w3.org/1999/xhtml">
            <p>FORMULA: C9H12N2O6</p>
            <p>BioCyc: META:URIDINE</p>
            <p>MetaNetX (MNX) Chemical: MNXM288</p>
            <p>UniPathway Compound: UPC00299</p>
            <p>KEGG Compound: C00299;C16745</p>
            <p>BioPath Molecule: Uridine</p>
            <p>SEED Compound: cpd00249;cpd16545</p>
            <p>Human Metabolome Database: HMDB00296</p>
          </html>
        </notes>
      </species>
      <species id="M_cytd_c" name="Cytidine" compartment="C_c" hasOnlySubstanceUnits="true" boundaryCondition="false" constant="false">
        <notes>
          <html xmlns="http://www.w3.org/1999/xhtml">
            <p>FORMULA: C9H13N3O5</p>
            <p>BioCyc: META:CPD-15099;META:CYTIDINE</p>
            <p>SEED Compound: cpd00367;cpd01900</p>
            <p>UniPathway Compound: UPC00475</p>
            <p>KEGG Compound: C00475;C02961;D00168;D07769</p>
            <p>BioPath Molecule: Cytidine</p>
            <p>MetaNetX (MNX) Chemical: MNXM338</p>
            <p>Human Metabolome Database: HMDB00089;HMDB15122;HMDB30167</p>
          </html>
        </notes>
      </species>
      <species id="M_gsn_c" name="Guanosine" compartment="C_c" hasOnlySubstanceUnits="true" boundaryCondition="false" constant="false">
        <notes>
          <html xmlns="http://www.w3.org/1999/xhtml">
            <p>FORMULA: C10H13N5O5;C10H12N5O5</p>
            <p>BioCyc: META:CPD-15142;META:GUANOSINE</p>
            <p>SEED Compound: cpd00311</p>
            <p>KEGG Compound: C00387</p>
            <p>BioPath Molecule: Guanosine</p>
            <p>MetaNetX (MNX) Chemical: MNXM401</p>
            <p>Human Metabolome Database: HMDB00133</p>
          </html>
        </notes>
      </species>
      <species id="M_3hodcoa_c" name="(S)-3-Hydroxyoctadecanoyl-CoA" compartment="C_c" hasOnlySubstanceUnits="true" boundaryCondition="false" constant="false">
        <notes>
          <html xmlns="http://www.w3.org/1999/xhtml">
            <p>FORMULA: C39H66N7O18P3S</p>
            <p>BioCyc: META:CPD0-2253</p>
            <p>Human Metabolome Database: HMDB12715</p>
            <p>SEED Compound: cpd14936;cpd15204</p>
            <p>KEGG Compound: C16217</p>
            <p>MetaNetX (MNX) Chemical: MNXM1309</p>
            <p>Reactome: 548836</p>
            <p>LipidMaps: LMFA07050072;LMFA07050159;LMFA07050223</p>
          </html>
        </notes>
      </species>
      <species id="M_3ohodcoa_c" name="3-Oxooctadecanoyl-CoA" compartment="C_c" hasOnlySubstanceUnits="true" boundaryCondition="false" constant="false">
        <notes>
          <html xmlns="http://www.w3.org/1999/xhtml">
            <p>FORMULA: C39H64N7O18P3S</p>
            <p>BioCyc: META:CPD-10260</p>
            <p>Human Metabolome Database: HMDB06498</p>
            <p>SEED Compound: cpd14935</p>
            <p>KEGG Compound: C16216</p>
            <p>MetaNetX (MNX) Chemical: MNXM513</p>
            <p>Reactome: 548812</p>
            <p>LipidMaps: LMFA07050079;LMFA07050248</p>
          </html>
        </notes>
      </species>
      <species id="M_malcoa_c" name="Malonyl-CoA" compartment="C_c" hasOnlySubstanceUnits="true" boundaryCondition="false" constant="false">
        <notes>
          <html xmlns="http://www.w3.org/1999/xhtml">
            <p>FORMULA: C24H34N7O19P3S;C24H33N7O19P3S</p>
            <p>BioCyc: META:MALONYL-COA</p>
            <p>Human Metabolome Database: HMDB01175</p>
            <p>SEED Compound: cpd00070</p>
            <p>UniPathway Compound: UPC00083</p>
            <p>KEGG Compound: C00083</p>
            <p>BioPath Molecule: Malonyl-CoA</p>
            <p>MetaNetX (MNX) Chemical: MNXM40</p>
            <p>Reactome: 2046066;29508;977323</p>
            <p>LipidMaps: LMFA07050031;LMFA07050345</p>
          </html>
        </notes>
      </species>
      <species id="M_pmtcoa_c" name="Palmitoyl-CoA (n-C16:0CoA)" compartment="C_c" hasOnlySubstanceUnits="true" boundaryCondition="false" constant="false">
        <notes>
          <html xmlns="http://www.w3.org/1999/xhtml">
            <p>FORMULA: C37H62N7O17P3S</p>
            <p>BioCyc: META:PALMITYL-COA</p>
            <p>Human Metabolome Database: HMDB01338;HMDB59623</p>
            <p>SEED Compound: cpd00134</p>
            <p>UM-BBD: c1218</p>
            <p>KEGG Compound: C00154</p>
            <p>BioPath Molecule: Palmitoyl-CoA</p>
            <p>MetaNetX (MNX) Chemical: MNXM88</p>
            <p>Reactome: 200993;390426;5358339;77281</p>
            <p>LipidMaps: LMFA07050002;LMFA07050360</p>
          </html>
        </notes>
      </species>
      <species id="M_oxadpcoa_c" name="3-Oxoadipyl-CoA" compartment="C_c" hasOnlySubstanceUnits="true" boundaryCondition="false" constant="false">
        <notes>
          <html xmlns="http://www.w3.org/1999/xhtml">
            <p>FORMULA: C27H37N7O20P3S</p>
            <p>BioCyc: META:3-KETO-ADIPYL-COA</p>
            <p>Human Metabolome Database: HMDB60378</p>
            <p>SEED Compound: cpd01507</p>
            <p>UniPathway Compound: UPC02232</p>
            <p>UM-BBD: c0931</p>
            <p>KEGG Compound: C02232</p>
            <p>BioPath Molecule: 3-Oxoadipyl-CoA</p>
            <p>MetaNetX (MNX) Chemical: MNXM1264</p>
            <p>LipidMaps: LMFA07050237</p>
          </html>
        </notes>
      </species>
      <species id="M_succ_c" name="Succinate" compartment="C_c" hasOnlySubstanceUnits="true" boundaryCondition="false" constant="false">
        <notes>
          <html xmlns="http://www.w3.org/1999/xhtml">
            <p>FORMULA: C4H4O4</p>
            <p>BioCyc: META:SUC</p>
            <p>Human Metabolome Database: HMDB00254</p>
            <p>SEED Compound: cpd00036</p>
            <p>UniPathway Compound: UPC00042</p>
            <p>UM-BBD: c0312</p>
            <p>KEGG Compound: C00042</p>
            <p>BioPath Molecule: Succinate</p>
            <p>MetaNetX (MNX) Chemical: MNXM25</p>
            <p>Reactome: 113536;159939;29434;389583;433123</p>
            <p>LipidMaps: LMFA01170043</p>
          </html>
        </notes>
      </species>
      <species id="M_succoa_c" name="Succinyl-CoA" compartment="C_c" hasOnlySubstanceUnits="true" boundaryCondition="false" constant="false">
        <notes>
          <html xmlns="http://www.w3.org/1999/xhtml">
            <p>FORMULA: C25H35N7O19P3S</p>
            <p>BioCyc: META:SUC-COA</p>
            <p>Human Metabolome Database: HMDB01022</p>
            <p>SEED Compound: cpd00078</p>
            <p>UniPathway Compound: UPC00091</p>
            <p>UM-BBD: c0344</p>
            <p>KEGG Compound: C00091</p>
            <p>BioPath Molecule: Succinyl-CoA</p>
            <p>MetaNetX (MNX) Chemical: MNXM92</p>
            <p>Reactome: 70958</p>
            <p>LipidMaps: LMFA07050370</p>
          </html>
        </notes>
      </species>
      <species id="M_3oxoadp_c" name="3-Oxoadipate" compartment="C_c" hasOnlySubstanceUnits="true" boundaryCondition="false" constant="false">
        <notes>
          <html xmlns="http://www.w3.org/1999/xhtml">
            <p>FORMULA: C6H6O5</p>
            <p>BioCyc: META:3-KETO-ADIPATE</p>
            <p>Human Metabolome Database: HMDB00398</p>
            <p>SEED Compound: cpd00630</p>
            <p>UniPathway Compound: UPC00846</p>
            <p>UM-BBD: c0100</p>
            <p>KEGG Compound: C00846</p>
            <p>BioPath Molecule: 3-Oxoadipate</p>
            <p>MetaNetX (MNX) Chemical: MNXM716</p>
            <p>LipidMaps: LMFA01170096</p>
          </html>
        </notes>
      </species>
      <species id="M_3odecACP_c" name="3-Oxodecanoyl-[acyl-carrier protein]" compartment="C_c" hasOnlySubstanceUnits="true" boundaryCondition="false" constant="false">
        <notes>
          <html xmlns="http://www.w3.org/1999/xhtml">
            <p>FORMULA: C21H37N2O9PRS;C394H619O144N96P1S3</p>
            <p>BioCyc: META:3-oxo-decanoyl-ACPs</p>
            <p>LipidMaps: LMFA07060011</p>
            <p>MetaNetX (MNX) Chemical: MNXM26616</p>
            <p>KEGG Compound: C05753</p>
            <p>SEED Compound: cpd11487</p>
          </html>
        </notes>
      </species>
      <species id="M_3oddecACP_c" name="3-Oxododecanoyl-[acyl-carrier protein]" compartment="C_c" hasOnlySubstanceUnits="true" boundaryCondition="false" constant="false">
        <notes>
          <html xmlns="http://www.w3.org/1999/xhtml">
            <p>FORMULA: C23H41N2O9PRS;C396H623O144N96P1S3</p>
            <p>BioCyc: META:3-oxo-dodecanoyl-ACPs</p>
            <p>LipidMaps: LMFA07060014</p>
            <p>MetaNetX (MNX) Chemical: MNXM28933</p>
            <p>KEGG Compound: C05756</p>
            <p>SEED Compound: cpd11489</p>
          </html>
        </notes>
      </species>
      <species id="M_3ocddec5eACP_c" name="3-oxo-cis-dodec-5-enoyl-[acyl-carrier protein]" compartment="C_c" hasOnlySubstanceUnits="true" boundaryCondition="false" constant="false">
        <notes>
          <html xmlns="http://www.w3.org/1999/xhtml">
            <p>FORMULA: C396H621O144N96P1S3;C23H39N2O9PRS</p>
            <p>SEED Compound: cpd15373</p>
            <p>MetaNetX (MNX) Chemical: MNXM6837</p>
          </html>
        </notes>
      </species>
      <species id="M_3omrsACP_c" name="3-Oxotetradecanoyl-[acyl-carrier protein]" compartment="C_c" hasOnlySubstanceUnits="true" boundaryCondition="false" constant="false">
        <notes>
          <html xmlns="http://www.w3.org/1999/xhtml">
            <p>FORMULA: C398H627O144N96P1S3;C25H45N2O9PRS</p>
            <p>BioCyc: META:3-oxo-myristoyl-ACPs</p>
            <p>LipidMaps: LMFA07060017</p>
            <p>MetaNetX (MNX) Chemical: MNXM26095</p>
            <p>KEGG Compound: C05759</p>
            <p>SEED Compound: cpd11491</p>
          </html>
        </notes>
      </species>
      <species id="M_3ocmrs7eACP_c" name="3-oxo-cis-myristol-7-eoyl-[acyl-carrier protein]" compartment="C_c" hasOnlySubstanceUnits="true" boundaryCondition="false" constant="false">
        <notes>
          <html xmlns="http://www.w3.org/1999/xhtml">
            <p>FORMULA: C25H43N2O9PRS;C398H625O144N96P1S3</p>
            <p>SEED Compound: cpd15374</p>
            <p>MetaNetX (MNX) Chemical: MNXM6838</p>
          </html>
        </notes>
      </species>
      <species id="M_3opalmACP_c" name="3-Oxohexadecanoyl-[acyl-carrier protein]" compartment="C_c" hasOnlySubstanceUnits="true" boundaryCondition="false" constant="false">
        <notes>
          <html xmlns="http://www.w3.org/1999/xhtml">
            <p>FORMULA: C400H631O144N96P1S3;C27H49N2O9PRS</p>
            <p>BioCyc: META:3-oxo-palmitoyl-ACPs</p>
            <p>LipidMaps: LMFA07060019</p>
            <p>MetaNetX (MNX) Chemical: MNXM24578</p>
            <p>KEGG Compound: C05762</p>
            <p>SEED Compound: cpd11485</p>
          </html>
        </notes>
      </species>
      <species id="M_3ocpalm9eACP_c" name="3-oxo-cis-palm-9-eoyl-[acyl-carrier protein]" compartment="C_c" hasOnlySubstanceUnits="true" boundaryCondition="false" constant="false">
        <notes>
          <html xmlns="http://www.w3.org/1999/xhtml">
            <p>FORMULA: C400H629O144N96P1S3;C27H47N2O9PRS</p>
            <p>SEED Compound: cpd15375</p>
            <p>MetaNetX (MNX) Chemical: MNXM6839</p>
          </html>
        </notes>
      </species>
      <species id="M_3ooctdACP_c" name="3-Oxooctadecanoyl-[acyl-carrier protein]" compartment="C_c" hasOnlySubstanceUnits="true" boundaryCondition="false" constant="false">
        <notes>
          <html xmlns="http://www.w3.org/1999/xhtml">
            <p>FORMULA: C29H53N2O9PRS;C402H635O144N96P1S3</p>
            <p>SEED Compound: cpd15377</p>
            <p>MetaNetX (MNX) Chemical: MNXM3491</p>
          </html>
        </notes>
      </species>
      <species id="M_3ocvac11eACP_c" name="3-oxo-cis-vacc-11-enoyl-[acyl-carrier protein]" compartment="C_c" hasOnlySubstanceUnits="true" boundaryCondition="false" constant="false">
        <notes>
          <html xmlns="http://www.w3.org/1999/xhtml">
            <p>FORMULA: C29H51N2O9PRS;C402H633O144N96P1S3</p>
            <p>MetaNetX (MNX) Chemical: MNXM10097</p>
            <p>SEED Compound: cpd15376</p>
            <p>BioCyc: META:3-oxo-cis-vaccenoyl-ACPs</p>
          </html>
        </notes>
      </species>
      <species id="M_actACP_c" name="Acetoacetyl-ACP" compartment="C_c" hasOnlySubstanceUnits="true" boundaryCondition="false" constant="false">
        <notes>
          <html xmlns="http://www.w3.org/1999/xhtml">
            <p>FORMULA: C15H25N2O9PRS;C388H607O144N96P1S3</p>
            <p>KEGG Compound: C05744</p>
            <p>MetaNetX (MNX) Chemical: MNXM1223</p>
            <p>SEED Compound: cpd11488</p>
            <p>BioCyc: META:Acetoacetyl-ACP;META:Acetoacetyl-ACPs</p>
          </html>
        </notes>
      </species>
      <species id="M_3ohexACP_c" name="3-Oxohexanoyl-[acyl-carrier protein]" compartment="C_c" hasOnlySubstanceUnits="true" boundaryCondition="false" constant="false">
        <notes>
          <html xmlns="http://www.w3.org/1999/xhtml">
            <p>FORMULA: C390H611O144N96P1S3;C17H29N2O9PRS</p>
            <p>BioCyc: META:3-oxo-hexanoyl-ACPs</p>
            <p>LipidMaps: LMFA07060005</p>
            <p>MetaNetX (MNX) Chemical: MNXM25602</p>
            <p>KEGG Compound: C05746</p>
            <p>SEED Compound: cpd11486</p>
          </html>
        </notes>
      </species>
      <species id="M_3ooctACP_c" name="3-Oxooctanoyl-[acyl-carrier protein]" compartment="C_c" hasOnlySubstanceUnits="true" boundaryCondition="false" constant="false">
        <notes>
          <html xmlns="http://www.w3.org/1999/xhtml">
            <p>FORMULA: C19H33N2O9PRS;C392H615O144N96P1S3</p>
            <p>BioCyc: META:3-Oxo-octanoyl-ACPs</p>
            <p>LipidMaps: LMFA07060008</p>
            <p>MetaNetX (MNX) Chemical: MNXM28031</p>
            <p>KEGG Compound: C05750</p>
            <p>SEED Compound: cpd11490</p>
          </html>
        </notes>
      </species>
      <species id="M_malACP_c" name="Malonyl-[acyl-carrier protein]" compartment="C_c" hasOnlySubstanceUnits="true" boundaryCondition="false" constant="false">
        <notes>
          <html xmlns="http://www.w3.org/1999/xhtml">
            <p>FORMULA: C387H604O145N96P1S3;C14H22N2O10PRS</p>
            <p>KEGG Compound: C01209</p>
            <p>MetaNetX (MNX) Chemical: MNXM184</p>
            <p>SEED Compound: cpd11492</p>
            <p>BioCyc: META:MALONYL-ACP</p>
          </html>
        </notes>
      </species>
      <species id="M_ocACP_c" name="Octanoyl-ACP (n-C8:0ACP)" compartment="C_c" hasOnlySubstanceUnits="true" boundaryCondition="false" constant="false">
        <notes>
          <html xmlns="http://www.w3.org/1999/xhtml">
            <p>FORMULA: C19H35N2O8PRS;C392H617O143N96P1S3</p>
            <p>BioCyc: META:Octanoyl-ACPs</p>
            <p>MetaNetX (MNX) Chemical: MNXM23586</p>
            <p>UniPathway Compound: UPC05752</p>
            <p>KEGG Compound: C05752</p>
            <p>SEED Compound: cpd11470</p>
            <p>LipidMaps: LMFA07060010</p>
          </html>
        </notes>
      </species>
      <species id="M_dcaACP_c" name="Decanoyl-ACP (n-C10:0ACP)" compartment="C_c" hasOnlySubstanceUnits="true" boundaryCondition="false" constant="false">
        <notes>
          <html xmlns="http://www.w3.org/1999/xhtml">
            <p>FORMULA: C394H621O143N96P1S3;C21H39N2O8PRS</p>
            <p>BioCyc: META:Decanoyl-ACPs</p>
            <p>LipidMaps: LMFA07060013</p>
            <p>MetaNetX (MNX) Chemical: MNXM25221</p>
            <p>KEGG Compound: C05755</p>
            <p>SEED Compound: cpd11474</p>
          </html>
        </notes>
      </species>
      <species id="M_cdec3eACP_c" name="Cis-dec-3-enoyl-[acyl-carrier protein] (n-C10:1)" compartment="C_c" hasOnlySubstanceUnits="true" boundaryCondition="false" constant="false">
        <notes>
          <html xmlns="http://www.w3.org/1999/xhtml">
            <p>FORMULA: C21H37N2O8PRS;C394H619O143N96P1S3</p>
            <p>SEED Compound: cpd15416</p>
            <p>MetaNetX (MNX) Chemical: MNXM7186</p>
          </html>
        </notes>
      </species>
      <species id="M_ddcaACP_c" name="Dodecanoyl-ACP (n-C12:0ACP)" compartment="C_c" hasOnlySubstanceUnits="true" boundaryCondition="false" constant="false">
        <notes>
          <html xmlns="http://www.w3.org/1999/xhtml">
            <p>FORMULA: C23H43N2O8PRS;C396H625O143N96P1S3</p>
            <p>UniPathway Compound: UPC05223</p>
            <p>BioCyc: META:Dodecanoyl-ACPs</p>
            <p>KEGG Compound: C05223</p>
            <p>SEED Compound: cpd11468</p>
            <p>MetaNetX (MNX) Chemical: MNXM5723</p>
          </html>
        </notes>
      </species>
      <species id="M_cddec5eACP_c" name="Cis-dodec-5-enoyl-[acyl-carrier protein] (n-C12:1)" compartment="C_c" hasOnlySubstanceUnits="true" boundaryCondition="false" constant="false">
        <notes>
          <html xmlns="http://www.w3.org/1999/xhtml">
            <p>FORMULA: C23H41N2O8PRS;C396H623O143N96P1S3</p>
            <p>SEED Compound: cpd15415</p>
            <p>MetaNetX (MNX) Chemical: MNXM5679</p>
          </html>
        </notes>
      </species>
      <species id="M_myrsACP_c" name="Myristoyl-ACP (n-C14:0ACP)" compartment="C_c" hasOnlySubstanceUnits="true" boundaryCondition="false" constant="false">
        <notes>
          <html xmlns="http://www.w3.org/1999/xhtml">
            <p>FORMULA: C398H629O143N96P1S3;C25H47N2O8PRS</p>
            <p>BioCyc: META:Myristoyl-ACPs</p>
            <p>SEED Compound: cpd11466</p>
            <p>UniPathway Compound: UPC05761</p>
            <p>KEGG Compound: C05761</p>
            <p>MetaNetX (MNX) Chemical: MNXM564</p>
          </html>
        </notes>
      </species>
      <species id="M_tdeACP_c" name="Cis-tetradec-7-enoyl-[acyl-carrier protein] (n-C14:1)" compartment="C_c" hasOnlySubstanceUnits="true" boundaryCondition="false" constant="false">
        <notes>
          <html xmlns="http://www.w3.org/1999/xhtml">
            <p>FORMULA: C398H627O143N96P1S3;C25H45N2O8PRS</p>
            <p>SEED Compound: cpd15294</p>
            <p>MetaNetX (MNX) Chemical: MNXM1469</p>
          </html>
        </notes>
      </species>
      <species id="M_palmACP_c" name="Palmitoyl-ACP (n-C16:0ACP)" compartment="C_c" hasOnlySubstanceUnits="true" boundaryCondition="false" constant="false">
        <notes>
          <html xmlns="http://www.w3.org/1999/xhtml">
            <p>FORMULA: C400H633O143N96P1S3;C27H51N2O8PRS</p>
            <p>SEED Compound: cpd15277</p>
            <p>MetaNetX (MNX) Chemical: MNXM2026</p>
          </html>
        </notes>
      </species>
      <species id="M_hdeACP_c" name="Cis-hexadec-9-enoyl-[acyl-carrier protein] (n-C16:1)" compartment="C_c" hasOnlySubstanceUnits="true" boundaryCondition="false" constant="false">
        <notes>
          <html xmlns="http://www.w3.org/1999/xhtml">
            <p>FORMULA: C400H631O143N96P1S3;C27H49N2O8PRS</p>
            <p>MetaNetX (MNX) Chemical: MNXM5881</p>
            <p>SEED Compound: cpd15239</p>
            <p>BioCyc: META:Palmitoleoyl-ACPs</p>
          </html>
        </notes>
      </species>
      <species id="M_butACP_c" name="Butyryl-ACP (n-C4:0ACP)" compartment="C_c" hasOnlySubstanceUnits="true" boundaryCondition="false" constant="false">
        <notes>
          <html xmlns="http://www.w3.org/1999/xhtml">
            <p>FORMULA: C388H609O143N96P1S3;C15H27N2O8PRS</p>
            <p>BioCyc: META:Butanoyl-ACPs</p>
            <p>Human Metabolome Database: HMDB31191</p>
            <p>SEED Compound: cpd11464</p>
            <p>KEGG Compound: C05745</p>
            <p>MetaNetX (MNX) Chemical: MNXM2645</p>
            <p>LipidMaps: LMFA07060004</p>
          </html>
        </notes>
      </species>
      <species id="M_hexACP_c" name="Hexanoyl-ACP (n-C6:0ACP)" compartment="C_c" hasOnlySubstanceUnits="true" boundaryCondition="false" constant="false">
        <notes>
          <html xmlns="http://www.w3.org/1999/xhtml">
            <p>FORMULA: C17H31N2O8PRS;C390H613O143N96P1S3</p>
            <p>BioCyc: META:Hexanoyl-ACPs</p>
            <p>Human Metabolome Database: HMDB39465</p>
            <p>SEED Compound: cpd11472</p>
            <p>KEGG Compound: C05749</p>
            <p>MetaNetX (MNX) Chemical: MNXM23683</p>
            <p>LipidMaps: LMFA07060039</p>
          </html>
        </notes>
      </species>
      <species id="M_accoa_c" name="Acetyl-CoA" compartment="C_c" hasOnlySubstanceUnits="true" boundaryCondition="false" constant="false">
        <notes>
          <html xmlns="http://www.w3.org/1999/xhtml">
            <p>FORMULA: C23H34N7O17P3S</p>
            <p>BioCyc: META:ACETYL-COA</p>
            <p>Human Metabolome Database: HMDB01206</p>
            <p>SEED Compound: cpd00022</p>
            <p>UniPathway Compound: UPC00024</p>
            <p>UM-BBD: c0031</p>
            <p>KEGG Compound: C00024</p>
            <p>BioPath Molecule: Acetyl-CoA</p>
            <p>MetaNetX (MNX) Chemical: MNXM21</p>
            <p>Reactome: 113559;113560;353123;727753;76183</p>
            <p>LipidMaps: LMFA07050000;LMFA07050029;LMFA07050281</p>
          </html>
        </notes>
      </species>
      <species id="M_3oxoadp_e" name="3-Oxoadipate" compartment="C_e" hasOnlySubstanceUnits="true" boundaryCondition="false" constant="false">
        <notes>
          <html xmlns="http://www.w3.org/1999/xhtml">
            <p>FORMULA: C6H6O5</p>
            <p>BioCyc: META:3-KETO-ADIPATE</p>
            <p>Human Metabolome Database: HMDB00398</p>
            <p>SEED Compound: cpd00630</p>
            <p>UniPathway Compound: UPC00846</p>
            <p>UM-BBD: c0100</p>
            <p>KEGG Compound: C00846</p>
            <p>BioPath Molecule: 3-Oxoadipate</p>
            <p>MetaNetX (MNX) Chemical: MNXM716</p>
            <p>LipidMaps: LMFA01170096</p>
          </html>
        </notes>
      </species>
      <species id="M_3oxoadp_p" name="3-Oxoadipate" compartment="C_p" hasOnlySubstanceUnits="true" boundaryCondition="false" constant="false">
        <notes>
          <html xmlns="http://www.w3.org/1999/xhtml">
            <p>FORMULA: C6H6O5</p>
            <p>BioCyc: META:3-KETO-ADIPATE</p>
            <p>Human Metabolome Database: HMDB00398</p>
            <p>SEED Compound: cpd00630</p>
            <p>UniPathway Compound: UPC00846</p>
            <p>UM-BBD: c0100</p>
            <p>KEGG Compound: C00846</p>
            <p>BioPath Molecule: 3-Oxoadipate</p>
            <p>MetaNetX (MNX) Chemical: MNXM716</p>
            <p>LipidMaps: LMFA01170096</p>
          </html>
        </notes>
      </species>
      <species id="M_LalaDgluMdap_c" name="L-alanine-D-glutamate-meso-2,6-diaminoheptanedioate" compartment="C_c" hasOnlySubstanceUnits="true" boundaryCondition="false" constant="false">
        <notes>
          <html xmlns="http://www.w3.org/1999/xhtml">
            <p>FORMULA: C15H25N4O8</p>
            <p>SEED Compound: cpd15386</p>
            <p>MetaNetX (MNX) Chemical: MNXM90242</p>
          </html>
        </notes>
      </species>
      <species id="M_LalaDgluMdap_p" name="L-alanine-D-glutamate-meso-2,6-diaminoheptanedioate" compartment="C_p" hasOnlySubstanceUnits="true" boundaryCondition="false" constant="false">
        <notes>
          <html xmlns="http://www.w3.org/1999/xhtml">
            <p>FORMULA: C15H25N4O8</p>
            <p>SEED Compound: cpd15386</p>
            <p>MetaNetX (MNX) Chemical: MNXM90242</p>
          </html>
        </notes>
      </species>
      <species id="M_3pg_c" name="3-Phospho-D-glycerate" compartment="C_c" hasOnlySubstanceUnits="true" boundaryCondition="false" constant="false">
        <notes>
          <html xmlns="http://www.w3.org/1999/xhtml">
            <p>FORMULA: C3H4O7P</p>
            <p>BioCyc: META:G3P</p>
            <p>SEED Compound: cpd00169</p>
            <p>UniPathway Compound: UPC00197;UPC00597</p>
            <p>KEGG Compound: C00197;C00597</p>
            <p>BioPath Molecule: 3-Phospho-D-glycerate</p>
            <p>MetaNetX (MNX) Chemical: MNXM126</p>
            <p>Reactome: 29728</p>
            <p>Human Metabolome Database: HMDB00807;HMDB60180</p>
          </html>
        </notes>
      </species>
      <species id="M_phaccoa_c" name="Phenylacetyl-CoA" compartment="C_c" hasOnlySubstanceUnits="true" boundaryCondition="false" constant="false">
        <notes>
          <html xmlns="http://www.w3.org/1999/xhtml">
            <p>FORMULA: C29H38N7O17P3S</p>
            <p>BioCyc: META:CPD-207</p>
            <p>SEED Compound: cpd00452</p>
            <p>UniPathway Compound: UPC00582</p>
            <p>UM-BBD: c1494</p>
            <p>KEGG Compound: C00582</p>
            <p>MetaNetX (MNX) Chemical: MNXM502</p>
            <p>Reactome: 177137</p>
            <p>Human Metabolome Database: HMDB06503</p>
          </html>
        </notes>
      </species>
      <species id="M_asp__L_c" name="L-Aspartate" compartment="C_c" hasOnlySubstanceUnits="true" boundaryCondition="false" constant="false">
        <notes>
          <html xmlns="http://www.w3.org/1999/xhtml">
            <p>FORMULA: C4H6NO4</p>
            <p>BioCyc: META:L-ASPARTATE</p>
            <p>SEED Compound: cpd00041</p>
            <p>UniPathway Compound: UPC00049</p>
            <p>UM-BBD: c1574</p>
            <p>KEGG Compound: C00049;D00013</p>
            <p>BioPath Molecule: L-Aspartate</p>
            <p>MetaNetX (MNX) Chemical: MNXM42</p>
            <p>Reactome: 113553;29448</p>
            <p>Human Metabolome Database: HMDB00191</p>
          </html>
        </notes>
      </species>
      <species id="M_so3_c" name="Sulfite" compartment="C_c" hasOnlySubstanceUnits="true" boundaryCondition="false" constant="false">
        <notes>
          <html xmlns="http://www.w3.org/1999/xhtml">
            <p>FORMULA: O3S;HSO3</p>
            <p>BioCyc: META:H2SO3;META:HSO3;META:SO3</p>
            <p>SEED Compound: cpd00081</p>
            <p>UniPathway Compound: UPC00094</p>
            <p>UM-BBD: c0348</p>
            <p>KEGG Compound: C00094;C11481</p>
            <p>BioPath Molecule: Hydrogen_sulfite;Sulfite</p>
            <p>MetaNetX (MNX) Chemical: MNXM105630</p>
            <p>Human Metabolome Database: HMDB00240;HMDB01033;HMDB03008;HMDB34829</p>
          </html>
        </notes>
      </species>
      <species id="M_4abut_c" name="4-Aminobutanoate" compartment="C_c" hasOnlySubstanceUnits="true" boundaryCondition="false" constant="false">
        <notes>
          <html xmlns="http://www.w3.org/1999/xhtml">
            <p>FORMULA: C4H9NO2</p>
            <p>BioCyc: META:4-AMINO-BUTYRATE</p>
            <p>Human Metabolome Database: HMDB00112</p>
            <p>SEED Compound: cpd00281</p>
            <p>UniPathway Compound: UPC00334</p>
            <p>UM-BBD: c1588</p>
            <p>KEGG Compound: C00334;D00058</p>
            <p>BioPath Molecule: 4-Aminobutanoate</p>
            <p>MetaNetX (MNX) Chemical: MNXM192</p>
            <p>Reactome: 352003;352011;428571;916850</p>
            <p>LipidMaps: LMFA01100039</p>
          </html>
        </notes>
      </species>
      <species id="M_4abutn_c" name="4-Aminobutanal" compartment="C_c" hasOnlySubstanceUnits="true" boundaryCondition="false" constant="false">
        <notes>
          <html xmlns="http://www.w3.org/1999/xhtml">
            <p>FORMULA: C4H10NO</p>
            <p>BioCyc: META:4-AMINO-BUTYRALDEHYDE</p>
            <p>SEED Compound: cpd00434</p>
            <p>UniPathway Compound: UPC00555</p>
            <p>KEGG Compound: C00555</p>
            <p>BioPath Molecule: 4-Aminobutanal</p>
            <p>MetaNetX (MNX) Chemical: MNXM422</p>
            <p>Human Metabolome Database: HMDB01080;HMDB60247</p>
          </html>
        </notes>
      </species>
      <species id="M_4abz_c" name="4-Aminobenzoate" compartment="C_c" hasOnlySubstanceUnits="true" boundaryCondition="false" constant="false">
        <notes>
          <html xmlns="http://www.w3.org/1999/xhtml">
            <p>FORMULA: C7H6NO2</p>
            <p>BioCyc: META:P-AMINO-BENZOATE</p>
            <p>SEED Compound: cpd00443</p>
            <p>UniPathway Compound: UPC00568</p>
            <p>UM-BBD: c0550</p>
            <p>KEGG Compound: C00568;D02456</p>
            <p>BioPath Molecule: 4-Aminobenzoate</p>
            <p>MetaNetX (MNX) Chemical: MNXM421</p>
            <p>Human Metabolome Database: HMDB01392</p>
          </html>
        </notes>
      </species>
      <species id="M_4abz_e" name="4-Aminobenzoate" compartment="C_e" hasOnlySubstanceUnits="true" boundaryCondition="false" constant="false">
        <notes>
          <html xmlns="http://www.w3.org/1999/xhtml">
            <p>FORMULA: C7H6NO2</p>
            <p>BioCyc: META:P-AMINO-BENZOATE</p>
            <p>SEED Compound: cpd00443</p>
            <p>UniPathway Compound: UPC00568</p>
            <p>UM-BBD: c0550</p>
            <p>KEGG Compound: C00568;D02456</p>
            <p>BioPath Molecule: 4-Aminobenzoate</p>
            <p>MetaNetX (MNX) Chemical: MNXM421</p>
            <p>Human Metabolome Database: HMDB01392</p>
          </html>
        </notes>
      </species>
      <species id="M_5cmhm_c" name="5-Carboxymethyl-2-hydroxymuconate" compartment="C_c" hasOnlySubstanceUnits="true" boundaryCondition="false" constant="false">
        <notes>
          <html xmlns="http://www.w3.org/1999/xhtml">
            <p>FORMULA: C8H5O7</p>
            <p>BioCyc: META:CPD-784;META:CPD-785</p>
            <p>MetaNetX (MNX) Chemical: MNXM1163</p>
            <p>UniPathway Compound: UPC04186</p>
            <p>UM-BBD: c0306</p>
            <p>KEGG Compound: C04186</p>
            <p>SEED Compound: cpd02572</p>
          </html>
        </notes>
      </species>
      <species id="M_4cml_c" name="4-Carboxymuconolactone" compartment="C_c" hasOnlySubstanceUnits="true" boundaryCondition="false" constant="false">
        <notes>
          <html xmlns="http://www.w3.org/1999/xhtml">
            <p>FORMULA: C7H4O6;C7H6O6</p>
            <p>UniPathway Compound: UPC01278</p>
            <p>KEGG Compound: C01278</p>
            <p>SEED Compound: cpd00938</p>
            <p>MetaNetX (MNX) Chemical: MNXM1521</p>
          </html>
        </notes>
      </species>
      <species id="M_5odhf2a_c" name="5-Oxo-4,5-dihydrofuran-2-acetate" compartment="C_c" hasOnlySubstanceUnits="true" boundaryCondition="false" constant="false">
        <notes>
          <html xmlns="http://www.w3.org/1999/xhtml">
            <p>FORMULA: C6H5O4</p>
            <p>BioCyc: META:3-OXOADIPATE-ENOL-LACTONE</p>
            <p>SEED Compound: cpd02255</p>
            <p>UniPathway Compound: UPC03586</p>
            <p>KEGG Compound: C03586</p>
            <p>BioPath Molecule: 2-Oxo-2,3-dihydrofuran-5-acetate</p>
            <p>MetaNetX (MNX) Chemical: MNXM829</p>
          </html>
        </notes>
      </species>
      <species id="M_sucsal_c" name="Succinic semialdehyde" compartment="C_c" hasOnlySubstanceUnits="true" boundaryCondition="false" constant="false">
        <notes>
          <html xmlns="http://www.w3.org/1999/xhtml">
            <p>FORMULA: C4H5O3</p>
            <p>BioCyc: META:SUCC-S-ALD</p>
            <p>Human Metabolome Database: HMDB01259</p>
            <p>SEED Compound: cpd00199</p>
            <p>UniPathway Compound: UPC00232</p>
            <p>UM-BBD: c0311</p>
            <p>KEGG Compound: C00232</p>
            <p>BioPath Molecule: Succinate_semialdehyde</p>
            <p>MetaNetX (MNX) Chemical: MNXM172</p>
            <p>Reactome: 880046</p>
            <p>LipidMaps: LMFA06000118</p>
          </html>
        </notes>
      </species>
      <species id="M_4hphac_c" name="4-Hydroxyphenylacetate" compartment="C_c" hasOnlySubstanceUnits="true" boundaryCondition="false" constant="false">
        <notes>
          <html xmlns="http://www.w3.org/1999/xhtml">
            <p>FORMULA: C8H7O3</p>
            <p>BioCyc: META:4-HYDROXYPHENYLACETATE</p>
            <p>SEED Compound: cpd00489</p>
            <p>UniPathway Compound: UPC00642</p>
            <p>UM-BBD: c0271;c0695</p>
            <p>KEGG Compound: C00642;C13636</p>
            <p>MetaNetX (MNX) Chemical: MNXM3863</p>
            <p>Human Metabolome Database: HMDB00020;HMDB60390</p>
          </html>
        </notes>
      </species>
      <species id="M_4hbz_c" name="4-Hydroxybenzoate" compartment="C_c" hasOnlySubstanceUnits="true" boundaryCondition="false" constant="false">
        <notes>
          <html xmlns="http://www.w3.org/1999/xhtml">
            <p>FORMULA: C7H5O3</p>
            <p>BioCyc: META:4-hydroxybenzoate</p>
            <p>SEED Compound: cpd00136</p>
            <p>UniPathway Compound: UPC00156</p>
            <p>UM-BBD: c0104</p>
            <p>KEGG Compound: C00156</p>
            <p>BioPath Molecule: 4-Hydroxybenzoate</p>
            <p>MetaNetX (MNX) Chemical: MNXM164</p>
            <p>Reactome: 2162213</p>
            <p>Human Metabolome Database: HMDB00500</p>
          </html>
        </notes>
      </species>
      <species id="M_4hbzcoa_c" name="4 hydroxybenoyl CoA C28H36N7O18P3S" compartment="C_c" hasOnlySubstanceUnits="true" boundaryCondition="false" constant="false">
        <notes>
          <html xmlns="http://www.w3.org/1999/xhtml">
            <p>FORMULA: C28H36N7O18P3S</p>
            <p>BioCyc: META:CPD-201</p>
            <p>SEED Compound: cpd01892;cpd16876</p>
            <p>UniPathway Compound: UPC02949</p>
            <p>UM-BBD: c0124</p>
            <p>KEGG Compound: C02949</p>
            <p>MetaNetX (MNX) Chemical: MNXM739</p>
            <p>Human Metabolome Database: HMDB06467;HMDB60140</p>
          </html>
        </notes>
      </species>
      <species id="M_benzcoa_c" name="Benzoyl-CoA" compartment="C_c" hasOnlySubstanceUnits="true" boundaryCondition="false" constant="false">
        <notes>
          <html xmlns="http://www.w3.org/1999/xhtml">
            <p>FORMULA: C28H40N7O17P3S</p>
            <p>BioCyc: META:BENZOYLCOA</p>
            <p>SEED Compound: cpd00401</p>
            <p>UniPathway Compound: UPC00512</p>
            <p>UM-BBD: c0119</p>
            <p>KEGG Compound: C00512</p>
            <p>MetaNetX (MNX) Chemical: MNXM240</p>
            <p>Reactome: 159447</p>
            <p>Human Metabolome Database: HMDB02252</p>
          </html>
        </notes>
      </species>
      <species id="M_fdxo_42_c" name="Ferredoxin (oxidized form 4:2)" compartment="C_c" hasOnlySubstanceUnits="true" boundaryCondition="false" constant="false">
        <notes>
          <html xmlns="http://www.w3.org/1999/xhtml">
            <p>FORMULA: Fe8S8X</p>
            <p>MetaNetX (MNX) Chemical: MNXM145541</p>
          </html>
        </notes>
      </species>
      <species id="M_fdxr_42_c" name="Ferredoxin (reduced form 4:2)" compartment="C_c" hasOnlySubstanceUnits="true" boundaryCondition="false" constant="false">
        <notes>
          <html xmlns="http://www.w3.org/1999/xhtml">
            <p>FORMULA: Fe8S8X</p>
            <p>MetaNetX (MNX) Chemical: MNXM145542</p>
          </html>
        </notes>
      </species>
      <species id="M_4hbz_e" name="4-Hydroxybenzoate" compartment="C_e" hasOnlySubstanceUnits="true" boundaryCondition="false" constant="false">
        <notes>
          <html xmlns="http://www.w3.org/1999/xhtml">
            <p>FORMULA: C7H5O3</p>
            <p>BioCyc: META:4-hydroxybenzoate</p>
            <p>SEED Compound: cpd00136</p>
            <p>UniPathway Compound: UPC00156</p>
            <p>UM-BBD: c0104</p>
            <p>KEGG Compound: C00156</p>
            <p>BioPath Molecule: 4-Hydroxybenzoate</p>
            <p>MetaNetX (MNX) Chemical: MNXM164</p>
            <p>Reactome: 2162213</p>
            <p>Human Metabolome Database: HMDB00500</p>
          </html>
        </notes>
      </species>
      <species id="M_4hbz_p" name="4-Hydroxybenzoate" compartment="C_p" hasOnlySubstanceUnits="true" boundaryCondition="false" constant="false">
        <notes>
          <html xmlns="http://www.w3.org/1999/xhtml">
            <p>FORMULA: C7H5O3</p>
            <p>BioCyc: META:4-hydroxybenzoate</p>
            <p>SEED Compound: cpd00136</p>
            <p>UniPathway Compound: UPC00156</p>
            <p>UM-BBD: c0104</p>
            <p>KEGG Compound: C00156</p>
            <p>BioPath Molecule: 4-Hydroxybenzoate</p>
            <p>MetaNetX (MNX) Chemical: MNXM164</p>
            <p>Reactome: 2162213</p>
            <p>Human Metabolome Database: HMDB00500</p>
          </html>
        </notes>
      </species>
      <species id="M_fad_c" name="Flavin adenine dinucleotide oxidized" compartment="C_c" hasOnlySubstanceUnits="true" boundaryCondition="false" constant="false">
        <notes>
          <html xmlns="http://www.w3.org/1999/xhtml">
            <p>FORMULA: C27H31N9O15P2</p>
            <p>BioCyc: META:FAD</p>
            <p>SEED Compound: cpd00015</p>
            <p>UniPathway Compound: UPC00016</p>
            <p>KEGG Compound: C00016;D00005</p>
            <p>BioPath Molecule: FAD</p>
            <p>MetaNetX (MNX) Chemical: MNXM33</p>
            <p>Reactome: 113596;113597;29386</p>
            <p>Human Metabolome Database: HMDB01248</p>
          </html>
        </notes>
      </species>
      <species id="M_fadh2_c" name="Flavin adenine dinucleotide reduced" compartment="C_c" hasOnlySubstanceUnits="true" boundaryCondition="false" constant="false">
        <notes>
          <html xmlns="http://www.w3.org/1999/xhtml">
            <p>FORMULA: C27H33N9O15P2</p>
            <p>BioCyc: META:FADH2</p>
            <p>SEED Compound: cpd00982</p>
            <p>UniPathway Compound: UPC01352</p>
            <p>KEGG Compound: C01352</p>
            <p>BioPath Molecule: FADH2</p>
            <p>MetaNetX (MNX) Chemical: MNXM38</p>
            <p>Reactome: 164934;31649</p>
            <p>Human Metabolome Database: HMDB01197;HMDB06252;HMDB06358</p>
          </html>
        </notes>
      </species>
      <species id="M_4hphac_p" name="4-Hydroxyphenylacetate" compartment="C_p" hasOnlySubstanceUnits="true" boundaryCondition="false" constant="false">
        <notes>
          <html xmlns="http://www.w3.org/1999/xhtml">
            <p>FORMULA: C8H7O3</p>
            <p>BioCyc: META:4-HYDROXYPHENYLACETATE</p>
            <p>SEED Compound: cpd00489</p>
            <p>UniPathway Compound: UPC00642</p>
            <p>UM-BBD: c0271;c0695</p>
            <p>KEGG Compound: C00642;C13636</p>
            <p>MetaNetX (MNX) Chemical: MNXM3863</p>
            <p>Human Metabolome Database: HMDB00020;HMDB60390</p>
          </html>
        </notes>
      </species>
      <species id="M_ala__L_c" name="L-Alanine" compartment="C_c" hasOnlySubstanceUnits="true" boundaryCondition="false" constant="false">
        <notes>
          <html xmlns="http://www.w3.org/1999/xhtml">
            <p>FORMULA: C3H7NO2</p>
            <p>BioCyc: META:L-ALPHA-ALANINE</p>
            <p>SEED Compound: cpd00035</p>
            <p>UniPathway Compound: UPC00041</p>
            <p>KEGG Compound: C00041;D00012</p>
            <p>BioPath Molecule: L-Alanine</p>
            <p>MetaNetX (MNX) Chemical: MNXM32</p>
            <p>Reactome: 29432;379697</p>
            <p>Human Metabolome Database: HMDB00161</p>
          </html>
        </notes>
      </species>
      <species id="M_ala__L_e" name="L-Alanine" compartment="C_e" hasOnlySubstanceUnits="true" boundaryCondition="false" constant="false">
        <notes>
          <html xmlns="http://www.w3.org/1999/xhtml">
            <p>FORMULA: C3H7NO2</p>
            <p>BioCyc: META:L-ALPHA-ALANINE</p>
            <p>SEED Compound: cpd00035</p>
            <p>UniPathway Compound: UPC00041</p>
            <p>KEGG Compound: C00041;D00012</p>
            <p>BioPath Molecule: L-Alanine</p>
            <p>MetaNetX (MNX) Chemical: MNXM32</p>
            <p>Reactome: 29432;379697</p>
            <p>Human Metabolome Database: HMDB00161</p>
          </html>
        </notes>
      </species>
      <species id="M_phthr_c" name="O-Phospho-4-hydroxy-L-threonine" compartment="C_c" hasOnlySubstanceUnits="true" boundaryCondition="false" constant="false">
        <notes>
          <html xmlns="http://www.w3.org/1999/xhtml">
            <p>FORMULA: C4H8NO7P</p>
            <p>BioCyc: META:4-PHOSPHONOOXY-THREONINE</p>
            <p>MetaNetX (MNX) Chemical: MNXM759</p>
            <p>UniPathway Compound: UPC06055</p>
            <p>KEGG Compound: C06055</p>
            <p>SEED Compound: cpd03607</p>
            <p>Human Metabolome Database: HMDB06802</p>
          </html>
        </notes>
      </species>
      <species id="M_4izp_c" name="4-Imidazolone-5-propanoate" compartment="C_c" hasOnlySubstanceUnits="true" boundaryCondition="false" constant="false">
        <notes>
          <html xmlns="http://www.w3.org/1999/xhtml">
            <p>FORMULA: C6H6N2O3;C6H7N2O3</p>
            <p>BioCyc: META:4-IMIDAZOLONE-5-PROPIONATE</p>
            <p>SEED Compound: cpd02311</p>
            <p>UniPathway Compound: UPC03680</p>
            <p>KEGG Compound: C03680</p>
            <p>BioPath Molecule: 4-Imidazolone-5-propanoate</p>
            <p>MetaNetX (MNX) Chemical: MNXM90394</p>
            <p>Reactome: 34979</p>
            <p>Human Metabolome Database: HMDB01014</p>
          </html>
        </notes>
      </species>
      <species id="M_4mop_c" name="4-Methyl-2-oxopentanoate" compartment="C_c" hasOnlySubstanceUnits="true" boundaryCondition="false" constant="false">
        <notes>
          <html xmlns="http://www.w3.org/1999/xhtml">
            <p>FORMULA: C6H9O3</p>
            <p>BioCyc: META:2K-4CH3-PENTANOATE</p>
            <p>SEED Compound: cpd00200</p>
            <p>UniPathway Compound: UPC00233</p>
            <p>KEGG Compound: C00233</p>
            <p>BioPath Molecule: 4-Methyl-2-oxopentanoate</p>
            <p>MetaNetX (MNX) Chemical: MNXM404</p>
            <p>Human Metabolome Database: HMDB00695;HMDB00762</p>
          </html>
        </notes>
      </species>
      <species id="M_4mbzald_c" name="P-methylbenzaldehyde" compartment="C_c" hasOnlySubstanceUnits="true" boundaryCondition="false" constant="false">
        <notes>
          <html xmlns="http://www.w3.org/1999/xhtml">
            <p>FORMULA: C8H8O</p>
            <p>BioCyc: META:CPD-8773</p>
            <p>SEED Compound: cpd04138</p>
            <p>UM-BBD: c0201</p>
            <p>KEGG Compound: C06758</p>
            <p>MetaNetX (MNX) Chemical: MNXM4077</p>
            <p>Human Metabolome Database: HMDB29638</p>
          </html>
        </notes>
      </species>
      <species id="M_4mbzalc_c" name="4-methylbenzyl alcohol" compartment="C_c" hasOnlySubstanceUnits="true" boundaryCondition="false" constant="false">
        <notes>
          <html xmlns="http://www.w3.org/1999/xhtml">
            <p>FORMULA: C8H10O</p>
            <p>BioCyc: META:4-METHYLBENZYL-ALCOHOL</p>
            <p>SEED Compound: cpd04137</p>
            <p>UM-BBD: c0200</p>
            <p>KEGG Compound: C06757</p>
            <p>MetaNetX (MNX) Chemical: MNXM3500</p>
            <p>Human Metabolome Database: HMDB41609</p>
          </html>
        </notes>
      </species>
      <species id="M_p_tol_c" name="P-toluate" compartment="C_c" hasOnlySubstanceUnits="true" boundaryCondition="false" constant="false">
        <notes>
          <html xmlns="http://www.w3.org/1999/xhtml">
            <p>FORMULA: C8H7O2</p>
            <p>BioCyc: META:4-TOLUENECARBOXYLATE</p>
            <p>SEED Compound: cpd01033</p>
            <p>UM-BBD: c0202</p>
            <p>KEGG Compound: C01454</p>
            <p>MetaNetX (MNX) Chemical: MNXM3331</p>
            <p>Human Metabolome Database: HMDB29635</p>
          </html>
        </notes>
      </species>
      <species id="M_hmccms_c" name="2-Hydroxy-5-methyl-cis,cis-muconic semialdehyde" compartment="C_c" hasOnlySubstanceUnits="true" boundaryCondition="false" constant="false">
        <notes>
          <html xmlns="http://www.w3.org/1999/xhtml">
            <p>FORMULA: C7H7O4</p>
            <p>BioCyc: META:CPD-8781;META:CPD-9163</p>
            <p>MetaNetX (MNX) Chemical: MNXM2927</p>
            <p>UM-BBD: c0204</p>
            <p>KEGG Compound: C06760</p>
            <p>SEED Compound: cpd04139</p>
          </html>
        </notes>
      </species>
      <species id="M_4mcat_c" name="4-Methylcatechol" compartment="C_c" hasOnlySubstanceUnits="true" boundaryCondition="false" constant="false">
        <notes>
          <html xmlns="http://www.w3.org/1999/xhtml">
            <p>FORMULA: C7H8O2</p>
            <p>BioCyc: META:4-METHYLCATECHOL</p>
            <p>SEED Compound: cpd04117</p>
            <p>UM-BBD: c0126</p>
            <p>KEGG Compound: C06730</p>
            <p>MetaNetX (MNX) Chemical: MNXM961</p>
            <p>Human Metabolome Database: HMDB00873</p>
          </html>
        </notes>
      </species>
      <species id="M_for_c" name="Formate" compartment="C_c" hasOnlySubstanceUnits="true" boundaryCondition="false" constant="false">
        <notes>
          <html xmlns="http://www.w3.org/1999/xhtml">
            <p>FORMULA: CHO2;CH1O2</p>
            <p>BioCyc: META:CARBOXYL-GROUP;META:CPD-9845;META:FORMATE</p>
            <p>SEED Compound: cpd00047</p>
            <p>UniPathway Compound: UPC00058</p>
            <p>UM-BBD: c0106</p>
            <p>KEGG Compound: C00058</p>
            <p>BioPath Molecule: Formate</p>
            <p>MetaNetX (MNX) Chemical: MNXM39</p>
            <p>Reactome: 29460;389585</p>
            <p>Human Metabolome Database: HMDB00142</p>
          </html>
        </notes>
      </species>
      <species id="M_op4en_c" name="2-Oxopent-4-enoate" compartment="C_c" hasOnlySubstanceUnits="true" boundaryCondition="false" constant="false">
        <notes>
          <html xmlns="http://www.w3.org/1999/xhtml">
            <p>FORMULA: C5H5O3</p>
            <p>BioCyc: META:CPD-6761;META:OXOPENTENOATE</p>
            <p>SEED Compound: cpd00461</p>
            <p>UniPathway Compound: UPC00596</p>
            <p>UM-BBD: c0042;c0102</p>
            <p>KEGG Compound: C00596</p>
            <p>BioPath Molecule: 2-Oxo-pent-4-enoate</p>
            <p>MetaNetX (MNX) Chemical: MNXM312</p>
          </html>
        </notes>
      </species>
      <species id="M_2hchd_c" name="2-Hydroxy-cis-hex-2,4-dienoate" compartment="C_c" hasOnlySubstanceUnits="true" boundaryCondition="false" constant="false">
        <notes>
          <html xmlns="http://www.w3.org/1999/xhtml">
            <p>FORMULA: C6H7O3</p>
            <p>LipidMaps: LMFA01031001</p>
            <p>KEGG Compound: C11354</p>
            <p>SEED Compound: cpd08209</p>
            <p>MetaNetX (MNX) Chemical: MNXM145883</p>
          </html>
        </notes>
      </species>
      <species id="M_cl_c" name="Chloride" compartment="C_c" hasOnlySubstanceUnits="true" boundaryCondition="false" constant="false">
        <notes>
          <html xmlns="http://www.w3.org/1999/xhtml">
            <p>FORMULA: Cl</p>
            <p>BioCyc: META:CL-;META:HCL</p>
            <p>SEED Compound: cpd00099</p>
            <p>UniPathway Compound: UPC00698;UPC01327</p>
            <p>UM-BBD: c0884</p>
            <p>KEGG Compound: C00698;C01327;D02057</p>
            <p>MetaNetX (MNX) Chemical: MNXM43</p>
            <p>Reactome: 188972;2730999;2731008;2731020;29572;352022</p>
            <p>Human Metabolome Database: HMDB00492;HMDB02073;HMDB02162;HMDB02306</p>
          </html>
        </notes>
      </species>
      <species id="M_cl_e" name="Chloride" compartment="C_e" hasOnlySubstanceUnits="true" boundaryCondition="false" constant="false">
        <notes>
          <html xmlns="http://www.w3.org/1999/xhtml">
            <p>FORMULA: Cl</p>
            <p>BioCyc: META:CL-;META:HCL</p>
            <p>SEED Compound: cpd00099</p>
            <p>UniPathway Compound: UPC00698;UPC01327</p>
            <p>UM-BBD: c0884</p>
            <p>KEGG Compound: C00698;C01327;D02057</p>
            <p>MetaNetX (MNX) Chemical: MNXM43</p>
            <p>Reactome: 188972;2730999;2731008;2731020;29572;352022</p>
            <p>Human Metabolome Database: HMDB00492;HMDB02073;HMDB02162;HMDB02306</p>
          </html>
        </notes>
      </species>
      <species id="M_ala__D_c" name="D-Alanine" compartment="C_c" hasOnlySubstanceUnits="true" boundaryCondition="false" constant="false">
        <notes>
          <html xmlns="http://www.w3.org/1999/xhtml">
            <p>FORMULA: C3H7NO2</p>
            <p>BioCyc: META:D-ALANINE</p>
            <p>SEED Compound: cpd00117</p>
            <p>UniPathway Compound: UPC00133</p>
            <p>KEGG Compound: C00133</p>
            <p>BioPath Molecule: D-Alanine</p>
            <p>MetaNetX (MNX) Chemical: MNXM156</p>
            <p>Human Metabolome Database: HMDB01310</p>
          </html>
        </notes>
      </species>
      <species id="M_LalaDgluMdapDala_p" name="L-alanine-D-glutamate-meso-2,6-diaminoheptanedioate-D-alanine" compartment="C_p" hasOnlySubstanceUnits="true" boundaryCondition="false" constant="false">
        <notes>
          <html xmlns="http://www.w3.org/1999/xhtml">
            <p>FORMULA: C18H30N5O9</p>
            <p>SEED Compound: cpd15387</p>
            <p>MetaNetX (MNX) Chemical: MNXM59271</p>
          </html>
        </notes>
      </species>
      <species id="M_ala__D_p" name="D-Alanine" compartment="C_p" hasOnlySubstanceUnits="true" boundaryCondition="false" constant="false">
        <notes>
          <html xmlns="http://www.w3.org/1999/xhtml">
            <p>FORMULA: C3H7NO2</p>
            <p>BioCyc: META:D-ALANINE</p>
            <p>SEED Compound: cpd00117</p>
            <p>UniPathway Compound: UPC00133</p>
            <p>KEGG Compound: C00133</p>
            <p>BioPath Molecule: D-Alanine</p>
            <p>MetaNetX (MNX) Chemical: MNXM156</p>
            <p>Human Metabolome Database: HMDB01310</p>
          </html>
        </notes>
      </species>
      <species id="M_LalaDgluMdapDala_e" name="L-alanine-D-glutamate-meso-2,6-diaminoheptanedioate-D-alanine" compartment="C_e" hasOnlySubstanceUnits="true" boundaryCondition="false" constant="false">
        <notes>
          <html xmlns="http://www.w3.org/1999/xhtml">
            <p>FORMULA: C18H30N5O9</p>
            <p>SEED Compound: cpd15387</p>
            <p>MetaNetX (MNX) Chemical: MNXM59271</p>
          </html>
        </notes>
      </species>
      <species id="M_5cohe_c" name="5-Carboxy-2-oxohept-3-enedioate" compartment="C_c" hasOnlySubstanceUnits="true" boundaryCondition="false" constant="false">
        <notes>
          <html xmlns="http://www.w3.org/1999/xhtml">
            <p>FORMULA: C8H5O7</p>
            <p>UniPathway Compound: UPC04052</p>
            <p>SEED Compound: cpd02507</p>
            <p>KEGG Compound: C04052</p>
            <p>MetaNetX (MNX) Chemical: MNXM3505</p>
          </html>
        </notes>
      </species>
      <species id="M_5dglcn_c" name="5-Dehydro-D-gluconate" compartment="C_c" hasOnlySubstanceUnits="true" boundaryCondition="false" constant="false">
        <notes>
          <html xmlns="http://www.w3.org/1999/xhtml">
            <p>FORMULA: C6H9O7</p>
            <p>KEGG Compound: C01062</p>
            <p>MetaNetX (MNX) Chemical: MNXM963</p>
            <p>SEED Compound: cpd00781</p>
            <p>BioCyc: META:5-DEHYDROGLUCONATE</p>
          </html>
        </notes>
      </species>
      <species id="M_5drib_c" name="5&apos;-deoxyribose" compartment="C_c" hasOnlySubstanceUnits="true" boundaryCondition="false" constant="false">
        <notes>
          <html xmlns="http://www.w3.org/1999/xhtml">
            <p>FORMULA: C5H10O4</p>
            <p>SEED Compound: cpd15380</p>
            <p>MetaNetX (MNX) Chemical: MNXM114397</p>
          </html>
        </notes>
      </species>
      <species id="M_ade_c" name="Adenine" compartment="C_c" hasOnlySubstanceUnits="true" boundaryCondition="false" constant="false">
        <notes>
          <html xmlns="http://www.w3.org/1999/xhtml">
            <p>FORMULA: C5H5N5</p>
            <p>BioCyc: META:ADENINE;META:ADENINE-RING</p>
            <p>SEED Compound: cpd00128</p>
            <p>UniPathway Compound: UPC00147</p>
            <p>KEGG Compound: C00147;D00034</p>
            <p>BioPath Molecule: Adenine</p>
            <p>MetaNetX (MNX) Chemical: MNXM168</p>
            <p>Reactome: 83951</p>
            <p>Human Metabolome Database: HMDB00034</p>
          </html>
        </notes>
      </species>
      <species id="M_dad_5_c" name="5&apos;-Deoxyadenosine" compartment="C_c" hasOnlySubstanceUnits="true" boundaryCondition="false" constant="false">
        <notes>
          <html xmlns="http://www.w3.org/1999/xhtml">
            <p>FORMULA: C10H13N5O3</p>
            <p>BioCyc: META:CH33ADO</p>
            <p>SEED Compound: cpd03091</p>
            <p>UniPathway Compound: UPC05198</p>
            <p>KEGG Compound: C05198</p>
            <p>MetaNetX (MNX) Chemical: MNXM316</p>
            <p>Reactome: 947703</p>
            <p>Human Metabolome Database: HMDB01983</p>
          </html>
        </notes>
      </species>
      <species id="M_prpp_c" name="5-Phospho-alpha-D-ribose 1-diphosphate" compartment="C_c" hasOnlySubstanceUnits="true" boundaryCondition="false" constant="false">
        <notes>
          <html xmlns="http://www.w3.org/1999/xhtml">
            <p>FORMULA: C5H8O14P3</p>
            <p>BioCyc: META:PRPP</p>
            <p>SEED Compound: cpd00103</p>
            <p>UniPathway Compound: UPC00119</p>
            <p>KEGG Compound: C00119</p>
            <p>BioPath Molecule: alpha-D-Ribose_1-diphosphate-5-phosphate</p>
            <p>MetaNetX (MNX) Chemical: MNXM91</p>
            <p>Reactome: 73566</p>
            <p>Human Metabolome Database: HMDB00280</p>
          </html>
        </notes>
      </species>
      <species id="M_5fthf_c" name="5-Formyltetrahydrofolate" compartment="C_c" hasOnlySubstanceUnits="true" boundaryCondition="false" constant="false">
        <notes>
          <html xmlns="http://www.w3.org/1999/xhtml">
            <p>FORMULA: C20H21N7O7</p>
            <p>BioCyc: META:5-FORMYL-THF</p>
            <p>Human Metabolome Database: HMDB01562;HMDB02140;HMDB06206</p>
            <p>MetaNetX (MNX) Chemical: MNXM1392</p>
            <p>KEGG Compound: C03479;D07986</p>
            <p>SEED Compound: cpd02197</p>
          </html>
        </notes>
      </species>
      <species id="M_ribflv_c" name="Riboflavin" compartment="C_c" hasOnlySubstanceUnits="true" boundaryCondition="false" constant="false">
        <notes>
          <html xmlns="http://www.w3.org/1999/xhtml">
            <p>FORMULA: C17H19N4O6;C17H20N4O6</p>
            <p>BioCyc: META:RIBOFLAVIN</p>
            <p>MetaNetX (MNX) Chemical: MNXM270</p>
            <p>UniPathway Compound: UPC00255</p>
            <p>KEGG Compound: C00255;D00050</p>
            <p>SEED Compound: cpd00220</p>
            <p>Human Metabolome Database: HMDB00244</p>
          </html>
        </notes>
      </species>
      <species id="M_air_c" name="5-amino-1-(5-phospho-D-ribosyl)imidazole" compartment="C_c" hasOnlySubstanceUnits="true" boundaryCondition="false" constant="false">
        <notes>
          <html xmlns="http://www.w3.org/1999/xhtml">
            <p>FORMULA: C8H13N3O7P;C8H12N3O7P</p>
            <p>BioCyc: META:5-PHOSPHORIBOSYL-5-AMINOIMIDAZOLE</p>
            <p>SEED Compound: cpd02140</p>
            <p>UniPathway Compound: UPC03373</p>
            <p>KEGG Compound: C03373</p>
            <p>BioPath Molecule: 5-prime-Phosphoribosyl-5-aminoimidazole</p>
            <p>MetaNetX (MNX) Chemical: MNXM388</p>
            <p>Reactome: 111370</p>
            <p>Human Metabolome Database: HMDB01235;HMDB02316;HMDB11609</p>
          </html>
        </notes>
      </species>
      <species id="M_5mta_c" name="5-Methylthioadenosine" compartment="C_c" hasOnlySubstanceUnits="true" boundaryCondition="false" constant="false">
        <notes>
          <html xmlns="http://www.w3.org/1999/xhtml">
            <p>FORMULA: C11H15N5O3S</p>
            <p>BioCyc: META:5-METHYLTHIOADENOSINE</p>
            <p>SEED Compound: cpd00147</p>
            <p>UniPathway Compound: UPC00170</p>
            <p>KEGG Compound: C00170</p>
            <p>BioPath Molecule: 5-prime-Methylthioadenosine</p>
            <p>MetaNetX (MNX) Chemical: MNXM150</p>
            <p>Reactome: 353106</p>
            <p>Human Metabolome Database: HMDB01173</p>
          </html>
        </notes>
      </species>
      <species id="M_5mthf_c" name="5-Methyltetrahydrofolate" compartment="C_c" hasOnlySubstanceUnits="true" boundaryCondition="false" constant="false">
        <notes>
          <html xmlns="http://www.w3.org/1999/xhtml">
            <p>FORMULA: C20H23N7O6;C20H24N7O6</p>
            <p>BioCyc: META:5-METHYL-THF</p>
            <p>SEED Compound: cpd00345</p>
            <p>UniPathway Compound: UPC00440</p>
            <p>KEGG Compound: C00440;D09353</p>
            <p>BioPath Molecule: 5-Methyltetrahydrofolate</p>
            <p>MetaNetX (MNX) Chemical: MNXM318</p>
            <p>Reactome: 200665;200709</p>
            <p>Human Metabolome Database: HMDB01396</p>
          </html>
        </notes>
      </species>
      <species id="M_5mtr_c" name="5-Methylthio-D-ribose" compartment="C_c" hasOnlySubstanceUnits="true" boundaryCondition="false" constant="false">
        <notes>
          <html xmlns="http://www.w3.org/1999/xhtml">
            <p>FORMULA: C6H12O4S</p>
            <p>BioCyc: META:CPD-560</p>
            <p>MetaNetX (MNX) Chemical: MNXM1592</p>
            <p>UniPathway Compound: UPC03089</p>
            <p>KEGG Compound: C03089</p>
            <p>SEED Compound: cpd01981</p>
            <p>Human Metabolome Database: HMDB01087</p>
          </html>
        </notes>
      </species>
      <species id="M_5mtr_e" name="5-Methylthio-D-ribose" compartment="C_e" hasOnlySubstanceUnits="true" boundaryCondition="false" constant="false">
        <notes>
          <html xmlns="http://www.w3.org/1999/xhtml">
            <p>FORMULA: C6H12O4S</p>
            <p>BioCyc: META:CPD-560</p>
            <p>MetaNetX (MNX) Chemical: MNXM1592</p>
            <p>UniPathway Compound: UPC03089</p>
            <p>KEGG Compound: C03089</p>
            <p>SEED Compound: cpd01981</p>
            <p>Human Metabolome Database: HMDB01087</p>
          </html>
        </notes>
      </species>
      <species id="M_5oxpro_c" name="5-Oxoproline" compartment="C_c" hasOnlySubstanceUnits="true" boundaryCondition="false" constant="false">
        <notes>
          <html xmlns="http://www.w3.org/1999/xhtml">
            <p>FORMULA: C5H6NO3</p>
            <p>BioCyc: META:5-OXOPROLINE</p>
            <p>SEED Compound: cpd01293</p>
            <p>KEGG Compound: C01879</p>
            <p>MetaNetX (MNX) Chemical: MNXM964</p>
            <p>Reactome: 1247942</p>
            <p>Human Metabolome Database: HMDB00267;HMDB00805;HMDB60262</p>
          </html>
        </notes>
      </species>
      <species id="M_acald_c" name="Acetaldehyde" compartment="C_c" hasOnlySubstanceUnits="true" boundaryCondition="false" constant="false">
        <notes>
          <html xmlns="http://www.w3.org/1999/xhtml">
            <p>FORMULA: C2H4O</p>
            <p>BioCyc: META:ACETALD</p>
            <p>SEED Compound: cpd00071</p>
            <p>UniPathway Compound: UPC00084</p>
            <p>UM-BBD: c0160</p>
            <p>KEGG Compound: C00084</p>
            <p>BioPath Molecule: Acetaldehyde</p>
            <p>MetaNetX (MNX) Chemical: MNXM75</p>
            <p>Reactome: 113532;113681;113745;29510</p>
            <p>Human Metabolome Database: HMDB00990</p>
          </html>
        </notes>
      </species>
      <species id="M_ahdt_c" name="2-Amino-4-hydroxy-6-(erythro-1,2,3-trihydroxypropyl)dihydropteridine triphosphate" compartment="C_c" hasOnlySubstanceUnits="true" boundaryCondition="false" constant="false">
        <notes>
          <html xmlns="http://www.w3.org/1999/xhtml">
            <p>FORMULA: C9H12N5O13P3;C9H11N5O13P3</p>
            <p>BioCyc: META:DIHYDRONEOPTERIN-P3</p>
            <p>SEED Compound: cpd02978</p>
            <p>UniPathway Compound: UPC04895</p>
            <p>KEGG Compound: C04895</p>
            <p>BioPath Molecule: Dihydroneopterin_triphosphate</p>
            <p>MetaNetX (MNX) Chemical: MNXM397</p>
            <p>Reactome: 1474124</p>
            <p>Human Metabolome Database: HMDB00980;HMDB01144;HMDB12181</p>
          </html>
        </notes>
      </species>
      <species id="M_6pgc_c" name="6-Phospho-D-gluconate" compartment="C_c" hasOnlySubstanceUnits="true" boundaryCondition="false" constant="false">
        <notes>
          <html xmlns="http://www.w3.org/1999/xhtml">
            <p>FORMULA: C6H10O10P</p>
            <p>BioCyc: META:CPD-2961</p>
            <p>SEED Compound: cpd00284</p>
            <p>UniPathway Compound: UPC00345</p>
            <p>KEGG Compound: C00345</p>
            <p>BioPath Molecule: 6-Phospho-D-gluconate</p>
            <p>MetaNetX (MNX) Chemical: MNXM325</p>
            <p>Reactome: 29996</p>
            <p>Human Metabolome Database: HMDB01316</p>
          </html>
        </notes>
      </species>
      <species id="M_6pgc_e" name="6-Phospho-D-gluconate" compartment="C_e" hasOnlySubstanceUnits="true" boundaryCondition="false" constant="false">
        <notes>
          <html xmlns="http://www.w3.org/1999/xhtml">
            <p>FORMULA: C6H10O10P</p>
            <p>BioCyc: META:CPD-2961</p>
            <p>SEED Compound: cpd00284</p>
            <p>UniPathway Compound: UPC00345</p>
            <p>KEGG Compound: C00345</p>
            <p>BioPath Molecule: 6-Phospho-D-gluconate</p>
            <p>MetaNetX (MNX) Chemical: MNXM325</p>
            <p>Reactome: 29996</p>
            <p>Human Metabolome Database: HMDB01316</p>
          </html>
        </notes>
      </species>
      <species id="M_6pgl_c" name="6-phospho-D-glucono-1,5-lactone" compartment="C_c" hasOnlySubstanceUnits="true" boundaryCondition="false" constant="false">
        <notes>
          <html xmlns="http://www.w3.org/1999/xhtml">
            <p>FORMULA: C6H9O9P</p>
            <p>BioCyc: META:D-6-P-GLUCONO-DELTA-LACTONE</p>
            <p>SEED Compound: cpd00911</p>
            <p>UniPathway Compound: UPC01236</p>
            <p>KEGG Compound: C01236</p>
            <p>BioPath Molecule: D-Glucono-1,5-lactone_6-phosphate</p>
            <p>MetaNetX (MNX) Chemical: MNXM429</p>
            <p>Reactome: 31467</p>
            <p>Human Metabolome Database: HMDB01127</p>
          </html>
        </notes>
      </species>
      <species id="M_g6p_c" name="D-Glucose 6-phosphate" compartment="C_c" hasOnlySubstanceUnits="true" boundaryCondition="false" constant="false">
        <notes>
          <html xmlns="http://www.w3.org/1999/xhtml">
            <p>FORMULA: C6H11O9P</p>
            <p>BioCyc: META:D-glucopyranose-6-phosphate</p>
            <p>SEED Compound: cpd00079</p>
            <p>UniPathway Compound: UPC00092</p>
            <p>KEGG Compound: C00092</p>
            <p>MetaNetX (MNX) Chemical: MNXM160</p>
            <p>Reactome: 1629756</p>
            <p>Human Metabolome Database: HMDB01401;HMDB01549;HMDB06793</p>
          </html>
        </notes>
      </species>
      <species id="M_gln__L_c" name="L-Glutamine" compartment="C_c" hasOnlySubstanceUnits="true" boundaryCondition="false" constant="false">
        <notes>
          <html xmlns="http://www.w3.org/1999/xhtml">
            <p>FORMULA: C5H10N2O3</p>
            <p>BioCyc: META:GLN</p>
            <p>SEED Compound: cpd00053</p>
            <p>UniPathway Compound: UPC00064</p>
            <p>KEGG Compound: C00064;D00015</p>
            <p>BioPath Molecule: L-Glutamine</p>
            <p>MetaNetX (MNX) Chemical: MNXM37</p>
            <p>Reactome: 113522;210382;212615;29472</p>
            <p>Human Metabolome Database: HMDB00641</p>
          </html>
        </notes>
      </species>
      <species id="M_cys__L_c" name="L-Cysteine" compartment="C_c" hasOnlySubstanceUnits="true" boundaryCondition="false" constant="false">
        <notes>
          <html xmlns="http://www.w3.org/1999/xhtml">
            <p>FORMULA: C3H7NO2S</p>
            <p>BioCyc: META:CYS</p>
            <p>SEED Compound: cpd00084</p>
            <p>UniPathway Compound: UPC00097</p>
            <p>KEGG Compound: C00097;D00026</p>
            <p>BioPath Molecule: L-Cysteine</p>
            <p>MetaNetX (MNX) Chemical: MNXM55</p>
            <p>Reactome: 111707;352016;379721;5668576</p>
            <p>Human Metabolome Database: HMDB00574</p>
          </html>
        </notes>
      </species>
      <species id="M_ser__L_c" name="L-Serine" compartment="C_c" hasOnlySubstanceUnits="true" boundaryCondition="false" constant="false">
        <notes>
          <html xmlns="http://www.w3.org/1999/xhtml">
            <p>FORMULA: C3H7NO3</p>
            <p>BioCyc: META:SER</p>
            <p>SEED Compound: cpd00054</p>
            <p>UniPathway Compound: UPC00065</p>
            <p>UM-BBD: c0933</p>
            <p>KEGG Compound: C00065;D00016</p>
            <p>BioPath Molecule: L-Serine</p>
            <p>MetaNetX (MNX) Chemical: MNXM53</p>
            <p>Reactome: 352002;379732</p>
            <p>Human Metabolome Database: HMDB00187;HMDB00589</p>
          </html>
        </notes>
      </species>
      <species id="M_thr__L_c" name="L-Threonine" compartment="C_c" hasOnlySubstanceUnits="true" boundaryCondition="false" constant="false">
        <notes>
          <html xmlns="http://www.w3.org/1999/xhtml">
            <p>FORMULA: C4H9NO3</p>
            <p>BioCyc: META:THR</p>
            <p>SEED Compound: cpd00161</p>
            <p>UniPathway Compound: UPC00188</p>
            <p>UM-BBD: c0413</p>
            <p>KEGG Compound: C00188;D00041</p>
            <p>BioPath Molecule: L-Threonine</p>
            <p>MetaNetX (MNX) Chemical: MNXM142</p>
            <p>Reactome: 351990;352000;379706</p>
            <p>Human Metabolome Database: HMDB00167</p>
          </html>
        </notes>
      </species>
      <species id="M_udpgal_c" name="UDPgalactose" compartment="C_c" hasOnlySubstanceUnits="true" boundaryCondition="false" constant="false">
        <notes>
          <html xmlns="http://www.w3.org/1999/xhtml">
            <p>FORMULA: C15H22N2O17P2</p>
            <p>BioCyc: META:CPD-14553</p>
            <p>MetaNetX (MNX) Chemical: MNXM89795</p>
            <p>KEGG Compound: C00052;G10609</p>
            <p>BioPath Molecule: UDP-D-Galactose</p>
            <p>SEED Compound: cpd00043</p>
            <p>Human Metabolome Database: HMDB00302</p>
          </html>
        </notes>
      </species>
      <species id="M_ru5p__D_c" name="D-Ribulose 5-phosphate" compartment="C_c" hasOnlySubstanceUnits="true" boundaryCondition="false" constant="false">
        <notes>
          <html xmlns="http://www.w3.org/1999/xhtml">
            <p>FORMULA: C5H9O8P</p>
            <p>BioCyc: META:RIBULOSE-5P</p>
            <p>SEED Compound: cpd00171</p>
            <p>UniPathway Compound: UPC00199</p>
            <p>KEGG Compound: C00199</p>
            <p>BioPath Molecule: D-Ribulose_5-phosphate</p>
            <p>MetaNetX (MNX) Chemical: MNXM145</p>
            <p>Reactome: 29732</p>
            <p>Human Metabolome Database: HMDB00618;HMDB02033;HMDB02694</p>
          </html>
        </notes>
      </species>
      <species id="M_his__L_c" name="L-Histidine" compartment="C_c" hasOnlySubstanceUnits="true" boundaryCondition="false" constant="false">
        <notes>
          <html xmlns="http://www.w3.org/1999/xhtml">
            <p>FORMULA: C6H9N3O2</p>
            <p>BioCyc: META:HIS</p>
            <p>SEED Compound: cpd00119</p>
            <p>UniPathway Compound: UPC00135</p>
            <p>KEGG Compound: C00135;D00032</p>
            <p>BioPath Molecule: L-Histidine</p>
            <p>MetaNetX (MNX) Chemical: MNXM134</p>
            <p>Reactome: 29612;379695</p>
            <p>Human Metabolome Database: HMDB00177;HMDB03412</p>
          </html>
        </notes>
      </species>
      <species id="M_ac_c" name="Acetate" compartment="C_c" hasOnlySubstanceUnits="true" boundaryCondition="false" constant="false">
        <notes>
          <html xmlns="http://www.w3.org/1999/xhtml">
            <p>FORMULA: C2H3O2</p>
            <p>BioCyc: META:ACET</p>
            <p>Human Metabolome Database: HMDB00042</p>
            <p>SEED Compound: cpd00029</p>
            <p>UniPathway Compound: UPC00033</p>
            <p>UM-BBD: c0050</p>
            <p>KEGG Compound: C00033;D00010</p>
            <p>BioPath Molecule: Acetate</p>
            <p>MetaNetX (MNX) Chemical: MNXM26</p>
            <p>Reactome: 113539;1524044;2022890;29416;390305</p>
            <p>LipidMaps: LMFA01010000;LMFA01010002</p>
          </html>
        </notes>
      </species>
      <species id="M_aacoa_c" name="Acetoacetyl-CoA" compartment="C_c" hasOnlySubstanceUnits="true" boundaryCondition="false" constant="false">
        <notes>
          <html xmlns="http://www.w3.org/1999/xhtml">
            <p>FORMULA: C25H36N7O18P3S</p>
            <p>BioCyc: META:ACETOACETYL-COA</p>
            <p>Human Metabolome Database: HMDB01484;HMDB11665</p>
            <p>SEED Compound: cpd00279</p>
            <p>UniPathway Compound: UPC00332</p>
            <p>UM-BBD: c0229</p>
            <p>KEGG Compound: C00332</p>
            <p>BioPath Molecule: Acetoacetyl-CoA</p>
            <p>MetaNetX (MNX) Chemical: MNXM133</p>
            <p>Reactome: 191293;73871</p>
            <p>LipidMaps: LMFA07050030</p>
          </html>
        </notes>
      </species>
      <species id="M_acac_c" name="Acetoacetate" compartment="C_c" hasOnlySubstanceUnits="true" boundaryCondition="false" constant="false">
        <notes>
          <html xmlns="http://www.w3.org/1999/xhtml">
            <p>FORMULA: C4H5O3</p>
            <p>BioCyc: META:3-KETOBUTYRATE;META:A-3-OXO-ACID</p>
            <p>Human Metabolome Database: HMDB00060</p>
            <p>SEED Compound: cpd00142</p>
            <p>UniPathway Compound: UPC00164</p>
            <p>UM-BBD: c0069</p>
            <p>KEGG Compound: C00164</p>
            <p>BioPath Molecule: Acetoacetate</p>
            <p>MetaNetX (MNX) Chemical: MNXM154</p>
            <p>Reactome: 29666;73909</p>
            <p>LipidMaps: LMFA01030978;LMFA01060003</p>
          </html>
        </notes>
      </species>
      <species id="M_octeACP_c" name="Cis-octadec-11-enoyl-[acyl-carrier protein] (n-C18:1)" compartment="C_c" hasOnlySubstanceUnits="true" boundaryCondition="false" constant="false">
        <notes>
          <html xmlns="http://www.w3.org/1999/xhtml">
            <p>FORMULA: C402H635O143N96P1S3;C29H53N2O8PRS</p>
            <p>BioCyc: META:Oleoyl-ACPs</p>
            <p>KEGG Compound: C01203</p>
            <p>SEED Compound: cpd11825</p>
            <p>MetaNetX (MNX) Chemical: MNXM8962</p>
          </html>
        </notes>
      </species>
      <species id="M_ocdcaACP_c" name="Octadecanoyl-ACP (n-C18:0ACP)" compartment="C_c" hasOnlySubstanceUnits="true" boundaryCondition="false" constant="false">
        <notes>
          <html xmlns="http://www.w3.org/1999/xhtml">
            <p>FORMULA: C402H637O143N96P1S3;C29H55N2O8PRS</p>
            <p>SEED Compound: cpd15268</p>
            <p>MetaNetX (MNX) Chemical: MNXM3075</p>
          </html>
        </notes>
      </species>
      <species id="M_dca_c" name="Decanoate (n-C10:0)" compartment="C_c" hasOnlySubstanceUnits="true" boundaryCondition="false" constant="false">
        <notes>
          <html xmlns="http://www.w3.org/1999/xhtml">
            <p>FORMULA: C10H19O2</p>
            <p>BioCyc: META:CPD-3617</p>
            <p>Human Metabolome Database: HMDB00511</p>
            <p>SEED Compound: cpd01107</p>
            <p>KEGG Compound: C01571</p>
            <p>MetaNetX (MNX) Chemical: MNXM1043</p>
            <p>LipidMaps: LMFA01010010</p>
          </html>
        </notes>
      </species>
      <species id="M_octa_c" name="Octanoate (n-C8:0)" compartment="C_c" hasOnlySubstanceUnits="true" boundaryCondition="false" constant="false">
        <notes>
          <html xmlns="http://www.w3.org/1999/xhtml">
            <p>FORMULA: C8H15O2</p>
            <p>BioCyc: META:CPD-195</p>
            <p>Human Metabolome Database: HMDB00482</p>
            <p>SEED Compound: cpd03846</p>
            <p>UM-BBD: c0047</p>
            <p>KEGG Compound: C06423;D05220</p>
            <p>MetaNetX (MNX) Chemical: MNXM750</p>
            <p>LipidMaps: LMFA01010008</p>
          </html>
        </notes>
      </species>
      <species id="M_mthgxl_c" name="Methylglyoxal" compartment="C_c" hasOnlySubstanceUnits="true" boundaryCondition="false" constant="false">
        <notes>
          <html xmlns="http://www.w3.org/1999/xhtml">
            <p>FORMULA: C3H4O2</p>
            <p>BioCyc: META:CPD-10807;META:METHYL-GLYOXAL</p>
            <p>SEED Compound: cpd00428</p>
            <p>UniPathway Compound: UPC00546</p>
            <p>KEGG Compound: C00546</p>
            <p>BioPath Molecule: Methylglyoxal</p>
            <p>MetaNetX (MNX) Chemical: MNXM310</p>
            <p>Human Metabolome Database: HMDB01167</p>
          </html>
        </notes>
      </species>
      <species id="M_dtdp_c" name="DTDP" compartment="C_c" hasOnlySubstanceUnits="true" boundaryCondition="false" constant="false">
        <notes>
          <html xmlns="http://www.w3.org/1999/xhtml">
            <p>FORMULA: C10H13N2O11P2</p>
            <p>BioCyc: META:DTDP-GROUP;META:TDP</p>
            <p>SEED Compound: cpd00297</p>
            <p>KEGG Compound: C00363</p>
            <p>BioPath Molecule: 2-prime-Deoxythymidine-5-prime-diphosphate</p>
            <p>MetaNetX (MNX) Chemical: MNXM152</p>
            <p>Human Metabolome Database: HMDB01274</p>
          </html>
        </notes>
      </species>
      <species id="M_malthx_c" name="Maltohexaose" compartment="C_c" hasOnlySubstanceUnits="true" boundaryCondition="false" constant="false">
        <notes>
          <html xmlns="http://www.w3.org/1999/xhtml">
            <p>FORMULA: C36H62O31</p>
            <p>BioCyc: META:MALTOHEXAOSE</p>
            <p>Human Metabolome Database: HMDB12253</p>
            <p>MetaNetX (MNX) Chemical: MNXM1317</p>
            <p>KEGG Compound: C01936;G00755</p>
            <p>SEED Compound: cpd01329</p>
          </html>
        </notes>
      </species>
      <species id="M_dextrin_e" name="Dextrin C12H20O10" compartment="C_e" hasOnlySubstanceUnits="true" boundaryCondition="false" constant="false">
        <notes>
          <html xmlns="http://www.w3.org/1999/xhtml">
            <p>FORMULA: C12H20O10</p>
          </html>
        </notes>
      </species>
      <species id="M_starch_e" name="Starch C12H20O10" compartment="C_e" hasOnlySubstanceUnits="true" boundaryCondition="false" constant="false">
        <notes>
          <html xmlns="http://www.w3.org/1999/xhtml">
            <p>FORMULA: C12H20O10</p>
          </html>
        </notes>
      </species>
      <species id="M_malthx_p" name="Maltohexaose" compartment="C_p" hasOnlySubstanceUnits="true" boundaryCondition="false" constant="false">
        <notes>
          <html xmlns="http://www.w3.org/1999/xhtml">
            <p>FORMULA: C36H62O31</p>
            <p>BioCyc: META:MALTOHEXAOSE</p>
            <p>Human Metabolome Database: HMDB12253</p>
            <p>MetaNetX (MNX) Chemical: MNXM1317</p>
            <p>KEGG Compound: C01936;G00755</p>
            <p>SEED Compound: cpd01329</p>
          </html>
        </notes>
      </species>
      <species id="M_arab__L_c" name="L-Arabinose" compartment="C_c" hasOnlySubstanceUnits="true" boundaryCondition="false" constant="false">
        <notes>
          <html xmlns="http://www.w3.org/1999/xhtml">
            <p>FORMULA: C5H10O5</p>
            <p>BioCyc: META:L-arabinopyranose</p>
            <p>MetaNetX (MNX) Chemical: MNXM461</p>
            <p>UniPathway Compound: UPC00259</p>
            <p>KEGG Compound: C00259</p>
            <p>SEED Compound: cpd00224</p>
            <p>Human Metabolome Database: HMDB00487;HMDB00646</p>
          </html>
        </notes>
      </species>
      <species id="M_tre_c" name="Trehalose" compartment="C_c" hasOnlySubstanceUnits="true" boundaryCondition="false" constant="false">
        <notes>
          <html xmlns="http://www.w3.org/1999/xhtml">
            <p>FORMULA: C12H22O11</p>
            <p>BioCyc: META:TREHALOSE</p>
            <p>SEED Compound: cpd00794</p>
            <p>UniPathway Compound: UPC01083</p>
            <p>KEGG Compound: C01083;G00293</p>
            <p>MetaNetX (MNX) Chemical: MNXM198</p>
            <p>Reactome: 189078;868614</p>
            <p>Human Metabolome Database: HMDB00975</p>
          </html>
        </notes>
      </species>
      <species id="M_arbt6p_c" name="Arbutin 6-phosphate" compartment="C_c" hasOnlySubstanceUnits="true" boundaryCondition="false" constant="false">
        <notes>
          <html xmlns="http://www.w3.org/1999/xhtml">
            <p>FORMULA: C12H15O10P</p>
            <p>KEGG Compound: C06187</p>
            <p>MetaNetX (MNX) Chemical: MNXM2806</p>
            <p>SEED Compound: cpd03697</p>
            <p>BioCyc: META:CPD-1162</p>
          </html>
        </notes>
      </species>
      <species id="M_hqn_c" name="Hydroquinone" compartment="C_c" hasOnlySubstanceUnits="true" boundaryCondition="false" constant="false">
        <notes>
          <html xmlns="http://www.w3.org/1999/xhtml">
            <p>FORMULA: C6H6O2</p>
            <p>UniPathway Compound: UPC15603</p>
            <p>BioCyc: META:Reduced-Quinones</p>
            <p>KEGG Compound: C15603</p>
            <p>SEED Compound: cpd00415</p>
            <p>MetaNetX (MNX) Chemical: MNXM4100</p>
          </html>
        </notes>
      </species>
      <species id="M_arab__L_e" name="L-Arabinose" compartment="C_e" hasOnlySubstanceUnits="true" boundaryCondition="false" constant="false">
        <notes>
          <html xmlns="http://www.w3.org/1999/xhtml">
            <p>FORMULA: C5H10O5</p>
            <p>BioCyc: META:L-arabinopyranose</p>
            <p>MetaNetX (MNX) Chemical: MNXM461</p>
            <p>UniPathway Compound: UPC00259</p>
            <p>KEGG Compound: C00259</p>
            <p>SEED Compound: cpd00224</p>
            <p>Human Metabolome Database: HMDB00487;HMDB00646</p>
          </html>
        </notes>
      </species>
      <species id="M_xylu__D_c" name="D-Xylulose" compartment="C_c" hasOnlySubstanceUnits="true" boundaryCondition="false" constant="false">
        <notes>
          <html xmlns="http://www.w3.org/1999/xhtml">
            <p>FORMULA: C5H10O5</p>
            <p>BioCyc: META:D-XYLULOSE;META:L-RIBULOSE</p>
            <p>SEED Compound: cpd00259;cpd00397</p>
            <p>UniPathway Compound: UPC00310;UPC00508</p>
            <p>KEGG Compound: C00310;C00508</p>
            <p>BioPath Molecule: D-Xylulose;L-Ribulose</p>
            <p>MetaNetX (MNX) Chemical: MNXM685</p>
            <p>Human Metabolome Database: HMDB00654;HMDB01644;HMDB03371</p>
          </html>
        </notes>
      </species>
      <species id="M_abt__L_c" name="L Arabinitol C5H12O5" compartment="C_c" hasOnlySubstanceUnits="true" boundaryCondition="false" constant="false">
        <notes>
          <html xmlns="http://www.w3.org/1999/xhtml">
            <p>FORMULA: C5H12O5</p>
          </html>
        </notes>
      </species>
      <species id="M_3ohcoa_c" name="3-Oxohexanoyl-CoA" compartment="C_c" hasOnlySubstanceUnits="true" boundaryCondition="false" constant="false">
        <notes>
          <html xmlns="http://www.w3.org/1999/xhtml">
            <p>FORMULA: C27H40N7O18P3S</p>
            <p>BioCyc: META:K-HEXANOYL-COA</p>
            <p>Human Metabolome Database: HMDB03943</p>
            <p>SEED Compound: cpd03123</p>
            <p>KEGG Compound: C05269</p>
            <p>BioPath Molecule: 3-Oxohexanoyl-CoA</p>
            <p>MetaNetX (MNX) Chemical: MNXM717</p>
            <p>Reactome: 77320</p>
            <p>LipidMaps: LMFA07050018;LMFA07050242</p>
          </html>
        </notes>
      </species>
      <species id="M_btcoa_c" name="Butanoyl-CoA" compartment="C_c" hasOnlySubstanceUnits="true" boundaryCondition="false" constant="false">
        <notes>
          <html xmlns="http://www.w3.org/1999/xhtml">
            <p>FORMULA: C25H38N7O17P3S</p>
            <p>BioCyc: META:BUTYRYL-COA</p>
            <p>Human Metabolome Database: HMDB01088</p>
            <p>SEED Compound: cpd00120</p>
            <p>UM-BBD: c0023</p>
            <p>KEGG Compound: C00136</p>
            <p>BioPath Molecule: Butanoyl-CoA</p>
            <p>MetaNetX (MNX) Chemical: MNXM233</p>
            <p>Reactome: 77318</p>
            <p>LipidMaps: LMFA07050292</p>
          </html>
        </notes>
      </species>
      <species id="M_3oocoa_c" name="3-Oxooctanoyl-CoA" compartment="C_c" hasOnlySubstanceUnits="true" boundaryCondition="false" constant="false">
        <notes>
          <html xmlns="http://www.w3.org/1999/xhtml">
            <p>FORMULA: C29H44N7O18P3S</p>
            <p>BioCyc: META:CPD0-2106</p>
            <p>Human Metabolome Database: HMDB03941</p>
            <p>SEED Compound: cpd03121</p>
            <p>KEGG Compound: C05267</p>
            <p>BioPath Molecule: 3-Oxooctanoyl-CoA</p>
            <p>MetaNetX (MNX) Chemical: MNXM706</p>
            <p>Reactome: 77328</p>
            <p>LipidMaps: LMFA07050249</p>
          </html>
        </notes>
      </species>
      <species id="M_hxcoa_c" name="Hexanoyl-CoA (n-C6:0CoA)" compartment="C_c" hasOnlySubstanceUnits="true" boundaryCondition="false" constant="false">
        <notes>
          <html xmlns="http://www.w3.org/1999/xhtml">
            <p>FORMULA: C27H42N7O17P3S</p>
            <p>BioCyc: META:HEXANOYL-COA</p>
            <p>Human Metabolome Database: HMDB02845</p>
            <p>SEED Compound: cpd03124</p>
            <p>KEGG Compound: C05270</p>
            <p>BioPath Molecule: Hexanoyl-CoA</p>
            <p>MetaNetX (MNX) Chemical: MNXM553</p>
            <p>Reactome: 77326</p>
            <p>LipidMaps: LMFA07050001;LMFA07050328</p>
          </html>
        </notes>
      </species>
      <species id="M_3odcoa_c" name="3-Oxodecanoyl-CoA" compartment="C_c" hasOnlySubstanceUnits="true" boundaryCondition="false" constant="false">
        <notes>
          <html xmlns="http://www.w3.org/1999/xhtml">
            <p>FORMULA: C31H48N7O18P3S</p>
            <p>BioCyc: META:CPD0-2123</p>
            <p>Human Metabolome Database: HMDB03939;HMDB06349</p>
            <p>SEED Compound: cpd03119</p>
            <p>KEGG Compound: C05265</p>
            <p>BioPath Molecule: 3-Oxodecanoyl-CoA</p>
            <p>MetaNetX (MNX) Chemical: MNXM677</p>
            <p>Reactome: 77339</p>
            <p>LipidMaps: LMFA07050074;LMFA07050239</p>
          </html>
        </notes>
      </species>
      <species id="M_occoa_c" name="Octanoyl-CoA (n-C8:0CoA)" compartment="C_c" hasOnlySubstanceUnits="true" boundaryCondition="false" constant="false">
        <notes>
          <html xmlns="http://www.w3.org/1999/xhtml">
            <p>FORMULA: C29H46N7O17P3S</p>
            <p>BioCyc: META:CPD-196</p>
            <p>Human Metabolome Database: HMDB01070;HMDB06257</p>
            <p>SEED Compound: cpd01335</p>
            <p>UM-BBD: c0048</p>
            <p>KEGG Compound: C01944</p>
            <p>BioPath Molecule: Octanoyl-CoA</p>
            <p>MetaNetX (MNX) Chemical: MNXM342</p>
            <p>Reactome: 390303;77337</p>
            <p>LipidMaps: LMFA07050355</p>
          </html>
        </notes>
      </species>
      <species id="M_3oddcoa_c" name="3-Oxododecanoyl-CoA" compartment="C_c" hasOnlySubstanceUnits="true" boundaryCondition="false" constant="false">
        <notes>
          <html xmlns="http://www.w3.org/1999/xhtml">
            <p>FORMULA: C33H52N7O18P3S</p>
            <p>BioCyc: META:CPD0-2105</p>
            <p>Human Metabolome Database: HMDB03937;HMDB06350</p>
            <p>SEED Compound: cpd03117</p>
            <p>KEGG Compound: C05263</p>
            <p>BioPath Molecule: 3-Oxododecanoyl-CoA</p>
            <p>MetaNetX (MNX) Chemical: MNXM705</p>
            <p>Reactome: 77253</p>
            <p>LipidMaps: LMFA07050013;LMFA07050078;LMFA07050247</p>
          </html>
        </notes>
      </species>
      <species id="M_dcacoa_c" name="Decanoyl-CoA (n-C10:0CoA)" compartment="C_c" hasOnlySubstanceUnits="true" boundaryCondition="false" constant="false">
        <notes>
          <html xmlns="http://www.w3.org/1999/xhtml">
            <p>FORMULA: C31H50N7O17P3S</p>
            <p>BioCyc: META:CPD-10267</p>
            <p>Human Metabolome Database: HMDB06404</p>
            <p>SEED Compound: cpd03128</p>
            <p>KEGG Compound: C05274</p>
            <p>BioPath Molecule: Decanoyl-CoA</p>
            <p>MetaNetX (MNX) Chemical: MNXM486</p>
            <p>Reactome: 77308</p>
            <p>LipidMaps: LMFA07050022;LMFA07050313</p>
          </html>
        </notes>
      </species>
      <species id="M_dccoa_c" name="Decanoyl CoA C31H50N7O17P3S" compartment="C_c" hasOnlySubstanceUnits="true" boundaryCondition="false" constant="false">
        <notes>
          <html xmlns="http://www.w3.org/1999/xhtml">
            <p>FORMULA: C31H50N7O17P3S</p>
          </html>
        </notes>
      </species>
      <species id="M_3otdcoa_c" name="3-Oxotetradecanoyl-CoA" compartment="C_c" hasOnlySubstanceUnits="true" boundaryCondition="false" constant="false">
        <notes>
          <html xmlns="http://www.w3.org/1999/xhtml">
            <p>FORMULA: C35H56N7O18P3S</p>
            <p>BioCyc: META:CPD-10284</p>
            <p>Human Metabolome Database: HMDB03935;HMDB06527</p>
            <p>SEED Compound: cpd12689</p>
            <p>KEGG Compound: C05261</p>
            <p>BioPath Molecule: 3-Oxotetradecanoyl-CoA</p>
            <p>MetaNetX (MNX) Chemical: MNXM707</p>
            <p>Reactome: 77269</p>
            <p>LipidMaps: LMFA07050082;LMFA07050256</p>
          </html>
        </notes>
      </species>
      <species id="M_ddcacoa_c" name="Dodecanoyl-CoA (n-C12:0CoA)" compartment="C_c" hasOnlySubstanceUnits="true" boundaryCondition="false" constant="false">
        <notes>
          <html xmlns="http://www.w3.org/1999/xhtml">
            <p>FORMULA: C33H54N7O17P3S</p>
            <p>BioCyc: META:LAUROYLCOA-CPD</p>
            <p>Human Metabolome Database: HMDB03571</p>
            <p>SEED Compound: cpd01260</p>
            <p>UM-BBD: c0567</p>
            <p>KEGG Compound: C01832</p>
            <p>BioPath Molecule: Lauroyl-CoA</p>
            <p>MetaNetX (MNX) Chemical: MNXM363</p>
            <p>Reactome: 77261</p>
            <p>LipidMaps: LMFA07050005;LMFA07050340</p>
          </html>
        </notes>
      </species>
      <species id="M_ddcoa_c" name="Dodecanoyl CoA  n C120CoA  C33H54N7O17P3S" compartment="C_c" hasOnlySubstanceUnits="true" boundaryCondition="false" constant="false">
        <notes>
          <html xmlns="http://www.w3.org/1999/xhtml">
            <p>FORMULA: C33H54N7O17P3S</p>
          </html>
        </notes>
      </species>
      <species id="M_3ohdcoa_c" name="3-Oxohexadecanoyl-CoA" compartment="C_c" hasOnlySubstanceUnits="true" boundaryCondition="false" constant="false">
        <notes>
          <html xmlns="http://www.w3.org/1999/xhtml">
            <p>FORMULA: C37H60N7O18P3S</p>
            <p>BioCyc: META:3-OXOPALMITOYL-COA</p>
            <p>Human Metabolome Database: HMDB06402</p>
            <p>SEED Compound: cpd03114</p>
            <p>KEGG Compound: C05259</p>
            <p>BioPath Molecule: 3-Oxopalmitoyl-CoA</p>
            <p>MetaNetX (MNX) Chemical: MNXM738</p>
            <p>Reactome: 77302</p>
            <p>LipidMaps: LMFA07050016;LMFA07050080;LMFA07050250</p>
          </html>
        </notes>
      </species>
      <species id="M_tdcoa_c" name="Tetradecanoyl-CoA (n-C14:0CoA)" compartment="C_c" hasOnlySubstanceUnits="true" boundaryCondition="false" constant="false">
        <notes>
          <html xmlns="http://www.w3.org/1999/xhtml">
            <p>FORMULA: C35H58N7O17P3S</p>
            <p>BioCyc: META:TETRADECANOYL-COA</p>
            <p>Human Metabolome Database: HMDB01521;HMDB06517</p>
            <p>SEED Compound: cpd01695</p>
            <p>KEGG Compound: C02593</p>
            <p>BioPath Molecule: Myristyl-CoA</p>
            <p>MetaNetX (MNX) Chemical: MNXM224</p>
            <p>Reactome: 77272</p>
            <p>LipidMaps: LMFA07050008;LMFA07050352;LMFA07050373</p>
          </html>
        </notes>
      </species>
      <species id="M_actn__R_c" name=" R  Acetoin C4H8O2" compartment="C_c" hasOnlySubstanceUnits="true" boundaryCondition="false" constant="false">
        <notes>
          <html xmlns="http://www.w3.org/1999/xhtml">
            <p>FORMULA: C4H8O2</p>
            <p>BioCyc: META:CPD-10353</p>
            <p>UniPathway Compound: UPC00810</p>
            <p>KEGG Compound: C00810</p>
            <p>BioPath Molecule: (R)-Acetoin</p>
            <p>MetaNetX (MNX) Chemical: MNXM664</p>
            <p>LipidMaps: LMFA12000064</p>
          </html>
        </notes>
      </species>
      <species id="M_acald_e" name="Acetaldehyde" compartment="C_e" hasOnlySubstanceUnits="true" boundaryCondition="false" constant="false">
        <notes>
          <html xmlns="http://www.w3.org/1999/xhtml">
            <p>FORMULA: C2H4O</p>
            <p>BioCyc: META:ACETALD</p>
            <p>SEED Compound: cpd00071</p>
            <p>UniPathway Compound: UPC00084</p>
            <p>UM-BBD: c0160</p>
            <p>KEGG Compound: C00084</p>
            <p>BioPath Molecule: Acetaldehyde</p>
            <p>MetaNetX (MNX) Chemical: MNXM75</p>
            <p>Reactome: 113532;113681;113745;29510</p>
            <p>Human Metabolome Database: HMDB00990</p>
          </html>
        </notes>
      </species>
      <species id="M_ppa_c" name="Propionate (n-C3:0)" compartment="C_c" hasOnlySubstanceUnits="true" boundaryCondition="false" constant="false">
        <notes>
          <html xmlns="http://www.w3.org/1999/xhtml">
            <p>FORMULA: C3H5O2</p>
            <p>BioCyc: META:2-ARYLPROPIONATE;META:PROPIONATE</p>
            <p>Human Metabolome Database: HMDB00237</p>
            <p>SEED Compound: cpd00141</p>
            <p>UniPathway Compound: UPC00163</p>
            <p>UM-BBD: c0277</p>
            <p>KEGG Compound: C00163;D02310</p>
            <p>BioPath Molecule: Propanoate</p>
            <p>MetaNetX (MNX) Chemical: MNXM356</p>
            <p>LipidMaps: LMFA01010003</p>
          </html>
        </notes>
      </species>
      <species id="M_ppcoa_c" name="Propanoyl-CoA" compartment="C_c" hasOnlySubstanceUnits="true" boundaryCondition="false" constant="false">
        <notes>
          <html xmlns="http://www.w3.org/1999/xhtml">
            <p>FORMULA: C24H36N7O17P3S</p>
            <p>BioCyc: META:PROPIONYL-COA</p>
            <p>Human Metabolome Database: HMDB01275</p>
            <p>SEED Compound: cpd00086</p>
            <p>UniPathway Compound: UPC00100</p>
            <p>UM-BBD: c0363</p>
            <p>KEGG Compound: C00100</p>
            <p>BioPath Molecule: Propanoyl-CoA</p>
            <p>MetaNetX (MNX) Chemical: MNXM86</p>
            <p>Reactome: 192314;70843</p>
            <p>LipidMaps: LMFA07050364</p>
          </html>
        </notes>
      </species>
      <species id="M_2kmb_c" name="2-keto-4-methylthiobutyrate" compartment="C_c" hasOnlySubstanceUnits="true" boundaryCondition="false" constant="false">
        <notes>
          <html xmlns="http://www.w3.org/1999/xhtml">
            <p>FORMULA: C5H7O3S</p>
            <p>MetaNetX (MNX) Chemical: MNXM146252</p>
          </html>
        </notes>
      </species>
      <species id="M_co_c" name="Carbon monoxide" compartment="C_c" hasOnlySubstanceUnits="true" boundaryCondition="false" constant="false">
        <notes>
          <html xmlns="http://www.w3.org/1999/xhtml">
            <p>FORMULA: CO</p>
            <p>BioCyc: META:CARBON-MONOXIDE</p>
            <p>SEED Compound: cpd00204</p>
            <p>UniPathway Compound: UPC00237</p>
            <p>UM-BBD: c0369</p>
            <p>KEGG Compound: C00237;D03398;D09706</p>
            <p>BioPath Molecule: Carbon_monoxide</p>
            <p>MetaNetX (MNX) Chemical: MNXM299</p>
            <p>Reactome: 189385</p>
            <p>Human Metabolome Database: HMDB01361</p>
          </html>
        </notes>
      </species>
      <species id="M_tag6p__D_c" name="D-Tagatose 6-phosphate" compartment="C_c" hasOnlySubstanceUnits="true" boundaryCondition="false" constant="false">
        <notes>
          <html xmlns="http://www.w3.org/1999/xhtml">
            <p>FORMULA: C6H11O9P</p>
            <p>BioCyc: META:TAGATOSE-6-PHOSPHATE</p>
            <p>MetaNetX (MNX) Chemical: MNXM795</p>
            <p>UniPathway Compound: UPC01097</p>
            <p>KEGG Compound: C01097</p>
            <p>SEED Compound: cpd00805</p>
            <p>Human Metabolome Database: HMDB06873</p>
          </html>
        </notes>
      </species>
      <species id="M_idp_c" name="IDP" compartment="C_c" hasOnlySubstanceUnits="true" boundaryCondition="false" constant="false">
        <notes>
          <html xmlns="http://www.w3.org/1999/xhtml">
            <p>FORMULA: C10H11N4O11P2</p>
            <p>BioCyc: META:IDP</p>
            <p>SEED Compound: cpd00090</p>
            <p>KEGG Compound: C00104</p>
            <p>MetaNetX (MNX) Chemical: MNXM495</p>
            <p>Reactome: 2509811</p>
            <p>Human Metabolome Database: HMDB03335</p>
          </html>
        </notes>
      </species>
      <species id="M_itp_c" name="ITP" compartment="C_c" hasOnlySubstanceUnits="true" boundaryCondition="false" constant="false">
        <notes>
          <html xmlns="http://www.w3.org/1999/xhtml">
            <p>FORMULA: C10H11N4O14P3</p>
            <p>BioCyc: META:ITP</p>
            <p>SEED Compound: cpd00068</p>
            <p>KEGG Compound: C00081</p>
            <p>MetaNetX (MNX) Chemical: MNXM423</p>
            <p>Reactome: 2509836</p>
            <p>Human Metabolome Database: HMDB00189</p>
          </html>
        </notes>
      </species>
      <species id="M_pep_c" name="Phosphoenolpyruvate" compartment="C_c" hasOnlySubstanceUnits="true" boundaryCondition="false" constant="false">
        <notes>
          <html xmlns="http://www.w3.org/1999/xhtml">
            <p>FORMULA: C3H2O6P</p>
            <p>BioCyc: META:PHOSPHO-ENOL-PYRUVATE</p>
            <p>SEED Compound: cpd00061</p>
            <p>UniPathway Compound: UPC00074</p>
            <p>KEGG Compound: C00074</p>
            <p>BioPath Molecule: Phosphoenolpyruvate</p>
            <p>MetaNetX (MNX) Chemical: MNXM73</p>
            <p>Reactome: 29492;372364</p>
            <p>Human Metabolome Database: HMDB00263</p>
          </html>
        </notes>
      </species>
      <species id="M_acgam6p_c" name="N-Acetyl-D-glucosamine 6-phosphate" compartment="C_c" hasOnlySubstanceUnits="true" boundaryCondition="false" constant="false">
        <notes>
          <html xmlns="http://www.w3.org/1999/xhtml">
            <p>FORMULA: C8H14NO9P</p>
            <p>BioCyc: META:CPD-16168;META:N-ACETYL-D-GLUCOSAMINE-6-P</p>
            <p>SEED Compound: cpd00293</p>
            <p>UniPathway Compound: UPC00357</p>
            <p>KEGG Compound: C00357</p>
            <p>BioPath Molecule: N-Acetyl-D-mannosamine_6-phosphate</p>
            <p>MetaNetX (MNX) Chemical: MNXM63556</p>
            <p>Reactome: 449703</p>
            <p>Human Metabolome Database: HMDB01062;HMDB02817</p>
          </html>
        </notes>
      </species>
      <species id="M_gam6p_c" name="D-Glucosamine 6-phosphate" compartment="C_c" hasOnlySubstanceUnits="true" boundaryCondition="false" constant="false">
        <notes>
          <html xmlns="http://www.w3.org/1999/xhtml">
            <p>FORMULA: C6H13NO8P</p>
            <p>BioCyc: META:CPD-13469;META:D-GLUCOSAMINE-6-P</p>
            <p>SEED Compound: cpd00288</p>
            <p>UniPathway Compound: UPC00352</p>
            <p>KEGG Compound: C00352</p>
            <p>BioPath Molecule: D-Glucosamine_6-phosphate</p>
            <p>MetaNetX (MNX) Chemical: MNXM370</p>
            <p>Reactome: 449701</p>
            <p>Human Metabolome Database: HMDB01254</p>
          </html>
        </notes>
      </species>
      <species id="M_acgam1p_c" name="N-Acetyl-D-glucosamine 1-phosphate" compartment="C_c" hasOnlySubstanceUnits="true" boundaryCondition="false" constant="false">
        <notes>
          <html xmlns="http://www.w3.org/1999/xhtml">
            <p>FORMULA: C8H14NO9P</p>
            <p>BioCyc: META:N-ACETYL-D-GLUCOSAMINE-1-P</p>
            <p>SEED Compound: cpd02611</p>
            <p>UniPathway Compound: UPC04256;UPC04501</p>
            <p>KEGG Compound: C04256;C04501</p>
            <p>BioPath Molecule: N-Acetyl-D-glucosamine_1-phosphate</p>
            <p>MetaNetX (MNX) Chemical: MNXM340</p>
            <p>Reactome: 532204</p>
            <p>Human Metabolome Database: HMDB01367</p>
          </html>
        </notes>
      </species>
      <species id="M_uacgam_c" name="UDP-N-acetyl-D-glucosamine" compartment="C_c" hasOnlySubstanceUnits="true" boundaryCondition="false" constant="false">
        <notes>
          <html xmlns="http://www.w3.org/1999/xhtml">
            <p>FORMULA: C17H25N3O17P2</p>
            <p>BioCyc: META:UDP-N-ACETYL-D-GLUCOSAMINE</p>
            <p>Human Metabolome Database: HMDB00290</p>
            <p>SEED Compound: cpd00037</p>
            <p>UniPathway Compound: UPC00043</p>
            <p>KEGG Compound: C00043;G10610</p>
            <p>BioPath Molecule: UDP-N-Acetyl-D-glucosamine</p>
            <p>MetaNetX (MNX) Chemical: MNXM47</p>
            <p>Reactome: 162756;3499326;914003</p>
            <p>LipidMaps: LMSL01010002</p>
          </html>
        </notes>
      </species>
      <species id="M_udcpp_c" name="Undecaprenyl phosphate" compartment="C_c" hasOnlySubstanceUnits="true" boundaryCondition="false" constant="false">
        <notes>
          <html xmlns="http://www.w3.org/1999/xhtml">
            <p>FORMULA: C55H89O4P</p>
            <p>BioCyc: META:UNDECAPRENYL-P</p>
            <p>MetaNetX (MNX) Chemical: MNXM251</p>
            <p>UniPathway Compound: UPC00348</p>
            <p>KEGG Compound: C00348</p>
            <p>SEED Compound: cpd00286</p>
            <p>LipidMaps: LMPR03020006</p>
          </html>
        </notes>
      </species>
      <species id="M_ump_c" name="UMP" compartment="C_c" hasOnlySubstanceUnits="true" boundaryCondition="false" constant="false">
        <notes>
          <html xmlns="http://www.w3.org/1999/xhtml">
            <p>FORMULA: C9H11N2O9P</p>
            <p>BioCyc: META:CPD0-2080;META:UMP</p>
            <p>SEED Compound: cpd00091</p>
            <p>UniPathway Compound: UPC00105</p>
            <p>KEGG Compound: C00105</p>
            <p>BioPath Molecule: Uridine-5-prime-phosphate</p>
            <p>MetaNetX (MNX) Chemical: MNXM80</p>
            <p>Reactome: 109402;735698</p>
            <p>Human Metabolome Database: HMDB00288</p>
          </html>
        </notes>
      </species>
      <species id="M_acgam_e" name="N-Acetyl-D-glucosamine" compartment="C_e" hasOnlySubstanceUnits="true" boundaryCondition="false" constant="false">
        <notes>
          <html xmlns="http://www.w3.org/1999/xhtml">
            <p>FORMULA: C8H15NO6</p>
            <p>BioCyc: META:N-acetyl-D-glucosamine</p>
            <p>MetaNetX (MNX) Chemical: MNXM143</p>
            <p>UniPathway Compound: UPC00140</p>
            <p>KEGG Compound: C00140</p>
            <p>BioPath Molecule: N-Acetyl-D-glucosamine</p>
            <p>SEED Compound: cpd00122</p>
            <p>Human Metabolome Database: HMDB00215;HMDB00533;HMDB14288</p>
          </html>
        </notes>
      </species>
      <species id="M_acglu_c" name="N-Acetyl-L-glutamate" compartment="C_c" hasOnlySubstanceUnits="true" boundaryCondition="false" constant="false">
        <notes>
          <html xmlns="http://www.w3.org/1999/xhtml">
            <p>FORMULA: C7H9NO5</p>
            <p>BioCyc: META:ACETYL-GLU</p>
            <p>SEED Compound: cpd00477</p>
            <p>UniPathway Compound: UPC00624</p>
            <p>KEGG Compound: C00624</p>
            <p>BioPath Molecule: N-Acetyl-L-glutamate</p>
            <p>MetaNetX (MNX) Chemical: MNXM730</p>
            <p>Reactome: 30471</p>
            <p>Human Metabolome Database: HMDB01138</p>
          </html>
        </notes>
      </species>
      <species id="M_2ahbut_c" name="(S)-2-Aceto-2-hydroxybutanoate" compartment="C_c" hasOnlySubstanceUnits="true" boundaryCondition="false" constant="false">
        <notes>
          <html xmlns="http://www.w3.org/1999/xhtml">
            <p>FORMULA: C6H9O4</p>
            <p>BioCyc: META:2-ACETO-2-HYDROXY-BUTYRATE</p>
            <p>Human Metabolome Database: HMDB06854;HMDB06900</p>
            <p>SEED Compound: cpd00498</p>
            <p>UniPathway Compound: UPC06006</p>
            <p>KEGG Compound: C00659;C06006</p>
            <p>BioPath Molecule: (S)-2-Aceto-2-hydroxybutanoate</p>
            <p>MetaNetX (MNX) Chemical: MNXM114220</p>
            <p>LipidMaps: LMFA01050383;LMFA01050501</p>
          </html>
        </notes>
      </species>
      <species id="M_ac_e" name="Acetate" compartment="C_e" hasOnlySubstanceUnits="true" boundaryCondition="false" constant="false">
        <notes>
          <html xmlns="http://www.w3.org/1999/xhtml">
            <p>FORMULA: C2H3O2</p>
            <p>BioCyc: META:ACET</p>
            <p>Human Metabolome Database: HMDB00042</p>
            <p>SEED Compound: cpd00029</p>
            <p>UniPathway Compound: UPC00033</p>
            <p>UM-BBD: c0050</p>
            <p>KEGG Compound: C00033;D00010</p>
            <p>BioPath Molecule: Acetate</p>
            <p>MetaNetX (MNX) Chemical: MNXM26</p>
            <p>Reactome: 113539;1524044;2022890;29416;390305</p>
            <p>LipidMaps: LMFA01010000;LMFA01010002</p>
          </html>
        </notes>
      </species>
      <species id="M_chol_e" name="Choline" compartment="C_e" hasOnlySubstanceUnits="true" boundaryCondition="false" constant="false">
        <notes>
          <html xmlns="http://www.w3.org/1999/xhtml">
            <p>FORMULA: C5H14NO</p>
            <p>BioCyc: META:CHOLINE</p>
            <p>SEED Compound: cpd00098</p>
            <p>UniPathway Compound: UPC00114</p>
            <p>KEGG Compound: C00114;D07690;D10498</p>
            <p>BioPath Molecule: Choline</p>
            <p>MetaNetX (MNX) Chemical: MNXM90</p>
            <p>Reactome: 2263486;264618;264638</p>
            <p>Human Metabolome Database: HMDB00097</p>
          </html>
        </notes>
      </species>
      <species id="M_etoh_c" name="Ethanol" compartment="C_c" hasOnlySubstanceUnits="true" boundaryCondition="false" constant="false">
        <notes>
          <html xmlns="http://www.w3.org/1999/xhtml">
            <p>FORMULA: C2H6O</p>
            <p>BioCyc: META:ETOH</p>
            <p>SEED Compound: cpd00363</p>
            <p>UniPathway Compound: UPC00469</p>
            <p>UM-BBD: c0038</p>
            <p>KEGG Compound: C00469;D00068;D02798;D04855;D06542</p>
            <p>BioPath Molecule: Ethanol</p>
            <p>MetaNetX (MNX) Chemical: MNXM303</p>
            <p>Reactome: 113748;30203</p>
            <p>Human Metabolome Database: HMDB00108</p>
          </html>
        </notes>
      </species>
      <species id="M_achms_c" name="O Acetyl L homoserine C6H11NO4" compartment="C_c" hasOnlySubstanceUnits="true" boundaryCondition="false" constant="false">
        <notes>
          <html xmlns="http://www.w3.org/1999/xhtml">
            <p>FORMULA: C6H11NO4</p>
            <p>BioCyc: META:CPD-667</p>
            <p>MetaNetX (MNX) Chemical: MNXM699</p>
            <p>UniPathway Compound: UPC01077</p>
            <p>KEGG Compound: C01077</p>
            <p>SEED Compound: cpd00790;cpd03399</p>
            <p>Human Metabolome Database: HMDB29423</p>
          </html>
        </notes>
      </species>
      <species id="M_cit_c" name="Citrate" compartment="C_c" hasOnlySubstanceUnits="true" boundaryCondition="false" constant="false">
        <notes>
          <html xmlns="http://www.w3.org/1999/xhtml">
            <p>FORMULA: C6H5O7</p>
            <p>BioCyc: META:CIT</p>
            <p>SEED Compound: cpd00137</p>
            <p>UniPathway Compound: UPC00158</p>
            <p>KEGG Compound: C00158;D00037</p>
            <p>BioPath Molecule: Citrate</p>
            <p>MetaNetX (MNX) Chemical: MNXM131</p>
            <p>Reactome: 29654;433138</p>
            <p>Human Metabolome Database: HMDB00094</p>
          </html>
        </notes>
      </species>
      <species id="M_oaa_c" name="Oxaloacetate" compartment="C_c" hasOnlySubstanceUnits="true" boundaryCondition="false" constant="false">
        <notes>
          <html xmlns="http://www.w3.org/1999/xhtml">
            <p>FORMULA: C4H2O5</p>
            <p>BioCyc: META:ENOL-OXALOACETATE;META:OXALACETIC_ACID</p>
            <p>Human Metabolome Database: HMDB00223</p>
            <p>SEED Compound: cpd00032;cpd02469</p>
            <p>UniPathway Compound: UPC00036</p>
            <p>UM-BBD: c1475</p>
            <p>KEGG Compound: C00036;C03981</p>
            <p>BioPath Molecule: Oxaloacetate</p>
            <p>MetaNetX (MNX) Chemical: MNXM46</p>
            <p>Reactome: 113587;76213</p>
            <p>LipidMaps: LMFA01170061;LMFA01170120</p>
          </html>
        </notes>
      </species>
      <species id="M_alac__S_c" name="(S)-2-Acetolactate" compartment="C_c" hasOnlySubstanceUnits="true" boundaryCondition="false" constant="false">
        <notes>
          <html xmlns="http://www.w3.org/1999/xhtml">
            <p>FORMULA: C5H7O4</p>
            <p>BioCyc: META:2-ACETO-LACTATE</p>
            <p>Human Metabolome Database: HMDB06855</p>
            <p>SEED Compound: cpd00668</p>
            <p>UniPathway Compound: UPC06010</p>
            <p>KEGG Compound: C06010</p>
            <p>BioPath Molecule: (S)-2-Acetolactate</p>
            <p>MetaNetX (MNX) Chemical: MNXM114079</p>
            <p>LipidMaps: LMFA01050460</p>
          </html>
        </notes>
      </species>
      <species id="M_thmpp_c" name="Thiamine diphosphate" compartment="C_c" hasOnlySubstanceUnits="true" boundaryCondition="false" constant="false">
        <notes>
          <html xmlns="http://www.w3.org/1999/xhtml">
            <p>FORMULA: C12H16N4O7P2S</p>
            <p>BioCyc: META:THIAMINE-PYROPHOSPHATE</p>
            <p>SEED Compound: cpd00056</p>
            <p>UniPathway Compound: UPC00068</p>
            <p>KEGG Compound: C00068</p>
            <p>BioPath Molecule: Thiamine_diphosphate</p>
            <p>MetaNetX (MNX) Chemical: MNXM256</p>
            <p>Reactome: 29480</p>
            <p>Human Metabolome Database: HMDB01372</p>
          </html>
        </notes>
      </species>
      <species id="M_lac__D_c" name="D-Lactate" compartment="C_c" hasOnlySubstanceUnits="true" boundaryCondition="false" constant="false">
        <notes>
          <html xmlns="http://www.w3.org/1999/xhtml">
            <p>FORMULA: C3H5O3</p>
            <p>BioCyc: META:D-LACTATE</p>
            <p>SEED Compound: cpd00221</p>
            <p>UniPathway Compound: UPC00256</p>
            <p>KEGG Compound: C00256</p>
            <p>BioPath Molecule: D-Lactate</p>
            <p>MetaNetX (MNX) Chemical: MNXM285</p>
            <p>Human Metabolome Database: HMDB00171;HMDB01311</p>
          </html>
        </notes>
      </species>
      <species id="M_man6p_c" name="D-Mannose 6-phosphate" compartment="C_c" hasOnlySubstanceUnits="true" boundaryCondition="false" constant="false">
        <notes>
          <html xmlns="http://www.w3.org/1999/xhtml">
            <p>FORMULA: C6H11O9P</p>
            <p>BioCyc: META:CPD-15979</p>
            <p>SEED Compound: cpd00235</p>
            <p>UniPathway Compound: UPC00275</p>
            <p>KEGG Compound: C00275</p>
            <p>BioPath Molecule: alpha-D-Mannose_6-phosphate</p>
            <p>MetaNetX (MNX) Chemical: MNXM427</p>
          </html>
        </notes>
      </species>
      <species id="M_ctp_c" name="CTP" compartment="C_c" hasOnlySubstanceUnits="true" boundaryCondition="false" constant="false">
        <notes>
          <html xmlns="http://www.w3.org/1999/xhtml">
            <p>FORMULA: C9H12N3O14P3</p>
            <p>BioCyc: META:CTP</p>
            <p>SEED Compound: cpd00052</p>
            <p>UniPathway Compound: UPC00063</p>
            <p>KEGG Compound: C00063</p>
            <p>BioPath Molecule: Cytidine-5-prime-triphosphate</p>
            <p>MetaNetX (MNX) Chemical: MNXM63</p>
            <p>Reactome: 110577;110614;29470</p>
            <p>Human Metabolome Database: HMDB00082</p>
          </html>
        </notes>
      </species>
      <species id="M_b2coa_c" name="Crotonoyl-CoA" compartment="C_c" hasOnlySubstanceUnits="true" boundaryCondition="false" constant="false">
        <notes>
          <html xmlns="http://www.w3.org/1999/xhtml">
            <p>FORMULA: C25H36N7O17P3S</p>
            <p>BioCyc: META:CROTONYL-COA</p>
            <p>Human Metabolome Database: HMDB02009;HMDB59627</p>
            <p>SEED Compound: cpd00650</p>
            <p>UniPathway Compound: UPC00877</p>
            <p>UM-BBD: c0032</p>
            <p>KEGG Compound: C00877</p>
            <p>BioPath Molecule: Crotonoyl-CoA</p>
            <p>MetaNetX (MNX) Chemical: MNXM214</p>
            <p>Reactome: 71045;77313</p>
            <p>LipidMaps: LMFA07050307</p>
          </html>
        </notes>
      </species>
      <species id="M_hx2coa_c" name="Trans-Hex-2-enoyl-CoA" compartment="C_c" hasOnlySubstanceUnits="true" boundaryCondition="false" constant="false">
        <notes>
          <html xmlns="http://www.w3.org/1999/xhtml">
            <p>FORMULA: C27H40N7O17P3S</p>
            <p>BioCyc: META:CPD0-2121</p>
            <p>Human Metabolome Database: HMDB03944;HMDB12970</p>
            <p>SEED Compound: cpd03125</p>
            <p>KEGG Compound: C05271</p>
            <p>BioPath Molecule: trans-Hex-2-enoyl-CoA</p>
            <p>MetaNetX (MNX) Chemical: MNXM753</p>
            <p>Reactome: 77324</p>
            <p>LipidMaps: LMFA07050019;LMFA07050393</p>
          </html>
        </notes>
      </species>
      <species id="M_2mbcoa_c" name="2-Methylbutanoyl-CoA" compartment="C_c" hasOnlySubstanceUnits="true" boundaryCondition="false" constant="false">
        <notes>
          <html xmlns="http://www.w3.org/1999/xhtml">
            <p>FORMULA: C26H40N7O17P3S</p>
            <p>BioCyc: META:2-METHYL-BUTYRYL-COA</p>
            <p>Human Metabolome Database: HMDB01041;HMDB02021;HMDB02191;HMDB02253;HMDB60317</p>
            <p>SEED Compound: cpd00760</p>
            <p>KEGG Compound: C01033;C15980</p>
            <p>BioPath Molecule: 2-Methylbutanoyl-CoA</p>
            <p>MetaNetX (MNX) Chemical: MNXM569</p>
            <p>Reactome: 70718</p>
            <p>LipidMaps: LMFA07050190</p>
          </html>
        </notes>
      </species>
      <species id="M_oc2coa_c" name="Trans-Oct-2-enoyl-CoA" compartment="C_c" hasOnlySubstanceUnits="true" boundaryCondition="false" constant="false">
        <notes>
          <html xmlns="http://www.w3.org/1999/xhtml">
            <p>FORMULA: C29H44N7O17P3S</p>
            <p>BioCyc: META:CPD0-2108</p>
            <p>Human Metabolome Database: HMDB02992;HMDB03949</p>
            <p>SEED Compound: cpd03130</p>
            <p>KEGG Compound: C05276</p>
            <p>BioPath Molecule: trans-Oct-2-enoyl-CoA</p>
            <p>MetaNetX (MNX) Chemical: MNXM784</p>
            <p>Reactome: 77332</p>
            <p>LipidMaps: LMFA07050024;LMFA07050394</p>
          </html>
        </notes>
      </species>
      <species id="M_dc2coa_c" name="Trans-Dec-2-enoyl-CoA" compartment="C_c" hasOnlySubstanceUnits="true" boundaryCondition="false" constant="false">
        <notes>
          <html xmlns="http://www.w3.org/1999/xhtml">
            <p>FORMULA: C31H48N7O17P3S</p>
            <p>BioCyc: META:T2-DECENOYL-COA</p>
            <p>Human Metabolome Database: HMDB01291;HMDB03948</p>
            <p>SEED Compound: cpd03129</p>
            <p>KEGG Compound: C05275</p>
            <p>BioPath Molecule: trans-Dec-2-enoyl-CoA</p>
            <p>MetaNetX (MNX) Chemical: MNXM580</p>
            <p>Reactome: 77343</p>
            <p>LipidMaps: LMFA07050023;LMFA07050175;LMFA07050390;LMFA07050391</p>
          </html>
        </notes>
      </species>
      <species id="M_dd2coa_c" name="Trans-Dodec-2-enoyl-CoA" compartment="C_c" hasOnlySubstanceUnits="true" boundaryCondition="false" constant="false">
        <notes>
          <html xmlns="http://www.w3.org/1999/xhtml">
            <p>FORMULA: C33H52N7O17P3S</p>
            <p>BioCyc: META:CPD-7222</p>
            <p>Human Metabolome Database: HMDB03712;HMDB11689</p>
            <p>SEED Compound: cpd02060</p>
            <p>KEGG Compound: C03221</p>
            <p>BioPath Molecule: trans-2-Dodecenoyl-CoA</p>
            <p>MetaNetX (MNX) Chemical: MNXM642</p>
            <p>Reactome: 77255</p>
            <p>LipidMaps: LMFA07050010;LMFA07050176;LMFA07050378</p>
          </html>
        </notes>
      </species>
      <species id="M_trans_dd2coa_c" name="Trans Dodec 2 enoyl CoA C33H52N7O17P3S" compartment="C_c" hasOnlySubstanceUnits="true" boundaryCondition="false" constant="false">
        <notes>
          <html xmlns="http://www.w3.org/1999/xhtml">
            <p>FORMULA: C33H52N7O17P3S</p>
          </html>
        </notes>
      </species>
      <species id="M_td2coa_c" name="Trans-Tetradec-2-enoyl-CoA" compartment="C_c" hasOnlySubstanceUnits="true" boundaryCondition="false" constant="false">
        <notes>
          <html xmlns="http://www.w3.org/1999/xhtml">
            <p>FORMULA: C35H56N7O17P3S</p>
            <p>BioCyc: META:CPD-15568</p>
            <p>Human Metabolome Database: HMDB03946;HMDB13082</p>
            <p>SEED Compound: cpd03127</p>
            <p>KEGG Compound: C05273</p>
            <p>BioPath Molecule: trans-Tetradec-2-enoyl-CoA</p>
            <p>MetaNetX (MNX) Chemical: MNXM654</p>
            <p>Reactome: 77273</p>
            <p>LipidMaps: LMFA07050021;LMFA07050396</p>
          </html>
        </notes>
      </species>
      <species id="M_hdd2coa_c" name="Trans-Hexadec-2-enoyl-CoA" compartment="C_c" hasOnlySubstanceUnits="true" boundaryCondition="false" constant="false">
        <notes>
          <html xmlns="http://www.w3.org/1999/xhtml">
            <p>FORMULA: C37H60N7O17P3S</p>
            <p>BioCyc: META:CPD0-2117</p>
            <p>Human Metabolome Database: HMDB03945;HMDB06533</p>
            <p>SEED Compound: cpd03126</p>
            <p>KEGG Compound: C05272</p>
            <p>BioPath Molecule: trans-Hexadec-2-enoyl-CoA</p>
            <p>MetaNetX (MNX) Chemical: MNXM581</p>
            <p>Reactome: 77284</p>
            <p>LipidMaps: LMFA07050020;LMFA07050144</p>
          </html>
        </notes>
      </species>
      <species id="M_od2coa_c" name="Trans-Octadec-2-enoyl-CoA" compartment="C_c" hasOnlySubstanceUnits="true" boundaryCondition="false" constant="false">
        <notes>
          <html xmlns="http://www.w3.org/1999/xhtml">
            <p>FORMULA: C39H64N7O17P3S</p>
            <p>BioCyc: META:CPD-10262</p>
            <p>Human Metabolome Database: HMDB06529</p>
            <p>SEED Compound: cpd14937</p>
            <p>KEGG Compound: C16218</p>
            <p>MetaNetX (MNX) Chemical: MNXM954</p>
            <p>Reactome: 548809</p>
            <p>LipidMaps: LMFA07050385</p>
          </html>
        </notes>
      </species>
      <species id="M_stcoa_c" name="Stearoyl-CoA (n-C18:0CoA)" compartment="C_c" hasOnlySubstanceUnits="true" boundaryCondition="false" constant="false">
        <notes>
          <html xmlns="http://www.w3.org/1999/xhtml">
            <p>FORMULA: C39H66N7O17P3S</p>
            <p>BioCyc: META:STEAROYL-COA</p>
            <p>Human Metabolome Database: HMDB01114</p>
            <p>SEED Compound: cpd00327</p>
            <p>KEGG Compound: C00412</p>
            <p>MetaNetX (MNX) Chemical: MNXM272</p>
            <p>Reactome: 428139</p>
            <p>LipidMaps: LMFA07050004;LMFA07050369</p>
          </html>
        </notes>
      </species>
      <species id="M_ibcoa_c" name="Isobutyryl-CoA" compartment="C_c" hasOnlySubstanceUnits="true" boundaryCondition="false" constant="false">
        <notes>
          <html xmlns="http://www.w3.org/1999/xhtml">
            <p>FORMULA: C25H38N7O17P3S</p>
            <p>BioCyc: META:ISOBUTYRYL-COA</p>
            <p>Human Metabolome Database: HMDB01243</p>
            <p>SEED Compound: cpd00481</p>
            <p>UM-BBD: c1582</p>
            <p>KEGG Compound: C00630</p>
            <p>BioPath Molecule: 2-Methylpropanoyl-CoA</p>
            <p>MetaNetX (MNX) Chemical: MNXM470</p>
            <p>Reactome: 70851</p>
            <p>LipidMaps: LMFA07050331</p>
          </html>
        </notes>
      </species>
      <species id="M_2mp2coa_c" name="2-Methylprop-2-enoyl-CoA" compartment="C_c" hasOnlySubstanceUnits="true" boundaryCondition="false" constant="false">
        <notes>
          <html xmlns="http://www.w3.org/1999/xhtml">
            <p>FORMULA: C25H36N7O17P3S</p>
            <p>BioCyc: META:METHACRYLYL-COA</p>
            <p>Human Metabolome Database: HMDB01011</p>
            <p>SEED Compound: cpd02187</p>
            <p>KEGG Compound: C03460</p>
            <p>BioPath Molecule: 2-Methylprop-2-enoyl-CoA</p>
            <p>MetaNetX (MNX) Chemical: MNXM947</p>
            <p>Reactome: 70858</p>
            <p>LipidMaps: LMFA07050350</p>
          </html>
        </notes>
      </species>
      <species id="M_acACP_c" name="Acetyl-ACP" compartment="C_c" hasOnlySubstanceUnits="true" boundaryCondition="false" constant="false">
        <notes>
          <html xmlns="http://www.w3.org/1999/xhtml">
            <p>FORMULA: C386H605O143N96P1S3;C13H23N2O8PRS</p>
            <p>BioCyc: META:ACETYL-ACP</p>
            <p>SEED Compound: cpd11494</p>
            <p>KEGG Compound: C03939</p>
            <p>BioPath Molecule: Acetyl-Enzyme</p>
            <p>MetaNetX (MNX) Chemical: MNXM1269</p>
          </html>
        </notes>
      </species>
      <species id="M_acorn_c" name="N2-Acetyl-L-ornithine" compartment="C_c" hasOnlySubstanceUnits="true" boundaryCondition="false" constant="false">
        <notes>
          <html xmlns="http://www.w3.org/1999/xhtml">
            <p>FORMULA: C7H14N2O3</p>
            <p>BioCyc: META:N-ALPHA-ACETYLORNITHINE</p>
            <p>MetaNetX (MNX) Chemical: MNXM817</p>
            <p>UniPathway Compound: UPC00437</p>
            <p>KEGG Compound: C00437</p>
            <p>BioPath Molecule: N-2-Acetyl-L-ornithine</p>
            <p>SEED Compound: cpd00342</p>
            <p>Human Metabolome Database: HMDB03357;HMDB06489</p>
          </html>
        </notes>
      </species>
      <species id="M_orn_c" name="Ornithine" compartment="C_c" hasOnlySubstanceUnits="true" boundaryCondition="false" constant="false">
        <notes>
          <html xmlns="http://www.w3.org/1999/xhtml">
            <p>FORMULA: C5H13N2O2</p>
            <p>BioCyc: META:L-ORNITHINE</p>
            <p>Human Metabolome Database: HMDB00214;HMDB00818;HMDB04984;HMDB32455</p>
            <p>SEED Compound: cpd00064</p>
            <p>UniPathway Compound: UPC00077</p>
            <p>KEGG Compound: C00077;C01602;D08302</p>
            <p>BioPath Molecule: L-Ornithine</p>
            <p>MetaNetX (MNX) Chemical: MNXM89689</p>
            <p>Reactome: 113585;113586;29498</p>
            <p>LipidMaps: LMFA01100057</p>
          </html>
        </notes>
      </species>
      <species id="M_orn__L_c" name="L Ornithine C5H13N2O2" compartment="C_c" hasOnlySubstanceUnits="true" boundaryCondition="false" constant="false">
        <notes>
          <html xmlns="http://www.w3.org/1999/xhtml">
            <p>FORMULA: C5H13N2O2</p>
          </html>
        </notes>
      </species>
      <species id="M_acon_C_c" name="Cis-Aconitate" compartment="C_c" hasOnlySubstanceUnits="true" boundaryCondition="false" constant="false">
        <notes>
          <html xmlns="http://www.w3.org/1999/xhtml">
            <p>FORMULA: C6H3O6</p>
            <p>BioCyc: META:CIS-ACONITATE</p>
            <p>SEED Compound: cpd00331</p>
            <p>UniPathway Compound: UPC00417</p>
            <p>UM-BBD: c1169</p>
            <p>KEGG Compound: C00417</p>
            <p>BioPath Molecule: cis-Aconitate</p>
            <p>MetaNetX (MNX) Chemical: MNXM813</p>
            <p>Human Metabolome Database: HMDB00072;HMDB00461</p>
          </html>
        </notes>
      </species>
      <species id="M_icit_c" name="Isocitrate" compartment="C_c" hasOnlySubstanceUnits="true" boundaryCondition="false" constant="false">
        <notes>
          <html xmlns="http://www.w3.org/1999/xhtml">
            <p>FORMULA: C6H5O7</p>
            <p>SEED Compound: cpd00260</p>
            <p>UniPathway Compound: UPC00311</p>
            <p>KEGG Compound: C00311</p>
            <p>MetaNetX (MNX) Chemical: MNXM89661</p>
            <p>Reactome: 29938;389545;389548</p>
            <p>Human Metabolome Database: HMDB00193</p>
          </html>
        </notes>
      </species>
      <species id="M_acg5sa_c" name="N-Acetyl-L-glutamate 5-semialdehyde" compartment="C_c" hasOnlySubstanceUnits="true" boundaryCondition="false" constant="false">
        <notes>
          <html xmlns="http://www.w3.org/1999/xhtml">
            <p>FORMULA: C7H10NO4</p>
            <p>BioCyc: META:CPD-469</p>
            <p>MetaNetX (MNX) Chemical: MNXM1062</p>
            <p>UniPathway Compound: UPC01250</p>
            <p>KEGG Compound: C01250</p>
            <p>BioPath Molecule: N-Acetyl-L-glutamate_5-semialdehyde</p>
            <p>SEED Compound: cpd00918</p>
            <p>Human Metabolome Database: HMDB06488</p>
          </html>
        </notes>
      </species>
      <species id="M_pi_e" name="Phosphate" compartment="C_e" hasOnlySubstanceUnits="true" boundaryCondition="false" constant="false">
        <notes>
          <html xmlns="http://www.w3.org/1999/xhtml">
            <p>FORMULA: HPO4;HO4P</p>
            <p>BioCyc: META:CPD-16459;META:PHOSPHATE-GROUP;META:Pi</p>
            <p>SEED Compound: cpd00009</p>
            <p>UniPathway Compound: UPC00009</p>
            <p>UM-BBD: c0693</p>
            <p>KEGG Compound: C00009;D05467</p>
            <p>BioPath Molecule: Phosphate;Phosphate_(protonated)</p>
            <p>MetaNetX (MNX) Chemical: MNXM9</p>
            <p>Reactome: 109277;113548;113551</p>
            <p>Human Metabolome Database: HMDB00973;HMDB01429;HMDB02105;HMDB02142;HMDB05947</p>
          </html>
        </notes>
      </species>
      <species id="M_ribflv_e" name="Riboflavin" compartment="C_e" hasOnlySubstanceUnits="true" boundaryCondition="false" constant="false">
        <notes>
          <html xmlns="http://www.w3.org/1999/xhtml">
            <p>FORMULA: C17H19N4O6;C17H20N4O6</p>
            <p>BioCyc: META:RIBOFLAVIN</p>
            <p>MetaNetX (MNX) Chemical: MNXM270</p>
            <p>UniPathway Compound: UPC00255</p>
            <p>KEGG Compound: C00255;D00050</p>
            <p>SEED Compound: cpd00220</p>
            <p>Human Metabolome Database: HMDB00244</p>
          </html>
        </notes>
      </species>
      <species id="M_fmn_c" name="FMN" compartment="C_c" hasOnlySubstanceUnits="true" boundaryCondition="false" constant="false">
        <notes>
          <html xmlns="http://www.w3.org/1999/xhtml">
            <p>FORMULA: C17H18N4O9P;C17H19N4O9P</p>
            <p>BioCyc: META:FMN</p>
            <p>SEED Compound: cpd00050</p>
            <p>UniPathway Compound: UPC00061</p>
            <p>KEGG Compound: C00061</p>
            <p>MetaNetX (MNX) Chemical: MNXM119</p>
            <p>Reactome: 73524</p>
            <p>Human Metabolome Database: HMDB01520</p>
          </html>
        </notes>
      </species>
      <species id="M_ddcap_c" name="Dodecanoly-phosphate (n-C12:0)" compartment="C_c" hasOnlySubstanceUnits="true" boundaryCondition="false" constant="false">
        <notes>
          <html xmlns="http://www.w3.org/1999/xhtml">
            <p>FORMULA: C12H24O5P1</p>
            <p>MetaNetX (MNX) Chemical: MNXM147470</p>
          </html>
        </notes>
      </species>
      <species id="M_ttdcap_c" name="Tetradecanoyl-phosphate (n-C14:0)" compartment="C_c" hasOnlySubstanceUnits="true" boundaryCondition="false" constant="false">
        <notes>
          <html xmlns="http://www.w3.org/1999/xhtml">
            <p>FORMULA: C14H28O5P</p>
            <p>MetaNetX (MNX) Chemical: MNXM147613</p>
          </html>
        </notes>
      </species>
      <species id="M_ttdceap_c" name="Tetradecanoyl-phosphate (n-C14:1)" compartment="C_c" hasOnlySubstanceUnits="true" boundaryCondition="false" constant="false">
        <notes>
          <html xmlns="http://www.w3.org/1999/xhtml">
            <p>FORMULA: C14H26O5P</p>
            <p>MetaNetX (MNX) Chemical: MNXM147614</p>
          </html>
        </notes>
      </species>
      <species id="M_hdcap_c" name="Hexadecanoyl-phosphate (n-C16:0)" compartment="C_c" hasOnlySubstanceUnits="true" boundaryCondition="false" constant="false">
        <notes>
          <html xmlns="http://www.w3.org/1999/xhtml">
            <p>FORMULA: C16H32O5P</p>
            <p>MetaNetX (MNX) Chemical: MNXM147481</p>
          </html>
        </notes>
      </species>
      <species id="M_hdceap_c" name="Hexadecanoyl-phosphate (n-C16:1)" compartment="C_c" hasOnlySubstanceUnits="true" boundaryCondition="false" constant="false">
        <notes>
          <html xmlns="http://www.w3.org/1999/xhtml">
            <p>FORMULA: C16H30O5P</p>
            <p>MetaNetX (MNX) Chemical: MNXM147482</p>
          </html>
        </notes>
      </species>
      <species id="M_ocdcap_c" name="Octadecanoyl-phosphate (n-C18:0)" compartment="C_c" hasOnlySubstanceUnits="true" boundaryCondition="false" constant="false">
        <notes>
          <html xmlns="http://www.w3.org/1999/xhtml">
            <p>FORMULA: C18H36O5P</p>
            <p>MetaNetX (MNX) Chemical: MNXM147528</p>
          </html>
        </notes>
      </species>
      <species id="M_ocdceap_c" name="Octadecanoyl-phosphate (n-C18:1)" compartment="C_c" hasOnlySubstanceUnits="true" boundaryCondition="false" constant="false">
        <notes>
          <html xmlns="http://www.w3.org/1999/xhtml">
            <p>FORMULA: C18H34O5P</p>
            <p>MetaNetX (MNX) Chemical: MNXM147529</p>
          </html>
        </notes>
      </species>
      <species id="M_pan4p_c" name="Pantetheine 4&apos;-phosphate" compartment="C_c" hasOnlySubstanceUnits="true" boundaryCondition="false" constant="false">
        <notes>
          <html xmlns="http://www.w3.org/1999/xhtml">
            <p>FORMULA: C11H20N2O7PS;C11H21N2O7PS</p>
            <p>BioCyc: META:PANTETHEINE-P;META:PHOSPHOPANTOTHEINE-GROUP</p>
            <p>SEED Compound: cpd00834</p>
            <p>UniPathway Compound: UPC01134</p>
            <p>KEGG Compound: C01134</p>
            <p>BioPath Molecule: (R)-Pantetheine-4-prime-phosphate</p>
            <p>MetaNetX (MNX) Chemical: MNXM373</p>
            <p>Reactome: 196767</p>
            <p>Human Metabolome Database: HMDB01416</p>
          </html>
        </notes>
      </species>
      <species id="M_acser_c" name="O-Acetyl-L-serine" compartment="C_c" hasOnlySubstanceUnits="true" boundaryCondition="false" constant="false">
        <notes>
          <html xmlns="http://www.w3.org/1999/xhtml">
            <p>FORMULA: C5H9NO4</p>
            <p>BioCyc: META:ACETYLSERINE</p>
            <p>SEED Compound: cpd00722</p>
            <p>UniPathway Compound: UPC00979</p>
            <p>KEGG Compound: C00979</p>
            <p>BioPath Molecule: O-Acetyl-L-serine</p>
            <p>MetaNetX (MNX) Chemical: MNXM418</p>
            <p>Reactome: 936709</p>
            <p>Human Metabolome Database: HMDB03011</p>
          </html>
        </notes>
      </species>
      <species id="M_tsul_c" name="Thiosulfate" compartment="C_c" hasOnlySubstanceUnits="true" boundaryCondition="false" constant="false">
        <notes>
          <html xmlns="http://www.w3.org/1999/xhtml">
            <p>FORMULA: HS2O3;O3S2</p>
            <p>BioCyc: META:S2O3</p>
            <p>SEED Compound: cpd00268</p>
            <p>UM-BBD: c0570</p>
            <p>KEGG Compound: C00320;C05529</p>
            <p>BioPath Molecule: Thiosulfate</p>
            <p>MetaNetX (MNX) Chemical: MNXM323</p>
            <p>Reactome: 1614595</p>
            <p>Human Metabolome Database: HMDB00257;HMDB60293</p>
          </html>
        </notes>
      </species>
      <species id="M_diact_c" name="Diacetyl" compartment="C_c" hasOnlySubstanceUnits="true" boundaryCondition="false" constant="false">
        <notes>
          <html xmlns="http://www.w3.org/1999/xhtml">
            <p>FORMULA: C4H6O2</p>
            <p>BioCyc: META:DIACETYL</p>
            <p>Human Metabolome Database: HMDB03407</p>
            <p>SEED Compound: cpd00551</p>
            <p>KEGG Compound: C00741</p>
            <p>MetaNetX (MNX) Chemical: MNXM1467</p>
            <p>LipidMaps: LMFA12000012</p>
          </html>
        </notes>
      </species>
      <species id="M_acetol_c" name="Acetol" compartment="C_c" hasOnlySubstanceUnits="true" boundaryCondition="false" constant="false">
        <notes>
          <html xmlns="http://www.w3.org/1999/xhtml">
            <p>FORMULA: C3H6O2</p>
            <p>BioCyc: META:ACETOL</p>
            <p>Human Metabolome Database: HMDB06961</p>
            <p>MetaNetX (MNX) Chemical: MNXM1744</p>
            <p>KEGG Compound: C05235</p>
            <p>SEED Compound: cpd03105</p>
          </html>
        </notes>
      </species>
      <species id="M_actn__R_e" name=" R  Acetoin C4H8O2" compartment="C_e" hasOnlySubstanceUnits="true" boundaryCondition="false" constant="false">
        <notes>
          <html xmlns="http://www.w3.org/1999/xhtml">
            <p>FORMULA: C4H8O2</p>
            <p>BioCyc: META:CPD-10353</p>
            <p>UniPathway Compound: UPC00810</p>
            <p>KEGG Compound: C00810</p>
            <p>BioPath Molecule: (R)-Acetoin</p>
            <p>MetaNetX (MNX) Chemical: MNXM664</p>
            <p>LipidMaps: LMFA12000064</p>
          </html>
        </notes>
      </species>
      <species id="M_13dpg_c" name="3-Phospho-D-glyceroyl phosphate" compartment="C_c" hasOnlySubstanceUnits="true" boundaryCondition="false" constant="false">
        <notes>
          <html xmlns="http://www.w3.org/1999/xhtml">
            <p>FORMULA: C3H4O10P2</p>
            <p>BioCyc: META:DPG</p>
            <p>SEED Compound: cpd00203</p>
            <p>UniPathway Compound: UPC00236</p>
            <p>KEGG Compound: C00236</p>
            <p>BioPath Molecule: 1,3-Diphospho-D-glycerate</p>
            <p>MetaNetX (MNX) Chemical: MNXM261</p>
            <p>Reactome: 29800</p>
            <p>Human Metabolome Database: HMDB01270</p>
          </html>
        </notes>
      </species>
      <species id="M_ins_c" name="Inosine" compartment="C_c" hasOnlySubstanceUnits="true" boundaryCondition="false" constant="false">
        <notes>
          <html xmlns="http://www.w3.org/1999/xhtml">
            <p>FORMULA: C10H12N4O5</p>
            <p>BioCyc: META:INOSINE</p>
            <p>SEED Compound: cpd00246</p>
            <p>UniPathway Compound: UPC00294</p>
            <p>KEGG Compound: C00294;D00054</p>
            <p>BioPath Molecule: Inosine</p>
            <p>MetaNetX (MNX) Chemical: MNXM334</p>
            <p>Reactome: 83927</p>
            <p>Human Metabolome Database: HMDB00195;HMDB03040</p>
          </html>
        </notes>
      </species>
      <species id="M_dcmp_c" name="DCMP" compartment="C_c" hasOnlySubstanceUnits="true" boundaryCondition="false" constant="false">
        <notes>
          <html xmlns="http://www.w3.org/1999/xhtml">
            <p>FORMULA: C9H12N3O7P</p>
            <p>BioCyc: META:DCMP</p>
            <p>SEED Compound: cpd00206</p>
            <p>KEGG Compound: C00239</p>
            <p>BioPath Molecule: 2-prime-Deoxycytidine-5-prime-phosphate</p>
            <p>MetaNetX (MNX) Chemical: MNXM266</p>
            <p>Reactome: 109378;500828</p>
            <p>Human Metabolome Database: HMDB01202</p>
          </html>
        </notes>
      </species>
      <species id="M_dcyt_c" name="Deoxycytidine" compartment="C_c" hasOnlySubstanceUnits="true" boundaryCondition="false" constant="false">
        <notes>
          <html xmlns="http://www.w3.org/1999/xhtml">
            <p>FORMULA: C9H13N3O4</p>
            <p>BioCyc: META:DEOXYCYTIDINE</p>
            <p>SEED Compound: cpd00654</p>
            <p>KEGG Compound: C00881;D06196</p>
            <p>BioPath Molecule: 2-prime-Deoxycytidine</p>
            <p>MetaNetX (MNX) Chemical: MNXM704</p>
            <p>Reactome: 500829</p>
            <p>Human Metabolome Database: HMDB00014</p>
          </html>
        </notes>
      </species>
      <species id="M_adn_e" name="Adenosine" compartment="C_e" hasOnlySubstanceUnits="true" boundaryCondition="false" constant="false">
        <notes>
          <html xmlns="http://www.w3.org/1999/xhtml">
            <p>FORMULA: C10H13N5O4</p>
            <p>BioCyc: META:ADENOSINE;META:CPD-13918</p>
            <p>SEED Compound: cpd00182</p>
            <p>UniPathway Compound: UPC00212</p>
            <p>KEGG Compound: C00212;D00045;D06298</p>
            <p>BioPath Molecule: Adenosine</p>
            <p>MetaNetX (MNX) Chemical: MNXM212</p>
            <p>Reactome: 83909</p>
            <p>Human Metabolome Database: HMDB00050;HMDB04401;HMDB04402;HMDB04421;HMDB14340</p>
          </html>
        </notes>
      </species>
      <species id="M_nh4_e" name="Ammonium" compartment="C_e" hasOnlySubstanceUnits="true" boundaryCondition="false" constant="false">
        <notes>
          <html xmlns="http://www.w3.org/1999/xhtml">
            <p>FORMULA: H4N;NH4</p>
            <p>SEED Compound: cpd00013</p>
            <p>MetaNetX (MNX) Chemical: MNXM84</p>
          </html>
        </notes>
      </species>
      <species id="M_hxan_c" name="Hypoxanthine" compartment="C_c" hasOnlySubstanceUnits="true" boundaryCondition="false" constant="false">
        <notes>
          <html xmlns="http://www.w3.org/1999/xhtml">
            <p>FORMULA: C5H4N4O</p>
            <p>BioCyc: META:HYPOXANTHINE</p>
            <p>SEED Compound: cpd00226</p>
            <p>UniPathway Compound: UPC00262</p>
            <p>KEGG Compound: C00262</p>
            <p>BioPath Molecule: Hypoxanthine</p>
            <p>MetaNetX (MNX) Chemical: MNXM213</p>
            <p>Reactome: 113599</p>
            <p>Human Metabolome Database: HMDB00157</p>
          </html>
        </notes>
      </species>
      <species id="M_dadp_c" name="DADP" compartment="C_c" hasOnlySubstanceUnits="true" boundaryCondition="false" constant="false">
        <notes>
          <html xmlns="http://www.w3.org/1999/xhtml">
            <p>FORMULA: C10H12N5O9P2</p>
            <p>BioCyc: META:DADP</p>
            <p>SEED Compound: cpd00177</p>
            <p>KEGG Compound: C00206</p>
            <p>BioPath Molecule: 2-prime-Deoxyadenosine-5-prime-diphosphate</p>
            <p>MetaNetX (MNX) Chemical: MNXM374</p>
            <p>Reactome: 500087</p>
            <p>Human Metabolome Database: HMDB01508</p>
          </html>
        </notes>
      </species>
      <species id="M_damp_c" name="DAMP" compartment="C_c" hasOnlySubstanceUnits="true" boundaryCondition="false" constant="false">
        <notes>
          <html xmlns="http://www.w3.org/1999/xhtml">
            <p>FORMULA: C10H12N5O6P</p>
            <p>BioCyc: META:DAMP</p>
            <p>SEED Compound: cpd00294</p>
            <p>KEGG Compound: C00360</p>
            <p>BioPath Molecule: 2-prime-Deoxyadenosine-5-prime-phosphate</p>
            <p>MetaNetX (MNX) Chemical: MNXM432</p>
            <p>Reactome: 109386;500088</p>
            <p>Human Metabolome Database: HMDB00905</p>
          </html>
        </notes>
      </species>
      <species id="M_datp_c" name="DATP" compartment="C_c" hasOnlySubstanceUnits="true" boundaryCondition="false" constant="false">
        <notes>
          <html xmlns="http://www.w3.org/1999/xhtml">
            <p>FORMULA: C10H12N5O12P3</p>
            <p>BioCyc: META:DATP</p>
            <p>SEED Compound: cpd00115</p>
            <p>KEGG Compound: C00131</p>
            <p>BioPath Molecule: 2-prime-Deoxyadenosine-5-prime-triphosphate</p>
            <p>MetaNetX (MNX) Chemical: MNXM286</p>
            <p>Reactome: 110644</p>
            <p>Human Metabolome Database: HMDB01532</p>
          </html>
        </notes>
      </species>
      <species id="M_ametam_c" name="S-Adenosylmethioninamine" compartment="C_c" hasOnlySubstanceUnits="true" boundaryCondition="false" constant="false">
        <notes>
          <html xmlns="http://www.w3.org/1999/xhtml">
            <p>FORMULA: C14H24N6O3S</p>
            <p>BioCyc: META:S-ADENOSYLMETHIONINAMINE</p>
            <p>SEED Compound: cpd00837</p>
            <p>UniPathway Compound: UPC01137</p>
            <p>KEGG Compound: C01137</p>
            <p>BioPath Molecule: S-Adenosyl-L-methioninamine</p>
            <p>MetaNetX (MNX) Chemical: MNXM321</p>
            <p>Reactome: 353113</p>
            <p>Human Metabolome Database: HMDB00988</p>
          </html>
        </notes>
      </species>
      <species id="M_camp_c" name="CAMP" compartment="C_c" hasOnlySubstanceUnits="true" boundaryCondition="false" constant="false">
        <notes>
          <html xmlns="http://www.w3.org/1999/xhtml">
            <p>FORMULA: C10H11N5O6P</p>
            <p>BioCyc: META:CAMP</p>
            <p>SEED Compound: cpd00446</p>
            <p>UniPathway Compound: UPC00575</p>
            <p>KEGG Compound: C00575</p>
            <p>BioPath Molecule: Adenosine-3-prime,5-prime-monophosphate_(cyclic)</p>
            <p>MetaNetX (MNX) Chemical: MNXM243</p>
            <p>Reactome: 30389</p>
            <p>Human Metabolome Database: HMDB00058</p>
          </html>
        </notes>
      </species>
      <species id="M_dgdp_c" name="DGDP" compartment="C_c" hasOnlySubstanceUnits="true" boundaryCondition="false" constant="false">
        <notes>
          <html xmlns="http://www.w3.org/1999/xhtml">
            <p>FORMULA: C10H12N5O10P2</p>
            <p>BioCyc: META:DGDP</p>
            <p>SEED Compound: cpd00295</p>
            <p>KEGG Compound: C00361</p>
            <p>BioPath Molecule: 2-prime-Deoxyguanosine-5-prime-diphosphate</p>
            <p>MetaNetX (MNX) Chemical: MNXM436</p>
            <p>Reactome: 500077</p>
            <p>Human Metabolome Database: HMDB00960</p>
          </html>
        </notes>
      </species>
      <species id="M_dgtp_c" name="DGTP" compartment="C_c" hasOnlySubstanceUnits="true" boundaryCondition="false" constant="false">
        <notes>
          <html xmlns="http://www.w3.org/1999/xhtml">
            <p>FORMULA: C10H12N5O13P3</p>
            <p>BioCyc: META:DGTP</p>
            <p>SEED Compound: cpd00241</p>
            <p>KEGG Compound: C00286</p>
            <p>BioPath Molecule: 2-prime-Deoxyguanosine-5-prime-triphosphate</p>
            <p>MetaNetX (MNX) Chemical: MNXM344</p>
            <p>Human Metabolome Database: HMDB01440</p>
          </html>
        </notes>
      </species>
      <species id="M_rib__D_c" name="D-Ribose" compartment="C_c" hasOnlySubstanceUnits="true" boundaryCondition="false" constant="false">
        <notes>
          <html xmlns="http://www.w3.org/1999/xhtml">
            <p>FORMULA: C5H10O5</p>
            <p>BioCyc: META:D-Ribofuranose</p>
            <p>MetaNetX (MNX) Chemical: MNXM242</p>
            <p>UniPathway Compound: UPC00121</p>
            <p>KEGG Compound: C00121</p>
            <p>SEED Compound: cpd00105</p>
            <p>Human Metabolome Database: HMDB00283</p>
          </html>
        </notes>
      </species>
      <species id="M_gmp_c" name="GMP" compartment="C_c" hasOnlySubstanceUnits="true" boundaryCondition="false" constant="false">
        <notes>
          <html xmlns="http://www.w3.org/1999/xhtml">
            <p>FORMULA: C10H12N5O8P</p>
            <p>BioCyc: META:GMP</p>
            <p>SEED Compound: cpd00126</p>
            <p>UniPathway Compound: UPC00144</p>
            <p>KEGG Compound: C00144</p>
            <p>BioPath Molecule: Guanosine-5-prime-phosphate</p>
            <p>MetaNetX (MNX) Chemical: MNXM113</p>
            <p>Human Metabolome Database: HMDB01397</p>
          </html>
        </notes>
      </species>
      <species id="M_26dap_LL_c" name="LL-2,6-Diaminoheptanedioate" compartment="C_c" hasOnlySubstanceUnits="true" boundaryCondition="false" constant="false">
        <notes>
          <html xmlns="http://www.w3.org/1999/xhtml">
            <p>FORMULA: C7H14N2O4</p>
            <p>BioCyc: META:LL-DIAMINOPIMELATE</p>
            <p>Human Metabolome Database: HMDB01370</p>
            <p>SEED Compound: cpd00504</p>
            <p>UniPathway Compound: UPC00666</p>
            <p>KEGG Compound: C00666</p>
            <p>BioPath Molecule: LL-2,6-Diaminoheptanedioate</p>
            <p>MetaNetX (MNX) Chemical: MNXM644</p>
            <p>LipidMaps: LMFA01170102</p>
          </html>
        </notes>
      </species>
      <species id="M_adpglc_c" name="ADPglucose" compartment="C_c" hasOnlySubstanceUnits="true" boundaryCondition="false" constant="false">
        <notes>
          <html xmlns="http://www.w3.org/1999/xhtml">
            <p>FORMULA: C16H23N5O15P2</p>
            <p>BioCyc: META:ADP-D-GLUCOSE</p>
            <p>Human Metabolome Database: HMDB06557;HMDB12186</p>
            <p>MetaNetX (MNX) Chemical: MNXM561</p>
            <p>KEGG Compound: C00498;G11109</p>
            <p>SEED Compound: cpd00387</p>
          </html>
        </notes>
      </species>
      <species id="M_g1p_c" name="D-Glucose 1-phosphate" compartment="C_c" hasOnlySubstanceUnits="true" boundaryCondition="false" constant="false">
        <notes>
          <html xmlns="http://www.w3.org/1999/xhtml">
            <p>FORMULA: C6H11O9P</p>
            <p>BioCyc: META:GLC-1-P</p>
            <p>SEED Compound: cpd00089</p>
            <p>UniPathway Compound: UPC00103</p>
            <p>KEGG Compound: C00103</p>
            <p>BioPath Molecule: alpha-D-Glucose_1-phosphate</p>
            <p>MetaNetX (MNX) Chemical: MNXM89588</p>
            <p>Reactome: 29548</p>
            <p>Human Metabolome Database: HMDB01306;HMDB01586</p>
          </html>
        </notes>
      </species>
      <species id="M_man1p_c" name="D-Mannose 1-phosphate" compartment="C_c" hasOnlySubstanceUnits="true" boundaryCondition="false" constant="false">
        <notes>
          <html xmlns="http://www.w3.org/1999/xhtml">
            <p>FORMULA: C6H11O9P</p>
            <p>BioCyc: META:MANNOSE-1P</p>
            <p>SEED Compound: cpd00485</p>
            <p>UniPathway Compound: UPC00636</p>
            <p>KEGG Compound: C00636</p>
            <p>MetaNetX (MNX) Chemical: MNXM721</p>
            <p>Reactome: 532531</p>
            <p>Human Metabolome Database: HMDB00994;HMDB01436;HMDB06330</p>
          </html>
        </notes>
      </species>
      <species id="M_adprib_c" name="ADPribose" compartment="C_c" hasOnlySubstanceUnits="true" boundaryCondition="false" constant="false">
        <notes>
          <html xmlns="http://www.w3.org/1999/xhtml">
            <p>FORMULA: C15H21N5O14P2</p>
            <p>BioCyc: META:ADENOSINE_DIPHOSPHATE_RIBOSE</p>
            <p>SEED Compound: cpd00251;cpd01296</p>
            <p>KEGG Compound: C00301;C01882</p>
            <p>BioPath Molecule: ADP-D-Ribose</p>
            <p>MetaNetX (MNX) Chemical: MNXM48596</p>
            <p>Reactome: 1131972;2393945</p>
            <p>Human Metabolome Database: HMDB01178</p>
          </html>
        </notes>
      </species>
      <species id="M_r5p_c" name="Alpha-D-Ribose 5-phosphate" compartment="C_c" hasOnlySubstanceUnits="true" boundaryCondition="false" constant="false">
        <notes>
          <html xmlns="http://www.w3.org/1999/xhtml">
            <p>FORMULA: C5H9O8P</p>
            <p>BioCyc: META:CPD-15318</p>
            <p>SEED Compound: cpd00101</p>
            <p>KEGG Compound: C03736</p>
            <p>BioPath Molecule: alpha-D-Ribose_5-phosphate</p>
            <p>MetaNetX (MNX) Chemical: MNXM15900</p>
          </html>
        </notes>
      </species>
      <species id="M_aicar_c" name="5-Amino-1-(5-Phospho-D-ribosyl)imidazole-4-carboxamide" compartment="C_c" hasOnlySubstanceUnits="true" boundaryCondition="false" constant="false">
        <notes>
          <html xmlns="http://www.w3.org/1999/xhtml">
            <p>FORMULA: C9H13N4O8P</p>
            <p>BioCyc: META:AICAR</p>
            <p>SEED Compound: cpd02851</p>
            <p>UniPathway Compound: UPC04677</p>
            <p>KEGG Compound: C04677</p>
            <p>BioPath Molecule: 5-prime-Phosphoribosyl-5-amino-4-imidazole_carboxamide</p>
            <p>MetaNetX (MNX) Chemical: MNXM365</p>
            <p>Reactome: 111409</p>
            <p>Human Metabolome Database: HMDB01517</p>
          </html>
        </notes>
      </species>
      <species id="M_crn_c" name="L-Carnitine" compartment="C_c" hasOnlySubstanceUnits="true" boundaryCondition="false" constant="false">
        <notes>
          <html xmlns="http://www.w3.org/1999/xhtml">
            <p>FORMULA: C7H15NO3</p>
            <p>KEGG Compound: C00318;D02176</p>
            <p>BioCyc: META:CARNITINE</p>
            <p>Human Metabolome Database: HMDB00062;HMDB01467</p>
            <p>MetaNetX (MNX) Chemical: MNXM173</p>
          </html>
        </notes>
      </species>
      <species id="M_aps_c" name="Adenosine 5&apos;-phosphosulfate" compartment="C_c" hasOnlySubstanceUnits="true" boundaryCondition="false" constant="false">
        <notes>
          <html xmlns="http://www.w3.org/1999/xhtml">
            <p>FORMULA: C10H12N5O10PS</p>
            <p>BioCyc: META:APS</p>
            <p>SEED Compound: cpd00193</p>
            <p>UniPathway Compound: UPC00224</p>
            <p>KEGG Compound: C00224</p>
            <p>BioPath Molecule: Adenylylsulfate</p>
            <p>MetaNetX (MNX) Chemical: MNXM287</p>
            <p>Reactome: 174370</p>
            <p>Human Metabolome Database: HMDB01003</p>
          </html>
        </notes>
      </species>
      <species id="M_dcamp_c" name="N6-(1,2-Dicarboxyethyl)-AMP" compartment="C_c" hasOnlySubstanceUnits="true" boundaryCondition="false" constant="false">
        <notes>
          <html xmlns="http://www.w3.org/1999/xhtml">
            <p>FORMULA: C14H14N5O11P</p>
            <p>BioCyc: META:ADENYLOSUCC</p>
            <p>SEED Compound: cpd02375</p>
            <p>UniPathway Compound: UPC03794</p>
            <p>KEGG Compound: C03794</p>
            <p>BioPath Molecule: Adenylosuccinate</p>
            <p>MetaNetX (MNX) Chemical: MNXM565</p>
            <p>Reactome: 35141</p>
            <p>Human Metabolome Database: HMDB00536;HMDB01332;HMDB11633;HMDB59653</p>
          </html>
        </notes>
      </species>
      <species id="M_fum_c" name="Fumarate" compartment="C_c" hasOnlySubstanceUnits="true" boundaryCondition="false" constant="false">
        <notes>
          <html xmlns="http://www.w3.org/1999/xhtml">
            <p>FORMULA: C4H2O4</p>
            <p>BioCyc: META:FUM</p>
            <p>SEED Compound: cpd00106</p>
            <p>UniPathway Compound: UPC00122</p>
            <p>UM-BBD: c0111</p>
            <p>KEGG Compound: C00122;D02308</p>
            <p>BioPath Molecule: Fumarate</p>
            <p>MetaNetX (MNX) Chemical: MNXM93</p>
            <p>Reactome: 113588;29586</p>
            <p>Human Metabolome Database: HMDB00134</p>
          </html>
        </notes>
      </species>
      <species id="M_25aics_c" name="(S)-2-[5-Amino-1-(5-phospho-D-ribosyl)imidazole-4-carboxamido]succinate" compartment="C_c" hasOnlySubstanceUnits="true" boundaryCondition="false" constant="false">
        <notes>
          <html xmlns="http://www.w3.org/1999/xhtml">
            <p>FORMULA: C13H15N4O12P</p>
            <p>BioCyc: META:P-RIBOSYL-4-SUCCCARB-AMINOIMIDAZOLE</p>
            <p>SEED Compound: cpd02921</p>
            <p>UniPathway Compound: UPC04823</p>
            <p>KEGG Compound: C04823</p>
            <p>BioPath Molecule: 5-prime-Phosphoribosyl-4-N-(succino-carboxamide)-5-aminoimidazole</p>
            <p>MetaNetX (MNX) Chemical: MNXM607</p>
            <p>Reactome: 111399</p>
            <p>Human Metabolome Database: HMDB00797;HMDB06274</p>
          </html>
        </notes>
      </species>
      <species id="M_imp_c" name="IMP" compartment="C_c" hasOnlySubstanceUnits="true" boundaryCondition="false" constant="false">
        <notes>
          <html xmlns="http://www.w3.org/1999/xhtml">
            <p>FORMULA: C10H11N4O8P</p>
            <p>BioCyc: META:IMP</p>
            <p>SEED Compound: cpd00114</p>
            <p>UniPathway Compound: UPC00130</p>
            <p>KEGG Compound: C00130</p>
            <p>BioPath Molecule: Inosine-5-prime-phosphate</p>
            <p>MetaNetX (MNX) Chemical: MNXM125</p>
            <p>Reactome: 2509792;29602</p>
            <p>Human Metabolome Database: HMDB00175</p>
          </html>
        </notes>
      </species>
      <species id="M_hdcoa_c" name="Hexadecenoyl-CoA (n-C16:1CoA)" compartment="C_c" hasOnlySubstanceUnits="true" boundaryCondition="false" constant="false">
        <notes>
          <html xmlns="http://www.w3.org/1999/xhtml">
            <p>FORMULA: C37H60N7O17P3S</p>
            <p>SEED Compound: cpd15238</p>
            <p>MetaNetX (MNX) Chemical: MNXM56353</p>
          </html>
        </notes>
      </species>
      <species id="M_odecoa_c" name="Octadecenoyl-CoA (n-C18:1CoA)" compartment="C_c" hasOnlySubstanceUnits="true" boundaryCondition="false" constant="false">
        <notes>
          <html xmlns="http://www.w3.org/1999/xhtml">
            <p>FORMULA: C39H64N7O17P3S</p>
            <p>SEED Compound: cpd15274</p>
            <p>MetaNetX (MNX) Chemical: MNXM1848</p>
          </html>
        </notes>
      </species>
      <species id="M_cmp_c" name="CMP" compartment="C_c" hasOnlySubstanceUnits="true" boundaryCondition="false" constant="false">
        <notes>
          <html xmlns="http://www.w3.org/1999/xhtml">
            <p>FORMULA: C9H12N3O8P</p>
            <p>BioCyc: META:CMP;META:CMP-GROUP</p>
            <p>SEED Compound: cpd00046</p>
            <p>UniPathway Compound: UPC00055</p>
            <p>KEGG Compound: C00055;G10621</p>
            <p>BioPath Molecule: Cytidine-5-prime-phosphate</p>
            <p>MetaNetX (MNX) Chemical: MNXM31</p>
            <p>Reactome: 109395;1524067;727810</p>
            <p>Human Metabolome Database: HMDB00095</p>
          </html>
        </notes>
      </species>
      <species id="M_anhgm_p" name="N-Acetyl-D-glucosamine(anhydrous)N-Acetylmuramic acid" compartment="C_p" hasOnlySubstanceUnits="true" boundaryCondition="false" constant="false">
        <notes>
          <html xmlns="http://www.w3.org/1999/xhtml">
            <p>FORMULA: C19H29N2O12</p>
            <p>SEED Compound: cpd15396</p>
            <p>MetaNetX (MNX) Chemical: MNXM3060</p>
          </html>
        </notes>
      </species>
      <species id="M_anhgm3p_p" name="N-Acetyl-D-glucosamine(anhydrous)N-Acetylmuramyl-tripeptide" compartment="C_p" hasOnlySubstanceUnits="true" boundaryCondition="false" constant="false">
        <notes>
          <html xmlns="http://www.w3.org/1999/xhtml">
            <p>FORMULA: C34H52N6O19</p>
            <p>MetaNetX (MNX) Chemical: MNXM63489</p>
            <p>SEED Compound: cpd15397</p>
            <p>BioCyc: META:CPD0-2155</p>
          </html>
        </notes>
      </species>
      <species id="M_anhgm4p_p" name="N-Acetyl-D-glucosamine(anhydrous)N-Acetylmuramyl-tetrapeptide" compartment="C_p" hasOnlySubstanceUnits="true" boundaryCondition="false" constant="false">
        <notes>
          <html xmlns="http://www.w3.org/1999/xhtml">
            <p>FORMULA: C37H57N7O20</p>
            <p>MetaNetX (MNX) Chemical: MNXM63488</p>
            <p>SEED Compound: cpd15398</p>
            <p>BioCyc: META:CPD0-2292</p>
          </html>
        </notes>
      </species>
      <species id="M_inost_c" name="Myo-Inositol" compartment="C_c" hasOnlySubstanceUnits="true" boundaryCondition="false" constant="false">
        <notes>
          <html xmlns="http://www.w3.org/1999/xhtml">
            <p>FORMULA: C6H12O6</p>
            <p>BioCyc: META:CPD-8052;META:CPD-8054;META:CPD-8055;META:CPD-8059;META:CPD-8060;META:CPD-8061;META:MYO-INOSITOL</p>
            <p>SEED Compound: cpd00121;cpd03668</p>
            <p>UniPathway Compound: UPC00137</p>
            <p>KEGG Compound: C00137;C06151;C06152;C19891;D08079</p>
            <p>BioPath Molecule: myo-Inositol</p>
            <p>MetaNetX (MNX) Chemical: MNXM127</p>
            <p>Reactome: 426910;429130</p>
            <p>Human Metabolome Database: HMDB00160;HMDB00211;HMDB02256;HMDB06088;HMDB34220</p>
          </html>
        </notes>
      </species>
      <species id="M_sucr_c" name="Sucrose" compartment="C_c" hasOnlySubstanceUnits="true" boundaryCondition="false" constant="false">
        <notes>
          <html xmlns="http://www.w3.org/1999/xhtml">
            <p>FORMULA: C12H22O11</p>
            <p>BioCyc: META:SUCROSE</p>
            <p>MetaNetX (MNX) Chemical: MNXM167</p>
            <p>UniPathway Compound: UPC00089</p>
            <p>KEGG Compound: C00089;D00025;G00370</p>
            <p>SEED Compound: cpd00076</p>
            <p>Human Metabolome Database: HMDB00258</p>
          </html>
        </notes>
      </species>
      <species id="M_ptrc_c" name="Putrescine" compartment="C_c" hasOnlySubstanceUnits="true" boundaryCondition="false" constant="false">
        <notes>
          <html xmlns="http://www.w3.org/1999/xhtml">
            <p>FORMULA: C4H14N2</p>
            <p>BioCyc: META:PUTRESCINE</p>
            <p>SEED Compound: cpd00118</p>
            <p>UniPathway Compound: UPC00134</p>
            <p>KEGG Compound: C00134</p>
            <p>BioPath Molecule: Putrescine</p>
            <p>MetaNetX (MNX) Chemical: MNXM118</p>
            <p>Reactome: 141350;29610</p>
            <p>Human Metabolome Database: HMDB01414;HMDB60243</p>
          </html>
        </notes>
      </species>
      <species id="M_ptrc_p" name="Putrescine" compartment="C_p" hasOnlySubstanceUnits="true" boundaryCondition="false" constant="false">
        <notes>
          <html xmlns="http://www.w3.org/1999/xhtml">
            <p>FORMULA: C4H14N2</p>
            <p>BioCyc: META:PUTRESCINE</p>
            <p>SEED Compound: cpd00118</p>
            <p>UniPathway Compound: UPC00134</p>
            <p>KEGG Compound: C00134</p>
            <p>BioPath Molecule: Putrescine</p>
            <p>MetaNetX (MNX) Chemical: MNXM118</p>
            <p>Reactome: 141350;29610</p>
            <p>Human Metabolome Database: HMDB01414;HMDB60243</p>
          </html>
        </notes>
      </species>
      <species id="M_urea_c" name="Urea" compartment="C_c" hasOnlySubstanceUnits="true" boundaryCondition="false" constant="false">
        <notes>
          <html xmlns="http://www.w3.org/1999/xhtml">
            <p>FORMULA: CH4N2O;CH5N2O</p>
            <p>BioCyc: META:UREA</p>
            <p>SEED Compound: cpd00073</p>
            <p>UniPathway Compound: UPC00086</p>
            <p>UM-BBD: c0165</p>
            <p>KEGG Compound: C00086;D00023;D01749;D10496</p>
            <p>BioPath Molecule: Urea</p>
            <p>MetaNetX (MNX) Chemical: MNXM117</p>
            <p>Reactome: 29514;374061;432019</p>
            <p>Human Metabolome Database: HMDB00294</p>
          </html>
        </notes>
      </species>
      <species id="M_1ddecg3p_c" name="1-dodecanoyl-sn-glycerol 3-phosphate" compartment="C_c" hasOnlySubstanceUnits="true" boundaryCondition="false" constant="false">
        <notes>
          <html xmlns="http://www.w3.org/1999/xhtml">
            <p>FORMULA: C15H29O7P1</p>
            <p>MetaNetX (MNX) Chemical: MNXM4232</p>
            <p>LipidMaps: LMGP10050015</p>
            <p>SEED Compound: cpd15325</p>
            <p>BioCyc: META:CPD0-2200</p>
          </html>
        </notes>
      </species>
      <species id="M_pa120_c" name="1,2-didodecanoyl-sn-glycerol 3-phosphate" compartment="C_c" hasOnlySubstanceUnits="true" boundaryCondition="false" constant="false">
        <notes>
          <html xmlns="http://www.w3.org/1999/xhtml">
            <p>FORMULA: C27H51O8P1</p>
            <p>SEED Compound: cpd15521</p>
            <p>MetaNetX (MNX) Chemical: MNXM90509</p>
          </html>
        </notes>
      </species>
      <species id="M_1tdecg3p_c" name="1-tetradecanoyl-sn-glycerol 3-phosphate" compartment="C_c" hasOnlySubstanceUnits="true" boundaryCondition="false" constant="false">
        <notes>
          <html xmlns="http://www.w3.org/1999/xhtml">
            <p>FORMULA: C17H33O7P1</p>
            <p>MetaNetX (MNX) Chemical: MNXM3426</p>
            <p>LipidMaps: LMGP10050007</p>
            <p>SEED Compound: cpd15331</p>
            <p>BioCyc: META:CPD0-2254</p>
          </html>
        </notes>
      </species>
      <species id="M_pa140_c" name="1,2-ditetradecanoyl-sn-glycerol 3-phosphate" compartment="C_c" hasOnlySubstanceUnits="true" boundaryCondition="false" constant="false">
        <notes>
          <html xmlns="http://www.w3.org/1999/xhtml">
            <p>FORMULA: C31H59O8P1</p>
            <p>MetaNetX (MNX) Chemical: MNXM51017</p>
            <p>LipidMaps: LMGP10010026</p>
            <p>SEED Compound: cpd15522</p>
            <p>BioCyc: META:CPD0-1425</p>
          </html>
        </notes>
      </species>
      <species id="M_1tdec7eg3p_c" name="1-tetradec-7-enoyl-sn-glycerol 3-phosphate" compartment="C_c" hasOnlySubstanceUnits="true" boundaryCondition="false" constant="false">
        <notes>
          <html xmlns="http://www.w3.org/1999/xhtml">
            <p>FORMULA: C17H31O7P1</p>
            <p>SEED Compound: cpd15330</p>
            <p>MetaNetX (MNX) Chemical: MNXM91053</p>
          </html>
        </notes>
      </species>
      <species id="M_pa141_c" name="1,2-ditetradec-7-enoyl-sn-glycerol 3-phosphate" compartment="C_c" hasOnlySubstanceUnits="true" boundaryCondition="false" constant="false">
        <notes>
          <html xmlns="http://www.w3.org/1999/xhtml">
            <p>FORMULA: C31H55O8P1</p>
            <p>SEED Compound: cpd15523</p>
            <p>MetaNetX (MNX) Chemical: MNXM90512</p>
          </html>
        </notes>
      </species>
      <species id="M_1hdecg3p_c" name="1-hexadecanoyl-sn-glycerol 3-phosphate" compartment="C_c" hasOnlySubstanceUnits="true" boundaryCondition="false" constant="false">
        <notes>
          <html xmlns="http://www.w3.org/1999/xhtml">
            <p>FORMULA: C19H37O7P1;C19H37O7P</p>
            <p>SEED Compound: cpd15327</p>
            <p>MetaNetX (MNX) Chemical: MNXM90586</p>
          </html>
        </notes>
      </species>
      <species id="M_pa160_c" name="1,2-dihexadecanoyl-sn-glycerol 3-phosphate" compartment="C_c" hasOnlySubstanceUnits="true" boundaryCondition="false" constant="false">
        <notes>
          <html xmlns="http://www.w3.org/1999/xhtml">
            <p>FORMULA: C35H67O8P1</p>
            <p>Human Metabolome Database: HMDB00674;HMDB07857</p>
            <p>BioCyc: META:CPD0-1422</p>
            <p>LipidMaps: LMGP10010012;LMGP10010027</p>
            <p>MetaNetX (MNX) Chemical: MNXM17312</p>
            <p>SEED Compound: cpd15524</p>
          </html>
        </notes>
      </species>
      <species id="M_1hdec9eg3p_c" name="1-hexadec-9-enoyl-sn-glycerol 3-phosphate" compartment="C_c" hasOnlySubstanceUnits="true" boundaryCondition="false" constant="false">
        <notes>
          <html xmlns="http://www.w3.org/1999/xhtml">
            <p>FORMULA: C19H35O7P1</p>
            <p>SEED Compound: cpd15326</p>
            <p>MetaNetX (MNX) Chemical: MNXM91047</p>
          </html>
        </notes>
      </species>
      <species id="M_pa161_c" name="1,2-dihexadec-9-enoyl-sn-glycerol 3-phosphate" compartment="C_c" hasOnlySubstanceUnits="true" boundaryCondition="false" constant="false">
        <notes>
          <html xmlns="http://www.w3.org/1999/xhtml">
            <p>FORMULA: C35H63O8P1</p>
            <p>SEED Compound: cpd15525</p>
            <p>MetaNetX (MNX) Chemical: MNXM90510</p>
          </html>
        </notes>
      </species>
      <species id="M_1odecg3p_c" name="1-octadecanoyl-sn-glycerol 3-phosphate" compartment="C_c" hasOnlySubstanceUnits="true" boundaryCondition="false" constant="false">
        <notes>
          <html xmlns="http://www.w3.org/1999/xhtml">
            <p>FORMULA: C21H41O7P;C21H41O7P1</p>
            <p>Human Metabolome Database: HMDB07854</p>
            <p>BioCyc: META:CPD0-2113</p>
            <p>LipidMaps: LMGP10050005</p>
            <p>MetaNetX (MNX) Chemical: MNXM32950</p>
            <p>SEED Compound: cpd15329</p>
          </html>
        </notes>
      </species>
      <species id="M_pa180_c" name="1,2-dioctadecanoyl-sn-glycerol 3-phosphate" compartment="C_c" hasOnlySubstanceUnits="true" boundaryCondition="false" constant="false">
        <notes>
          <html xmlns="http://www.w3.org/1999/xhtml">
            <p>FORMULA: C39H75O8P1</p>
            <p>MetaNetX (MNX) Chemical: MNXM51279</p>
            <p>LipidMaps: LMGP10010028</p>
            <p>SEED Compound: cpd15526</p>
            <p>BioCyc: META:CPD0-1423</p>
          </html>
        </notes>
      </species>
      <species id="M_1odec11eg3p_c" name="1-octadec-11-enoyl-sn-glycerol 3-phosphate" compartment="C_c" hasOnlySubstanceUnits="true" boundaryCondition="false" constant="false">
        <notes>
          <html xmlns="http://www.w3.org/1999/xhtml">
            <p>FORMULA: C21H39O7P1;C21H39O7P</p>
            <p>SEED Compound: cpd15328</p>
            <p>MetaNetX (MNX) Chemical: MNXM91049</p>
          </html>
        </notes>
      </species>
      <species id="M_pa181_c" name="1,2-dioctadec-11-enoyl-sn-glycerol 3-phosphate" compartment="C_c" hasOnlySubstanceUnits="true" boundaryCondition="false" constant="false">
        <notes>
          <html xmlns="http://www.w3.org/1999/xhtml">
            <p>FORMULA: C39H71O8P1</p>
            <p>SEED Compound: cpd15527</p>
            <p>MetaNetX (MNX) Chemical: MNXM90511</p>
          </html>
        </notes>
      </species>
      <species id="M_glx_c" name="Glyoxylate" compartment="C_c" hasOnlySubstanceUnits="true" boundaryCondition="false" constant="false">
        <notes>
          <html xmlns="http://www.w3.org/1999/xhtml">
            <p>FORMULA: C2HO3;C2H1O3</p>
            <p>BioCyc: META:GLYOX</p>
            <p>SEED Compound: cpd00040</p>
            <p>UniPathway Compound: UPC00048</p>
            <p>UM-BBD: c0014</p>
            <p>KEGG Compound: C00048</p>
            <p>BioPath Molecule: Glyoxalate</p>
            <p>MetaNetX (MNX) Chemical: MNXM69</p>
            <p>Reactome: 389678;904849</p>
            <p>Human Metabolome Database: HMDB00119</p>
          </html>
        </notes>
      </species>
      <species id="M_gly_c" name="Glycine" compartment="C_c" hasOnlySubstanceUnits="true" boundaryCondition="false" constant="false">
        <notes>
          <html xmlns="http://www.w3.org/1999/xhtml">
            <p>FORMULA: C2H5NO2</p>
            <p>BioCyc: META:CPD-8569;META:GLY</p>
            <p>SEED Compound: cpd00033</p>
            <p>UniPathway Compound: UPC00037</p>
            <p>UM-BBD: c0559</p>
            <p>KEGG Compound: C00037;D00011</p>
            <p>BioPath Molecule: Glycine</p>
            <p>MetaNetX (MNX) Chemical: MNXM29</p>
            <p>Reactome: 113545;159549;193446;266029;29424</p>
            <p>Human Metabolome Database: HMDB00123</p>
          </html>
        </notes>
      </species>
      <species id="M_f6p_c" name="D-Fructose 6-phosphate" compartment="C_c" hasOnlySubstanceUnits="true" boundaryCondition="false" constant="false">
        <notes>
          <html xmlns="http://www.w3.org/1999/xhtml">
            <p>FORMULA: C6H11O9P</p>
            <p>BioCyc: META:CPD-15709</p>
            <p>SEED Compound: cpd00072</p>
            <p>UniPathway Compound: UPC00085</p>
            <p>KEGG Compound: C00085</p>
            <p>MetaNetX (MNX) Chemical: MNXM89629</p>
            <p>Reactome: 29512</p>
            <p>Human Metabolome Database: HMDB00124</p>
          </html>
        </notes>
      </species>
      <species id="M_hcys__L_c" name="L-Homocysteine" compartment="C_c" hasOnlySubstanceUnits="true" boundaryCondition="false" constant="false">
        <notes>
          <html xmlns="http://www.w3.org/1999/xhtml">
            <p>FORMULA: C4H9NO2S</p>
            <p>BioCyc: META:HOMO-CYS</p>
            <p>UniPathway Compound: UPC00155</p>
            <p>KEGG Compound: C00155</p>
            <p>BioPath Molecule: L-Homocysteine</p>
            <p>MetaNetX (MNX) Chemical: MNXM114070</p>
          </html>
        </notes>
      </species>
      <species id="M_gcald_c" name="Glycolaldehyde" compartment="C_c" hasOnlySubstanceUnits="true" boundaryCondition="false" constant="false">
        <notes>
          <html xmlns="http://www.w3.org/1999/xhtml">
            <p>FORMULA: C2H4O2</p>
            <p>BioCyc: META:GLYCOLALDEHYDE</p>
            <p>SEED Compound: cpd00229</p>
            <p>UniPathway Compound: UPC00266</p>
            <p>UM-BBD: c1397</p>
            <p>KEGG Compound: C00266</p>
            <p>BioPath Molecule: Glycolaldehyde</p>
            <p>MetaNetX (MNX) Chemical: MNXM349</p>
            <p>Human Metabolome Database: HMDB02165;HMDB03344</p>
          </html>
        </notes>
      </species>
      <species id="M_met__L_c" name="L-Methionine" compartment="C_c" hasOnlySubstanceUnits="true" boundaryCondition="false" constant="false">
        <notes>
          <html xmlns="http://www.w3.org/1999/xhtml">
            <p>FORMULA: C5H11NO2S</p>
            <p>BioCyc: META:MET</p>
            <p>SEED Compound: cpd00060</p>
            <p>UniPathway Compound: UPC00073</p>
            <p>KEGG Compound: C00073;D00019;D04984</p>
            <p>BioPath Molecule: L-Methionine</p>
            <p>MetaNetX (MNX) Chemical: MNXM61</p>
            <p>Reactome: 174390;379705</p>
            <p>Human Metabolome Database: HMDB00696</p>
          </html>
        </notes>
      </species>
      <species id="M_ch4s_c" name="Methanethiol CH4S" compartment="C_c" hasOnlySubstanceUnits="true" boundaryCondition="false" constant="false">
        <notes>
          <html xmlns="http://www.w3.org/1999/xhtml">
            <p>FORMULA: CH4S</p>
            <p>BioCyc: META:CPD-7671</p>
            <p>SEED Compound: cpd00324</p>
            <p>UM-BBD: c0238</p>
            <p>KEGG Compound: C00409</p>
            <p>MetaNetX (MNX) Chemical: MNXM652</p>
            <p>Human Metabolome Database: HMDB03227</p>
          </html>
        </notes>
      </species>
      <species id="M_h2s_c" name="Hydrogen sulfide" compartment="C_c" hasOnlySubstanceUnits="true" boundaryCondition="false" constant="false">
        <notes>
          <html xmlns="http://www.w3.org/1999/xhtml">
            <p>FORMULA: HS;H2S</p>
            <p>BioCyc: META:CPD-7046;META:CPD-846;META:HS</p>
            <p>SEED Compound: cpd00239</p>
            <p>UniPathway Compound: UPC00283</p>
            <p>UM-BBD: c0239</p>
            <p>KEGG Compound: C00283</p>
            <p>BioPath Molecule: Hydrogen_sulfide</p>
            <p>MetaNetX (MNX) Chemical: MNXM89582</p>
            <p>Reactome: 1614532;1655881;1663154</p>
            <p>Human Metabolome Database: HMDB00598;HMDB03276</p>
          </html>
        </notes>
      </species>
      <species id="M_trdox_c" name="Oxidized thioredoxin" compartment="C_c" hasOnlySubstanceUnits="true" boundaryCondition="false" constant="false">
        <notes>
          <html xmlns="http://www.w3.org/1999/xhtml">
            <p>FORMULA: X;C6H7NO2S2R2</p>
            <p>BioCyc: META:Ox-Thioredoxin</p>
            <p>SEED Compound: cpd11420</p>
            <p>UniPathway Compound: UPC00343</p>
            <p>KEGG Compound: C00343</p>
            <p>MetaNetX (MNX) Chemical: MNXM148</p>
            <p>Reactome: 2142833</p>
          </html>
        </notes>
      </species>
      <species id="M_trdrd_c" name="Reduced thioredoxin" compartment="C_c" hasOnlySubstanceUnits="true" boundaryCondition="false" constant="false">
        <notes>
          <html xmlns="http://www.w3.org/1999/xhtml">
            <p>FORMULA: XH2;C6H9NO2S2R2</p>
            <p>BioCyc: META:Red-Thioredoxin</p>
            <p>SEED Compound: cpd11421;cpd16831</p>
            <p>UniPathway Compound: UPC00342</p>
            <p>KEGG Compound: C00342</p>
            <p>MetaNetX (MNX) Chemical: MNXM96993</p>
            <p>Reactome: 2142774</p>
          </html>
        </notes>
      </species>
      <species id="M_fprica_c" name="5-Formamido-1-(5-phospho-D-ribosyl)imidazole-4-carboxamide" compartment="C_c" hasOnlySubstanceUnits="true" boundaryCondition="false" constant="false">
        <notes>
          <html xmlns="http://www.w3.org/1999/xhtml">
            <p>FORMULA: C10H13N4O9P</p>
            <p>BioCyc: META:PHOSPHORIBOSYL-FORMAMIDO-CARBOXAMIDE</p>
            <p>SEED Compound: cpd02884</p>
            <p>UniPathway Compound: UPC04734</p>
            <p>KEGG Compound: C04734</p>
            <p>BioPath Molecule: 5-prime-Phosphoribosyl-5-formamido-4-imidazole_carboxamide</p>
            <p>MetaNetX (MNX) Chemical: MNXM456</p>
            <p>Reactome: 111427</p>
            <p>Human Metabolome Database: HMDB01439</p>
          </html>
        </notes>
      </species>
      <species id="M_thf_c" name="5,6,7,8-Tetrahydrofolate" compartment="C_c" hasOnlySubstanceUnits="true" boundaryCondition="false" constant="false">
        <notes>
          <html xmlns="http://www.w3.org/1999/xhtml">
            <p>FORMULA: C19H21N7O6</p>
            <p>BioCyc: META:THF</p>
            <p>SEED Compound: cpd00087</p>
            <p>UniPathway Compound: UPC00101</p>
            <p>KEGG Compound: C00101</p>
            <p>BioPath Molecule: Tetrahydrofolate</p>
            <p>MetaNetX (MNX) Chemical: MNXM79</p>
            <p>Reactome: 111355;200671</p>
            <p>Human Metabolome Database: HMDB01846;HMDB14264</p>
          </html>
        </notes>
      </species>
      <species id="M_5aizc_c" name="5-amino-1-(5-phospho-D-ribosyl)imidazole-4-carboxylate" compartment="C_c" hasOnlySubstanceUnits="true" boundaryCondition="false" constant="false">
        <notes>
          <html xmlns="http://www.w3.org/1999/xhtml">
            <p>FORMULA: C9H11N3O9P</p>
            <p>BioCyc: META:PHOSPHORIBOSYL-CARBOXY-AMINOIMIDAZOLE</p>
            <p>SEED Compound: cpd02893</p>
            <p>UniPathway Compound: UPC04751</p>
            <p>KEGG Compound: C04751</p>
            <p>BioPath Molecule: 1-(5-Phospho-D-ribosyl)-5-amino-4-imidazolecarboxylate</p>
            <p>MetaNetX (MNX) Chemical: MNXM507</p>
            <p>Reactome: 111395</p>
            <p>Human Metabolome Database: HMDB06273</p>
          </html>
        </notes>
      </species>
      <species id="M_dhlam_c" name="Dihydrolipoamide C8H17NOS2" compartment="C_c" hasOnlySubstanceUnits="true" boundaryCondition="false" constant="false">
        <notes>
          <html xmlns="http://www.w3.org/1999/xhtml">
            <p>FORMULA: C8H17NOS2</p>
            <p>BioCyc: META:DIHYDROLIPOAMIDE</p>
            <p>Human Metabolome Database: HMDB00985;HMDB06948</p>
            <p>SEED Compound: cpd00449</p>
            <p>UniPathway Compound: UPC00579</p>
            <p>KEGG Compound: C00579</p>
            <p>MetaNetX (MNX) Chemical: MNXM1277</p>
            <p>LipidMaps: LMFA08010014;LMFA08010019</p>
          </html>
        </notes>
      </species>
      <species id="M_mal__L_c" name="L-Malate" compartment="C_c" hasOnlySubstanceUnits="true" boundaryCondition="false" constant="false">
        <notes>
          <html xmlns="http://www.w3.org/1999/xhtml">
            <p>FORMULA: C4H4O5</p>
            <p>BioCyc: META:MAL</p>
            <p>SEED Compound: cpd00130</p>
            <p>UniPathway Compound: UPC00149</p>
            <p>KEGG Compound: C00149</p>
            <p>BioPath Molecule: (S)-Malate</p>
            <p>MetaNetX (MNX) Chemical: MNXM98</p>
            <p>Reactome: 113544</p>
            <p>Human Metabolome Database: HMDB00156</p>
          </html>
        </notes>
      </species>
      <species id="M_dhnpt_c" name="Dihydroneopterin" compartment="C_c" hasOnlySubstanceUnits="true" boundaryCondition="false" constant="false">
        <notes>
          <html xmlns="http://www.w3.org/1999/xhtml">
            <p>FORMULA: C9H13N5O4</p>
            <p>BioCyc: META:CPD-11770;META:DIHYDRO-NEO-PTERIN</p>
            <p>SEED Compound: cpd02961</p>
            <p>UniPathway Compound: UPC04874</p>
            <p>KEGG Compound: C04874</p>
            <p>BioPath Molecule: Dihydroneopterin</p>
            <p>MetaNetX (MNX) Chemical: MNXM993</p>
            <p>Human Metabolome Database: HMDB02275</p>
          </html>
        </notes>
      </species>
      <species id="M_glyc__R_c" name="(R)-Glycerate" compartment="C_c" hasOnlySubstanceUnits="true" boundaryCondition="false" constant="false">
        <notes>
          <html xmlns="http://www.w3.org/1999/xhtml">
            <p>FORMULA: C3H5O4</p>
            <p>BioCyc: META:GLYCERATE</p>
            <p>SEED Compound: cpd00223</p>
            <p>UniPathway Compound: UPC00258</p>
            <p>KEGG Compound: C00258</p>
            <p>BioPath Molecule: D-Glycerate</p>
            <p>MetaNetX (MNX) Chemical: MNXM189</p>
            <p>Human Metabolome Database: HMDB00139;HMDB06372;HMDB31818</p>
          </html>
        </notes>
      </species>
      <species id="M_ala__L_p" name="L-Alanine" compartment="C_p" hasOnlySubstanceUnits="true" boundaryCondition="false" constant="false">
        <notes>
          <html xmlns="http://www.w3.org/1999/xhtml">
            <p>FORMULA: C3H7NO2</p>
            <p>BioCyc: META:L-ALPHA-ALANINE</p>
            <p>SEED Compound: cpd00035</p>
            <p>UniPathway Compound: UPC00041</p>
            <p>KEGG Compound: C00041;D00012</p>
            <p>BioPath Molecule: L-Alanine</p>
            <p>MetaNetX (MNX) Chemical: MNXM32</p>
            <p>Reactome: 29432;379697</p>
            <p>Human Metabolome Database: HMDB00161</p>
          </html>
        </notes>
      </species>
      <species id="M_alaala_c" name="D-Alanyl-D-alanine" compartment="C_c" hasOnlySubstanceUnits="true" boundaryCondition="false" constant="false">
        <notes>
          <html xmlns="http://www.w3.org/1999/xhtml">
            <p>FORMULA: C6H12N2O3</p>
            <p>BioCyc: META:D-ALA-D-ALA</p>
            <p>Human Metabolome Database: HMDB03459;HMDB28680</p>
            <p>MetaNetX (MNX) Chemical: MNXM669</p>
            <p>KEGG Compound: C00993</p>
            <p>SEED Compound: cpd00731</p>
          </html>
        </notes>
      </species>
      <species id="M_alaala_p" name="D-Alanyl-D-alanine" compartment="C_p" hasOnlySubstanceUnits="true" boundaryCondition="false" constant="false">
        <notes>
          <html xmlns="http://www.w3.org/1999/xhtml">
            <p>FORMULA: C6H12N2O3</p>
            <p>BioCyc: META:D-ALA-D-ALA</p>
            <p>Human Metabolome Database: HMDB03459;HMDB28680</p>
            <p>MetaNetX (MNX) Chemical: MNXM669</p>
            <p>KEGG Compound: C00993</p>
            <p>SEED Compound: cpd00731</p>
          </html>
        </notes>
      </species>
      <species id="M_asn__L_c" name="L-Asparagine" compartment="C_c" hasOnlySubstanceUnits="true" boundaryCondition="false" constant="false">
        <notes>
          <html xmlns="http://www.w3.org/1999/xhtml">
            <p>FORMULA: C4H8N2O3</p>
            <p>BioCyc: META:ASN</p>
            <p>SEED Compound: cpd00132</p>
            <p>UniPathway Compound: UPC00152</p>
            <p>KEGG Compound: C00152</p>
            <p>BioPath Molecule: L-Asparagine</p>
            <p>MetaNetX (MNX) Chemical: MNXM147</p>
            <p>Reactome: 29642;379703</p>
            <p>Human Metabolome Database: HMDB00168</p>
          </html>
        </notes>
      </species>
      <species id="M_asn__L_e" name="L-Asparagine" compartment="C_e" hasOnlySubstanceUnits="true" boundaryCondition="false" constant="false">
        <notes>
          <html xmlns="http://www.w3.org/1999/xhtml">
            <p>FORMULA: C4H8N2O3</p>
            <p>BioCyc: META:ASN</p>
            <p>SEED Compound: cpd00132</p>
            <p>UniPathway Compound: UPC00152</p>
            <p>KEGG Compound: C00152</p>
            <p>BioPath Molecule: L-Asparagine</p>
            <p>MetaNetX (MNX) Chemical: MNXM147</p>
            <p>Reactome: 29642;379703</p>
            <p>Human Metabolome Database: HMDB00168</p>
          </html>
        </notes>
      </species>
      <species id="M_ala_B_c" name="Beta-Alanine" compartment="C_c" hasOnlySubstanceUnits="true" boundaryCondition="false" constant="false">
        <notes>
          <html xmlns="http://www.w3.org/1999/xhtml">
            <p>FORMULA: C3H7NO2</p>
            <p>BioCyc: META:B-ALANINE</p>
            <p>SEED Compound: cpd00085</p>
            <p>UniPathway Compound: UPC00099</p>
            <p>KEGG Compound: C00099;D07561</p>
            <p>BioPath Molecule: beta-Alanine</p>
            <p>MetaNetX (MNX) Chemical: MNXM144</p>
            <p>Reactome: 73590;909777</p>
            <p>Human Metabolome Database: HMDB00056</p>
          </html>
        </notes>
      </species>
      <species id="M_cys__L_e" name="L-Cysteine" compartment="C_e" hasOnlySubstanceUnits="true" boundaryCondition="false" constant="false">
        <notes>
          <html xmlns="http://www.w3.org/1999/xhtml">
            <p>FORMULA: C3H7NO2S</p>
            <p>BioCyc: META:CYS</p>
            <p>SEED Compound: cpd00084</p>
            <p>UniPathway Compound: UPC00097</p>
            <p>KEGG Compound: C00097;D00026</p>
            <p>BioPath Molecule: L-Cysteine</p>
            <p>MetaNetX (MNX) Chemical: MNXM55</p>
            <p>Reactome: 111707;352016;379721;5668576</p>
            <p>Human Metabolome Database: HMDB00574</p>
          </html>
        </notes>
      </species>
      <species id="M_gln__L_e" name="L-Glutamine" compartment="C_e" hasOnlySubstanceUnits="true" boundaryCondition="false" constant="false">
        <notes>
          <html xmlns="http://www.w3.org/1999/xhtml">
            <p>FORMULA: C5H10N2O3</p>
            <p>BioCyc: META:GLN</p>
            <p>SEED Compound: cpd00053</p>
            <p>UniPathway Compound: UPC00064</p>
            <p>KEGG Compound: C00064;D00015</p>
            <p>BioPath Molecule: L-Glutamine</p>
            <p>MetaNetX (MNX) Chemical: MNXM37</p>
            <p>Reactome: 113522;210382;212615;29472</p>
            <p>Human Metabolome Database: HMDB00641</p>
          </html>
        </notes>
      </species>
      <species id="M_gly_e" name="Glycine" compartment="C_e" hasOnlySubstanceUnits="true" boundaryCondition="false" constant="false">
        <notes>
          <html xmlns="http://www.w3.org/1999/xhtml">
            <p>FORMULA: C2H5NO2</p>
            <p>BioCyc: META:CPD-8569;META:GLY</p>
            <p>SEED Compound: cpd00033</p>
            <p>UniPathway Compound: UPC00037</p>
            <p>UM-BBD: c0559</p>
            <p>KEGG Compound: C00037;D00011</p>
            <p>BioPath Molecule: Glycine</p>
            <p>MetaNetX (MNX) Chemical: MNXM29</p>
            <p>Reactome: 113545;159549;193446;266029;29424</p>
            <p>Human Metabolome Database: HMDB00123</p>
          </html>
        </notes>
      </species>
      <species id="M_ser__L_e" name="L-Serine" compartment="C_e" hasOnlySubstanceUnits="true" boundaryCondition="false" constant="false">
        <notes>
          <html xmlns="http://www.w3.org/1999/xhtml">
            <p>FORMULA: C3H7NO3</p>
            <p>BioCyc: META:SER</p>
            <p>SEED Compound: cpd00054</p>
            <p>UniPathway Compound: UPC00065</p>
            <p>UM-BBD: c0933</p>
            <p>KEGG Compound: C00065;D00016</p>
            <p>BioPath Molecule: L-Serine</p>
            <p>MetaNetX (MNX) Chemical: MNXM53</p>
            <p>Reactome: 352002;379732</p>
            <p>Human Metabolome Database: HMDB00187;HMDB00589</p>
          </html>
        </notes>
      </species>
      <species id="M_pyam5p_c" name="Pyridoxamine 5&apos;-phosphate" compartment="C_c" hasOnlySubstanceUnits="true" boundaryCondition="false" constant="false">
        <notes>
          <html xmlns="http://www.w3.org/1999/xhtml">
            <p>FORMULA: C8H12N2O5P</p>
            <p>BioCyc: META:PYRIDOXAMINE-5P</p>
            <p>SEED Compound: cpd00493</p>
            <p>UniPathway Compound: UPC00647</p>
            <p>KEGG Compound: C00647</p>
            <p>BioPath Molecule: Pyridoxamine_phosphate</p>
            <p>MetaNetX (MNX) Chemical: MNXM366</p>
            <p>Reactome: 965146</p>
            <p>Human Metabolome Database: HMDB01555</p>
          </html>
        </notes>
      </species>
      <species id="M_pydx5p_c" name="Pyridoxal 5&apos;-phosphate" compartment="C_c" hasOnlySubstanceUnits="true" boundaryCondition="false" constant="false">
        <notes>
          <html xmlns="http://www.w3.org/1999/xhtml">
            <p>FORMULA: C8H8NO6P;C8H7NO6P</p>
            <p>BioCyc: META:PYRIDOXAL_PHOSPHATE</p>
            <p>SEED Compound: cpd00016</p>
            <p>UniPathway Compound: UPC00018</p>
            <p>KEGG Compound: C00018</p>
            <p>BioPath Molecule: Pyridoxal-phosphate</p>
            <p>MetaNetX (MNX) Chemical: MNXM161</p>
            <p>Reactome: 29390</p>
            <p>Human Metabolome Database: HMDB01491</p>
          </html>
        </notes>
      </species>
      <species id="M_thr__L_e" name="L-Threonine" compartment="C_e" hasOnlySubstanceUnits="true" boundaryCondition="false" constant="false">
        <notes>
          <html xmlns="http://www.w3.org/1999/xhtml">
            <p>FORMULA: C4H9NO3</p>
            <p>BioCyc: META:THR</p>
            <p>SEED Compound: cpd00161</p>
            <p>UniPathway Compound: UPC00188</p>
            <p>UM-BBD: c0413</p>
            <p>KEGG Compound: C00188;D00041</p>
            <p>BioPath Molecule: L-Threonine</p>
            <p>MetaNetX (MNX) Chemical: MNXM142</p>
            <p>Reactome: 351990;352000;379706</p>
            <p>Human Metabolome Database: HMDB00167</p>
          </html>
        </notes>
      </species>
      <species id="M_arg__L_c" name="L-Arginine" compartment="C_c" hasOnlySubstanceUnits="true" boundaryCondition="false" constant="false">
        <notes>
          <html xmlns="http://www.w3.org/1999/xhtml">
            <p>FORMULA: C6H15N4O2</p>
            <p>BioCyc: META:ARG</p>
            <p>SEED Compound: cpd00051</p>
            <p>UniPathway Compound: UPC00062</p>
            <p>KEGG Compound: C00062;D02982</p>
            <p>BioPath Molecule: L-Arginine;L-Arginine_(protonated)</p>
            <p>MetaNetX (MNX) Chemical: MNXM70</p>
            <p>Reactome: 113530;29468;351977;374064</p>
            <p>Human Metabolome Database: HMDB00517</p>
          </html>
        </notes>
      </species>
      <species id="M_arg__L_e" name="L-Arginine" compartment="C_e" hasOnlySubstanceUnits="true" boundaryCondition="false" constant="false">
        <notes>
          <html xmlns="http://www.w3.org/1999/xhtml">
            <p>FORMULA: C6H15N4O2</p>
            <p>BioCyc: META:ARG</p>
            <p>SEED Compound: cpd00051</p>
            <p>UniPathway Compound: UPC00062</p>
            <p>KEGG Compound: C00062;D02982</p>
            <p>BioPath Molecule: L-Arginine;L-Arginine_(protonated)</p>
            <p>MetaNetX (MNX) Chemical: MNXM70</p>
            <p>Reactome: 113530;29468;351977;374064</p>
            <p>Human Metabolome Database: HMDB00517</p>
          </html>
        </notes>
      </species>
      <species id="M_meoh_c" name="Methanol" compartment="C_c" hasOnlySubstanceUnits="true" boundaryCondition="false" constant="false">
        <notes>
          <html xmlns="http://www.w3.org/1999/xhtml">
            <p>FORMULA: CH4O1;CH4O</p>
            <p>BioCyc: META:ALCOHOL-GROUP;META:METOH</p>
            <p>SEED Compound: cpd00116</p>
            <p>UniPathway Compound: UPC00132</p>
            <p>UM-BBD: c0132</p>
            <p>KEGG Compound: C00132;D02309</p>
            <p>BioPath Molecule: Methanol</p>
            <p>MetaNetX (MNX) Chemical: MNXM157</p>
            <p>Human Metabolome Database: HMDB01875</p>
          </html>
        </notes>
      </species>
      <species id="M_glyald_c" name="D-Glyceraldehyde" compartment="C_c" hasOnlySubstanceUnits="true" boundaryCondition="false" constant="false">
        <notes>
          <html xmlns="http://www.w3.org/1999/xhtml">
            <p>FORMULA: C3H6O3</p>
            <p>BioCyc: META:GLYCERALD</p>
            <p>SEED Compound: cpd00448</p>
            <p>KEGG Compound: C00577</p>
            <p>BioPath Molecule: D-Glyceraldehyde</p>
            <p>MetaNetX (MNX) Chemical: MNXM435</p>
            <p>Reactome: 30393</p>
          </html>
        </notes>
      </species>
      <species id="M_glyc_c" name="Glycerol" compartment="C_c" hasOnlySubstanceUnits="true" boundaryCondition="false" constant="false">
        <notes>
          <html xmlns="http://www.w3.org/1999/xhtml">
            <p>FORMULA: C3H8O3</p>
            <p>BioCyc: META:1-ALKYL-SN-GLYCEROL;META:GLYCEROL</p>
            <p>SEED Compound: cpd00100</p>
            <p>UniPathway Compound: UPC00116</p>
            <p>UM-BBD: c0066</p>
            <p>KEGG Compound: C00116;D00028</p>
            <p>BioPath Molecule: Glycerol</p>
            <p>MetaNetX (MNX) Chemical: MNXM89612</p>
            <p>Reactome: 192438</p>
            <p>Human Metabolome Database: HMDB00131</p>
          </html>
        </notes>
      </species>
      <species id="M_lald__D_c" name="D-Lactaldehyde" compartment="C_c" hasOnlySubstanceUnits="true" boundaryCondition="false" constant="false">
        <notes>
          <html xmlns="http://www.w3.org/1999/xhtml">
            <p>FORMULA: C3H6O2</p>
            <p>BioCyc: META:CPD-358</p>
            <p>SEED Compound: cpd00693</p>
            <p>KEGG Compound: C00937</p>
            <p>BioPath Molecule: D-Lactaldehyde</p>
            <p>MetaNetX (MNX) Chemical: MNXM909</p>
            <p>Human Metabolome Database: HMDB06458;HMDB06949</p>
          </html>
        </notes>
      </species>
      <species id="M_lald__L_c" name="L-Lactaldehyde" compartment="C_c" hasOnlySubstanceUnits="true" boundaryCondition="false" constant="false">
        <notes>
          <html xmlns="http://www.w3.org/1999/xhtml">
            <p>FORMULA: C3H6O2</p>
            <p>BioCyc: META:LACTALD</p>
            <p>MetaNetX (MNX) Chemical: MNXM2387</p>
            <p>UniPathway Compound: UPC00424</p>
            <p>KEGG Compound: C00424;C05999</p>
            <p>SEED Compound: cpd00334;cpd03571</p>
            <p>Human Metabolome Database: HMDB03052</p>
          </html>
        </notes>
      </species>
      <species id="M_pacald_c" name="Phenylacetaldehyde" compartment="C_c" hasOnlySubstanceUnits="true" boundaryCondition="false" constant="false">
        <notes>
          <html xmlns="http://www.w3.org/1999/xhtml">
            <p>FORMULA: C8H8O</p>
            <p>BioCyc: META:PHENYLACETALDEHYDE</p>
            <p>SEED Compound: cpd00464</p>
            <p>UniPathway Compound: UPC00601</p>
            <p>UM-BBD: c0210</p>
            <p>KEGG Compound: C00601</p>
            <p>MetaNetX (MNX) Chemical: MNXM473</p>
            <p>Reactome: 500607</p>
            <p>Human Metabolome Database: HMDB06236</p>
          </html>
        </notes>
      </species>
      <species id="M_id3acald_c" name="Indole 3 acetaldehyde C10H9NO" compartment="C_c" hasOnlySubstanceUnits="true" boundaryCondition="false" constant="false">
        <notes>
          <html xmlns="http://www.w3.org/1999/xhtml">
            <p>FORMULA: C10H9NO</p>
            <p>BioCyc: META:INDOLE_ACETALDEHYDE</p>
            <p>SEED Compound: cpd00486</p>
            <p>KEGG Compound: C00637</p>
            <p>BioPath Molecule: Indole-3-acetaldehyde</p>
            <p>MetaNetX (MNX) Chemical: MNXM518</p>
            <p>Human Metabolome Database: HMDB01190</p>
          </html>
        </notes>
      </species>
      <species id="M_ppoh_c" name="1-Propanol" compartment="C_c" hasOnlySubstanceUnits="true" boundaryCondition="false" constant="false">
        <notes>
          <html xmlns="http://www.w3.org/1999/xhtml">
            <p>FORMULA: C3H8O;C3H8O1</p>
            <p>BioCyc: META:PROPANOL</p>
            <p>Human Metabolome Database: HMDB00820</p>
            <p>SEED Compound: cpd03559</p>
            <p>KEGG Compound: C05979</p>
            <p>MetaNetX (MNX) Chemical: MNXM6396</p>
            <p>LipidMaps: LMFA05000101</p>
          </html>
        </notes>
      </species>
      <species id="M_btal_c" name="Butanal" compartment="C_c" hasOnlySubstanceUnits="true" boundaryCondition="false" constant="false">
        <notes>
          <html xmlns="http://www.w3.org/1999/xhtml">
            <p>FORMULA: C4H8O</p>
            <p>BioCyc: META:BUTANAL</p>
            <p>SEED Compound: cpd01011</p>
            <p>KEGG Compound: C01412</p>
            <p>BioPath Molecule: Butanal</p>
            <p>MetaNetX (MNX) Chemical: MNXM1017</p>
            <p>Human Metabolome Database: HMDB03543</p>
          </html>
        </notes>
      </species>
      <species id="M_btoh_c" name="Butanol" compartment="C_c" hasOnlySubstanceUnits="true" boundaryCondition="false" constant="false">
        <notes>
          <html xmlns="http://www.w3.org/1999/xhtml">
            <p>FORMULA: C4H10O</p>
            <p>MetaNetX (MNX) Chemical: MNXM146369</p>
          </html>
        </notes>
      </species>
      <species id="M_pac_c" name="Phenylacetic acid" compartment="C_c" hasOnlySubstanceUnits="true" boundaryCondition="false" constant="false">
        <notes>
          <html xmlns="http://www.w3.org/1999/xhtml">
            <p>FORMULA: C8H7O2</p>
            <p>BioCyc: META:PHENYLACETATE;META:Phenyl-Acetates</p>
            <p>SEED Compound: cpd00430</p>
            <p>UniPathway Compound: UPC07086</p>
            <p>UM-BBD: c0211</p>
            <p>KEGG Compound: C00548;C07086;C15583</p>
            <p>BioPath Molecule: Phenylacetate</p>
            <p>MetaNetX (MNX) Chemical: MNXM497</p>
            <p>Reactome: 177153</p>
            <p>Human Metabolome Database: HMDB00209;HMDB01326;HMDB40733</p>
          </html>
        </notes>
      </species>
      <species id="M_ind3ac_c" name="Indole 3 acetate C10H8NO2" compartment="C_c" hasOnlySubstanceUnits="true" boundaryCondition="false" constant="false">
        <notes>
          <html xmlns="http://www.w3.org/1999/xhtml">
            <p>FORMULA: C10H8NO2</p>
            <p>BioCyc: META:INDOLE_ACETATE_AUXIN</p>
            <p>SEED Compound: cpd00703</p>
            <p>UniPathway Compound: UPC00954</p>
            <p>KEGG Compound: C00954</p>
            <p>BioPath Molecule: Indole-3-acetate</p>
            <p>MetaNetX (MNX) Chemical: MNXM383</p>
            <p>Human Metabolome Database: HMDB00197</p>
          </html>
        </notes>
      </species>
      <species id="M_aacald_c" name="Aminoacetaldehyde" compartment="C_c" hasOnlySubstanceUnits="true" boundaryCondition="false" constant="false">
        <notes>
          <html xmlns="http://www.w3.org/1999/xhtml">
            <p>FORMULA: C2H6NO</p>
            <p>BioCyc: META:CPD-1772</p>
            <p>SEED Compound: cpd04122</p>
            <p>UniPathway Compound: UPC06735</p>
            <p>KEGG Compound: C06735</p>
            <p>MetaNetX (MNX) Chemical: MNXM2212</p>
          </html>
        </notes>
      </species>
      <species id="M_amacald_c" name="Aminoacetaldehyde C2H5NO" compartment="C_c" hasOnlySubstanceUnits="true" boundaryCondition="false" constant="false">
        <notes>
          <html xmlns="http://www.w3.org/1999/xhtml">
            <p>FORMULA: C2H5NO</p>
          </html>
        </notes>
      </species>
      <species id="M_glcr_c" name="D-Glucarate" compartment="C_c" hasOnlySubstanceUnits="true" boundaryCondition="false" constant="false">
        <notes>
          <html xmlns="http://www.w3.org/1999/xhtml">
            <p>FORMULA: C6H8O8</p>
            <p>BioCyc: META:D-GLUCARATE</p>
            <p>Human Metabolome Database: HMDB00663;HMDB29881</p>
            <p>SEED Compound: cpd00609</p>
            <p>UniPathway Compound: UPC00818</p>
            <p>KEGG Compound: C00818</p>
            <p>BioPath Molecule: D-Glucarate</p>
            <p>MetaNetX (MNX) Chemical: MNXM744</p>
            <p>LipidMaps: LMFA01170108</p>
          </html>
        </notes>
      </species>
      <species id="M_but_c" name="Butyrate (n-C4:0)" compartment="C_c" hasOnlySubstanceUnits="true" boundaryCondition="false" constant="false">
        <notes>
          <html xmlns="http://www.w3.org/1999/xhtml">
            <p>FORMULA: C4H7O2</p>
            <p>BioCyc: META:BUTYRIC_ACID</p>
            <p>Human Metabolome Database: HMDB00039</p>
            <p>SEED Compound: cpd00211</p>
            <p>UniPathway Compound: UPC00246</p>
            <p>UM-BBD: c0035</p>
            <p>KEGG Compound: C00246</p>
            <p>BioPath Molecule: Butanoate</p>
            <p>MetaNetX (MNX) Chemical: MNXM458</p>
            <p>LipidMaps: LMFA01010004</p>
          </html>
        </notes>
      </species>
      <species id="M_hxa_c" name="Hexanoate (n-C6:0)" compartment="C_c" hasOnlySubstanceUnits="true" boundaryCondition="false" constant="false">
        <notes>
          <html xmlns="http://www.w3.org/1999/xhtml">
            <p>FORMULA: C6H11O2</p>
            <p>BioCyc: META:HEXANOATE</p>
            <p>Human Metabolome Database: HMDB00535;HMDB61883</p>
            <p>SEED Compound: cpd01113</p>
            <p>KEGG Compound: C01585</p>
            <p>MetaNetX (MNX) Chemical: MNXM1653</p>
            <p>LipidMaps: LMFA01010006</p>
          </html>
        </notes>
      </species>
      <species id="M_hxal_c" name="Hexanal C6H12O" compartment="C_c" hasOnlySubstanceUnits="true" boundaryCondition="false" constant="false">
        <notes>
          <html xmlns="http://www.w3.org/1999/xhtml">
            <p>FORMULA: C6H12O</p>
          </html>
        </notes>
      </species>
      <species id="M_dha_c" name="Dihydroxyacetone" compartment="C_c" hasOnlySubstanceUnits="true" boundaryCondition="false" constant="false">
        <notes>
          <html xmlns="http://www.w3.org/1999/xhtml">
            <p>FORMULA: C3H6O3</p>
            <p>BioCyc: META:DIHYDROXYACETONE</p>
            <p>MetaNetX (MNX) Chemical: MNXM460</p>
            <p>UniPathway Compound: UPC00184</p>
            <p>KEGG Compound: C00184;D07841</p>
            <p>SEED Compound: cpd00157</p>
            <p>Human Metabolome Database: HMDB01882</p>
          </html>
        </notes>
      </species>
      <species id="M_dhap_c" name="Dihydroxyacetone phosphate" compartment="C_c" hasOnlySubstanceUnits="true" boundaryCondition="false" constant="false">
        <notes>
          <html xmlns="http://www.w3.org/1999/xhtml">
            <p>FORMULA: C3H5O6P</p>
            <p>BioCyc: META:DIHYDROXY-ACETONE-PHOSPHATE</p>
            <p>SEED Compound: cpd00095</p>
            <p>UniPathway Compound: UPC00111</p>
            <p>KEGG Compound: C00111</p>
            <p>BioPath Molecule: 2-Glycerone_phosphate</p>
            <p>MetaNetX (MNX) Chemical: MNXM77</p>
            <p>Reactome: 188451;390404;75970</p>
            <p>Human Metabolome Database: HMDB01473;HMDB11735</p>
          </html>
        </notes>
      </species>
      <species id="M_alltt_c" name="Allantoate" compartment="C_c" hasOnlySubstanceUnits="true" boundaryCondition="false" constant="false">
        <notes>
          <html xmlns="http://www.w3.org/1999/xhtml">
            <p>FORMULA: C4H7N4O4</p>
            <p>BioCyc: META:ALLANTOATE</p>
            <p>SEED Compound: cpd00388</p>
            <p>UniPathway Compound: UPC00499</p>
            <p>KEGG Compound: C00499</p>
            <p>BioPath Molecule: Allantoate</p>
            <p>MetaNetX (MNX) Chemical: MNXM584</p>
            <p>Human Metabolome Database: HMDB01209</p>
          </html>
        </notes>
      </species>
      <species id="M_urdglyc_c" name="(-)-Ureidoglycolate" compartment="C_c" hasOnlySubstanceUnits="true" boundaryCondition="false" constant="false">
        <notes>
          <html xmlns="http://www.w3.org/1999/xhtml">
            <p>FORMULA: C3H5N2O4</p>
            <p>BioCyc: META:CPD-1091</p>
            <p>MetaNetX (MNX) Chemical: MNXM490</p>
            <p>UniPathway Compound: UPC00603</p>
            <p>KEGG Compound: C00603;C02766</p>
            <p>BioPath Molecule: Ureidoglycolate</p>
            <p>SEED Compound: cpd00465;cpd01786</p>
            <p>Human Metabolome Database: HMDB01005</p>
          </html>
        </notes>
      </species>
      <species id="M_alltn_c" name="Allantoin" compartment="C_c" hasOnlySubstanceUnits="true" boundaryCondition="false" constant="false">
        <notes>
          <html xmlns="http://www.w3.org/1999/xhtml">
            <p>FORMULA: C4H5N4O3;C4H6N4O3</p>
            <p>BioCyc: META:ALLANTOIN</p>
            <p>SEED Compound: cpd01092</p>
            <p>KEGG Compound: C01551;D00121</p>
            <p>BioPath Molecule: Allantoin</p>
            <p>MetaNetX (MNX) Chemical: MNXM612</p>
            <p>Human Metabolome Database: HMDB00462</p>
          </html>
        </notes>
      </species>
      <species id="M_alltn_e" name="Allantoin" compartment="C_e" hasOnlySubstanceUnits="true" boundaryCondition="false" constant="false">
        <notes>
          <html xmlns="http://www.w3.org/1999/xhtml">
            <p>FORMULA: C4H5N4O3;C4H6N4O3</p>
            <p>BioCyc: META:ALLANTOIN</p>
            <p>SEED Compound: cpd01092</p>
            <p>KEGG Compound: C01551;D00121</p>
            <p>BioPath Molecule: Allantoin</p>
            <p>MetaNetX (MNX) Chemical: MNXM612</p>
            <p>Human Metabolome Database: HMDB00462</p>
          </html>
        </notes>
      </species>
      <species id="M_pe160_p" name="Phosphatidylethanolamine (dihexadecanoyl, n-C16:0)" compartment="C_p" hasOnlySubstanceUnits="true" boundaryCondition="false" constant="false">
        <notes>
          <html xmlns="http://www.w3.org/1999/xhtml">
            <p>FORMULA: C37H74N1O8P1</p>
            <p>Human Metabolome Database: HMDB05317;HMDB08923</p>
            <p>BioCyc: META:CPD-12819</p>
            <p>LipidMaps: LMGP02010037</p>
            <p>MetaNetX (MNX) Chemical: MNXM32178</p>
            <p>SEED Compound: cpd15531</p>
          </html>
        </notes>
      </species>
      <species id="M_pg160_p" name="Phosphatidylglycerol (dihexadecanoyl, n-C16:0)" compartment="C_p" hasOnlySubstanceUnits="true" boundaryCondition="false" constant="false">
        <notes>
          <html xmlns="http://www.w3.org/1999/xhtml">
            <p>FORMULA: C38H74O10P1</p>
            <p>Human Metabolome Database: HMDB10570</p>
            <p>BioCyc: META:CPD-8260</p>
            <p>LipidMaps: LMGP04010986</p>
            <p>MetaNetX (MNX) Chemical: MNXM32179</p>
            <p>SEED Compound: cpd15538</p>
          </html>
        </notes>
      </species>
      <species id="M_malt_c" name="Maltose" compartment="C_c" hasOnlySubstanceUnits="true" boundaryCondition="false" constant="false">
        <notes>
          <html xmlns="http://www.w3.org/1999/xhtml">
            <p>FORMULA: C12H22O11</p>
            <p>BioCyc: META:MALTOSE</p>
            <p>SEED Compound: cpd00179</p>
            <p>UniPathway Compound: UPC00208</p>
            <p>UM-BBD: c1563</p>
            <p>KEGG Compound: C00208;D00044;G00275</p>
            <p>MetaNetX (MNX) Chemical: MNXM165</p>
            <p>Reactome: 188986;868706</p>
          </html>
        </notes>
      </species>
      <species id="M_malttr_c" name="Maltotriose" compartment="C_c" hasOnlySubstanceUnits="true" boundaryCondition="false" constant="false">
        <notes>
          <html xmlns="http://www.w3.org/1999/xhtml">
            <p>FORMULA: C18H32O16</p>
            <p>BioCyc: META:MALTOTRIOSE</p>
            <p>SEED Compound: cpd01262</p>
            <p>UM-BBD: c1562</p>
            <p>KEGG Compound: C01835</p>
            <p>BioPath Molecule: Amylose3_(not_branched);Maltotriose</p>
            <p>MetaNetX (MNX) Chemical: MNXM468</p>
            <p>Reactome: 191103</p>
            <p>Human Metabolome Database: HMDB01262</p>
          </html>
        </notes>
      </species>
      <species id="M_maltttr_c" name="Maltotetraose" compartment="C_c" hasOnlySubstanceUnits="true" boundaryCondition="false" constant="false">
        <notes>
          <html xmlns="http://www.w3.org/1999/xhtml">
            <p>FORMULA: C24H42O21</p>
            <p>BioCyc: META:CPD-13205;META:MALTOTETRAOSE</p>
            <p>Human Metabolome Database: HMDB01296</p>
            <p>MetaNetX (MNX) Chemical: MNXM5663</p>
            <p>KEGG Compound: C02013;C02052;G00459</p>
            <p>SEED Compound: cpd01376;cpd01399</p>
          </html>
        </notes>
      </species>
      <species id="M_maltpt_c" name="Maltopentaose" compartment="C_c" hasOnlySubstanceUnits="true" boundaryCondition="false" constant="false">
        <notes>
          <html xmlns="http://www.w3.org/1999/xhtml">
            <p>FORMULA: C30H52O26</p>
            <p>BioCyc: META:CPD-13237;META:MALTOPENTAOSE</p>
            <p>SEED Compound: cpd03720;cpd15495</p>
            <p>KEGG Compound: C06218;G00546</p>
            <p>BioPath Molecule: Cellulose_(n+2)</p>
            <p>MetaNetX (MNX) Chemical: MNXM1538</p>
            <p>Human Metabolome Database: HMDB12254</p>
          </html>
        </notes>
      </species>
      <species id="M_malthp_c" name="Maltoheptaose" compartment="C_c" hasOnlySubstanceUnits="true" boundaryCondition="false" constant="false">
        <notes>
          <html xmlns="http://www.w3.org/1999/xhtml">
            <p>FORMULA: C42H72O36</p>
            <p>BioCyc: META:CPD0-1133</p>
            <p>Human Metabolome Database: HMDB13000</p>
            <p>MetaNetX (MNX) Chemical: MNXM2635</p>
            <p>KEGG Compound: C06216;G01455</p>
            <p>SEED Compound: cpd03718;cpd15494</p>
          </html>
        </notes>
      </species>
      <species id="M_man_c" name="D-Mannose" compartment="C_c" hasOnlySubstanceUnits="true" boundaryCondition="false" constant="false">
        <notes>
          <html xmlns="http://www.w3.org/1999/xhtml">
            <p>FORMULA: C6H12O6</p>
            <p>BioCyc: META:D-mannopyranose</p>
            <p>SEED Compound: cpd00138</p>
            <p>UM-BBD: c1561</p>
            <p>KEGG Compound: C00159</p>
            <p>MetaNetX (MNX) Chemical: MNXM182</p>
            <p>Reactome: 964752</p>
            <p>Human Metabolome Database: HMDB00169</p>
          </html>
        </notes>
      </species>
      <species id="M_2dmmql8_c" name="2-Demethylmenaquinol 8" compartment="C_c" hasOnlySubstanceUnits="true" boundaryCondition="false" constant="false">
        <notes>
          <html xmlns="http://www.w3.org/1999/xhtml">
            <p>FORMULA: C50H72O2</p>
            <p>BioCyc: META:CPD0-2129;META:CPD-12115</p>
            <p>SEED Compound: cpd15353</p>
            <p>MetaNetX (MNX) Chemical: MNXM558</p>
          </html>
        </notes>
      </species>
      <species id="M_mql8_c" name="Menaquinol 8" compartment="C_c" hasOnlySubstanceUnits="true" boundaryCondition="false" constant="false">
        <notes>
          <html xmlns="http://www.w3.org/1999/xhtml">
            <p>FORMULA: C51H74O2</p>
            <p>BioCyc: META:REDUCED-MENAQUINONE</p>
            <p>SEED Compound: cpd15499</p>
            <p>MetaNetX (MNX) Chemical: MNXM223</p>
          </html>
        </notes>
      </species>
      <species id="M_2dmmq8_c" name="2-Demethylmenaquinone 8" compartment="C_c" hasOnlySubstanceUnits="true" boundaryCondition="false" constant="false">
        <notes>
          <html xmlns="http://www.w3.org/1999/xhtml">
            <p>FORMULA: C50H70O2</p>
            <p>MetaNetX (MNX) Chemical: MNXM2178</p>
            <p>LipidMaps: LMPR02030027</p>
            <p>SEED Compound: cpd15352</p>
            <p>BioCyc: META:DEMETHYLMENAQUINONE</p>
          </html>
        </notes>
      </species>
      <species id="M_mqn8_c" name="Menaquinone 8" compartment="C_c" hasOnlySubstanceUnits="true" boundaryCondition="false" constant="false">
        <notes>
          <html xmlns="http://www.w3.org/1999/xhtml">
            <p>FORMULA: C51H72O2</p>
            <p>BioCyc: META:CPD-9728</p>
            <p>SEED Compound: cpd15500</p>
            <p>MetaNetX (MNX) Chemical: MNXM509</p>
          </html>
        </notes>
      </species>
      <species id="M_cgly_c" name="Cys-Gly" compartment="C_c" hasOnlySubstanceUnits="true" boundaryCondition="false" constant="false">
        <notes>
          <html xmlns="http://www.w3.org/1999/xhtml">
            <p>FORMULA: C5H10N2O3S</p>
            <p>BioCyc: META:CYS-GLY</p>
            <p>SEED Compound: cpd01017</p>
            <p>KEGG Compound: C01419</p>
            <p>BioPath Molecule: L-Cysteinylglycine</p>
            <p>MetaNetX (MNX) Chemical: MNXM683</p>
            <p>Reactome: 1247904</p>
            <p>Human Metabolome Database: HMDB00078;HMDB28775</p>
          </html>
        </notes>
      </species>
      <species id="M_cgly_e" name="Cys-Gly" compartment="C_e" hasOnlySubstanceUnits="true" boundaryCondition="false" constant="false">
        <notes>
          <html xmlns="http://www.w3.org/1999/xhtml">
            <p>FORMULA: C5H10N2O3S</p>
            <p>BioCyc: META:CYS-GLY</p>
            <p>SEED Compound: cpd01017</p>
            <p>KEGG Compound: C01419</p>
            <p>BioPath Molecule: L-Cysteinylglycine</p>
            <p>MetaNetX (MNX) Chemical: MNXM683</p>
            <p>Reactome: 1247904</p>
            <p>Human Metabolome Database: HMDB00078;HMDB28775</p>
          </html>
        </notes>
      </species>
      <species id="M_pro__L_c" name="L-Proline" compartment="C_c" hasOnlySubstanceUnits="true" boundaryCondition="false" constant="false">
        <notes>
          <html xmlns="http://www.w3.org/1999/xhtml">
            <p>FORMULA: C5H9NO2</p>
            <p>BioCyc: META:PRO</p>
            <p>SEED Compound: cpd00129</p>
            <p>UniPathway Compound: UPC00148</p>
            <p>KEGG Compound: C00148;D00035</p>
            <p>BioPath Molecule: L-Proline</p>
            <p>MetaNetX (MNX) Chemical: MNXM114</p>
            <p>Reactome: 113538;352033;379717</p>
            <p>Human Metabolome Database: HMDB00162</p>
          </html>
        </notes>
      </species>
      <species id="M_malt_e" name="Maltose" compartment="C_e" hasOnlySubstanceUnits="true" boundaryCondition="false" constant="false">
        <notes>
          <html xmlns="http://www.w3.org/1999/xhtml">
            <p>FORMULA: C12H22O11</p>
            <p>BioCyc: META:MALTOSE</p>
            <p>SEED Compound: cpd00179</p>
            <p>UniPathway Compound: UPC00208</p>
            <p>UM-BBD: c1563</p>
            <p>KEGG Compound: C00208;D00044;G00275</p>
            <p>MetaNetX (MNX) Chemical: MNXM165</p>
            <p>Reactome: 188986;868706</p>
          </html>
        </notes>
      </species>
      <species id="M_malttr_e" name="Maltotriose" compartment="C_e" hasOnlySubstanceUnits="true" boundaryCondition="false" constant="false">
        <notes>
          <html xmlns="http://www.w3.org/1999/xhtml">
            <p>FORMULA: C18H32O16</p>
            <p>BioCyc: META:MALTOTRIOSE</p>
            <p>SEED Compound: cpd01262</p>
            <p>UM-BBD: c1562</p>
            <p>KEGG Compound: C01835</p>
            <p>BioPath Molecule: Amylose3_(not_branched);Maltotriose</p>
            <p>MetaNetX (MNX) Chemical: MNXM468</p>
            <p>Reactome: 191103</p>
            <p>Human Metabolome Database: HMDB01262</p>
          </html>
        </notes>
      </species>
      <species id="M_anhgm_e" name="N-Acetyl-D-glucosamine(anhydrous)N-Acetylmuramic acid" compartment="C_e" hasOnlySubstanceUnits="true" boundaryCondition="false" constant="false">
        <notes>
          <html xmlns="http://www.w3.org/1999/xhtml">
            <p>FORMULA: C19H29N2O12</p>
            <p>SEED Compound: cpd15396</p>
            <p>MetaNetX (MNX) Chemical: MNXM3060</p>
          </html>
        </notes>
      </species>
      <species id="M_nmn_c" name="NMN" compartment="C_c" hasOnlySubstanceUnits="true" boundaryCondition="false" constant="false">
        <notes>
          <html xmlns="http://www.w3.org/1999/xhtml">
            <p>FORMULA: C11H14N2O8P;C11H13N2O8P</p>
            <p>BioCyc: META:NICOTINAMIDE_NUCLEOTIDE</p>
            <p>MetaNetX (MNX) Chemical: MNXM355</p>
            <p>UniPathway Compound: UPC00455</p>
            <p>KEGG Compound: C00455</p>
            <p>BioPath Molecule: Nicotinamide_D-ribonucleotide</p>
            <p>SEED Compound: cpd00355</p>
            <p>Human Metabolome Database: HMDB00229;HMDB59645</p>
          </html>
        </notes>
      </species>
      <species id="M_thdp_c" name="2,3,4,5-Tetrahydrodipicolinate" compartment="C_c" hasOnlySubstanceUnits="true" boundaryCondition="false" constant="false">
        <notes>
          <html xmlns="http://www.w3.org/1999/xhtml">
            <p>FORMULA: C7H7NO4</p>
            <p>BioCyc: META:DELTA1-PIPERIDEINE-2-6-DICARBOXYLATE</p>
            <p>SEED Compound: cpd02465</p>
            <p>UniPathway Compound: UPC03972</p>
            <p>KEGG Compound: C03972</p>
            <p>BioPath Molecule: delta1-Piperidine-2,6-dicarboxylate</p>
            <p>MetaNetX (MNX) Chemical: MNXM480</p>
            <p>Human Metabolome Database: HMDB12289</p>
          </html>
        </notes>
      </species>
      <species id="M_4ppcys_c" name="N-((R)-4-Phosphopantothenoyl)-L-cysteine" compartment="C_c" hasOnlySubstanceUnits="true" boundaryCondition="false" constant="false">
        <notes>
          <html xmlns="http://www.w3.org/1999/xhtml">
            <p>FORMULA: C12H20N2O9PS;C12H19N2O9PS</p>
            <p>BioCyc: META:R-4-PHOSPHOPANTOTHENOYL-L-CYSTEINE</p>
            <p>SEED Compound: cpd02666</p>
            <p>UniPathway Compound: UPC04352</p>
            <p>KEGG Compound: C04352</p>
            <p>BioPath Molecule: (R)-4-prime-Phosphopantothenoyl-L-cysteine</p>
            <p>MetaNetX (MNX) Chemical: MNXM483</p>
            <p>Reactome: 196834</p>
            <p>Human Metabolome Database: HMDB01117</p>
          </html>
        </notes>
      </species>
      <species id="M_5aptn_c" name="5-Aminopentanoate" compartment="C_c" hasOnlySubstanceUnits="true" boundaryCondition="false" constant="false">
        <notes>
          <html xmlns="http://www.w3.org/1999/xhtml">
            <p>FORMULA: C5H11NO2</p>
            <p>BioCyc: META:5-AMINOPENTANOATE</p>
            <p>Human Metabolome Database: HMDB03355</p>
            <p>SEED Compound: cpd00339</p>
            <p>UniPathway Compound: UPC00431</p>
            <p>KEGG Compound: C00431</p>
            <p>BioPath Molecule: 5-Aminopentanoate</p>
            <p>MetaNetX (MNX) Chemical: MNXM792</p>
            <p>LipidMaps: LMFA01100040</p>
          </html>
        </notes>
      </species>
      <species id="M_5apentam_c" name="5-Aminopentanamide" compartment="C_c" hasOnlySubstanceUnits="true" boundaryCondition="false" constant="false">
        <notes>
          <html xmlns="http://www.w3.org/1999/xhtml">
            <p>FORMULA: C5H12N2O</p>
            <p>BioCyc: META:5-AMINOPENTANAMIDE</p>
            <p>Human Metabolome Database: HMDB12176</p>
            <p>MetaNetX (MNX) Chemical: MNXM2090</p>
            <p>KEGG Compound: C00990</p>
            <p>SEED Compound: cpd00729</p>
          </html>
        </notes>
      </species>
      <species id="M_nh3_c" name="Ammonia" compartment="C_c" hasOnlySubstanceUnits="true" boundaryCondition="false" constant="false">
        <notes>
          <html xmlns="http://www.w3.org/1999/xhtml">
            <p>FORMULA: H3N</p>
            <p>BioCyc: META:AMMONIA;META:AMMONIUM;META:SUBSTITUTED-AMINE</p>
            <p>SEED Compound: cpd03811</p>
            <p>UniPathway Compound: UPC00014</p>
            <p>UM-BBD: c1581</p>
            <p>KEGG Compound: C00014;C01342;D02915;D02916</p>
            <p>BioPath Molecule: Ammonia;Ammonium-ion</p>
            <p>MetaNetX (MNX) Chemical: MNXM15</p>
            <p>Reactome: 113561;140912;2022135;29382;31633;389843</p>
            <p>Human Metabolome Database: HMDB00051;HMDB41827</p>
          </html>
        </notes>
      </species>
      <species id="M_glyc3p_c" name="Glycerol 3-phosphate" compartment="C_c" hasOnlySubstanceUnits="true" boundaryCondition="false" constant="false">
        <notes>
          <html xmlns="http://www.w3.org/1999/xhtml">
            <p>FORMULA: C3H7O6P</p>
            <p>BioCyc: META:GLYCEROL-3P</p>
            <p>SEED Compound: cpd00080</p>
            <p>UniPathway Compound: UPC00093</p>
            <p>KEGG Compound: C00093</p>
            <p>BioPath Molecule: sn-Glycerol_3-phosphate</p>
            <p>MetaNetX (MNX) Chemical: MNXM66</p>
            <p>Reactome: 188458;76114</p>
            <p>Human Metabolome Database: HMDB00126;HMDB02722</p>
          </html>
        </notes>
      </species>
      <species id="M_lys__L_c" name="L-Lysine" compartment="C_c" hasOnlySubstanceUnits="true" boundaryCondition="false" constant="false">
        <notes>
          <html xmlns="http://www.w3.org/1999/xhtml">
            <p>FORMULA: C6H15N2O2</p>
            <p>BioCyc: META:LYS</p>
            <p>SEED Compound: cpd00039</p>
            <p>UniPathway Compound: UPC00047</p>
            <p>KEGG Compound: C00047;D02304</p>
            <p>BioPath Molecule: L-Lysine</p>
            <p>MetaNetX (MNX) Chemical: MNXM78</p>
            <p>Reactome: 29444;351979;351991</p>
            <p>Human Metabolome Database: HMDB00182</p>
          </html>
        </notes>
      </species>
      <species id="M_dpcoa_c" name="Dephospho-CoA" compartment="C_c" hasOnlySubstanceUnits="true" boundaryCondition="false" constant="false">
        <notes>
          <html xmlns="http://www.w3.org/1999/xhtml">
            <p>FORMULA: C21H33N7O13P2S</p>
            <p>BioCyc: META:DEPHOSPHO-COA</p>
            <p>Human Metabolome Database: HMDB01373</p>
            <p>SEED Compound: cpd00655</p>
            <p>UniPathway Compound: UPC00882</p>
            <p>KEGG Compound: C00882</p>
            <p>BioPath Molecule: Dephospho-CoA</p>
            <p>MetaNetX (MNX) Chemical: MNXM481</p>
            <p>Reactome: 196778</p>
            <p>LipidMaps: LMFA07050315</p>
          </html>
        </notes>
      </species>
      <species id="M_oxptn_c" name="5-Oxopentanoate" compartment="C_c" hasOnlySubstanceUnits="true" boundaryCondition="false" constant="false">
        <notes>
          <html xmlns="http://www.w3.org/1999/xhtml">
            <p>FORMULA: C5H7O3</p>
            <p>BioCyc: META:CPD-280</p>
            <p>Human Metabolome Database: HMDB12233</p>
            <p>SEED Compound: cpd02089</p>
            <p>UniPathway Compound: UPC03273</p>
            <p>KEGG Compound: C03273</p>
            <p>MetaNetX (MNX) Chemical: MNXM1410</p>
            <p>LipidMaps: LMFA01060161</p>
          </html>
        </notes>
      </species>
      <species id="M_arab__D_c" name="D Arabinose C5H10O5" compartment="C_c" hasOnlySubstanceUnits="true" boundaryCondition="false" constant="false">
        <notes>
          <html xmlns="http://www.w3.org/1999/xhtml">
            <p>FORMULA: C5H10O5</p>
            <p>BioCyc: META:CPD-12047;META:CPD-12049;META:D-arabinopyranose</p>
            <p>SEED Compound: cpd00185</p>
            <p>UniPathway Compound: UPC00216</p>
            <p>KEGG Compound: C00216</p>
            <p>MetaNetX (MNX) Chemical: MNXM544</p>
          </html>
        </notes>
      </species>
      <species id="M_rbl__D_c" name="D-Ribulose" compartment="C_c" hasOnlySubstanceUnits="true" boundaryCondition="false" constant="false">
        <notes>
          <html xmlns="http://www.w3.org/1999/xhtml">
            <p>FORMULA: C5H10O5</p>
            <p>BioCyc: META:D-RIBULOSE</p>
            <p>SEED Compound: cpd00258;cpd05268</p>
            <p>KEGG Compound: C00309;C08354</p>
            <p>BioPath Molecule: D-Ribulose</p>
            <p>MetaNetX (MNX) Chemical: MNXM41271</p>
            <p>Human Metabolome Database: HMDB00621</p>
          </html>
        </notes>
      </species>
      <species id="M_arach_c" name="Arachidic acid" compartment="C_c" hasOnlySubstanceUnits="true" boundaryCondition="false" constant="false">
        <notes>
          <html xmlns="http://www.w3.org/1999/xhtml">
            <p>FORMULA: C20H39O2</p>
            <p>BioCyc: META:ARACHIDIC_ACID</p>
            <p>Human Metabolome Database: HMDB02212</p>
            <p>SEED Compound: cpd03848</p>
            <p>KEGG Compound: C06425</p>
            <p>MetaNetX (MNX) Chemical: MNXM2976</p>
            <p>LipidMaps: LMFA01010020</p>
          </html>
        </notes>
      </species>
      <species id="M_arachACP_c" name="Eicosanoyl-ACP (n-C20:0)" compartment="C_c" hasOnlySubstanceUnits="true" boundaryCondition="false" constant="false">
        <notes>
          <html xmlns="http://www.w3.org/1999/xhtml">
            <p>FORMULA: C31H59N2O8PRS</p>
            <p>MetaNetX (MNX) Chemical: MNXM5733</p>
          </html>
        </notes>
      </species>
      <species id="M_rbl__L_c" name="L-Ribulose" compartment="C_c" hasOnlySubstanceUnits="true" boundaryCondition="false" constant="false">
        <notes>
          <html xmlns="http://www.w3.org/1999/xhtml">
            <p>FORMULA: C5H10O5</p>
            <p>BioCyc: META:D-XYLULOSE;META:L-RIBULOSE</p>
            <p>SEED Compound: cpd00259;cpd00397</p>
            <p>UniPathway Compound: UPC00310;UPC00508</p>
            <p>KEGG Compound: C00310;C00508</p>
            <p>BioPath Molecule: D-Xylulose;L-Ribulose</p>
            <p>MetaNetX (MNX) Chemical: MNXM685</p>
            <p>Human Metabolome Database: HMDB00654;HMDB01644;HMDB03371</p>
          </html>
        </notes>
      </species>
      <species id="M_arab__L_p" name="L-Arabinose" compartment="C_p" hasOnlySubstanceUnits="true" boundaryCondition="false" constant="false">
        <notes>
          <html xmlns="http://www.w3.org/1999/xhtml">
            <p>FORMULA: C5H10O5</p>
            <p>BioCyc: META:L-arabinopyranose</p>
            <p>MetaNetX (MNX) Chemical: MNXM461</p>
            <p>UniPathway Compound: UPC00259</p>
            <p>KEGG Compound: C00259</p>
            <p>SEED Compound: cpd00224</p>
            <p>Human Metabolome Database: HMDB00487;HMDB00646</p>
          </html>
        </notes>
      </species>
      <species id="M_fe3_e" name="Fe3+" compartment="C_e" hasOnlySubstanceUnits="true" boundaryCondition="false" constant="false">
        <notes>
          <html xmlns="http://www.w3.org/1999/xhtml">
            <p>FORMULA: Fe</p>
            <p>BioCyc: META:FE+3</p>
            <p>SEED Compound: cpd10516</p>
            <p>KEGG Compound: C14819</p>
            <p>BioPath Molecule: Fe3+</p>
            <p>MetaNetX (MNX) Chemical: MNXM196</p>
            <p>Reactome: 111736;912516;912519;917943;917966</p>
            <p>Human Metabolome Database: HMDB12943</p>
          </html>
        </notes>
      </species>
      <species id="M_fe2_c" name="Fe2+" compartment="C_c" hasOnlySubstanceUnits="true" boundaryCondition="false" constant="false">
        <notes>
          <html xmlns="http://www.w3.org/1999/xhtml">
            <p>FORMULA: Fe</p>
            <p>BioCyc: META:FE+2</p>
            <p>SEED Compound: cpd10515</p>
            <p>UniPathway Compound: UPC14818</p>
            <p>KEGG Compound: C14818</p>
            <p>BioPath Molecule: Fe2+</p>
            <p>MetaNetX (MNX) Chemical: MNXM111</p>
            <p>Reactome: 113531;435347;71067</p>
            <p>Human Metabolome Database: HMDB00692</p>
          </html>
        </notes>
      </species>
      <species id="M_fmnh2_c" name="Reduced FMN" compartment="C_c" hasOnlySubstanceUnits="true" boundaryCondition="false" constant="false">
        <notes>
          <html xmlns="http://www.w3.org/1999/xhtml">
            <p>FORMULA: C17H21N4O9P</p>
            <p>BioCyc: META:FMNH2</p>
            <p>SEED Compound: cpd01270</p>
            <p>UniPathway Compound: UPC01847</p>
            <p>KEGG Compound: C01847</p>
            <p>BioPath Molecule: Flavinmononucleotide_(FMNH2)_(reduced,_linked_with_enzyme)</p>
            <p>MetaNetX (MNX) Chemical: MNXM208</p>
            <p>Human Metabolome Database: HMDB01142</p>
          </html>
        </notes>
      </species>
      <species id="M_arbt_e" name="Arbutin" compartment="C_e" hasOnlySubstanceUnits="true" boundaryCondition="false" constant="false">
        <notes>
          <html xmlns="http://www.w3.org/1999/xhtml">
            <p>FORMULA: C12H16O7</p>
            <p>BioCyc: META:HYDROQUINONE-O-BETA-D-GLUCOPYRANOSIDE</p>
            <p>Human Metabolome Database: HMDB29943</p>
            <p>MetaNetX (MNX) Chemical: MNXM2683</p>
            <p>KEGG Compound: C06186;C12079</p>
            <p>SEED Compound: cpd03696;cpd08865</p>
          </html>
        </notes>
      </species>
      <species id="M_arbt_p" name="Arbutin" compartment="C_p" hasOnlySubstanceUnits="true" boundaryCondition="false" constant="false">
        <notes>
          <html xmlns="http://www.w3.org/1999/xhtml">
            <p>FORMULA: C12H16O7</p>
            <p>BioCyc: META:HYDROQUINONE-O-BETA-D-GLUCOPYRANOSIDE</p>
            <p>Human Metabolome Database: HMDB29943</p>
            <p>MetaNetX (MNX) Chemical: MNXM2683</p>
            <p>KEGG Compound: C06186;C12079</p>
            <p>SEED Compound: cpd03696;cpd08865</p>
          </html>
        </notes>
      </species>
      <species id="M_arg__L_p" name="L-Arginine" compartment="C_p" hasOnlySubstanceUnits="true" boundaryCondition="false" constant="false">
        <notes>
          <html xmlns="http://www.w3.org/1999/xhtml">
            <p>FORMULA: C6H15N4O2</p>
            <p>BioCyc: META:ARG</p>
            <p>SEED Compound: cpd00051</p>
            <p>UniPathway Compound: UPC00062</p>
            <p>KEGG Compound: C00062;D02982</p>
            <p>BioPath Molecule: L-Arginine;L-Arginine_(protonated)</p>
            <p>MetaNetX (MNX) Chemical: MNXM70</p>
            <p>Reactome: 113530;29468;351977;374064</p>
            <p>Human Metabolome Database: HMDB00517</p>
          </html>
        </notes>
      </species>
      <species id="M_citr__L_c" name="L-Citrulline" compartment="C_c" hasOnlySubstanceUnits="true" boundaryCondition="false" constant="false">
        <notes>
          <html xmlns="http://www.w3.org/1999/xhtml">
            <p>FORMULA: C6H13N3O3;C6H14N3O3</p>
            <p>BioCyc: META:L-CITRULLINE</p>
            <p>SEED Compound: cpd00274</p>
            <p>UniPathway Compound: UPC00327</p>
            <p>KEGG Compound: C00327;D07706</p>
            <p>BioPath Molecule: L-Citrulline</p>
            <p>MetaNetX (MNX) Chemical: MNXM211</p>
            <p>Reactome: 113567;29968</p>
            <p>Human Metabolome Database: HMDB00904</p>
          </html>
        </notes>
      </species>
      <species id="M_orn_e" name="Ornithine" compartment="C_e" hasOnlySubstanceUnits="true" boundaryCondition="false" constant="false">
        <notes>
          <html xmlns="http://www.w3.org/1999/xhtml">
            <p>FORMULA: C5H13N2O2</p>
            <p>BioCyc: META:L-ORNITHINE</p>
            <p>Human Metabolome Database: HMDB00214;HMDB00818;HMDB04984;HMDB32455</p>
            <p>SEED Compound: cpd00064</p>
            <p>UniPathway Compound: UPC00077</p>
            <p>KEGG Compound: C00077;C01602;D08302</p>
            <p>BioPath Molecule: L-Ornithine</p>
            <p>MetaNetX (MNX) Chemical: MNXM89689</p>
            <p>Reactome: 113585;113586;29498</p>
            <p>LipidMaps: LMFA01100057</p>
          </html>
        </notes>
      </species>
      <species id="M_phe__L_c" name="L-Phenylalanine" compartment="C_c" hasOnlySubstanceUnits="true" boundaryCondition="false" constant="false">
        <notes>
          <html xmlns="http://www.w3.org/1999/xhtml">
            <p>FORMULA: C9H11NO2</p>
            <p>BioCyc: META:PHE</p>
            <p>SEED Compound: cpd00066</p>
            <p>UniPathway Compound: UPC00079</p>
            <p>KEGG Compound: C00079;D00021</p>
            <p>BioPath Molecule: L-Phenylalanine</p>
            <p>MetaNetX (MNX) Chemical: MNXM97</p>
            <p>Reactome: 29502;351993;379701</p>
            <p>Human Metabolome Database: HMDB00159;HMDB00612</p>
          </html>
        </notes>
      </species>
      <species id="M_so4_c" name="Sulfate" compartment="C_c" hasOnlySubstanceUnits="true" boundaryCondition="false" constant="false">
        <notes>
          <html xmlns="http://www.w3.org/1999/xhtml">
            <p>FORMULA: O4S;SO4</p>
            <p>BioCyc: META:HSO4;META:SULFATE</p>
            <p>SEED Compound: cpd00048</p>
            <p>UniPathway Compound: UPC00059</p>
            <p>KEGG Compound: C00059;D05963</p>
            <p>BioPath Molecule: Sulfate;Sulfate_(protonated)</p>
            <p>MetaNetX (MNX) Chemical: MNXM58</p>
            <p>Reactome: 1606845;1609649;1614584;427648</p>
            <p>Human Metabolome Database: HMDB01448</p>
          </html>
        </notes>
      </species>
      <species id="M_4pasp_c" name="4-Phospho-L-aspartate" compartment="C_c" hasOnlySubstanceUnits="true" boundaryCondition="false" constant="false">
        <notes>
          <html xmlns="http://www.w3.org/1999/xhtml">
            <p>FORMULA: C4H6NO7P</p>
            <p>BioCyc: META:L-BETA-ASPARTYL-P</p>
            <p>SEED Compound: cpd01977</p>
            <p>UniPathway Compound: UPC03082</p>
            <p>KEGG Compound: C03082</p>
            <p>BioPath Molecule: 4-Phospho-L-aspartate</p>
            <p>MetaNetX (MNX) Chemical: MNXM1177</p>
            <p>Human Metabolome Database: HMDB12250</p>
          </html>
        </notes>
      </species>
      <species id="M_aspsa_c" name="L-Aspartate 4-semialdehyde" compartment="C_c" hasOnlySubstanceUnits="true" boundaryCondition="false" constant="false">
        <notes>
          <html xmlns="http://www.w3.org/1999/xhtml">
            <p>FORMULA: C4H7NO3</p>
            <p>BioCyc: META:L-ASPARTATE-SEMIALDEHYDE</p>
            <p>SEED Compound: cpd00346</p>
            <p>UniPathway Compound: UPC00441</p>
            <p>KEGG Compound: C00441</p>
            <p>BioPath Molecule: L-Aspartate_4-semialdehyde</p>
            <p>MetaNetX (MNX) Chemical: MNXM361</p>
            <p>Human Metabolome Database: HMDB12249</p>
          </html>
        </notes>
      </species>
      <species id="M_asn__L_p" name="L-Asparagine" compartment="C_p" hasOnlySubstanceUnits="true" boundaryCondition="false" constant="false">
        <notes>
          <html xmlns="http://www.w3.org/1999/xhtml">
            <p>FORMULA: C4H8N2O3</p>
            <p>BioCyc: META:ASN</p>
            <p>SEED Compound: cpd00132</p>
            <p>UniPathway Compound: UPC00152</p>
            <p>KEGG Compound: C00152</p>
            <p>BioPath Molecule: L-Asparagine</p>
            <p>MetaNetX (MNX) Chemical: MNXM147</p>
            <p>Reactome: 29642;379703</p>
            <p>Human Metabolome Database: HMDB00168</p>
          </html>
        </notes>
      </species>
      <species id="M_asp__L_e" name="L-Aspartate" compartment="C_e" hasOnlySubstanceUnits="true" boundaryCondition="false" constant="false">
        <notes>
          <html xmlns="http://www.w3.org/1999/xhtml">
            <p>FORMULA: C4H6NO4</p>
            <p>BioCyc: META:L-ASPARTATE</p>
            <p>SEED Compound: cpd00041</p>
            <p>UniPathway Compound: UPC00049</p>
            <p>UM-BBD: c1574</p>
            <p>KEGG Compound: C00049;D00013</p>
            <p>BioPath Molecule: L-Aspartate</p>
            <p>MetaNetX (MNX) Chemical: MNXM42</p>
            <p>Reactome: 113553;29448</p>
            <p>Human Metabolome Database: HMDB00191</p>
          </html>
        </notes>
      </species>
      <species id="M_asp__L_p" name="L-Aspartate" compartment="C_p" hasOnlySubstanceUnits="true" boundaryCondition="false" constant="false">
        <notes>
          <html xmlns="http://www.w3.org/1999/xhtml">
            <p>FORMULA: C4H6NO4</p>
            <p>BioCyc: META:L-ASPARTATE</p>
            <p>SEED Compound: cpd00041</p>
            <p>UniPathway Compound: UPC00049</p>
            <p>UM-BBD: c1574</p>
            <p>KEGG Compound: C00049;D00013</p>
            <p>BioPath Molecule: L-Aspartate</p>
            <p>MetaNetX (MNX) Chemical: MNXM42</p>
            <p>Reactome: 113553;29448</p>
            <p>Human Metabolome Database: HMDB00191</p>
          </html>
        </notes>
      </species>
      <species id="M_phe__L_e" name="L-Phenylalanine" compartment="C_e" hasOnlySubstanceUnits="true" boundaryCondition="false" constant="false">
        <notes>
          <html xmlns="http://www.w3.org/1999/xhtml">
            <p>FORMULA: C9H11NO2</p>
            <p>BioCyc: META:PHE</p>
            <p>SEED Compound: cpd00066</p>
            <p>UniPathway Compound: UPC00079</p>
            <p>KEGG Compound: C00079;D00021</p>
            <p>BioPath Molecule: L-Phenylalanine</p>
            <p>MetaNetX (MNX) Chemical: MNXM97</p>
            <p>Reactome: 29502;351993;379701</p>
            <p>Human Metabolome Database: HMDB00159;HMDB00612</p>
          </html>
        </notes>
      </species>
      <species id="M_cbasp_c" name="N-Carbamoyl-L-aspartate" compartment="C_c" hasOnlySubstanceUnits="true" boundaryCondition="false" constant="false">
        <notes>
          <html xmlns="http://www.w3.org/1999/xhtml">
            <p>FORMULA: C5H7N2O5;C5H6N2O5</p>
            <p>BioCyc: META:CARBAMYUL-L-ASPARTATE</p>
            <p>SEED Compound: cpd00343</p>
            <p>UniPathway Compound: UPC00438</p>
            <p>KEGG Compound: C00438</p>
            <p>BioPath Molecule: N-Carbamoyl-L-aspartate</p>
            <p>MetaNetX (MNX) Chemical: MNXM465</p>
            <p>Reactome: 111628</p>
            <p>Human Metabolome Database: HMDB00828</p>
          </html>
        </notes>
      </species>
      <species id="M_cbp_c" name="Carbamoyl phosphate" compartment="C_c" hasOnlySubstanceUnits="true" boundaryCondition="false" constant="false">
        <notes>
          <html xmlns="http://www.w3.org/1999/xhtml">
            <p>FORMULA: CH2NO5P</p>
            <p>BioCyc: META:CARBAMOYL-P</p>
            <p>SEED Compound: cpd00146</p>
            <p>UniPathway Compound: UPC00169</p>
            <p>KEGG Compound: C00169</p>
            <p>BioPath Molecule: Carbamoylphosphate</p>
            <p>MetaNetX (MNX) Chemical: MNXM138</p>
            <p>Reactome: 111647;29676</p>
            <p>Human Metabolome Database: HMDB01096</p>
          </html>
        </notes>
      </species>
      <species id="M_k_c" name="Potassium" compartment="C_c" hasOnlySubstanceUnits="true" boundaryCondition="false" constant="false">
        <notes>
          <html xmlns="http://www.w3.org/1999/xhtml">
            <p>FORMULA: K</p>
            <p>BioCyc: META:K+</p>
            <p>SEED Compound: cpd00205</p>
            <p>KEGG Compound: C00238;D08403</p>
            <p>MetaNetX (MNX) Chemical: MNXM95</p>
            <p>Reactome: 29804;5626313;74126</p>
            <p>Human Metabolome Database: HMDB00586</p>
          </html>
        </notes>
      </species>
      <species id="M_k_e" name="Potassium" compartment="C_e" hasOnlySubstanceUnits="true" boundaryCondition="false" constant="false">
        <notes>
          <html xmlns="http://www.w3.org/1999/xhtml">
            <p>FORMULA: K</p>
            <p>BioCyc: META:K+</p>
            <p>SEED Compound: cpd00205</p>
            <p>KEGG Compound: C00238;D08403</p>
            <p>MetaNetX (MNX) Chemical: MNXM95</p>
            <p>Reactome: 29804;5626313;74126</p>
            <p>Human Metabolome Database: HMDB00586</p>
          </html>
        </notes>
      </species>
      <species id="M_iasp_c" name="Iminoaspartate" compartment="C_c" hasOnlySubstanceUnits="true" boundaryCondition="false" constant="false">
        <notes>
          <html xmlns="http://www.w3.org/1999/xhtml">
            <p>FORMULA: C4H3NO4</p>
            <p>BioCyc: META:IMINOASPARTATE</p>
            <p>Human Metabolome Database: HMDB01131</p>
            <p>SEED Compound: cpd03470</p>
            <p>UniPathway Compound: UPC05840</p>
            <p>KEGG Compound: C05840</p>
            <p>BioPath Molecule: Iminoaspartate</p>
            <p>MetaNetX (MNX) Chemical: MNXM599</p>
            <p>LipidMaps: LMFA01170110</p>
          </html>
        </notes>
      </species>
      <species id="M_q8_c" name="Ubiquinone-8" compartment="C_c" hasOnlySubstanceUnits="true" boundaryCondition="false" constant="false">
        <notes>
          <html xmlns="http://www.w3.org/1999/xhtml">
            <p>FORMULA: C49H74O4</p>
            <p>BioCyc: META:UBIQUINONE-8</p>
            <p>LipidMaps: LMPR02010005</p>
            <p>MetaNetX (MNX) Chemical: MNXM232</p>
            <p>KEGG Compound: C17569</p>
            <p>SEED Compound: cpd15560</p>
          </html>
        </notes>
      </species>
      <species id="M_q8h2_c" name="Ubiquinol-8" compartment="C_c" hasOnlySubstanceUnits="true" boundaryCondition="false" constant="false">
        <notes>
          <html xmlns="http://www.w3.org/1999/xhtml">
            <p>FORMULA: C49H76O4</p>
            <p>MetaNetX (MNX) Chemical: MNXM191</p>
            <p>Human Metabolome Database: HMDB01060</p>
            <p>SEED Compound: cpd15561</p>
            <p>BioCyc: META:CPD-9956</p>
          </html>
        </notes>
      </species>
      <species id="M_pro__L_e" name="L-Proline" compartment="C_e" hasOnlySubstanceUnits="true" boundaryCondition="false" constant="false">
        <notes>
          <html xmlns="http://www.w3.org/1999/xhtml">
            <p>FORMULA: C5H9NO2</p>
            <p>BioCyc: META:PRO</p>
            <p>SEED Compound: cpd00129</p>
            <p>UniPathway Compound: UPC00148</p>
            <p>KEGG Compound: C00148;D00035</p>
            <p>BioPath Molecule: L-Proline</p>
            <p>MetaNetX (MNX) Chemical: MNXM114</p>
            <p>Reactome: 113538;352033;379717</p>
            <p>Human Metabolome Database: HMDB00162</p>
          </html>
        </notes>
      </species>
      <species id="M_gthox_c" name="Oxidized glutathione" compartment="C_c" hasOnlySubstanceUnits="true" boundaryCondition="false" constant="false">
        <notes>
          <html xmlns="http://www.w3.org/1999/xhtml">
            <p>FORMULA: C20H30N6O12S2;C20H28N6O12S2</p>
            <p>BioCyc: META:OXIDIZED-GLUTATHIONE</p>
            <p>SEED Compound: cpd00111</p>
            <p>KEGG Compound: C00127;D00031</p>
            <p>BioPath Molecule: Glutathione_(oxidized)</p>
            <p>MetaNetX (MNX) Chemical: MNXM151</p>
            <p>Reactome: 111745;1655882;3341331</p>
            <p>Human Metabolome Database: HMDB03337</p>
          </html>
        </notes>
      </species>
      <species id="M_gthrd_c" name="Reduced glutathione" compartment="C_c" hasOnlySubstanceUnits="true" boundaryCondition="false" constant="false">
        <notes>
          <html xmlns="http://www.w3.org/1999/xhtml">
            <p>FORMULA: C10H15N3O6S;C10H16N3O6S</p>
            <p>Reactome: 1247892;158543;1655887;29450</p>
            <p>MetaNetX (MNX) Chemical: MNXM145523</p>
          </html>
        </notes>
      </species>
      <species id="M_athr__L_c" name="L-Allo-threonine" compartment="C_c" hasOnlySubstanceUnits="true" boundaryCondition="false" constant="false">
        <notes>
          <html xmlns="http://www.w3.org/1999/xhtml">
            <p>FORMULA: C4H9NO3</p>
            <p>BioCyc: META:L-ALLO-THREONINE</p>
            <p>MetaNetX (MNX) Chemical: MNXM2125</p>
            <p>UniPathway Compound: UPC05519</p>
            <p>KEGG Compound: C05519</p>
            <p>SEED Compound: cpd03282</p>
            <p>Human Metabolome Database: HMDB04041</p>
          </html>
        </notes>
      </species>
      <species id="M_btn_c" name="Biotin" compartment="C_c" hasOnlySubstanceUnits="true" boundaryCondition="false" constant="false">
        <notes>
          <html xmlns="http://www.w3.org/1999/xhtml">
            <p>FORMULA: C10H15N2O3S</p>
            <p>BioCyc: META:BIOTIN</p>
            <p>SEED Compound: cpd00104</p>
            <p>UniPathway Compound: UPC00120</p>
            <p>KEGG Compound: C00120;D00029</p>
            <p>MetaNetX (MNX) Chemical: MNXM304</p>
            <p>Reactome: 199207;199238;29582</p>
            <p>Human Metabolome Database: HMDB00030</p>
          </html>
        </notes>
      </species>
      <species id="M_bz_c" name="Benzoate" compartment="C_c" hasOnlySubstanceUnits="true" boundaryCondition="false" constant="false">
        <notes>
          <html xmlns="http://www.w3.org/1999/xhtml">
            <p>FORMULA: C7H5O2</p>
            <p>BioCyc: META:BENZOATE</p>
            <p>SEED Compound: cpd00153</p>
            <p>UniPathway Compound: UPC00180</p>
            <p>UM-BBD: c0121</p>
            <p>KEGG Compound: C00180;C00539;D00038</p>
            <p>MetaNetX (MNX) Chemical: MNXM217</p>
            <p>Human Metabolome Database: HMDB01870</p>
          </html>
        </notes>
      </species>
      <species id="M_ile__L_c" name="L-Isoleucine" compartment="C_c" hasOnlySubstanceUnits="true" boundaryCondition="false" constant="false">
        <notes>
          <html xmlns="http://www.w3.org/1999/xhtml">
            <p>FORMULA: C6H13NO2</p>
            <p>BioCyc: META:ILE</p>
            <p>Human Metabolome Database: HMDB00172</p>
            <p>SEED Compound: cpd00322</p>
            <p>UniPathway Compound: UPC00407</p>
            <p>KEGG Compound: C00407;D00065</p>
            <p>BioPath Molecule: L-Isoleucine</p>
            <p>MetaNetX (MNX) Chemical: MNXM231</p>
            <p>Reactome: 113537;30102</p>
            <p>LipidMaps: LMFA01100047</p>
          </html>
        </notes>
      </species>
      <species id="M_gdpmann_c" name="GDP-D-mannose" compartment="C_c" hasOnlySubstanceUnits="true" boundaryCondition="false" constant="false">
        <notes>
          <html xmlns="http://www.w3.org/1999/xhtml">
            <p>FORMULA: C16H23N5O16P2</p>
            <p>BioCyc: META:GDP-MANNOSE</p>
            <p>SEED Compound: cpd00083</p>
            <p>UniPathway Compound: UPC00096</p>
            <p>KEGG Compound: C00096;G10614</p>
            <p>MetaNetX (MNX) Chemical: MNXM82</p>
            <p>Reactome: 162860;744233</p>
            <p>Human Metabolome Database: HMDB01163</p>
          </html>
        </notes>
      </species>
      <species id="M_betald_c" name="Betaine aldehyde" compartment="C_c" hasOnlySubstanceUnits="true" boundaryCondition="false" constant="false">
        <notes>
          <html xmlns="http://www.w3.org/1999/xhtml">
            <p>FORMULA: C5H12NO</p>
            <p>BioCyc: META:BETAINE_ALDEHYDE</p>
            <p>SEED Compound: cpd00447</p>
            <p>UniPathway Compound: UPC00576</p>
            <p>KEGG Compound: C00576</p>
            <p>BioPath Molecule: Betaine_aldehyde</p>
            <p>MetaNetX (MNX) Chemical: MNXM457</p>
            <p>Human Metabolome Database: HMDB01252</p>
          </html>
        </notes>
      </species>
      <species id="M_glyb_c" name="Glycine betaine" compartment="C_c" hasOnlySubstanceUnits="true" boundaryCondition="false" constant="false">
        <notes>
          <html xmlns="http://www.w3.org/1999/xhtml">
            <p>FORMULA: C5H11NO2</p>
            <p>BioCyc: META:BETAINE</p>
            <p>SEED Compound: cpd00540</p>
            <p>UniPathway Compound: UPC00719</p>
            <p>KEGG Compound: C00719;D07523</p>
            <p>BioPath Molecule: Betaine</p>
            <p>MetaNetX (MNX) Chemical: MNXM289</p>
            <p>Reactome: 352015</p>
            <p>Human Metabolome Database: HMDB00043;HMDB59606</p>
          </html>
        </notes>
      </species>
      <species id="M_suc6p_c" name="Sucrose 6-phosphate" compartment="C_c" hasOnlySubstanceUnits="true" boundaryCondition="false" constant="false">
        <notes>
          <html xmlns="http://www.w3.org/1999/xhtml">
            <p>FORMULA: C12H21O14P</p>
            <p>BioCyc: META:CPD-15716;META:SUCROSE-6P</p>
            <p>SEED Compound: cpd01693</p>
            <p>UniPathway Compound: UPC02591</p>
            <p>KEGG Compound: C02591;C16688;G10508</p>
            <p>BioPath Molecule: Sucrose_6-phosphate</p>
            <p>MetaNetX (MNX) Chemical: MNXM1004</p>
          </html>
        </notes>
      </species>
      <species id="M_cellb_e" name="Cellobiose" compartment="C_e" hasOnlySubstanceUnits="true" boundaryCondition="false" constant="false">
        <notes>
          <html xmlns="http://www.w3.org/1999/xhtml">
            <p>FORMULA: C12H22O11</p>
            <p>BioCyc: META:CELLOBIOSE;META:CPD-15975</p>
            <p>SEED Compound: cpd00158;cpd03845</p>
            <p>KEGG Compound: C00185;C06422;G00289</p>
            <p>BioPath Molecule: Cellobiose</p>
            <p>MetaNetX (MNX) Chemical: MNXM776</p>
            <p>Human Metabolome Database: HMDB00055</p>
          </html>
        </notes>
      </species>
      <species id="M_meoh_e" name="Methanol" compartment="C_e" hasOnlySubstanceUnits="true" boundaryCondition="false" constant="false">
        <notes>
          <html xmlns="http://www.w3.org/1999/xhtml">
            <p>FORMULA: CH4O1;CH4O</p>
            <p>BioCyc: META:ALCOHOL-GROUP;META:METOH</p>
            <p>SEED Compound: cpd00116</p>
            <p>UniPathway Compound: UPC00132</p>
            <p>UM-BBD: c0132</p>
            <p>KEGG Compound: C00132;D02309</p>
            <p>BioPath Molecule: Methanol</p>
            <p>MetaNetX (MNX) Chemical: MNXM157</p>
            <p>Human Metabolome Database: HMDB01875</p>
          </html>
        </notes>
      </species>
      <species id="M_madg_e" name="Alpha Methyl D glucoside C7H14O6" compartment="C_e" hasOnlySubstanceUnits="true" boundaryCondition="false" constant="false">
        <notes>
          <html xmlns="http://www.w3.org/1999/xhtml">
            <p>FORMULA: C7H14O6</p>
          </html>
        </notes>
      </species>
      <species id="M_mbdg_e" name="Beta Methylglucoside C7H14O6" compartment="C_e" hasOnlySubstanceUnits="true" boundaryCondition="false" constant="false">
        <notes>
          <html xmlns="http://www.w3.org/1999/xhtml">
            <p>FORMULA: C7H14O6</p>
          </html>
        </notes>
      </species>
      <species id="M_dmgly_c" name="N,N-Dimethylglycine" compartment="C_c" hasOnlySubstanceUnits="true" boundaryCondition="false" constant="false">
        <notes>
          <html xmlns="http://www.w3.org/1999/xhtml">
            <p>FORMULA: C4H9NO2</p>
            <p>BioCyc: META:DIMETHYL-GLYCINE</p>
            <p>SEED Compound: cpd00756</p>
            <p>UniPathway Compound: UPC01026</p>
            <p>KEGG Compound: C01026</p>
            <p>BioPath Molecule: N,N-Dimethylglycine</p>
            <p>MetaNetX (MNX) Chemical: MNXM464</p>
            <p>Reactome: 1614585</p>
            <p>Human Metabolome Database: HMDB00092</p>
          </html>
        </notes>
      </species>
      <species id="M_udpglcur_c" name="UDP-D-glucuronate" compartment="C_c" hasOnlySubstanceUnits="true" boundaryCondition="false" constant="false">
        <notes>
          <html xmlns="http://www.w3.org/1999/xhtml">
            <p>FORMULA: C15H19N2O18P2</p>
            <p>BioCyc: META:UDP-GLUCURONATE</p>
            <p>SEED Compound: cpd00144</p>
            <p>UniPathway Compound: UPC00167</p>
            <p>KEGG Compound: C00167;G10612</p>
            <p>BioPath Molecule: UDP-D-Glucuronate</p>
            <p>MetaNetX (MNX) Chemical: MNXM87</p>
            <p>Reactome: 158601;174384;1889970</p>
            <p>Human Metabolome Database: HMDB00935;HMDB01384</p>
          </html>
        </notes>
      </species>
      <species id="M_e4p_c" name="D-Erythrose 4-phosphate" compartment="C_c" hasOnlySubstanceUnits="true" boundaryCondition="false" constant="false">
        <notes>
          <html xmlns="http://www.w3.org/1999/xhtml">
            <p>FORMULA: C4H7O7P</p>
            <p>BioCyc: META:ERYTHROSE-4P</p>
            <p>SEED Compound: cpd00236;cpd01994</p>
            <p>UniPathway Compound: UPC00279</p>
            <p>KEGG Compound: C00279;C03109</p>
            <p>BioPath Molecule: D-Erythrose_4-phosphate</p>
            <p>MetaNetX (MNX) Chemical: MNXM258</p>
            <p>Reactome: 29878</p>
            <p>Human Metabolome Database: HMDB01321</p>
          </html>
        </notes>
      </species>
      <species id="M_msh_c" name="Mycothiol (reduced)" compartment="C_c" hasOnlySubstanceUnits="true" boundaryCondition="false" constant="false">
        <notes>
          <html xmlns="http://www.w3.org/1999/xhtml">
            <p>FORMULA: C17H30N2O12S</p>
            <p>SEED Compound: cpd15996</p>
            <p>MetaNetX (MNX) Chemical: MNXM114216</p>
          </html>
        </notes>
      </species>
      <species id="M_cu2_c" name="Cu2+" compartment="C_c" hasOnlySubstanceUnits="true" boundaryCondition="false" constant="false">
        <notes>
          <html xmlns="http://www.w3.org/1999/xhtml">
            <p>FORMULA: Cu</p>
            <p>BioCyc: META:CU+2</p>
            <p>SEED Compound: cpd00058</p>
            <p>KEGG Compound: C00070</p>
            <p>MetaNetX (MNX) Chemical: MNXM632</p>
            <p>Reactome: 209799;437295;936901</p>
            <p>Human Metabolome Database: HMDB00657</p>
          </html>
        </notes>
      </species>
      <species id="M_moco_c" name="Molybdenum cofactor" compartment="C_c" hasOnlySubstanceUnits="true" boundaryCondition="false" constant="false">
        <notes>
          <html xmlns="http://www.w3.org/1999/xhtml">
            <p>FORMULA: C10H10N5O8PS2Mo</p>
            <p>MetaNetX (MNX) Chemical: MNXM147153</p>
          </html>
        </notes>
      </species>
      <species id="M_mptamp_c" name="Adenylated molybdopterin" compartment="C_c" hasOnlySubstanceUnits="true" boundaryCondition="false" constant="false">
        <notes>
          <html xmlns="http://www.w3.org/1999/xhtml">
            <p>FORMULA: C20H22N10O12P2S2Cu</p>
            <p>KEGG Compound: C19848</p>
            <p>BioCyc: META:CPD-8122</p>
            <p>Human Metabolome Database: HMDB12262;HMDB59628</p>
            <p>MetaNetX (MNX) Chemical: MNXM3054</p>
          </html>
        </notes>
      </species>
      <species id="M_sbzcoa_c" name="O-Succinylbenzoyl-CoA" compartment="C_c" hasOnlySubstanceUnits="true" boundaryCondition="false" constant="false">
        <notes>
          <html xmlns="http://www.w3.org/1999/xhtml">
            <p>FORMULA: C32H39N7O20P3S</p>
            <p>BioCyc: META:CPD-6972</p>
            <p>SEED Compound: cpd02021</p>
            <p>UniPathway Compound: UPC03160</p>
            <p>KEGG Compound: C03160</p>
            <p>MetaNetX (MNX) Chemical: MNXM1132</p>
          </html>
        </notes>
      </species>
      <species id="M_dtbt_c" name="Dethiobiotin" compartment="C_c" hasOnlySubstanceUnits="true" boundaryCondition="false" constant="false">
        <notes>
          <html xmlns="http://www.w3.org/1999/xhtml">
            <p>FORMULA: C10H17N2O3</p>
            <p>BioCyc: META:DETHIOBIOTIN</p>
            <p>MetaNetX (MNX) Chemical: MNXM1020</p>
            <p>UniPathway Compound: UPC01909</p>
            <p>KEGG Compound: C01909</p>
            <p>SEED Compound: cpd01311</p>
            <p>Human Metabolome Database: HMDB03581</p>
          </html>
        </notes>
      </species>
      <species id="M_s_c" name="Sulfur" compartment="C_c" hasOnlySubstanceUnits="true" boundaryCondition="false" constant="false">
        <notes>
          <html xmlns="http://www.w3.org/1999/xhtml">
            <p>FORMULA: S</p>
            <p>BioCyc: META:Elemental-Sulfur</p>
            <p>SEED Compound: cpd00074</p>
            <p>UniPathway Compound: UPC00087</p>
            <p>KEGG Compound: C00087;D00024</p>
            <p>MetaNetX (MNX) Chemical: MNXM89</p>
          </html>
        </notes>
      </species>
      <species id="M_2fe1s_c" name="[2Fe-1S] desulfurated iron-sulfur cluster" compartment="C_c" hasOnlySubstanceUnits="true" boundaryCondition="false" constant="false">
        <notes>
          <html xmlns="http://www.w3.org/1999/xhtml">
            <p>FORMULA: SFe2</p>
            <p>MetaNetX (MNX) Chemical: MNXM147395</p>
          </html>
        </notes>
      </species>
      <species id="M_2fe2s_c" name="[2Fe-2S] iron-sulfur cluster" compartment="C_c" hasOnlySubstanceUnits="true" boundaryCondition="false" constant="false">
        <notes>
          <html xmlns="http://www.w3.org/1999/xhtml">
            <p>FORMULA: S2Fe2</p>
            <p>MetaNetX (MNX) Chemical: MNXM146115</p>
          </html>
        </notes>
      </species>
      <species id="M_catechol_c" name="Catechol" compartment="C_c" hasOnlySubstanceUnits="true" boundaryCondition="false" constant="false">
        <notes>
          <html xmlns="http://www.w3.org/1999/xhtml">
            <p>FORMULA: C6H6O2</p>
            <p>BioCyc: META:CATECHOL;META:Catechols</p>
            <p>SEED Compound: cpd00077;cpd01232</p>
            <p>UniPathway Compound: UPC00090</p>
            <p>UM-BBD: c0097</p>
            <p>KEGG Compound: C00090;C01785;C15571</p>
            <p>BioPath Molecule: Pyrocatechol</p>
            <p>MetaNetX (MNX) Chemical: MNXM181</p>
            <p>Human Metabolome Database: HMDB00957</p>
          </html>
        </notes>
      </species>
      <species id="M_bz_e" name="Benzoate" compartment="C_e" hasOnlySubstanceUnits="true" boundaryCondition="false" constant="false">
        <notes>
          <html xmlns="http://www.w3.org/1999/xhtml">
            <p>FORMULA: C7H5O2</p>
            <p>BioCyc: META:BENZOATE</p>
            <p>SEED Compound: cpd00153</p>
            <p>UniPathway Compound: UPC00180</p>
            <p>UM-BBD: c0121</p>
            <p>KEGG Compound: C00180;C00539;D00038</p>
            <p>MetaNetX (MNX) Chemical: MNXM217</p>
            <p>Human Metabolome Database: HMDB01870</p>
          </html>
        </notes>
      </species>
      <species id="M_3hdcoa_c" name="(S)-3-Hydroxydecanoyl-CoA" compartment="C_c" hasOnlySubstanceUnits="true" boundaryCondition="false" constant="false">
        <notes>
          <html xmlns="http://www.w3.org/1999/xhtml">
            <p>FORMULA: C31H50N7O18P3S</p>
            <p>BioCyc: META:CPD0-2244</p>
            <p>Human Metabolome Database: HMDB03938</p>
            <p>SEED Compound: cpd03118</p>
            <p>KEGG Compound: C05264</p>
            <p>BioPath Molecule: (S)-Hydroxydecanoyl-CoA</p>
            <p>MetaNetX (MNX) Chemical: MNXM674</p>
            <p>Reactome: 77341</p>
            <p>LipidMaps: LMFA07050014;LMFA07050154</p>
          </html>
        </notes>
      </species>
      <species id="M_3hddcoa_c" name="(S)-3-Hydroxydodecanoyl-CoA" compartment="C_c" hasOnlySubstanceUnits="true" boundaryCondition="false" constant="false">
        <notes>
          <html xmlns="http://www.w3.org/1999/xhtml">
            <p>FORMULA: C33H54N7O18P3S</p>
            <p>BioCyc: META:CPD0-2107</p>
            <p>Human Metabolome Database: HMDB03936</p>
            <p>SEED Compound: cpd03116</p>
            <p>KEGG Compound: C05262</p>
            <p>BioPath Molecule: (S)-3-Hydroxydodecanoyl-CoA</p>
            <p>MetaNetX (MNX) Chemical: MNXM733</p>
            <p>Reactome: 77252</p>
            <p>LipidMaps: LMFA07050012;LMFA07050158</p>
          </html>
        </notes>
      </species>
      <species id="M_3htdcoa_c" name="(S)-3-Hydroxytetradecanoyl-CoA" compartment="C_c" hasOnlySubstanceUnits="true" boundaryCondition="false" constant="false">
        <notes>
          <html xmlns="http://www.w3.org/1999/xhtml">
            <p>FORMULA: C35H58N7O18P3S</p>
            <p>BioCyc: META:CPD0-2171</p>
            <p>Human Metabolome Database: HMDB03934</p>
            <p>SEED Compound: cpd03115</p>
            <p>KEGG Compound: C05260</p>
            <p>BioPath Molecule: (S)-3-Hydroxytetradecanoyl-CoA</p>
            <p>MetaNetX (MNX) Chemical: MNXM767</p>
            <p>Reactome: 77276</p>
            <p>LipidMaps: LMFA07050033;LMFA07050257</p>
          </html>
        </notes>
      </species>
      <species id="M_ivcoa_c" name="Isovaleryl-CoA" compartment="C_c" hasOnlySubstanceUnits="true" boundaryCondition="false" constant="false">
        <notes>
          <html xmlns="http://www.w3.org/1999/xhtml">
            <p>FORMULA: C26H40N7O17P3S</p>
            <p>BioCyc: META:ISOVALERYL-COA</p>
            <p>Human Metabolome Database: HMDB01113</p>
            <p>SEED Compound: cpd01882</p>
            <p>UniPathway Compound: UPC02939</p>
            <p>UM-BBD: c0914</p>
            <p>KEGG Compound: C02939</p>
            <p>BioPath Molecule: 3-Methylbutanoyl-CoA</p>
            <p>MetaNetX (MNX) Chemical: MNXM471</p>
            <p>Reactome: 70715</p>
            <p>LipidMaps: LMFA07050336</p>
          </html>
        </notes>
      </species>
      <species id="M_ca2_c" name="Calcium" compartment="C_c" hasOnlySubstanceUnits="true" boundaryCondition="false" constant="false">
        <notes>
          <html xmlns="http://www.w3.org/1999/xhtml">
            <p>FORMULA: Ca</p>
            <p>BioCyc: META:CA+2</p>
            <p>SEED Compound: cpd00063</p>
            <p>KEGG Compound: C00076</p>
            <p>BioPath Molecule: Ca2+</p>
            <p>MetaNetX (MNX) Chemical: MNXM128</p>
            <p>Reactome: 111875;74016;74112</p>
            <p>Human Metabolome Database: HMDB00464</p>
          </html>
        </notes>
      </species>
      <species id="M_ca2_e" name="Calcium" compartment="C_e" hasOnlySubstanceUnits="true" boundaryCondition="false" constant="false">
        <notes>
          <html xmlns="http://www.w3.org/1999/xhtml">
            <p>FORMULA: Ca</p>
            <p>BioCyc: META:CA+2</p>
            <p>SEED Compound: cpd00063</p>
            <p>KEGG Compound: C00076</p>
            <p>BioPath Molecule: Ca2+</p>
            <p>MetaNetX (MNX) Chemical: MNXM128</p>
            <p>Reactome: 111875;74016;74112</p>
            <p>Human Metabolome Database: HMDB00464</p>
          </html>
        </notes>
      </species>
      <species id="M_ca2_p" name="Calcium" compartment="C_p" hasOnlySubstanceUnits="true" boundaryCondition="false" constant="false">
        <notes>
          <html xmlns="http://www.w3.org/1999/xhtml">
            <p>FORMULA: Ca</p>
            <p>BioCyc: META:CA+2</p>
            <p>SEED Compound: cpd00063</p>
            <p>KEGG Compound: C00076</p>
            <p>BioPath Molecule: Ca2+</p>
            <p>MetaNetX (MNX) Chemical: MNXM128</p>
            <p>Reactome: 111875;74016;74112</p>
            <p>Human Metabolome Database: HMDB00464</p>
          </html>
        </notes>
      </species>
      <species id="M_lys__L_p" name="L-Lysine" compartment="C_p" hasOnlySubstanceUnits="true" boundaryCondition="false" constant="false">
        <notes>
          <html xmlns="http://www.w3.org/1999/xhtml">
            <p>FORMULA: C6H15N2O2</p>
            <p>BioCyc: META:LYS</p>
            <p>SEED Compound: cpd00039</p>
            <p>UniPathway Compound: UPC00047</p>
            <p>KEGG Compound: C00047;D02304</p>
            <p>BioPath Molecule: L-Lysine</p>
            <p>MetaNetX (MNX) Chemical: MNXM78</p>
            <p>Reactome: 29444;351979;351991</p>
            <p>Human Metabolome Database: HMDB00182</p>
          </html>
        </notes>
      </species>
      <species id="M_2hmcnsad_c" name="2-Hydroxymuconate semialdehyde" compartment="C_c" hasOnlySubstanceUnits="true" boundaryCondition="false" constant="false">
        <notes>
          <html xmlns="http://www.w3.org/1999/xhtml">
            <p>FORMULA: C6H6O4</p>
            <p>BioCyc: META:CPD-14965;META:HYDROXYMUCONATE-SALD</p>
            <p>SEED Compound: cpd00518</p>
            <p>KEGG Compound: C00682</p>
            <p>BioPath Molecule: 2-Hydroxymuconate_semialdehyde</p>
            <p>MetaNetX (MNX) Chemical: MNXM1102</p>
            <p>LipidMaps: LMFA01030926;LMFA01030970</p>
          </html>
        </notes>
      </species>
      <species id="M_catechol_p" name="Catechol" compartment="C_p" hasOnlySubstanceUnits="true" boundaryCondition="false" constant="false">
        <notes>
          <html xmlns="http://www.w3.org/1999/xhtml">
            <p>FORMULA: C6H6O2</p>
            <p>BioCyc: META:CATECHOL;META:Catechols</p>
            <p>SEED Compound: cpd00077;cpd01232</p>
            <p>UniPathway Compound: UPC00090</p>
            <p>UM-BBD: c0097</p>
            <p>KEGG Compound: C00090;C01785;C15571</p>
            <p>BioPath Molecule: Pyrocatechol</p>
            <p>MetaNetX (MNX) Chemical: MNXM181</p>
            <p>Human Metabolome Database: HMDB00957</p>
          </html>
        </notes>
      </species>
      <species id="M_catechol_e" name="Catechol" compartment="C_e" hasOnlySubstanceUnits="true" boundaryCondition="false" constant="false">
        <notes>
          <html xmlns="http://www.w3.org/1999/xhtml">
            <p>FORMULA: C6H6O2</p>
            <p>BioCyc: META:CATECHOL;META:Catechols</p>
            <p>SEED Compound: cpd00077;cpd01232</p>
            <p>UniPathway Compound: UPC00090</p>
            <p>UM-BBD: c0097</p>
            <p>KEGG Compound: C00090;C01785;C15571</p>
            <p>BioPath Molecule: Pyrocatechol</p>
            <p>MetaNetX (MNX) Chemical: MNXM181</p>
            <p>Human Metabolome Database: HMDB00957</p>
          </html>
        </notes>
      </species>
      <species id="M_cd2_c" name="Cadmium" compartment="C_c" hasOnlySubstanceUnits="true" boundaryCondition="false" constant="false">
        <notes>
          <html xmlns="http://www.w3.org/1999/xhtml">
            <p>FORMULA: Cd</p>
            <p>BioCyc: META:CD+2</p>
            <p>Human Metabolome Database: HMDB03638</p>
            <p>MetaNetX (MNX) Chemical: MNXM4505</p>
            <p>KEGG Compound: C01413</p>
            <p>SEED Compound: cpd01012</p>
          </html>
        </notes>
      </species>
      <species id="M_cd2_e" name="Cadmium" compartment="C_e" hasOnlySubstanceUnits="true" boundaryCondition="false" constant="false">
        <notes>
          <html xmlns="http://www.w3.org/1999/xhtml">
            <p>FORMULA: Cd</p>
            <p>BioCyc: META:CD+2</p>
            <p>Human Metabolome Database: HMDB03638</p>
            <p>MetaNetX (MNX) Chemical: MNXM4505</p>
            <p>KEGG Compound: C01413</p>
            <p>SEED Compound: cpd01012</p>
          </html>
        </notes>
      </species>
      <species id="M_cd2_p" name="Cadmium" compartment="C_p" hasOnlySubstanceUnits="true" boundaryCondition="false" constant="false">
        <notes>
          <html xmlns="http://www.w3.org/1999/xhtml">
            <p>FORMULA: Cd</p>
            <p>BioCyc: META:CD+2</p>
            <p>Human Metabolome Database: HMDB03638</p>
            <p>MetaNetX (MNX) Chemical: MNXM4505</p>
            <p>KEGG Compound: C01413</p>
            <p>SEED Compound: cpd01012</p>
          </html>
        </notes>
      </species>
      <species id="M_k_p" name="Potassium" compartment="C_p" hasOnlySubstanceUnits="true" boundaryCondition="false" constant="false">
        <notes>
          <html xmlns="http://www.w3.org/1999/xhtml">
            <p>FORMULA: K</p>
            <p>BioCyc: META:K+</p>
            <p>SEED Compound: cpd00205</p>
            <p>KEGG Compound: C00238;D08403</p>
            <p>MetaNetX (MNX) Chemical: MNXM95</p>
            <p>Reactome: 29804;5626313;74126</p>
            <p>Human Metabolome Database: HMDB00586</p>
          </html>
        </notes>
      </species>
      <species id="M_cdpdddecg_c" name="CDP-1,2-didodecanoylglycerol" compartment="C_c" hasOnlySubstanceUnits="true" boundaryCondition="false" constant="false">
        <notes>
          <html xmlns="http://www.w3.org/1999/xhtml">
            <p>FORMULA: C36H63N3O15P2</p>
            <p>SEED Compound: cpd15417</p>
            <p>MetaNetX (MNX) Chemical: MNXM4507</p>
          </html>
        </notes>
      </species>
      <species id="M_cdpdtdecg_c" name="CDP-1,2-ditetradecanoylglycerol" compartment="C_c" hasOnlySubstanceUnits="true" boundaryCondition="false" constant="false">
        <notes>
          <html xmlns="http://www.w3.org/1999/xhtml">
            <p>FORMULA: C40H71N3O15P2</p>
            <p>SEED Compound: cpd15423</p>
            <p>MetaNetX (MNX) Chemical: MNXM4512</p>
          </html>
        </notes>
      </species>
      <species id="M_cdpdtdec7eg_c" name="CDP-1,2-ditetradec-7-enoylglycerol" compartment="C_c" hasOnlySubstanceUnits="true" boundaryCondition="false" constant="false">
        <notes>
          <html xmlns="http://www.w3.org/1999/xhtml">
            <p>FORMULA: C40H67N3O15P2</p>
            <p>SEED Compound: cpd15422</p>
            <p>MetaNetX (MNX) Chemical: MNXM4511</p>
          </html>
        </notes>
      </species>
      <species id="M_cdpdhdecg_c" name="CDP-1,2-dihexadecanoylglycerol" compartment="C_c" hasOnlySubstanceUnits="true" boundaryCondition="false" constant="false">
        <notes>
          <html xmlns="http://www.w3.org/1999/xhtml">
            <p>FORMULA: C44H79N3O15P2</p>
            <p>SEED Compound: cpd15419</p>
            <p>MetaNetX (MNX) Chemical: MNXM3232</p>
          </html>
        </notes>
      </species>
      <species id="M_cdpdhdec9eg_c" name="CDP-1,2-dihexadec-9-enoylglycerol" compartment="C_c" hasOnlySubstanceUnits="true" boundaryCondition="false" constant="false">
        <notes>
          <html xmlns="http://www.w3.org/1999/xhtml">
            <p>FORMULA: C44H75N3O15P2</p>
            <p>SEED Compound: cpd15418</p>
            <p>MetaNetX (MNX) Chemical: MNXM4508</p>
          </html>
        </notes>
      </species>
      <species id="M_cdpdodecg_c" name="CDP-1,2-dioctadecanoylglycerol" compartment="C_c" hasOnlySubstanceUnits="true" boundaryCondition="false" constant="false">
        <notes>
          <html xmlns="http://www.w3.org/1999/xhtml">
            <p>FORMULA: C48H87N3O15P2</p>
            <p>MetaNetX (MNX) Chemical: MNXM45856</p>
            <p>SEED Compound: cpd15421</p>
            <p>BioCyc: META:CPD-12814</p>
          </html>
        </notes>
      </species>
      <species id="M_cdpdodec11eg_c" name="CDP-1,2-dioctadec-11-enoylglycerol" compartment="C_c" hasOnlySubstanceUnits="true" boundaryCondition="false" constant="false">
        <notes>
          <html xmlns="http://www.w3.org/1999/xhtml">
            <p>FORMULA: C48H83N3O15P2</p>
            <p>SEED Compound: cpd15420</p>
            <p>MetaNetX (MNX) Chemical: MNXM4509</p>
          </html>
        </notes>
      </species>
      <species id="M_cdpdag_EC_c" name="CDPdiacylglycerol (E coli)" compartment="C_c" hasOnlySubstanceUnits="true" boundaryCondition="false" constant="false">
        <notes>
          <html xmlns="http://www.w3.org/1999/xhtml">
            <p>FORMULA: C2286H3998N150O750P100</p>
            <p>SEED Compound: cpd16066</p>
            <p>MetaNetX (MNX) Chemical: MNXM45899</p>
          </html>
        </notes>
      </species>
      <species id="M_pa_EC_c" name="Phosphatidate  (E.coli)" compartment="C_c" hasOnlySubstanceUnits="true" boundaryCondition="false" constant="false">
        <notes>
          <html xmlns="http://www.w3.org/1999/xhtml">
            <p>FORMULA: C1836H3398O400P50</p>
            <p>MetaNetX (MNX) Chemical: MNXM91009</p>
          </html>
        </notes>
      </species>
      <species id="M_cdp4dh6doglc_c" name="CDP-4-dehydro-6-deoxy-D-glucose" compartment="C_c" hasOnlySubstanceUnits="true" boundaryCondition="false" constant="false">
        <notes>
          <html xmlns="http://www.w3.org/1999/xhtml">
            <p>FORMULA: C15H21N3O15P2</p>
            <p>BioCyc: META:CPD-658</p>
            <p>SEED Compound: cpd00897</p>
            <p>UniPathway Compound: UPC01219</p>
            <p>KEGG Compound: C01219</p>
            <p>MetaNetX (MNX) Chemical: MNXM1370</p>
          </html>
        </notes>
      </species>
      <species id="M_cdp4dh36ddglc_c" name="CDP-4-dehydro-3-6-dideoxy-D-glucose" compartment="C_c" hasOnlySubstanceUnits="true" boundaryCondition="false" constant="false">
        <notes>
          <html xmlns="http://www.w3.org/1999/xhtml">
            <p>FORMULA: C15H21N3O14P2</p>
            <p>MetaNetX (MNX) Chemical: MNXM148139</p>
          </html>
        </notes>
      </species>
      <species id="M_cdpabeq_c" name="CDP-abequose" compartment="C_c" hasOnlySubstanceUnits="true" boundaryCondition="false" constant="false">
        <notes>
          <html xmlns="http://www.w3.org/1999/xhtml">
            <p>FORMULA: C15H23N3O14P2</p>
            <p>KEGG Compound: C01788</p>
            <p>MetaNetX (MNX) Chemical: MNXM4515</p>
            <p>SEED Compound: cpd01233</p>
            <p>BioCyc: META:CDP-ABEQUOSE</p>
          </html>
        </notes>
      </species>
      <species id="M_cdpglc_c" name="CDP-glucose" compartment="C_c" hasOnlySubstanceUnits="true" boundaryCondition="false" constant="false">
        <notes>
          <html xmlns="http://www.w3.org/1999/xhtml">
            <p>FORMULA: C15H23N3O16P2</p>
            <p>BioCyc: META:CDP-D-GLUCOSE</p>
            <p>MetaNetX (MNX) Chemical: MNXM1729</p>
            <p>UniPathway Compound: UPC00501</p>
            <p>KEGG Compound: C00501</p>
            <p>SEED Compound: cpd00390</p>
            <p>Human Metabolome Database: HMDB03369</p>
          </html>
        </notes>
      </species>
      <species id="M_2p4c2me_c" name="2-phospho-4-(cytidine 5&apos;-diphospho)-2-C-methyl-D-erythritol" compartment="C_c" hasOnlySubstanceUnits="true" boundaryCondition="false" constant="false">
        <notes>
          <html xmlns="http://www.w3.org/1999/xhtml">
            <p>FORMULA: C14H22N3O17P3</p>
            <p>BioCyc: META:2-PHOSPHO-4-CYTIDINE-5-DIPHOSPHO-2-C-MET</p>
            <p>SEED Compound: cpd08288</p>
            <p>UniPathway Compound: UPC11436</p>
            <p>KEGG Compound: C11436</p>
            <p>MetaNetX (MNX) Chemical: MNXM1641</p>
          </html>
        </notes>
      </species>
      <species id="M_4c2me_c" name="4-(cytidine 5&apos;-diphospho)-2-C-methyl-D-erythritol" compartment="C_c" hasOnlySubstanceUnits="true" boundaryCondition="false" constant="false">
        <notes>
          <html xmlns="http://www.w3.org/1999/xhtml">
            <p>FORMULA: C14H23N3O14P2</p>
            <p>BioCyc: META:4-CYTIDINE-5-DIPHOSPHO-2-C</p>
            <p>SEED Compound: cpd08287</p>
            <p>UniPathway Compound: UPC11435</p>
            <p>KEGG Compound: C11435</p>
            <p>MetaNetX (MNX) Chemical: MNXM1642</p>
          </html>
        </notes>
      </species>
      <species id="M_cdp_c" name="CDP" compartment="C_c" hasOnlySubstanceUnits="true" boundaryCondition="false" constant="false">
        <notes>
          <html xmlns="http://www.w3.org/1999/xhtml">
            <p>FORMULA: C9H12N3O11P2</p>
            <p>BioCyc: META:CDP;META:CDP-GROUP</p>
            <p>SEED Compound: cpd00096</p>
            <p>UniPathway Compound: UPC00112</p>
            <p>KEGG Compound: C00112</p>
            <p>BioPath Molecule: Cytidine-5-prime-diphosphate</p>
            <p>MetaNetX (MNX) Chemical: MNXM220</p>
            <p>Reactome: 110094;111809</p>
            <p>Human Metabolome Database: HMDB01546</p>
          </html>
        </notes>
      </species>
      <species id="M_pep_p" name="Phosphoenolpyruvate" compartment="C_p" hasOnlySubstanceUnits="true" boundaryCondition="false" constant="false">
        <notes>
          <html xmlns="http://www.w3.org/1999/xhtml">
            <p>FORMULA: C3H2O6P</p>
            <p>BioCyc: META:PHOSPHO-ENOL-PYRUVATE</p>
            <p>SEED Compound: cpd00061</p>
            <p>UniPathway Compound: UPC00074</p>
            <p>KEGG Compound: C00074</p>
            <p>BioPath Molecule: Phosphoenolpyruvate</p>
            <p>MetaNetX (MNX) Chemical: MNXM73</p>
            <p>Reactome: 29492;372364</p>
            <p>Human Metabolome Database: HMDB00263</p>
          </html>
        </notes>
      </species>
      <species id="M_cgly_p" name="Cys-Gly" compartment="C_p" hasOnlySubstanceUnits="true" boundaryCondition="false" constant="false">
        <notes>
          <html xmlns="http://www.w3.org/1999/xhtml">
            <p>FORMULA: C5H10N2O3S</p>
            <p>BioCyc: META:CYS-GLY</p>
            <p>SEED Compound: cpd01017</p>
            <p>KEGG Compound: C01419</p>
            <p>BioPath Molecule: L-Cysteinylglycine</p>
            <p>MetaNetX (MNX) Chemical: MNXM683</p>
            <p>Reactome: 1247904</p>
            <p>Human Metabolome Database: HMDB00078;HMDB28775</p>
          </html>
        </notes>
      </species>
      <species id="M_chol_c" name="Choline" compartment="C_c" hasOnlySubstanceUnits="true" boundaryCondition="false" constant="false">
        <notes>
          <html xmlns="http://www.w3.org/1999/xhtml">
            <p>FORMULA: C5H14NO</p>
            <p>BioCyc: META:CHOLINE</p>
            <p>SEED Compound: cpd00098</p>
            <p>UniPathway Compound: UPC00114</p>
            <p>KEGG Compound: C00114;D07690;D10498</p>
            <p>BioPath Molecule: Choline</p>
            <p>MetaNetX (MNX) Chemical: MNXM90</p>
            <p>Reactome: 2263486;264618;264638</p>
            <p>Human Metabolome Database: HMDB00097</p>
          </html>
        </notes>
      </species>
      <species id="M_chol_p" name="Choline" compartment="C_p" hasOnlySubstanceUnits="true" boundaryCondition="false" constant="false">
        <notes>
          <html xmlns="http://www.w3.org/1999/xhtml">
            <p>FORMULA: C5H14NO</p>
            <p>BioCyc: META:CHOLINE</p>
            <p>SEED Compound: cpd00098</p>
            <p>UniPathway Compound: UPC00114</p>
            <p>KEGG Compound: C00114;D07690;D10498</p>
            <p>BioPath Molecule: Choline</p>
            <p>MetaNetX (MNX) Chemical: MNXM90</p>
            <p>Reactome: 2263486;264618;264638</p>
            <p>Human Metabolome Database: HMDB00097</p>
          </html>
        </notes>
      </species>
      <species id="M_chols_c" name="Choline sulfate" compartment="C_c" hasOnlySubstanceUnits="true" boundaryCondition="false" constant="false">
        <notes>
          <html xmlns="http://www.w3.org/1999/xhtml">
            <p>FORMULA: C5H13NO4S</p>
            <p>BioCyc: META:CPD-543</p>
            <p>SEED Compound: cpd00681</p>
            <p>UniPathway Compound: UPC00919</p>
            <p>KEGG Compound: C00919</p>
            <p>MetaNetX (MNX) Chemical: MNXM1547</p>
          </html>
        </notes>
      </species>
      <species id="M_chols_e" name="Choline sulfate" compartment="C_e" hasOnlySubstanceUnits="true" boundaryCondition="false" constant="false">
        <notes>
          <html xmlns="http://www.w3.org/1999/xhtml">
            <p>FORMULA: C5H13NO4S</p>
            <p>BioCyc: META:CPD-543</p>
            <p>SEED Compound: cpd00681</p>
            <p>UniPathway Compound: UPC00919</p>
            <p>KEGG Compound: C00919</p>
            <p>MetaNetX (MNX) Chemical: MNXM1547</p>
          </html>
        </notes>
      </species>
      <species id="M_cit_e" name="Citrate" compartment="C_e" hasOnlySubstanceUnits="true" boundaryCondition="false" constant="false">
        <notes>
          <html xmlns="http://www.w3.org/1999/xhtml">
            <p>FORMULA: C6H5O7</p>
            <p>BioCyc: META:CIT</p>
            <p>SEED Compound: cpd00137</p>
            <p>UniPathway Compound: UPC00158</p>
            <p>KEGG Compound: C00158;D00037</p>
            <p>BioPath Molecule: Citrate</p>
            <p>MetaNetX (MNX) Chemical: MNXM131</p>
            <p>Reactome: 29654;433138</p>
            <p>Human Metabolome Database: HMDB00094</p>
          </html>
        </notes>
      </species>
      <species id="M_citr__L_e" name="L-Citrulline" compartment="C_e" hasOnlySubstanceUnits="true" boundaryCondition="false" constant="false">
        <notes>
          <html xmlns="http://www.w3.org/1999/xhtml">
            <p>FORMULA: C6H13N3O3;C6H14N3O3</p>
            <p>BioCyc: META:L-CITRULLINE</p>
            <p>SEED Compound: cpd00274</p>
            <p>UniPathway Compound: UPC00327</p>
            <p>KEGG Compound: C00327;D07706</p>
            <p>BioPath Molecule: L-Citrulline</p>
            <p>MetaNetX (MNX) Chemical: MNXM211</p>
            <p>Reactome: 113567;29968</p>
            <p>Human Metabolome Database: HMDB00904</p>
          </html>
        </notes>
      </species>
      <species id="M_mg2_c" name="Magnesium" compartment="C_c" hasOnlySubstanceUnits="true" boundaryCondition="false" constant="false">
        <notes>
          <html xmlns="http://www.w3.org/1999/xhtml">
            <p>FORMULA: Mg</p>
            <p>BioCyc: META:MG+2</p>
            <p>SEED Compound: cpd00254</p>
            <p>KEGG Compound: C00305</p>
            <p>BioPath Molecule: Mg2+</p>
            <p>MetaNetX (MNX) Chemical: MNXM653</p>
            <p>Reactome: 109496;114632;29926;5336432</p>
            <p>Human Metabolome Database: HMDB00547</p>
          </html>
        </notes>
      </species>
      <species id="M_mg2_e" name="Magnesium" compartment="C_e" hasOnlySubstanceUnits="true" boundaryCondition="false" constant="false">
        <notes>
          <html xmlns="http://www.w3.org/1999/xhtml">
            <p>FORMULA: Mg</p>
            <p>BioCyc: META:MG+2</p>
            <p>SEED Compound: cpd00254</p>
            <p>KEGG Compound: C00305</p>
            <p>BioPath Molecule: Mg2+</p>
            <p>MetaNetX (MNX) Chemical: MNXM653</p>
            <p>Reactome: 109496;114632;29926;5336432</p>
            <p>Human Metabolome Database: HMDB00547</p>
          </html>
        </notes>
      </species>
      <species id="M_mn2_c" name="Mn2+" compartment="C_c" hasOnlySubstanceUnits="true" boundaryCondition="false" constant="false">
        <notes>
          <html xmlns="http://www.w3.org/1999/xhtml">
            <p>FORMULA: Mn</p>
            <p>BioCyc: META:MN+2</p>
            <p>Human Metabolome Database: HMDB01333</p>
            <p>MetaNetX (MNX) Chemical: MNXM2255</p>
            <p>KEGG Compound: C00034;C19610</p>
            <p>SEED Compound: cpd00030</p>
          </html>
        </notes>
      </species>
      <species id="M_mn2_e" name="Mn2+" compartment="C_e" hasOnlySubstanceUnits="true" boundaryCondition="false" constant="false">
        <notes>
          <html xmlns="http://www.w3.org/1999/xhtml">
            <p>FORMULA: Mn</p>
            <p>BioCyc: META:MN+2</p>
            <p>Human Metabolome Database: HMDB01333</p>
            <p>MetaNetX (MNX) Chemical: MNXM2255</p>
            <p>KEGG Compound: C00034;C19610</p>
            <p>SEED Compound: cpd00030</p>
          </html>
        </notes>
      </species>
      <species id="M_ni2_c" name="Nickel" compartment="C_c" hasOnlySubstanceUnits="true" boundaryCondition="false" constant="false">
        <notes>
          <html xmlns="http://www.w3.org/1999/xhtml">
            <p>FORMULA: Ni</p>
            <p>BioCyc: META:NI+2</p>
            <p>MetaNetX (MNX) Chemical: MNXM3673</p>
            <p>KEGG Compound: C00291;C19609</p>
            <p>BioPath Molecule: Ni2+</p>
            <p>SEED Compound: cpd00244</p>
            <p>Human Metabolome Database: HMDB02457</p>
          </html>
        </notes>
      </species>
      <species id="M_ni2_e" name="Nickel" compartment="C_e" hasOnlySubstanceUnits="true" boundaryCondition="false" constant="false">
        <notes>
          <html xmlns="http://www.w3.org/1999/xhtml">
            <p>FORMULA: Ni</p>
            <p>BioCyc: META:NI+2</p>
            <p>MetaNetX (MNX) Chemical: MNXM3673</p>
            <p>KEGG Compound: C00291;C19609</p>
            <p>BioPath Molecule: Ni2+</p>
            <p>SEED Compound: cpd00244</p>
            <p>Human Metabolome Database: HMDB02457</p>
          </html>
        </notes>
      </species>
      <species id="M_cobalt2_c" name="Co2+" compartment="C_c" hasOnlySubstanceUnits="true" boundaryCondition="false" constant="false">
        <notes>
          <html xmlns="http://www.w3.org/1999/xhtml">
            <p>FORMULA: Co</p>
            <p>BioCyc: META:CO+2</p>
            <p>SEED Compound: cpd00149</p>
            <p>UniPathway Compound: UPC00175</p>
            <p>KEGG Compound: C00175;C19171</p>
            <p>BioPath Molecule: Co2+</p>
            <p>MetaNetX (MNX) Chemical: MNXM90960</p>
            <p>Human Metabolome Database: HMDB00608</p>
          </html>
        </notes>
      </species>
      <species id="M_cobalt2_e" name="Co2+" compartment="C_e" hasOnlySubstanceUnits="true" boundaryCondition="false" constant="false">
        <notes>
          <html xmlns="http://www.w3.org/1999/xhtml">
            <p>FORMULA: Co</p>
            <p>BioCyc: META:CO+2</p>
            <p>SEED Compound: cpd00149</p>
            <p>UniPathway Compound: UPC00175</p>
            <p>KEGG Compound: C00175;C19171</p>
            <p>BioPath Molecule: Co2+</p>
            <p>MetaNetX (MNX) Chemical: MNXM90960</p>
            <p>Human Metabolome Database: HMDB00608</p>
          </html>
        </notes>
      </species>
      <species id="M_zn2_c" name="Zinc" compartment="C_c" hasOnlySubstanceUnits="true" boundaryCondition="false" constant="false">
        <notes>
          <html xmlns="http://www.w3.org/1999/xhtml">
            <p>FORMULA: Zn</p>
            <p>BioCyc: META:ZN+2</p>
            <p>SEED Compound: cpd00034</p>
            <p>KEGG Compound: C00038</p>
            <p>MetaNetX (MNX) Chemical: MNXM149</p>
            <p>Reactome: 158417;29426;435350;437093;442320</p>
            <p>Human Metabolome Database: HMDB01303</p>
          </html>
        </notes>
      </species>
      <species id="M_zn2_e" name="Zinc" compartment="C_e" hasOnlySubstanceUnits="true" boundaryCondition="false" constant="false">
        <notes>
          <html xmlns="http://www.w3.org/1999/xhtml">
            <p>FORMULA: Zn</p>
            <p>BioCyc: META:ZN+2</p>
            <p>SEED Compound: cpd00034</p>
            <p>KEGG Compound: C00038</p>
            <p>MetaNetX (MNX) Chemical: MNXM149</p>
            <p>Reactome: 158417;29426;435350;437093;442320</p>
            <p>Human Metabolome Database: HMDB01303</p>
          </html>
        </notes>
      </species>
      <species id="M_succ_e" name="Succinate" compartment="C_e" hasOnlySubstanceUnits="true" boundaryCondition="false" constant="false">
        <notes>
          <html xmlns="http://www.w3.org/1999/xhtml">
            <p>FORMULA: C4H4O4</p>
            <p>BioCyc: META:SUC</p>
            <p>Human Metabolome Database: HMDB00254</p>
            <p>SEED Compound: cpd00036</p>
            <p>UniPathway Compound: UPC00042</p>
            <p>UM-BBD: c0312</p>
            <p>KEGG Compound: C00042</p>
            <p>BioPath Molecule: Succinate</p>
            <p>MetaNetX (MNX) Chemical: MNXM25</p>
            <p>Reactome: 113536;159939;29434;389583;433123</p>
            <p>LipidMaps: LMFA01170043</p>
          </html>
        </notes>
      </species>
      <species id="M_oxa_c" name="Oxalate" compartment="C_c" hasOnlySubstanceUnits="true" boundaryCondition="false" constant="false">
        <notes>
          <html xmlns="http://www.w3.org/1999/xhtml">
            <p>FORMULA: C2O4</p>
            <p>BioCyc: META:OXALATE</p>
            <p>SEED Compound: cpd00180</p>
            <p>UniPathway Compound: UPC00209</p>
            <p>UM-BBD: c0017</p>
            <p>KEGG Compound: C00209</p>
            <p>BioPath Molecule: Oxalate</p>
            <p>MetaNetX (MNX) Chemical: MNXM291</p>
            <p>Reactome: 389819</p>
            <p>Human Metabolome Database: HMDB02329</p>
          </html>
        </notes>
      </species>
      <species id="M_pa120_p" name="1,2-didodecanoyl-sn-glycerol 3-phosphate" compartment="C_p" hasOnlySubstanceUnits="true" boundaryCondition="false" constant="false">
        <notes>
          <html xmlns="http://www.w3.org/1999/xhtml">
            <p>FORMULA: C27H51O8P1</p>
            <p>SEED Compound: cpd15521</p>
            <p>MetaNetX (MNX) Chemical: MNXM90509</p>
          </html>
        </notes>
      </species>
      <species id="M_pg120_p" name="Phosphatidylglycerol (didodecanoyl, n-C12:0)" compartment="C_p" hasOnlySubstanceUnits="true" boundaryCondition="false" constant="false">
        <notes>
          <html xmlns="http://www.w3.org/1999/xhtml">
            <p>FORMULA: C30H58O10P1</p>
            <p>SEED Compound: cpd15535</p>
            <p>MetaNetX (MNX) Chemical: MNXM1771</p>
          </html>
        </notes>
      </species>
      <species id="M_pa140_p" name="1,2-ditetradecanoyl-sn-glycerol 3-phosphate" compartment="C_p" hasOnlySubstanceUnits="true" boundaryCondition="false" constant="false">
        <notes>
          <html xmlns="http://www.w3.org/1999/xhtml">
            <p>FORMULA: C31H59O8P1</p>
            <p>MetaNetX (MNX) Chemical: MNXM51017</p>
            <p>LipidMaps: LMGP10010026</p>
            <p>SEED Compound: cpd15522</p>
            <p>BioCyc: META:CPD0-1425</p>
          </html>
        </notes>
      </species>
      <species id="M_pg140_p" name="Phosphatidylglycerol (ditetradecanoyl, n-C14:0)" compartment="C_p" hasOnlySubstanceUnits="true" boundaryCondition="false" constant="false">
        <notes>
          <html xmlns="http://www.w3.org/1999/xhtml">
            <p>FORMULA: C34H66O10P1</p>
            <p>MetaNetX (MNX) Chemical: MNXM1495</p>
          </html>
        </notes>
      </species>
      <species id="M_pa141_p" name="1,2-ditetradec-7-enoyl-sn-glycerol 3-phosphate" compartment="C_p" hasOnlySubstanceUnits="true" boundaryCondition="false" constant="false">
        <notes>
          <html xmlns="http://www.w3.org/1999/xhtml">
            <p>FORMULA: C31H55O8P1</p>
            <p>SEED Compound: cpd15523</p>
            <p>MetaNetX (MNX) Chemical: MNXM90512</p>
          </html>
        </notes>
      </species>
      <species id="M_pg141_p" name="Phosphatidylglycerol (ditetradec-7-enoyl, n-C14:1)" compartment="C_p" hasOnlySubstanceUnits="true" boundaryCondition="false" constant="false">
        <notes>
          <html xmlns="http://www.w3.org/1999/xhtml">
            <p>FORMULA: C34H62O10P1</p>
            <p>MetaNetX (MNX) Chemical: MNXM2029</p>
          </html>
        </notes>
      </species>
      <species id="M_pa160_p" name="1,2-dihexadecanoyl-sn-glycerol 3-phosphate" compartment="C_p" hasOnlySubstanceUnits="true" boundaryCondition="false" constant="false">
        <notes>
          <html xmlns="http://www.w3.org/1999/xhtml">
            <p>FORMULA: C35H67O8P1</p>
            <p>Human Metabolome Database: HMDB00674;HMDB07857</p>
            <p>BioCyc: META:CPD0-1422</p>
            <p>LipidMaps: LMGP10010012;LMGP10010027</p>
            <p>MetaNetX (MNX) Chemical: MNXM17312</p>
            <p>SEED Compound: cpd15524</p>
          </html>
        </notes>
      </species>
      <species id="M_pa161_p" name="1,2-dihexadec-9-enoyl-sn-glycerol 3-phosphate" compartment="C_p" hasOnlySubstanceUnits="true" boundaryCondition="false" constant="false">
        <notes>
          <html xmlns="http://www.w3.org/1999/xhtml">
            <p>FORMULA: C35H63O8P1</p>
            <p>SEED Compound: cpd15525</p>
            <p>MetaNetX (MNX) Chemical: MNXM90510</p>
          </html>
        </notes>
      </species>
      <species id="M_pg161_p" name="Phosphatidylglycerol (dihexadec-9-enoyl, n-C16:1)" compartment="C_p" hasOnlySubstanceUnits="true" boundaryCondition="false" constant="false">
        <notes>
          <html xmlns="http://www.w3.org/1999/xhtml">
            <p>FORMULA: C38H70O10P1</p>
            <p>MetaNetX (MNX) Chemical: MNXM75101</p>
            <p>SEED Compound: cpd15539</p>
            <p>BioCyc: META:CPD0-2330</p>
          </html>
        </notes>
      </species>
      <species id="M_pa180_p" name="1,2-dioctadecanoyl-sn-glycerol 3-phosphate" compartment="C_p" hasOnlySubstanceUnits="true" boundaryCondition="false" constant="false">
        <notes>
          <html xmlns="http://www.w3.org/1999/xhtml">
            <p>FORMULA: C39H75O8P1</p>
            <p>MetaNetX (MNX) Chemical: MNXM51279</p>
            <p>LipidMaps: LMGP10010028</p>
            <p>SEED Compound: cpd15526</p>
            <p>BioCyc: META:CPD0-1423</p>
          </html>
        </notes>
      </species>
      <species id="M_pg180_p" name="Phosphatidylglycerol (dioctadecanoyl, n-C18:0)" compartment="C_p" hasOnlySubstanceUnits="true" boundaryCondition="false" constant="false">
        <notes>
          <html xmlns="http://www.w3.org/1999/xhtml">
            <p>FORMULA: C42H82O10P1</p>
            <p>Human Metabolome Database: HMDB10602</p>
            <p>BioCyc: META:CPD-12822</p>
            <p>LipidMaps: LMGP04010038</p>
            <p>MetaNetX (MNX) Chemical: MNXM75102</p>
            <p>SEED Compound: cpd15540</p>
          </html>
        </notes>
      </species>
      <species id="M_pa181_p" name="1,2-dioctadec-11-enoyl-sn-glycerol 3-phosphate" compartment="C_p" hasOnlySubstanceUnits="true" boundaryCondition="false" constant="false">
        <notes>
          <html xmlns="http://www.w3.org/1999/xhtml">
            <p>FORMULA: C39H71O8P1</p>
            <p>SEED Compound: cpd15527</p>
            <p>MetaNetX (MNX) Chemical: MNXM90511</p>
          </html>
        </notes>
      </species>
      <species id="M_pg181_p" name="Phosphatidylglycerol (dioctadec-11-enoyl, n-C18:1)" compartment="C_p" hasOnlySubstanceUnits="true" boundaryCondition="false" constant="false">
        <notes>
          <html xmlns="http://www.w3.org/1999/xhtml">
            <p>FORMULA: C42H78O10P1</p>
            <p>SEED Compound: cpd15541</p>
            <p>MetaNetX (MNX) Chemical: MNXM1773</p>
          </html>
        </notes>
      </species>
      <species id="M_glyc_p" name="Glycerol" compartment="C_p" hasOnlySubstanceUnits="true" boundaryCondition="false" constant="false">
        <notes>
          <html xmlns="http://www.w3.org/1999/xhtml">
            <p>FORMULA: C3H8O3</p>
            <p>BioCyc: META:1-ALKYL-SN-GLYCEROL;META:GLYCEROL</p>
            <p>SEED Compound: cpd00100</p>
            <p>UniPathway Compound: UPC00116</p>
            <p>UM-BBD: c0066</p>
            <p>KEGG Compound: C00116;D00028</p>
            <p>BioPath Molecule: Glycerol</p>
            <p>MetaNetX (MNX) Chemical: MNXM89612</p>
            <p>Reactome: 192438</p>
            <p>Human Metabolome Database: HMDB00131</p>
          </html>
        </notes>
      </species>
      <species id="M_pg_EC_c" name="Phosphatidylglycerol (Ecoli)" compartment="C_c" hasOnlySubstanceUnits="true" boundaryCondition="false" constant="false">
        <notes>
          <html xmlns="http://www.w3.org/1999/xhtml">
            <p>FORMULA: C1986H3748O500P50</p>
            <p>SEED Compound: cpd15655</p>
            <p>MetaNetX (MNX) Chemical: MNXM90562</p>
          </html>
        </notes>
      </species>
      <species id="M_cl_p" name="Chloride" compartment="C_p" hasOnlySubstanceUnits="true" boundaryCondition="false" constant="false">
        <notes>
          <html xmlns="http://www.w3.org/1999/xhtml">
            <p>FORMULA: Cl</p>
            <p>BioCyc: META:CL-;META:HCL</p>
            <p>SEED Compound: cpd00099</p>
            <p>UniPathway Compound: UPC00698;UPC01327</p>
            <p>UM-BBD: c0884</p>
            <p>KEGG Compound: C00698;C01327;D02057</p>
            <p>MetaNetX (MNX) Chemical: MNXM43</p>
            <p>Reactome: 188972;2730999;2731008;2731020;29572;352022</p>
            <p>Human Metabolome Database: HMDB00492;HMDB02073;HMDB02162;HMDB02306</p>
          </html>
        </notes>
      </species>
      <species id="M_fe3_c" name="Fe3+" compartment="C_c" hasOnlySubstanceUnits="true" boundaryCondition="false" constant="false">
        <notes>
          <html xmlns="http://www.w3.org/1999/xhtml">
            <p>FORMULA: Fe</p>
            <p>BioCyc: META:FE+3</p>
            <p>SEED Compound: cpd10516</p>
            <p>KEGG Compound: C14819</p>
            <p>BioPath Molecule: Fe3+</p>
            <p>MetaNetX (MNX) Chemical: MNXM196</p>
            <p>Reactome: 111736;912516;912519;917943;917966</p>
            <p>Human Metabolome Database: HMDB12943</p>
          </html>
        </notes>
      </species>
      <species id="M_csn_c" name="Cytosine" compartment="C_c" hasOnlySubstanceUnits="true" boundaryCondition="false" constant="false">
        <notes>
          <html xmlns="http://www.w3.org/1999/xhtml">
            <p>FORMULA: C4H5N3O</p>
            <p>BioCyc: META:CYTOSINE</p>
            <p>SEED Compound: cpd00307</p>
            <p>UniPathway Compound: UPC00380</p>
            <p>KEGG Compound: C00380</p>
            <p>BioPath Molecule: Cytosine</p>
            <p>MetaNetX (MNX) Chemical: MNXM761</p>
            <p>Human Metabolome Database: HMDB00630</p>
          </html>
        </notes>
      </species>
      <species id="M_co2_e" name="CO2" compartment="C_e" hasOnlySubstanceUnits="true" boundaryCondition="false" constant="false">
        <notes>
          <html xmlns="http://www.w3.org/1999/xhtml">
            <p>FORMULA: CO2</p>
            <p>BioCyc: META:CARBON-DIOXIDE</p>
            <p>SEED Compound: cpd00011</p>
            <p>UniPathway Compound: UPC00011</p>
            <p>UM-BBD: c0131</p>
            <p>KEGG Compound: C00011;D00004</p>
            <p>BioPath Molecule: Carbon_dioxide</p>
            <p>MetaNetX (MNX) Chemical: MNXM13</p>
            <p>Reactome: 113528;1237009;159751;159942;189480;29376;389536;5668565</p>
            <p>Human Metabolome Database: HMDB01967</p>
          </html>
        </notes>
      </species>
      <species id="M_coa_e" name="Coenzyme A" compartment="C_e" hasOnlySubstanceUnits="true" boundaryCondition="false" constant="false">
        <notes>
          <html xmlns="http://www.w3.org/1999/xhtml">
            <p>FORMULA: C21H32N7O16P3S</p>
            <p>BioCyc: META:CO-A;META:COA-GROUP</p>
            <p>SEED Compound: cpd00010</p>
            <p>UniPathway Compound: UPC00010</p>
            <p>UM-BBD: c0919</p>
            <p>KEGG Compound: C00010</p>
            <p>BioPath Molecule: CoA-SH</p>
            <p>MetaNetX (MNX) Chemical: MNXM12</p>
            <p>Reactome: 162743;193514;2485002;29374;5490263;76194</p>
            <p>Human Metabolome Database: HMDB01423</p>
          </html>
        </notes>
      </species>
      <species id="M_cobalt2_p" name="Co2+" compartment="C_p" hasOnlySubstanceUnits="true" boundaryCondition="false" constant="false">
        <notes>
          <html xmlns="http://www.w3.org/1999/xhtml">
            <p>FORMULA: Co</p>
            <p>BioCyc: META:CO+2</p>
            <p>SEED Compound: cpd00149</p>
            <p>UniPathway Compound: UPC00175</p>
            <p>KEGG Compound: C00175;C19171</p>
            <p>BioPath Molecule: Co2+</p>
            <p>MetaNetX (MNX) Chemical: MNXM90960</p>
            <p>Human Metabolome Database: HMDB00608</p>
          </html>
        </notes>
      </species>
      <species id="M_co_e" name="Carbon monoxide" compartment="C_e" hasOnlySubstanceUnits="true" boundaryCondition="false" constant="false">
        <notes>
          <html xmlns="http://www.w3.org/1999/xhtml">
            <p>FORMULA: CO</p>
            <p>BioCyc: META:CARBON-MONOXIDE</p>
            <p>SEED Compound: cpd00204</p>
            <p>UniPathway Compound: UPC00237</p>
            <p>UM-BBD: c0369</p>
            <p>KEGG Compound: C00237;D03398;D09706</p>
            <p>BioPath Molecule: Carbon_monoxide</p>
            <p>MetaNetX (MNX) Chemical: MNXM299</p>
            <p>Reactome: 189385</p>
            <p>Human Metabolome Database: HMDB01361</p>
          </html>
        </notes>
      </species>
      <species id="M_cpmp_c" name="Cyclic pyranopterin monophosphate" compartment="C_c" hasOnlySubstanceUnits="true" boundaryCondition="false" constant="false">
        <notes>
          <html xmlns="http://www.w3.org/1999/xhtml">
            <p>FORMULA: C10H13N5O8P</p>
            <p>KEGG Compound: C18239</p>
            <p>BioCyc: META:CPD-13467</p>
            <p>Human Metabolome Database: HMDB59639</p>
            <p>MetaNetX (MNX) Chemical: MNXM12735</p>
          </html>
        </notes>
      </species>
      <species id="M_crn_e" name="L-Carnitine" compartment="C_e" hasOnlySubstanceUnits="true" boundaryCondition="false" constant="false">
        <notes>
          <html xmlns="http://www.w3.org/1999/xhtml">
            <p>FORMULA: C7H15NO3</p>
            <p>KEGG Compound: C00318;D02176</p>
            <p>BioCyc: META:CARNITINE</p>
            <p>Human Metabolome Database: HMDB00062;HMDB01467</p>
            <p>MetaNetX (MNX) Chemical: MNXM173</p>
          </html>
        </notes>
      </species>
      <species id="M_crn_p" name="L-Carnitine" compartment="C_p" hasOnlySubstanceUnits="true" boundaryCondition="false" constant="false">
        <notes>
          <html xmlns="http://www.w3.org/1999/xhtml">
            <p>FORMULA: C7H15NO3</p>
            <p>KEGG Compound: C00318;D02176</p>
            <p>BioCyc: META:CARNITINE</p>
            <p>Human Metabolome Database: HMDB00062;HMDB01467</p>
            <p>MetaNetX (MNX) Chemical: MNXM173</p>
          </html>
        </notes>
      </species>
      <species id="M_gbbtn_c" name="Gamma-butyrobetaine" compartment="C_c" hasOnlySubstanceUnits="true" boundaryCondition="false" constant="false">
        <notes>
          <html xmlns="http://www.w3.org/1999/xhtml">
            <p>FORMULA: C7H15NO2</p>
            <p>BioCyc: META:GAMMA-BUTYROBETAINE</p>
            <p>SEED Compound: cpd00870</p>
            <p>KEGG Compound: C01181</p>
            <p>MetaNetX (MNX) Chemical: MNXM626</p>
            <p>Reactome: 31369</p>
            <p>Human Metabolome Database: HMDB01161;HMDB06831</p>
          </html>
        </notes>
      </species>
      <species id="M_crn__D_c" name="D-Carnitine" compartment="C_c" hasOnlySubstanceUnits="true" boundaryCondition="false" constant="false">
        <notes>
          <html xmlns="http://www.w3.org/1999/xhtml">
            <p>FORMULA: C7H15NO3</p>
            <p>BioCyc: META:D-CARNITINE</p>
            <p>SEED Compound: cpd10719</p>
            <p>KEGG Compound: C15025</p>
            <p>BioPath Molecule: (S)-Carnitine</p>
            <p>MetaNetX (MNX) Chemical: MNXM246</p>
          </html>
        </notes>
      </species>
      <species id="M_crn__D_p" name="D-Carnitine" compartment="C_p" hasOnlySubstanceUnits="true" boundaryCondition="false" constant="false">
        <notes>
          <html xmlns="http://www.w3.org/1999/xhtml">
            <p>FORMULA: C7H15NO3</p>
            <p>BioCyc: META:D-CARNITINE</p>
            <p>SEED Compound: cpd10719</p>
            <p>KEGG Compound: C15025</p>
            <p>BioPath Molecule: (S)-Carnitine</p>
            <p>MetaNetX (MNX) Chemical: MNXM246</p>
          </html>
        </notes>
      </species>
      <species id="M_gbbtn_e" name="Gamma-butyrobetaine" compartment="C_e" hasOnlySubstanceUnits="true" boundaryCondition="false" constant="false">
        <notes>
          <html xmlns="http://www.w3.org/1999/xhtml">
            <p>FORMULA: C7H15NO2</p>
            <p>BioCyc: META:GAMMA-BUTYROBETAINE</p>
            <p>SEED Compound: cpd00870</p>
            <p>KEGG Compound: C01181</p>
            <p>MetaNetX (MNX) Chemical: MNXM626</p>
            <p>Reactome: 31369</p>
            <p>Human Metabolome Database: HMDB01161;HMDB06831</p>
          </html>
        </notes>
      </species>
      <species id="M_cro4_c" name="Chromate" compartment="C_c" hasOnlySubstanceUnits="true" boundaryCondition="false" constant="false">
        <notes>
          <html xmlns="http://www.w3.org/1999/xhtml">
            <p>FORMULA: CrO4</p>
            <p>BioCyc: META:CPD-4422</p>
            <p>UM-BBD: c0803</p>
            <p>SEED Compound: cpd11595</p>
            <p>MetaNetX (MNX) Chemical: MNXM46638</p>
          </html>
        </notes>
      </species>
      <species id="M_cro4_p" name="Chromate" compartment="C_p" hasOnlySubstanceUnits="true" boundaryCondition="false" constant="false">
        <notes>
          <html xmlns="http://www.w3.org/1999/xhtml">
            <p>FORMULA: CrO4</p>
            <p>BioCyc: META:CPD-4422</p>
            <p>UM-BBD: c0803</p>
            <p>SEED Compound: cpd11595</p>
            <p>MetaNetX (MNX) Chemical: MNXM46638</p>
          </html>
        </notes>
      </species>
      <species id="M_ura_c" name="Uracil" compartment="C_c" hasOnlySubstanceUnits="true" boundaryCondition="false" constant="false">
        <notes>
          <html xmlns="http://www.w3.org/1999/xhtml">
            <p>FORMULA: C4H4N2O2</p>
            <p>BioCyc: META:URACIL</p>
            <p>SEED Compound: cpd00092</p>
            <p>UniPathway Compound: UPC00106</p>
            <p>KEGG Compound: C00106;D00027;D09776</p>
            <p>BioPath Molecule: Uracil</p>
            <p>MetaNetX (MNX) Chemical: MNXM158</p>
            <p>Reactome: 83962</p>
            <p>Human Metabolome Database: HMDB00300</p>
          </html>
        </notes>
      </species>
      <species id="M_spmd_c" name="Spermidine" compartment="C_c" hasOnlySubstanceUnits="true" boundaryCondition="false" constant="false">
        <notes>
          <html xmlns="http://www.w3.org/1999/xhtml">
            <p>FORMULA: C7H22N3</p>
            <p>BioCyc: META:SPERMIDINE</p>
            <p>SEED Compound: cpd00264</p>
            <p>UniPathway Compound: UPC00315</p>
            <p>KEGG Compound: C00315</p>
            <p>BioPath Molecule: Spermidine</p>
            <p>MetaNetX (MNX) Chemical: MNXM124</p>
            <p>Reactome: 141324;204635</p>
            <p>Human Metabolome Database: HMDB01257</p>
          </html>
        </notes>
      </species>
      <species id="M_tdecoa_c" name="Tetradecenoyl-CoA (n-C14:1CoA)" compartment="C_c" hasOnlySubstanceUnits="true" boundaryCondition="false" constant="false">
        <notes>
          <html xmlns="http://www.w3.org/1999/xhtml">
            <p>FORMULA: C35H56N7O17P3S</p>
            <p>SEED Compound: cpd15295</p>
            <p>MetaNetX (MNX) Chemical: MNXM83848</p>
          </html>
        </notes>
      </species>
      <species id="M_utp_c" name="UTP" compartment="C_c" hasOnlySubstanceUnits="true" boundaryCondition="false" constant="false">
        <notes>
          <html xmlns="http://www.w3.org/1999/xhtml">
            <p>FORMULA: C9H11N2O15P3</p>
            <p>BioCyc: META:UTP</p>
            <p>SEED Compound: cpd00062</p>
            <p>UniPathway Compound: UPC00075</p>
            <p>KEGG Compound: C00075</p>
            <p>BioPath Molecule: Uridine-5-prime-triphosphate</p>
            <p>MetaNetX (MNX) Chemical: MNXM121</p>
            <p>Reactome: 29494</p>
            <p>Human Metabolome Database: HMDB00285</p>
          </html>
        </notes>
      </species>
      <species id="M_cu2_p" name="Cu2+" compartment="C_p" hasOnlySubstanceUnits="true" boundaryCondition="false" constant="false">
        <notes>
          <html xmlns="http://www.w3.org/1999/xhtml">
            <p>FORMULA: Cu</p>
            <p>BioCyc: META:CU+2</p>
            <p>SEED Compound: cpd00058</p>
            <p>KEGG Compound: C00070</p>
            <p>MetaNetX (MNX) Chemical: MNXM632</p>
            <p>Reactome: 209799;437295;936901</p>
            <p>Human Metabolome Database: HMDB00657</p>
          </html>
        </notes>
      </species>
      <species id="M_cu2_e" name="Cu2+" compartment="C_e" hasOnlySubstanceUnits="true" boundaryCondition="false" constant="false">
        <notes>
          <html xmlns="http://www.w3.org/1999/xhtml">
            <p>FORMULA: Cu</p>
            <p>BioCyc: META:CU+2</p>
            <p>SEED Compound: cpd00058</p>
            <p>KEGG Compound: C00070</p>
            <p>MetaNetX (MNX) Chemical: MNXM632</p>
            <p>Reactome: 209799;437295;936901</p>
            <p>Human Metabolome Database: HMDB00657</p>
          </html>
        </notes>
      </species>
      <species id="M_so3_p" name="Sulfite" compartment="C_p" hasOnlySubstanceUnits="true" boundaryCondition="false" constant="false">
        <notes>
          <html xmlns="http://www.w3.org/1999/xhtml">
            <p>FORMULA: O3S;HSO3</p>
            <p>BioCyc: META:H2SO3;META:HSO3;META:SO3</p>
            <p>SEED Compound: cpd00081</p>
            <p>UniPathway Compound: UPC00094</p>
            <p>UM-BBD: c0348</p>
            <p>KEGG Compound: C00094;C11481</p>
            <p>BioPath Molecule: Hydrogen_sulfite;Sulfite</p>
            <p>MetaNetX (MNX) Chemical: MNXM105630</p>
            <p>Human Metabolome Database: HMDB00240;HMDB01033;HMDB03008;HMDB34829</p>
          </html>
        </notes>
      </species>
      <species id="M_tsul_p" name="Thiosulfate" compartment="C_p" hasOnlySubstanceUnits="true" boundaryCondition="false" constant="false">
        <notes>
          <html xmlns="http://www.w3.org/1999/xhtml">
            <p>FORMULA: HS2O3;O3S2</p>
            <p>BioCyc: META:S2O3</p>
            <p>SEED Compound: cpd00268</p>
            <p>UM-BBD: c0570</p>
            <p>KEGG Compound: C00320;C05529</p>
            <p>BioPath Molecule: Thiosulfate</p>
            <p>MetaNetX (MNX) Chemical: MNXM323</p>
            <p>Reactome: 1614595</p>
            <p>Human Metabolome Database: HMDB00257;HMDB60293</p>
          </html>
        </notes>
      </species>
      <species id="M_focytc_c" name="Ferrocytochrome c C42H53FeN8O6S2" compartment="C_c" hasOnlySubstanceUnits="true" boundaryCondition="false" constant="false">
        <notes>
          <html xmlns="http://www.w3.org/1999/xhtml">
            <p>FORMULA: C42H53FeN8O6S2;C34H32FeN4O4</p>
            <p>BioCyc: META:Reduced-cytochromes</p>
            <p>Human Metabolome Database: HMDB12947</p>
            <p>MetaNetX (MNX) Chemical: MNXM5750</p>
            <p>KEGG Compound: C00924</p>
            <p>SEED Compound: cpd00686</p>
          </html>
        </notes>
      </species>
      <species id="M_ficytc_c" name="Ferricytochrome c C42H52FeN8O6S2" compartment="C_c" hasOnlySubstanceUnits="true" boundaryCondition="false" constant="false">
        <notes>
          <html xmlns="http://www.w3.org/1999/xhtml">
            <p>FORMULA: C42H52FeN8O6S2</p>
            <p>KEGG Compound: C00923</p>
            <p>MetaNetX (MNX) Chemical: MNXM5749</p>
            <p>SEED Compound: cpd00685</p>
            <p>BioCyc: META:Oxidized-cytochromes</p>
          </html>
        </notes>
      </species>
      <species id="M_q_c" name="Ubiquinone" compartment="C_c" hasOnlySubstanceUnits="true" boundaryCondition="false" constant="false">
        <notes>
          <html xmlns="http://www.w3.org/1999/xhtml">
            <p>FORMULA: C14H18O4</p>
            <p>MetaNetX (MNX) Chemical: MNXM9201</p>
          </html>
        </notes>
      </species>
      <species id="M_qh2_c" name="Ubiquinol" compartment="C_c" hasOnlySubstanceUnits="true" boundaryCondition="false" constant="false">
        <notes>
          <html xmlns="http://www.w3.org/1999/xhtml">
            <p>FORMULA: C14H20O4</p>
            <p>MetaNetX (MNX) Chemical: MNXM9199</p>
          </html>
        </notes>
      </species>
      <species id="M_cys__L_p" name="L-Cysteine" compartment="C_p" hasOnlySubstanceUnits="true" boundaryCondition="false" constant="false">
        <notes>
          <html xmlns="http://www.w3.org/1999/xhtml">
            <p>FORMULA: C3H7NO2S</p>
            <p>BioCyc: META:CYS</p>
            <p>SEED Compound: cpd00084</p>
            <p>UniPathway Compound: UPC00097</p>
            <p>KEGG Compound: C00097;D00026</p>
            <p>BioPath Molecule: L-Cysteine</p>
            <p>MetaNetX (MNX) Chemical: MNXM55</p>
            <p>Reactome: 111707;352016;379721;5668576</p>
            <p>Human Metabolome Database: HMDB00574</p>
          </html>
        </notes>
      </species>
      <species id="M_o2_e" name="O2" compartment="C_e" hasOnlySubstanceUnits="true" boundaryCondition="false" constant="false">
        <notes>
          <html xmlns="http://www.w3.org/1999/xhtml">
            <p>FORMULA: O2</p>
            <p>BioCyc: META:OXYGEN-MOLECULE</p>
            <p>SEED Compound: cpd00007</p>
            <p>UniPathway Compound: UPC00007</p>
            <p>KEGG Compound: C00007;D00003</p>
            <p>BioPath Molecule: Oxygen</p>
            <p>MetaNetX (MNX) Chemical: MNXM4</p>
            <p>Reactome: 113533;113534;113535;113685;1236709;189461;29368;351593;352327;5668566</p>
            <p>Human Metabolome Database: HMDB01377</p>
          </html>
        </notes>
      </species>
      <species id="M_cyst__L_c" name="L-Cystathionine" compartment="C_c" hasOnlySubstanceUnits="true" boundaryCondition="false" constant="false">
        <notes>
          <html xmlns="http://www.w3.org/1999/xhtml">
            <p>FORMULA: C6H12N2O4S2;C7H14N2O4S</p>
            <p>BioCyc: META:L-CYSTATHIONINE</p>
            <p>UniPathway Compound: UPC02291</p>
            <p>KEGG Compound: C02291</p>
            <p>BioPath Molecule: L-Cystathionine</p>
            <p>MetaNetX (MNX) Chemical: MNXM319</p>
            <p>Reactome: 1614518</p>
            <p>Human Metabolome Database: HMDB00099;HMDB00455;HMDB03614</p>
          </html>
        </notes>
      </species>
      <species id="M_cysth__L_c" name="L Cystathionine C7H14N2O4S" compartment="C_c" hasOnlySubstanceUnits="true" boundaryCondition="false" constant="false">
        <notes>
          <html xmlns="http://www.w3.org/1999/xhtml">
            <p>FORMULA: C7H14N2O4S</p>
          </html>
        </notes>
      </species>
      <species id="M_glu__L_e" name="L-Glutamate" compartment="C_e" hasOnlySubstanceUnits="true" boundaryCondition="false" constant="false">
        <notes>
          <html xmlns="http://www.w3.org/1999/xhtml">
            <p>FORMULA: C5H8NO4</p>
            <p>BioCyc: META:GLT</p>
            <p>SEED Compound: cpd00023</p>
            <p>UniPathway Compound: UPC00025</p>
            <p>KEGG Compound: C00025;D00007</p>
            <p>BioPath Molecule: L-Glutamate</p>
            <p>MetaNetX (MNX) Chemical: MNXM89557</p>
            <p>Reactome: 113552;29404;428614</p>
            <p>Human Metabolome Database: HMDB00148</p>
          </html>
        </notes>
      </species>
      <species id="M_cytd_e" name="Cytidine" compartment="C_e" hasOnlySubstanceUnits="true" boundaryCondition="false" constant="false">
        <notes>
          <html xmlns="http://www.w3.org/1999/xhtml">
            <p>FORMULA: C9H13N3O5</p>
[truncated: 2,216,590 more chars]
