# Supplementary material for: Architect: A tool for aiding the reconstruction of high-quality metabolic models through improved enzyme annotation
Source: PLoS Comput Biol. 2022 Sep 8;18(9):e1010452. doi: 10.1371/journal.pcbi.1010452 (PMC9488769; doi:10.1371/journal.pcbi.1010452)
Supplement: S1 Data — Architect models built using BiGG and KEGG reaction definitions are found in the folders named Architect_BiGG and Architect_KEGG respectively, and those built using CarveMe, ModelSEED and PRIAM are similarly found in the folders thus named. Where applicable, additional settings had to be specified as follows. C. elegans models were built using undefined/complete media and ModelSEED’s core template and BiGG’s main reaction database (in the case of CarveMe and Architect-BiGG reconstructions). E. coli and N. meningitidis models were built under specifications of anaerobic and aerobic (respectively) minimal media conditions and with the specification that a gram-negative organism’s sequences had been input. (ZIP) [file pcbi.1010452.s027.zip › CarveMe/Ecoli.xml]

<?xml version="1.0" encoding="UTF-8"?>
<sbml xmlns="http://www.sbml.org/sbml/level3/version1/core" level="3" version="1">
  <model id="uniprot_proteome_UP000000625">
    <notes>
      <html xmlns="http://www.w3.org/1999/xhtml">
        <p>Description: This model was built with CarveMe version 1.2.2</p>
      </html>
    </notes>
    <listOfCompartments>
      <compartment id="C_c" name="cytosol" size="1" constant="true"/>
      <compartment id="C_p" name="periplasm" size="1" constant="true"/>
      <compartment id="C_e" name="extracellular space" size="1" constant="true"/>
    </listOfCompartments>
    <listOfSpecies>
      <species id="M_10fthf_c" name="10-Formyltetrahydrofolate" compartment="C_c" hasOnlySubstanceUnits="true" boundaryCondition="false" constant="false">
        <notes>
          <html xmlns="http://www.w3.org/1999/xhtml">
            <p>FORMULA: C20H21N7O7</p>
            <p>BioCyc: META:10-FORMYL-THF</p>
            <p>SEED Compound: cpd00201</p>
            <p>UniPathway Compound: UPC00234</p>
            <p>KEGG Compound: C00234</p>
            <p>BioPath Molecule: 10-Formyl-5,6,7,8-tetrahydrofolate</p>
            <p>MetaNetX (MNX) Chemical: MNXM237</p>
            <p>Reactome: 419151;5389850</p>
            <p>Human Metabolome Database: HMDB00972</p>
          </html>
        </notes>
      </species>
      <species id="M_adp_c" name="ADP" compartment="C_c" hasOnlySubstanceUnits="true" boundaryCondition="false" constant="false">
        <notes>
          <html xmlns="http://www.w3.org/1999/xhtml">
            <p>FORMULA: C10H12N5O10P2</p>
            <p>BioCyc: META:ADP;META:ADP-GROUP</p>
            <p>SEED Compound: cpd00008</p>
            <p>UniPathway Compound: UPC00008</p>
            <p>KEGG Compound: C00008;G11113</p>
            <p>BioPath Molecule: Adenosine-5-prime-diphosphate</p>
            <p>MetaNetX (MNX) Chemical: MNXM7</p>
            <p>Reactome: 113581;113582;114565;211606;29370;5632457</p>
            <p>Human Metabolome Database: HMDB01341</p>
          </html>
        </notes>
      </species>
      <species id="M_atp_c" name="ATP" compartment="C_c" hasOnlySubstanceUnits="true" boundaryCondition="false" constant="false">
        <notes>
          <html xmlns="http://www.w3.org/1999/xhtml">
            <p>FORMULA: C10H12N5O13P3</p>
            <p>BioCyc: META:ATP</p>
            <p>SEED Compound: cpd00002</p>
            <p>UniPathway Compound: UPC00002</p>
            <p>KEGG Compound: C00002;D08646</p>
            <p>BioPath Molecule: Adenosine-5-prime-triphosphate</p>
            <p>MetaNetX (MNX) Chemical: MNXM3</p>
            <p>Reactome: 211579;389573</p>
            <p>Human Metabolome Database: HMDB00538</p>
          </html>
        </notes>
      </species>
      <species id="M_glu__L_c" name="L-Glutamate" compartment="C_c" hasOnlySubstanceUnits="true" boundaryCondition="false" constant="false">
        <notes>
          <html xmlns="http://www.w3.org/1999/xhtml">
            <p>FORMULA: C5H8NO4</p>
            <p>BioCyc: META:GLT</p>
            <p>SEED Compound: cpd00023</p>
            <p>UniPathway Compound: UPC00025</p>
            <p>KEGG Compound: C00025;D00007</p>
            <p>BioPath Molecule: L-Glutamate</p>
            <p>MetaNetX (MNX) Chemical: MNXM89557</p>
            <p>Reactome: 113552;29404;428614</p>
            <p>Human Metabolome Database: HMDB00148</p>
          </html>
        </notes>
      </species>
      <species id="M_pi_c" name="Phosphate" compartment="C_c" hasOnlySubstanceUnits="true" boundaryCondition="false" constant="false">
        <notes>
          <html xmlns="http://www.w3.org/1999/xhtml">
            <p>FORMULA: HPO4;HO4P</p>
            <p>BioCyc: META:CPD-16459;META:PHOSPHATE-GROUP;META:Pi</p>
            <p>SEED Compound: cpd00009</p>
            <p>UniPathway Compound: UPC00009</p>
            <p>UM-BBD: c0693</p>
            <p>KEGG Compound: C00009;D05467</p>
            <p>BioPath Molecule: Phosphate;Phosphate_(protonated)</p>
            <p>MetaNetX (MNX) Chemical: MNXM9</p>
            <p>Reactome: 109277;113548;113551</p>
            <p>Human Metabolome Database: HMDB00973;HMDB01429;HMDB02105;HMDB02142;HMDB05947</p>
          </html>
        </notes>
      </species>
      <species id="M_12dgr120_c" name="1,2-Diacyl-sn-glycerol (didodecanoyl, n-C12:0)" compartment="C_c" hasOnlySubstanceUnits="true" boundaryCondition="false" constant="false">
        <notes>
          <html xmlns="http://www.w3.org/1999/xhtml">
            <p>FORMULA: C27H52O5</p>
            <p>MetaNetX (MNX) Chemical: MNXM4939</p>
          </html>
        </notes>
      </species>
      <species id="M_12dgr140_c" name="1,2-Diacyl-sn-glycerol (ditetradecanoyl, n-C14:0)" compartment="C_c" hasOnlySubstanceUnits="true" boundaryCondition="false" constant="false">
        <notes>
          <html xmlns="http://www.w3.org/1999/xhtml">
            <p>FORMULA: C31H60O5</p>
            <p>MetaNetX (MNX) Chemical: MNXM146479</p>
          </html>
        </notes>
      </species>
      <species id="M_12dgr141_c" name="1,2-Diacyl-sn-glycerol (ditetradec-7-enoyl, n-C14:1)" compartment="C_c" hasOnlySubstanceUnits="true" boundaryCondition="false" constant="false">
        <notes>
          <html xmlns="http://www.w3.org/1999/xhtml">
            <p>FORMULA: C31H56O5</p>
            <p>MetaNetX (MNX) Chemical: MNXM4940</p>
          </html>
        </notes>
      </species>
      <species id="M_12dgr160_c" name="1,2-Diacyl-sn-glycerol (dihexadecanoyl, n-C16:0)" compartment="C_c" hasOnlySubstanceUnits="true" boundaryCondition="false" constant="false">
        <notes>
          <html xmlns="http://www.w3.org/1999/xhtml">
            <p>FORMULA: C35H68O5</p>
            <p>SEED Compound: cpd15309</p>
            <p>MetaNetX (MNX) Chemical: MNXM3132</p>
          </html>
        </notes>
      </species>
      <species id="M_12dgr161_c" name="1,2-Diacyl-sn-glycerol (dihexadec-9-enoyl, n-C16:1)" compartment="C_c" hasOnlySubstanceUnits="true" boundaryCondition="false" constant="false">
        <notes>
          <html xmlns="http://www.w3.org/1999/xhtml">
            <p>FORMULA: C35H64O5</p>
            <p>MetaNetX (MNX) Chemical: MNXM3774</p>
          </html>
        </notes>
      </species>
      <species id="M_12dgr161_p" name="1,2-Diacyl-sn-glycerol (dihexadec-9-enoyl, n-C16:1)" compartment="C_p" hasOnlySubstanceUnits="true" boundaryCondition="false" constant="false">
        <notes>
          <html xmlns="http://www.w3.org/1999/xhtml">
            <p>FORMULA: C35H64O5</p>
            <p>MetaNetX (MNX) Chemical: MNXM3774</p>
          </html>
        </notes>
      </species>
      <species id="M_12dgr180_c" name="1,2-Diacyl-sn-glycerol (dioctadecanoyl, n-C18:0)" compartment="C_c" hasOnlySubstanceUnits="true" boundaryCondition="false" constant="false">
        <notes>
          <html xmlns="http://www.w3.org/1999/xhtml">
            <p>FORMULA: C39H76O5</p>
            <p>MetaNetX (MNX) Chemical: MNXM4217</p>
          </html>
        </notes>
      </species>
      <species id="M_12dgr181_c" name="1,2-Diacyl-sn-glycerol (dioctadec-11-enoyl, n-C18:1)" compartment="C_c" hasOnlySubstanceUnits="true" boundaryCondition="false" constant="false">
        <notes>
          <html xmlns="http://www.w3.org/1999/xhtml">
            <p>FORMULA: C39H72O5</p>
            <p>MetaNetX (MNX) Chemical: MNXM3775</p>
          </html>
        </notes>
      </species>
      <species id="M_12dgr181_p" name="1,2-Diacyl-sn-glycerol (dioctadec-11-enoyl, n-C18:1)" compartment="C_p" hasOnlySubstanceUnits="true" boundaryCondition="false" constant="false">
        <notes>
          <html xmlns="http://www.w3.org/1999/xhtml">
            <p>FORMULA: C39H72O5</p>
            <p>MetaNetX (MNX) Chemical: MNXM3775</p>
          </html>
        </notes>
      </species>
      <species id="M_12ppd__R_c" name="(R)-Propane-1,2-diol" compartment="C_c" hasOnlySubstanceUnits="true" boundaryCondition="false" constant="false">
        <notes>
          <html xmlns="http://www.w3.org/1999/xhtml">
            <p>FORMULA: C3H8O2</p>
            <p>KEGG Compound: C02912</p>
            <p>MetaNetX (MNX) Chemical: MNXM90191</p>
            <p>SEED Compound: cpd01861</p>
            <p>BioCyc: META:CPD-8891</p>
          </html>
        </notes>
      </species>
      <species id="M_h2o_c" name="H2O" compartment="C_c" hasOnlySubstanceUnits="true" boundaryCondition="false" constant="false">
        <notes>
          <html xmlns="http://www.w3.org/1999/xhtml">
            <p>FORMULA: H2O</p>
            <p>BioCyc: META:CPD-15815;META:HYDROXYL-GROUP;META:OH;META:OXONIUM;META:WATER</p>
            <p>SEED Compound: cpd00001;cpd15275</p>
            <p>UniPathway Compound: UPC00001;UPC01328</p>
            <p>KEGG Compound: C00001;C01328;D00001;D03703;D06322</p>
            <p>BioPath Molecule: OH-;Water</p>
            <p>MetaNetX (MNX) Chemical: MNXM2</p>
            <p>Reactome: 109276;113518;113519;113521;141343;1605715;189422;2022884;29356;351603;5668574</p>
            <p>Human Metabolome Database: HMDB01039;HMDB02111</p>
          </html>
        </notes>
      </species>
      <species id="M_ppal_c" name="Propanal" compartment="C_c" hasOnlySubstanceUnits="true" boundaryCondition="false" constant="false">
        <notes>
          <html xmlns="http://www.w3.org/1999/xhtml">
            <p>FORMULA: C3H6O</p>
            <p>BioCyc: META:CPD-665</p>
            <p>SEED Compound: cpd00371</p>
            <p>UM-BBD: c0207</p>
            <p>KEGG Compound: C00479</p>
            <p>MetaNetX (MNX) Chemical: MNXM821</p>
            <p>Human Metabolome Database: HMDB03366</p>
          </html>
        </notes>
      </species>
      <species id="M_12ppd__R_e" name="(R)-Propane-1,2-diol" compartment="C_e" hasOnlySubstanceUnits="true" boundaryCondition="false" constant="false">
        <notes>
          <html xmlns="http://www.w3.org/1999/xhtml">
            <p>FORMULA: C3H8O2</p>
            <p>KEGG Compound: C02912</p>
            <p>MetaNetX (MNX) Chemical: MNXM90191</p>
            <p>SEED Compound: cpd01861</p>
            <p>BioCyc: META:CPD-8891</p>
          </html>
        </notes>
      </species>
      <species id="M_12ppd__R_p" name="(R)-Propane-1,2-diol" compartment="C_p" hasOnlySubstanceUnits="true" boundaryCondition="false" constant="false">
        <notes>
          <html xmlns="http://www.w3.org/1999/xhtml">
            <p>FORMULA: C3H8O2</p>
            <p>KEGG Compound: C02912</p>
            <p>MetaNetX (MNX) Chemical: MNXM90191</p>
            <p>SEED Compound: cpd01861</p>
            <p>BioCyc: META:CPD-8891</p>
          </html>
        </notes>
      </species>
      <species id="M_12ppd__S_e" name="(S)-Propane-1,2-diol" compartment="C_e" hasOnlySubstanceUnits="true" boundaryCondition="false" constant="false">
        <notes>
          <html xmlns="http://www.w3.org/1999/xhtml">
            <p>FORMULA: C3H8O2</p>
            <p>KEGG Compound: C02917</p>
            <p>BioCyc: META:PROPANE-1-2-DIOL</p>
            <p>Human Metabolome Database: HMDB06213</p>
            <p>MetaNetX (MNX) Chemical: MNXM1255</p>
          </html>
        </notes>
      </species>
      <species id="M_12ppd__S_p" name="(S)-Propane-1,2-diol" compartment="C_p" hasOnlySubstanceUnits="true" boundaryCondition="false" constant="false">
        <notes>
          <html xmlns="http://www.w3.org/1999/xhtml">
            <p>FORMULA: C3H8O2</p>
            <p>KEGG Compound: C02917</p>
            <p>BioCyc: META:PROPANE-1-2-DIOL</p>
            <p>Human Metabolome Database: HMDB06213</p>
            <p>MetaNetX (MNX) Chemical: MNXM1255</p>
          </html>
        </notes>
      </species>
      <species id="M_12ppd__S_c" name="(S)-Propane-1,2-diol" compartment="C_c" hasOnlySubstanceUnits="true" boundaryCondition="false" constant="false">
        <notes>
          <html xmlns="http://www.w3.org/1999/xhtml">
            <p>FORMULA: C3H8O2</p>
            <p>KEGG Compound: C02917</p>
            <p>BioCyc: META:PROPANE-1-2-DIOL</p>
            <p>Human Metabolome Database: HMDB06213</p>
            <p>MetaNetX (MNX) Chemical: MNXM1255</p>
          </html>
        </notes>
      </species>
      <species id="M_glc__D_c" name="D-Glucose" compartment="C_c" hasOnlySubstanceUnits="true" boundaryCondition="false" constant="false">
        <notes>
          <html xmlns="http://www.w3.org/1999/xhtml">
            <p>FORMULA: C6H12O6</p>
            <p>BioCyc: META:Glucopyranose</p>
            <p>UniPathway Compound: UPC00031</p>
            <p>UM-BBD: c1564</p>
            <p>KEGG Compound: C00031;D00009</p>
            <p>MetaNetX (MNX) Chemical: MNXM41</p>
            <p>Human Metabolome Database: HMDB00122;HMDB06564</p>
          </html>
        </notes>
      </species>
      <species id="M_glc__D_e" name="D-Glucose" compartment="C_e" hasOnlySubstanceUnits="true" boundaryCondition="false" constant="false">
        <notes>
          <html xmlns="http://www.w3.org/1999/xhtml">
            <p>FORMULA: C6H12O6</p>
            <p>BioCyc: META:Glucopyranose</p>
            <p>UniPathway Compound: UPC00031</p>
            <p>UM-BBD: c1564</p>
            <p>KEGG Compound: C00031;D00009</p>
            <p>MetaNetX (MNX) Chemical: MNXM41</p>
            <p>Human Metabolome Database: HMDB00122;HMDB06564</p>
          </html>
        </notes>
      </species>
      <species id="M_h2o_e" name="H2O" compartment="C_e" hasOnlySubstanceUnits="true" boundaryCondition="false" constant="false">
        <notes>
          <html xmlns="http://www.w3.org/1999/xhtml">
            <p>FORMULA: H2O</p>
            <p>BioCyc: META:CPD-15815;META:HYDROXYL-GROUP;META:OH;META:OXONIUM;META:WATER</p>
            <p>SEED Compound: cpd00001;cpd15275</p>
            <p>UniPathway Compound: UPC00001;UPC01328</p>
            <p>KEGG Compound: C00001;C01328;D00001;D03703;D06322</p>
            <p>BioPath Molecule: OH-;Water</p>
            <p>MetaNetX (MNX) Chemical: MNXM2</p>
            <p>Reactome: 109276;113518;113519;113521;141343;1605715;189422;2022884;29356;351603;5668574</p>
            <p>Human Metabolome Database: HMDB01039;HMDB02111</p>
          </html>
        </notes>
      </species>
      <species id="M_h2o2_c" name="Hydrogen peroxide" compartment="C_c" hasOnlySubstanceUnits="true" boundaryCondition="false" constant="false">
        <notes>
          <html xmlns="http://www.w3.org/1999/xhtml">
            <p>FORMULA: H2O2</p>
            <p>BioCyc: META:HYDROGEN-PEROXIDE</p>
            <p>SEED Compound: cpd00025</p>
            <p>UniPathway Compound: UPC00027</p>
            <p>KEGG Compound: C00027;D00008</p>
            <p>BioPath Molecule: Hydrogen_peroxide</p>
            <p>MetaNetX (MNX) Chemical: MNXM22</p>
            <p>Reactome: 113575;1614617;189481;29408;351629</p>
            <p>Human Metabolome Database: HMDB03125;HMDB06491</p>
          </html>
        </notes>
      </species>
      <species id="M_nh4_c" name="Ammonium" compartment="C_c" hasOnlySubstanceUnits="true" boundaryCondition="false" constant="false">
        <notes>
          <html xmlns="http://www.w3.org/1999/xhtml">
            <p>FORMULA: H4N;NH4</p>
            <p>SEED Compound: cpd00013</p>
            <p>MetaNetX (MNX) Chemical: MNXM84</p>
          </html>
        </notes>
      </species>
      <species id="M_o2_c" name="O2" compartment="C_c" hasOnlySubstanceUnits="true" boundaryCondition="false" constant="false">
        <notes>
          <html xmlns="http://www.w3.org/1999/xhtml">
            <p>FORMULA: O2</p>
            <p>BioCyc: META:OXYGEN-MOLECULE</p>
            <p>SEED Compound: cpd00007</p>
            <p>UniPathway Compound: UPC00007</p>
            <p>KEGG Compound: C00007;D00003</p>
            <p>BioPath Molecule: Oxygen</p>
            <p>MetaNetX (MNX) Chemical: MNXM4</p>
            <p>Reactome: 113533;113534;113535;113685;1236709;189461;29368;351593;352327;5668566</p>
            <p>Human Metabolome Database: HMDB01377</p>
          </html>
        </notes>
      </species>
      <species id="M_h_c" name="H+" compartment="C_c" hasOnlySubstanceUnits="true" boundaryCondition="false" constant="false">
        <notes>
          <html xmlns="http://www.w3.org/1999/xhtml">
            <p>FORMULA: H</p>
            <p>BioCyc: META:PROTON</p>
            <p>SEED Compound: cpd00067</p>
            <p>UniPathway Compound: UPC00080</p>
            <p>KEGG Compound: C00080</p>
            <p>BioPath Molecule: Proton</p>
            <p>MetaNetX (MNX) Chemical: MNXM1</p>
            <p>Reactome: 113529;1470067;156540;163953;193465;194688;2000349;2872447;351626;372511;374900;425969;425978;425999;427899;428040;428548;5668577;70106;74722</p>
            <p>Human Metabolome Database: HMDB59597</p>
          </html>
        </notes>
      </species>
      <species id="M_udp_c" name="UDP" compartment="C_c" hasOnlySubstanceUnits="true" boundaryCondition="false" constant="false">
        <notes>
          <html xmlns="http://www.w3.org/1999/xhtml">
            <p>FORMULA: C9H11N2O12P2</p>
            <p>BioCyc: META:UDP;META:UDP-GROUP</p>
            <p>SEED Compound: cpd00014</p>
            <p>UniPathway Compound: UPC00015</p>
            <p>KEGG Compound: C00015;G10619</p>
            <p>BioPath Molecule: Uridine-5-prime-diphosphate</p>
            <p>MetaNetX (MNX) Chemical: MNXM17</p>
            <p>Reactome: 110096;111814;158602;205687</p>
            <p>Human Metabolome Database: HMDB00295</p>
          </html>
        </notes>
      </species>
      <species id="M_udpg_c" name="UDPglucose" compartment="C_c" hasOnlySubstanceUnits="true" boundaryCondition="false" constant="false">
        <notes>
          <html xmlns="http://www.w3.org/1999/xhtml">
            <p>FORMULA: C15H22N2O17P2</p>
            <p>BioCyc: META:CPD-12575</p>
            <p>SEED Compound: cpd00026</p>
            <p>UniPathway Compound: UPC00029</p>
            <p>KEGG Compound: C00029;G10608</p>
            <p>BioPath Molecule: UDP-D-Glucose</p>
            <p>MetaNetX (MNX) Chemical: MNXM52</p>
            <p>Reactome: 173594;29410;744227</p>
            <p>Human Metabolome Database: HMDB60079</p>
          </html>
        </notes>
      </species>
      <species id="M_nad_c" name="Nicotinamide adenine dinucleotide" compartment="C_c" hasOnlySubstanceUnits="true" boundaryCondition="false" constant="false">
        <notes>
          <html xmlns="http://www.w3.org/1999/xhtml">
            <p>FORMULA: C21H26N7O14P2</p>
            <p>BioCyc: META:CPD-16008;META:NAD</p>
            <p>MetaNetX (MNX) Chemical: MNXM8</p>
            <p>UniPathway Compound: UPC00003</p>
            <p>KEGG Compound: C00003;D00002</p>
            <p>BioPath Molecule: NAD</p>
            <p>SEED Compound: cpd00003</p>
            <p>Human Metabolome Database: HMDB00902</p>
          </html>
        </notes>
      </species>
      <species id="M_nadh_c" name="Nicotinamide adenine dinucleotide - reduced" compartment="C_c" hasOnlySubstanceUnits="true" boundaryCondition="false" constant="false">
        <notes>
          <html xmlns="http://www.w3.org/1999/xhtml">
            <p>FORMULA: C21H27N7O14P2</p>
            <p>BioCyc: META:NADH</p>
            <p>SEED Compound: cpd00004</p>
            <p>UniPathway Compound: UPC00004</p>
            <p>KEGG Compound: C00004</p>
            <p>BioPath Molecule: NADH</p>
            <p>MetaNetX (MNX) Chemical: MNXM10</p>
            <p>Reactome: 192305;194697;29362;73473</p>
            <p>Human Metabolome Database: HMDB01487</p>
          </html>
        </notes>
      </species>
      <species id="M_14glucan_c" name="1,4-alpha-D-glucan" compartment="C_c" hasOnlySubstanceUnits="true" boundaryCondition="false" constant="false">
        <notes>
          <html xmlns="http://www.w3.org/1999/xhtml">
            <p>FORMULA: C36H62O31</p>
            <p>MetaNetX (MNX) Chemical: MNXM42005</p>
            <p>Human Metabolome Database: HMDB03403</p>
            <p>SEED Compound: cpd11735</p>
            <p>BioCyc: META:1-4-alpha-D-Glucan</p>
          </html>
        </notes>
      </species>
      <species id="M_14glucan_p" name="1,4-alpha-D-glucan" compartment="C_p" hasOnlySubstanceUnits="true" boundaryCondition="false" constant="false">
        <notes>
          <html xmlns="http://www.w3.org/1999/xhtml">
            <p>FORMULA: C36H62O31</p>
            <p>MetaNetX (MNX) Chemical: MNXM42005</p>
            <p>Human Metabolome Database: HMDB03403</p>
            <p>SEED Compound: cpd11735</p>
            <p>BioCyc: META:1-4-alpha-D-Glucan</p>
          </html>
        </notes>
      </species>
      <species id="M_14glucan_e" name="1,4-alpha-D-glucan" compartment="C_e" hasOnlySubstanceUnits="true" boundaryCondition="false" constant="false">
        <notes>
          <html xmlns="http://www.w3.org/1999/xhtml">
            <p>FORMULA: C36H62O31</p>
            <p>MetaNetX (MNX) Chemical: MNXM42005</p>
            <p>Human Metabolome Database: HMDB03403</p>
            <p>SEED Compound: cpd11735</p>
            <p>BioCyc: META:1-4-alpha-D-Glucan</p>
          </html>
        </notes>
      </species>
      <species id="M_coa_c" name="Coenzyme A" compartment="C_c" hasOnlySubstanceUnits="true" boundaryCondition="false" constant="false">
        <notes>
          <html xmlns="http://www.w3.org/1999/xhtml">
            <p>FORMULA: C21H32N7O16P3S</p>
            <p>BioCyc: META:CO-A;META:COA-GROUP</p>
            <p>SEED Compound: cpd00010</p>
            <p>UniPathway Compound: UPC00010</p>
            <p>UM-BBD: c0919</p>
            <p>KEGG Compound: C00010</p>
            <p>BioPath Molecule: CoA-SH</p>
            <p>MetaNetX (MNX) Chemical: MNXM12</p>
            <p>Reactome: 162743;193514;2485002;29374;5490263;76194</p>
            <p>Human Metabolome Database: HMDB01423</p>
          </html>
        </notes>
      </species>
      <species id="M_nadp_c" name="Nicotinamide adenine dinucleotide phosphate" compartment="C_c" hasOnlySubstanceUnits="true" boundaryCondition="false" constant="false">
        <notes>
          <html xmlns="http://www.w3.org/1999/xhtml">
            <p>FORMULA: C21H25N7O17P3</p>
            <p>BioCyc: META:CPD-16007;META:NADP;META:NAD-P-OR-NOP</p>
            <p>SEED Compound: cpd00006</p>
            <p>UniPathway Compound: UPC00006</p>
            <p>KEGG Compound: C00006</p>
            <p>BioPath Molecule: NADP</p>
            <p>MetaNetX (MNX) Chemical: MNXM5</p>
            <p>Reactome: 113563;113564;194668;2000348;29366;351628;389556;5623650</p>
            <p>Human Metabolome Database: HMDB00217</p>
          </html>
        </notes>
      </species>
      <species id="M_nadph_c" name="Nicotinamide adenine dinucleotide phosphate - reduced" compartment="C_c" hasOnlySubstanceUnits="true" boundaryCondition="false" constant="false">
        <notes>
          <html xmlns="http://www.w3.org/1999/xhtml">
            <p>FORMULA: C21H26N7O17P3</p>
            <p>BioCyc: META:NADH-P-OR-NOP;META:NADPH</p>
            <p>SEED Compound: cpd00005</p>
            <p>UniPathway Compound: UPC00005</p>
            <p>KEGG Compound: C00005</p>
            <p>BioPath Molecule: NADPH</p>
            <p>MetaNetX (MNX) Chemical: MNXM6</p>
            <p>Reactome: 113600;113601;113602;194725;2000347;29364;351627;5623644</p>
            <p>Human Metabolome Database: HMDB00221;HMDB00799;HMDB06341</p>
          </html>
        </notes>
      </species>
      <species id="M_23camp_e" name="2&apos;,3&apos;-Cyclic AMP" compartment="C_e" hasOnlySubstanceUnits="true" boundaryCondition="false" constant="false">
        <notes>
          <html xmlns="http://www.w3.org/1999/xhtml">
            <p>FORMULA: C10H11N5O6P</p>
            <p>BioCyc: META:CPD-3707</p>
            <p>Human Metabolome Database: HMDB11616</p>
            <p>MetaNetX (MNX) Chemical: MNXM2598</p>
            <p>KEGG Compound: C02353</p>
            <p>SEED Compound: cpd01570</p>
          </html>
        </notes>
      </species>
      <species id="M_23camp_p" name="2&apos;,3&apos;-Cyclic AMP" compartment="C_p" hasOnlySubstanceUnits="true" boundaryCondition="false" constant="false">
        <notes>
          <html xmlns="http://www.w3.org/1999/xhtml">
            <p>FORMULA: C10H11N5O6P</p>
            <p>BioCyc: META:CPD-3707</p>
            <p>Human Metabolome Database: HMDB11616</p>
            <p>MetaNetX (MNX) Chemical: MNXM2598</p>
            <p>KEGG Compound: C02353</p>
            <p>SEED Compound: cpd01570</p>
          </html>
        </notes>
      </species>
      <species id="M_23ccmp_e" name="2&apos;,3&apos;-Cyclic CMP" compartment="C_e" hasOnlySubstanceUnits="true" boundaryCondition="false" constant="false">
        <notes>
          <html xmlns="http://www.w3.org/1999/xhtml">
            <p>FORMULA: C9H11N3O7P</p>
            <p>BioCyc: META:CPD-3713</p>
            <p>Human Metabolome Database: HMDB11691</p>
            <p>MetaNetX (MNX) Chemical: MNXM3148</p>
            <p>KEGG Compound: C02354</p>
            <p>SEED Compound: cpd01571</p>
          </html>
        </notes>
      </species>
      <species id="M_23ccmp_p" name="2&apos;,3&apos;-Cyclic CMP" compartment="C_p" hasOnlySubstanceUnits="true" boundaryCondition="false" constant="false">
        <notes>
          <html xmlns="http://www.w3.org/1999/xhtml">
            <p>FORMULA: C9H11N3O7P</p>
            <p>BioCyc: META:CPD-3713</p>
            <p>Human Metabolome Database: HMDB11691</p>
            <p>MetaNetX (MNX) Chemical: MNXM3148</p>
            <p>KEGG Compound: C02354</p>
            <p>SEED Compound: cpd01571</p>
          </html>
        </notes>
      </species>
      <species id="M_23cgmp_e" name="2&apos;,3&apos;-Cyclic GMP" compartment="C_e" hasOnlySubstanceUnits="true" boundaryCondition="false" constant="false">
        <notes>
          <html xmlns="http://www.w3.org/1999/xhtml">
            <p>FORMULA: C10H11N5O7P</p>
            <p>BioCyc: META:CPD-3709</p>
            <p>Human Metabolome Database: HMDB11629</p>
            <p>MetaNetX (MNX) Chemical: MNXM3149</p>
            <p>KEGG Compound: C06194</p>
            <p>SEED Compound: cpd03702</p>
          </html>
        </notes>
      </species>
      <species id="M_23cgmp_p" name="2&apos;,3&apos;-Cyclic GMP" compartment="C_p" hasOnlySubstanceUnits="true" boundaryCondition="false" constant="false">
        <notes>
          <html xmlns="http://www.w3.org/1999/xhtml">
            <p>FORMULA: C10H11N5O7P</p>
            <p>BioCyc: META:CPD-3709</p>
            <p>Human Metabolome Database: HMDB11629</p>
            <p>MetaNetX (MNX) Chemical: MNXM3149</p>
            <p>KEGG Compound: C06194</p>
            <p>SEED Compound: cpd03702</p>
          </html>
        </notes>
      </species>
      <species id="M_23cump_e" name="2&apos;,3&apos;-Cyclic UMP" compartment="C_e" hasOnlySubstanceUnits="true" boundaryCondition="false" constant="false">
        <notes>
          <html xmlns="http://www.w3.org/1999/xhtml">
            <p>FORMULA: C9H10N2O8P</p>
            <p>BioCyc: META:CPD-3725</p>
            <p>Human Metabolome Database: HMDB11640</p>
            <p>MetaNetX (MNX) Chemical: MNXM3150</p>
            <p>KEGG Compound: C02355</p>
            <p>SEED Compound: cpd01572</p>
          </html>
        </notes>
      </species>
      <species id="M_23cump_p" name="2&apos;,3&apos;-Cyclic UMP" compartment="C_p" hasOnlySubstanceUnits="true" boundaryCondition="false" constant="false">
        <notes>
          <html xmlns="http://www.w3.org/1999/xhtml">
            <p>FORMULA: C9H10N2O8P</p>
            <p>BioCyc: META:CPD-3725</p>
            <p>Human Metabolome Database: HMDB11640</p>
            <p>MetaNetX (MNX) Chemical: MNXM3150</p>
            <p>KEGG Compound: C02355</p>
            <p>SEED Compound: cpd01572</p>
          </html>
        </notes>
      </species>
      <species id="M_23dappa_c" name="2,3-diaminopropionate" compartment="C_c" hasOnlySubstanceUnits="true" boundaryCondition="false" constant="false">
        <notes>
          <html xmlns="http://www.w3.org/1999/xhtml">
            <p>FORMULA: C3H9N2O2</p>
            <p>BioCyc: META:23-Diaminopropanoate;META:L-23-DIAMINOPROPANOATE</p>
            <p>Human Metabolome Database: HMDB02006</p>
            <p>SEED Compound: cpd02150;cpd03828</p>
            <p>KEGG Compound: C03401;C06393</p>
            <p>MetaNetX (MNX) Chemical: MNXM91374</p>
            <p>LipidMaps: LMFA01100051</p>
          </html>
        </notes>
      </species>
      <species id="M_23dappa_p" name="2,3-diaminopropionate" compartment="C_p" hasOnlySubstanceUnits="true" boundaryCondition="false" constant="false">
        <notes>
          <html xmlns="http://www.w3.org/1999/xhtml">
            <p>FORMULA: C3H9N2O2</p>
            <p>BioCyc: META:23-Diaminopropanoate;META:L-23-DIAMINOPROPANOATE</p>
            <p>Human Metabolome Database: HMDB02006</p>
            <p>SEED Compound: cpd02150;cpd03828</p>
            <p>KEGG Compound: C03401;C06393</p>
            <p>MetaNetX (MNX) Chemical: MNXM91374</p>
            <p>LipidMaps: LMFA01100051</p>
          </html>
        </notes>
      </species>
      <species id="M_h_p" name="H+" compartment="C_p" hasOnlySubstanceUnits="true" boundaryCondition="false" constant="false">
        <notes>
          <html xmlns="http://www.w3.org/1999/xhtml">
            <p>FORMULA: H</p>
            <p>BioCyc: META:PROTON</p>
            <p>SEED Compound: cpd00067</p>
            <p>UniPathway Compound: UPC00080</p>
            <p>KEGG Compound: C00080</p>
            <p>BioPath Molecule: Proton</p>
            <p>MetaNetX (MNX) Chemical: MNXM1</p>
            <p>Reactome: 113529;1470067;156540;163953;193465;194688;2000349;2872447;351626;372511;374900;425969;425978;425999;427899;428040;428548;5668577;70106;74722</p>
            <p>Human Metabolome Database: HMDB59597</p>
          </html>
        </notes>
      </species>
      <species id="M_23dappa_e" name="2,3-diaminopropionate" compartment="C_e" hasOnlySubstanceUnits="true" boundaryCondition="false" constant="false">
        <notes>
          <html xmlns="http://www.w3.org/1999/xhtml">
            <p>FORMULA: C3H9N2O2</p>
            <p>BioCyc: META:23-Diaminopropanoate;META:L-23-DIAMINOPROPANOATE</p>
            <p>Human Metabolome Database: HMDB02006</p>
            <p>SEED Compound: cpd02150;cpd03828</p>
            <p>KEGG Compound: C03401;C06393</p>
            <p>MetaNetX (MNX) Chemical: MNXM91374</p>
            <p>LipidMaps: LMFA01100051</p>
          </html>
        </notes>
      </species>
      <species id="M_23dhmb_c" name="(R)-2,3-Dihydroxy-3-methylbutanoate" compartment="C_c" hasOnlySubstanceUnits="true" boundaryCondition="false" constant="false">
        <notes>
          <html xmlns="http://www.w3.org/1999/xhtml">
            <p>FORMULA: C5H9O4</p>
            <p>BioCyc: META:CPD-13357</p>
            <p>Human Metabolome Database: HMDB12141</p>
            <p>SEED Compound: cpd02498</p>
            <p>UniPathway Compound: UPC04272</p>
            <p>KEGG Compound: C04272</p>
            <p>BioPath Molecule: 2,3-Dihydroxyisovalerate</p>
            <p>MetaNetX (MNX) Chemical: MNXM114097</p>
            <p>LipidMaps: LMFA01050453</p>
          </html>
        </notes>
      </species>
      <species id="M_23dhmp_c" name="(R)-2,3-Dihydroxy-3-methylpentanoate" compartment="C_c" hasOnlySubstanceUnits="true" boundaryCondition="false" constant="false">
        <notes>
          <html xmlns="http://www.w3.org/1999/xhtml">
            <p>FORMULA: C6H11O4</p>
            <p>BioCyc: META:1-KETO-2-METHYLVALERATE</p>
            <p>Human Metabolome Database: HMDB12140</p>
            <p>SEED Compound: cpd02535</p>
            <p>UniPathway Compound: UPC06007</p>
            <p>KEGG Compound: C04104;C06007</p>
            <p>BioPath Molecule: 2,3-Dihydroxy-3-methylvalerate</p>
            <p>MetaNetX (MNX) Chemical: MNXM1202</p>
            <p>LipidMaps: LMFA01050452;LMFA01050469</p>
          </html>
        </notes>
      </species>
      <species id="M_3ump_p" name="3&apos;-UMP" compartment="C_p" hasOnlySubstanceUnits="true" boundaryCondition="false" constant="false">
        <notes>
          <html xmlns="http://www.w3.org/1999/xhtml">
            <p>FORMULA: C9H11N2O9P</p>
            <p>BioCyc: META:CPD-3724</p>
            <p>Human Metabolome Database: HMDB60282</p>
            <p>MetaNetX (MNX) Chemical: MNXM2184</p>
            <p>KEGG Compound: C01368</p>
            <p>SEED Compound: cpd00989</p>
          </html>
        </notes>
      </species>
      <species id="M_h2o_p" name="H2O" compartment="C_p" hasOnlySubstanceUnits="true" boundaryCondition="false" constant="false">
        <notes>
          <html xmlns="http://www.w3.org/1999/xhtml">
            <p>FORMULA: H2O</p>
            <p>BioCyc: META:CPD-15815;META:HYDROXYL-GROUP;META:OH;META:OXONIUM;META:WATER</p>
            <p>SEED Compound: cpd00001;cpd15275</p>
            <p>UniPathway Compound: UPC00001;UPC01328</p>
            <p>KEGG Compound: C00001;C01328;D00001;D03703;D06322</p>
            <p>BioPath Molecule: OH-;Water</p>
            <p>MetaNetX (MNX) Chemical: MNXM2</p>
            <p>Reactome: 109276;113518;113519;113521;141343;1605715;189422;2022884;29356;351603;5668574</p>
            <p>Human Metabolome Database: HMDB01039;HMDB02111</p>
          </html>
        </notes>
      </species>
      <species id="M_3cmp_p" name="3&apos;-cmp" compartment="C_p" hasOnlySubstanceUnits="true" boundaryCondition="false" constant="false">
        <notes>
          <html xmlns="http://www.w3.org/1999/xhtml">
            <p>FORMULA: C9H12N3O8P</p>
            <p>KEGG Compound: C05822</p>
            <p>MetaNetX (MNX) Chemical: MNXM2182</p>
            <p>SEED Compound: cpd03454</p>
            <p>BioCyc: META:CPD-3711</p>
          </html>
        </notes>
      </species>
      <species id="M_3amp_p" name="3&apos;-AMP" compartment="C_p" hasOnlySubstanceUnits="true" boundaryCondition="false" constant="false">
        <notes>
          <html xmlns="http://www.w3.org/1999/xhtml">
            <p>FORMULA: C10H12N5O7P</p>
            <p>BioCyc: META:CPD-3706</p>
            <p>Human Metabolome Database: HMDB03540;HMDB06550</p>
            <p>MetaNetX (MNX) Chemical: MNXM1985</p>
            <p>KEGG Compound: C01367</p>
            <p>SEED Compound: cpd00988</p>
          </html>
        </notes>
      </species>
      <species id="M_3gmp_p" name="3&apos;-GMP" compartment="C_p" hasOnlySubstanceUnits="true" boundaryCondition="false" constant="false">
        <notes>
          <html xmlns="http://www.w3.org/1999/xhtml">
            <p>FORMULA: C10H12N5O8P</p>
            <p>KEGG Compound: C06193</p>
            <p>MetaNetX (MNX) Chemical: MNXM2183</p>
            <p>SEED Compound: cpd03701</p>
            <p>BioCyc: META:CPD-3708</p>
          </html>
        </notes>
      </species>
      <species id="M_26dap__M_e" name="Meso-2,6-Diaminoheptanedioate" compartment="C_e" hasOnlySubstanceUnits="true" boundaryCondition="false" constant="false">
        <notes>
          <html xmlns="http://www.w3.org/1999/xhtml">
            <p>FORMULA: C7H14N2O4</p>
            <p>BioCyc: META:MESO-DIAMINOPIMELATE</p>
            <p>SEED Compound: cpd00516</p>
            <p>UniPathway Compound: UPC00680</p>
            <p>KEGG Compound: C00680</p>
            <p>BioPath Molecule: meso-2,6-Diaminoheptanedioate</p>
            <p>MetaNetX (MNX) Chemical: MNXM529</p>
          </html>
        </notes>
      </species>
      <species id="M_26dap__M_p" name="Meso-2,6-Diaminoheptanedioate" compartment="C_p" hasOnlySubstanceUnits="true" boundaryCondition="false" constant="false">
        <notes>
          <html xmlns="http://www.w3.org/1999/xhtml">
            <p>FORMULA: C7H14N2O4</p>
            <p>BioCyc: META:MESO-DIAMINOPIMELATE</p>
            <p>SEED Compound: cpd00516</p>
            <p>UniPathway Compound: UPC00680</p>
            <p>KEGG Compound: C00680</p>
            <p>BioPath Molecule: meso-2,6-Diaminoheptanedioate</p>
            <p>MetaNetX (MNX) Chemical: MNXM529</p>
          </html>
        </notes>
      </species>
      <species id="M_23dhdp_c" name="2,3-Dihydrodipicolinate" compartment="C_c" hasOnlySubstanceUnits="true" boundaryCondition="false" constant="false">
        <notes>
          <html xmlns="http://www.w3.org/1999/xhtml">
            <p>FORMULA: C7H5NO4</p>
            <p>BioCyc: META:2-3-DIHYDRODIPICOLINATE</p>
            <p>SEED Compound: cpd02120</p>
            <p>UniPathway Compound: UPC03340</p>
            <p>KEGG Compound: C03340</p>
            <p>BioPath Molecule: 2,3-Dihydrodipicolinate</p>
            <p>MetaNetX (MNX) Chemical: MNXM807</p>
            <p>Human Metabolome Database: HMDB12247</p>
          </html>
        </notes>
      </species>
      <species id="M_2ddecg3p_c" name="2-dodecanoyl-sn-glycerol 3-phosphate" compartment="C_c" hasOnlySubstanceUnits="true" boundaryCondition="false" constant="false">
        <notes>
          <html xmlns="http://www.w3.org/1999/xhtml">
            <p>FORMULA: C15H30O7P1</p>
            <p>SEED Compound: cpd15350</p>
            <p>MetaNetX (MNX) Chemical: MNXM5461</p>
          </html>
        </notes>
      </species>
      <species id="M_2ddecg3p_p" name="2-dodecanoyl-sn-glycerol 3-phosphate" compartment="C_p" hasOnlySubstanceUnits="true" boundaryCondition="false" constant="false">
        <notes>
          <html xmlns="http://www.w3.org/1999/xhtml">
            <p>FORMULA: C15H30O7P1</p>
            <p>SEED Compound: cpd15350</p>
            <p>MetaNetX (MNX) Chemical: MNXM5461</p>
          </html>
        </notes>
      </species>
      <species id="M_2tdecg3p_c" name="2-tetradecanoyl-sn-glycerol 3-phosphate" compartment="C_c" hasOnlySubstanceUnits="true" boundaryCondition="false" constant="false">
        <notes>
          <html xmlns="http://www.w3.org/1999/xhtml">
            <p>FORMULA: C17H34O7P1</p>
            <p>SEED Compound: cpd15363</p>
            <p>MetaNetX (MNX) Chemical: MNXM5491</p>
          </html>
        </notes>
      </species>
      <species id="M_2tdecg3p_p" name="2-tetradecanoyl-sn-glycerol 3-phosphate" compartment="C_p" hasOnlySubstanceUnits="true" boundaryCondition="false" constant="false">
        <notes>
          <html xmlns="http://www.w3.org/1999/xhtml">
            <p>FORMULA: C17H34O7P1</p>
            <p>SEED Compound: cpd15363</p>
            <p>MetaNetX (MNX) Chemical: MNXM5491</p>
          </html>
        </notes>
      </species>
      <species id="M_2tdec7eg3p_c" name="2-tetradec-7-enoyl-sn-glycerol 3-phosphate" compartment="C_c" hasOnlySubstanceUnits="true" boundaryCondition="false" constant="false">
        <notes>
          <html xmlns="http://www.w3.org/1999/xhtml">
            <p>FORMULA: C17H32O7P1</p>
            <p>SEED Compound: cpd15362</p>
            <p>MetaNetX (MNX) Chemical: MNXM5490</p>
          </html>
        </notes>
      </species>
      <species id="M_2tdec7eg3p_p" name="2-tetradec-7-enoyl-sn-glycerol 3-phosphate" compartment="C_p" hasOnlySubstanceUnits="true" boundaryCondition="false" constant="false">
        <notes>
          <html xmlns="http://www.w3.org/1999/xhtml">
            <p>FORMULA: C17H32O7P1</p>
            <p>SEED Compound: cpd15362</p>
            <p>MetaNetX (MNX) Chemical: MNXM5490</p>
          </html>
        </notes>
      </species>
      <species id="M_2hdecg3p_c" name="2-hexadecanoyl-sn-glycerol 3-phosphate" compartment="C_c" hasOnlySubstanceUnits="true" boundaryCondition="false" constant="false">
        <notes>
          <html xmlns="http://www.w3.org/1999/xhtml">
            <p>FORMULA: C19H38O7P1</p>
            <p>Human Metabolome Database: HMDB07849</p>
            <p>MetaNetX (MNX) Chemical: MNXM60396</p>
            <p>LipidMaps: LMGP10050042</p>
            <p>SEED Compound: cpd15355</p>
            <p>BioCyc: META:CPD-17276</p>
          </html>
        </notes>
      </species>
      <species id="M_2hdecg3p_p" name="2-hexadecanoyl-sn-glycerol 3-phosphate" compartment="C_p" hasOnlySubstanceUnits="true" boundaryCondition="false" constant="false">
        <notes>
          <html xmlns="http://www.w3.org/1999/xhtml">
            <p>FORMULA: C19H38O7P1</p>
            <p>Human Metabolome Database: HMDB07849</p>
            <p>MetaNetX (MNX) Chemical: MNXM60396</p>
            <p>LipidMaps: LMGP10050042</p>
            <p>SEED Compound: cpd15355</p>
            <p>BioCyc: META:CPD-17276</p>
          </html>
        </notes>
      </species>
      <species id="M_2hdec9eg3p_c" name="2-hexadec-9-enoyl-sn-glycerol 3-phosphate" compartment="C_c" hasOnlySubstanceUnits="true" boundaryCondition="false" constant="false">
        <notes>
          <html xmlns="http://www.w3.org/1999/xhtml">
            <p>FORMULA: C19H36O7P1</p>
            <p>SEED Compound: cpd15354</p>
            <p>MetaNetX (MNX) Chemical: MNXM5464</p>
          </html>
        </notes>
      </species>
      <species id="M_2hdec9eg3p_p" name="2-hexadec-9-enoyl-sn-glycerol 3-phosphate" compartment="C_p" hasOnlySubstanceUnits="true" boundaryCondition="false" constant="false">
        <notes>
          <html xmlns="http://www.w3.org/1999/xhtml">
            <p>FORMULA: C19H36O7P1</p>
            <p>SEED Compound: cpd15354</p>
            <p>MetaNetX (MNX) Chemical: MNXM5464</p>
          </html>
        </notes>
      </species>
      <species id="M_2odecg3p_c" name="2-octadecanoyl-sn-glycerol 3-phosphate" compartment="C_c" hasOnlySubstanceUnits="true" boundaryCondition="false" constant="false">
        <notes>
          <html xmlns="http://www.w3.org/1999/xhtml">
            <p>FORMULA: C21H42O7P1</p>
            <p>Human Metabolome Database: HMDB07850</p>
            <p>MetaNetX (MNX) Chemical: MNXM60397</p>
            <p>LipidMaps: LMGP10050043</p>
            <p>SEED Compound: cpd15358</p>
            <p>BioCyc: META:CPD-17274</p>
          </html>
        </notes>
      </species>
      <species id="M_2odecg3p_p" name="2-octadecanoyl-sn-glycerol 3-phosphate" compartment="C_p" hasOnlySubstanceUnits="true" boundaryCondition="false" constant="false">
        <notes>
          <html xmlns="http://www.w3.org/1999/xhtml">
            <p>FORMULA: C21H42O7P1</p>
            <p>Human Metabolome Database: HMDB07850</p>
            <p>MetaNetX (MNX) Chemical: MNXM60397</p>
            <p>LipidMaps: LMGP10050043</p>
            <p>SEED Compound: cpd15358</p>
            <p>BioCyc: META:CPD-17274</p>
          </html>
        </notes>
      </species>
      <species id="M_2odec11eg3p_c" name="2-octadec-11-enoyl-sn-glycerol 3-phosphate" compartment="C_c" hasOnlySubstanceUnits="true" boundaryCondition="false" constant="false">
        <notes>
          <html xmlns="http://www.w3.org/1999/xhtml">
            <p>FORMULA: C21H40O7P1</p>
            <p>SEED Compound: cpd15357</p>
            <p>MetaNetX (MNX) Chemical: MNXM5480</p>
          </html>
        </notes>
      </species>
      <species id="M_2odec11eg3p_p" name="2-octadec-11-enoyl-sn-glycerol 3-phosphate" compartment="C_p" hasOnlySubstanceUnits="true" boundaryCondition="false" constant="false">
        <notes>
          <html xmlns="http://www.w3.org/1999/xhtml">
            <p>FORMULA: C21H40O7P1</p>
            <p>SEED Compound: cpd15357</p>
            <p>MetaNetX (MNX) Chemical: MNXM5480</p>
          </html>
        </notes>
      </species>
      <species id="M_2agpe120_c" name="2-Acyl-sn-glycero-3-phosphoethanolamine (n-C12:0)" compartment="C_c" hasOnlySubstanceUnits="true" boundaryCondition="false" constant="false">
        <notes>
          <html xmlns="http://www.w3.org/1999/xhtml">
            <p>FORMULA: C17H36NO7P1</p>
            <p>BioCyc: META:CPD0-2178</p>
            <p>MetaNetX (MNX) Chemical: MNXM34808</p>
          </html>
        </notes>
      </species>
      <species id="M_2agpe120_p" name="2-Acyl-sn-glycero-3-phosphoethanolamine (n-C12:0)" compartment="C_p" hasOnlySubstanceUnits="true" boundaryCondition="false" constant="false">
        <notes>
          <html xmlns="http://www.w3.org/1999/xhtml">
            <p>FORMULA: C17H36NO7P1</p>
            <p>BioCyc: META:CPD0-2178</p>
            <p>MetaNetX (MNX) Chemical: MNXM34808</p>
          </html>
        </notes>
      </species>
      <species id="M_2agpe140_c" name="2-Acyl-sn-glycero-3-phosphoethanolamine (n-C14:0)" compartment="C_c" hasOnlySubstanceUnits="true" boundaryCondition="false" constant="false">
        <notes>
          <html xmlns="http://www.w3.org/1999/xhtml">
            <p>FORMULA: C19H40NO7P1</p>
            <p>Human Metabolome Database: HMDB11470</p>
            <p>BioCyc: META:CPD0-2165</p>
            <p>LipidMaps: LMGP02050033</p>
            <p>MetaNetX (MNX) Chemical: MNXM34809</p>
          </html>
        </notes>
      </species>
      <species id="M_2agpe140_p" name="2-Acyl-sn-glycero-3-phosphoethanolamine (n-C14:0)" compartment="C_p" hasOnlySubstanceUnits="true" boundaryCondition="false" constant="false">
        <notes>
          <html xmlns="http://www.w3.org/1999/xhtml">
            <p>FORMULA: C19H40NO7P1</p>
            <p>Human Metabolome Database: HMDB11470</p>
            <p>BioCyc: META:CPD0-2165</p>
            <p>LipidMaps: LMGP02050033</p>
            <p>MetaNetX (MNX) Chemical: MNXM34809</p>
          </html>
        </notes>
      </species>
      <species id="M_2agpe141_c" name="2-Acyl-sn-glycero-3-phosphoethanolamine (n-C14:1)" compartment="C_c" hasOnlySubstanceUnits="true" boundaryCondition="false" constant="false">
        <notes>
          <html xmlns="http://www.w3.org/1999/xhtml">
            <p>FORMULA: C19H38NO7P1</p>
            <p>MetaNetX (MNX) Chemical: MNXM3447</p>
          </html>
        </notes>
      </species>
      <species id="M_2agpe141_p" name="2-Acyl-sn-glycero-3-phosphoethanolamine (n-C14:1)" compartment="C_p" hasOnlySubstanceUnits="true" boundaryCondition="false" constant="false">
        <notes>
          <html xmlns="http://www.w3.org/1999/xhtml">
            <p>FORMULA: C19H38NO7P1</p>
            <p>MetaNetX (MNX) Chemical: MNXM3447</p>
          </html>
        </notes>
      </species>
      <species id="M_2agpe160_c" name="2-Acyl-sn-glycero-3-phosphoethanolamine (n-C16:0)" compartment="C_c" hasOnlySubstanceUnits="true" boundaryCondition="false" constant="false">
        <notes>
          <html xmlns="http://www.w3.org/1999/xhtml">
            <p>FORMULA: C21H44NO7P1</p>
            <p>Human Metabolome Database: HMDB11473</p>
            <p>MetaNetX (MNX) Chemical: MNXM34810</p>
            <p>LipidMaps: LMGP02050036</p>
            <p>SEED Compound: cpd15339</p>
            <p>BioCyc: META:CPD0-2177</p>
          </html>
        </notes>
      </species>
      <species id="M_2agpe160_p" name="2-Acyl-sn-glycero-3-phosphoethanolamine (n-C16:0)" compartment="C_p" hasOnlySubstanceUnits="true" boundaryCondition="false" constant="false">
        <notes>
          <html xmlns="http://www.w3.org/1999/xhtml">
            <p>FORMULA: C21H44NO7P1</p>
            <p>Human Metabolome Database: HMDB11473</p>
            <p>MetaNetX (MNX) Chemical: MNXM34810</p>
            <p>LipidMaps: LMGP02050036</p>
            <p>SEED Compound: cpd15339</p>
            <p>BioCyc: META:CPD0-2177</p>
          </html>
        </notes>
      </species>
      <species id="M_2agpe161_c" name="2-Acyl-sn-glycero-3-phosphoethanolamine (n-C16:1)" compartment="C_c" hasOnlySubstanceUnits="true" boundaryCondition="false" constant="false">
        <notes>
          <html xmlns="http://www.w3.org/1999/xhtml">
            <p>FORMULA: C21H42NO7P1</p>
            <p>MetaNetX (MNX) Chemical: MNXM3448</p>
          </html>
        </notes>
      </species>
      <species id="M_2agpe161_p" name="2-Acyl-sn-glycero-3-phosphoethanolamine (n-C16:1)" compartment="C_p" hasOnlySubstanceUnits="true" boundaryCondition="false" constant="false">
        <notes>
          <html xmlns="http://www.w3.org/1999/xhtml">
            <p>FORMULA: C21H42NO7P1</p>
            <p>MetaNetX (MNX) Chemical: MNXM3448</p>
          </html>
        </notes>
      </species>
      <species id="M_2agpe180_c" name="2-Acyl-sn-glycero-3-phosphoethanolamine (n-C18:0)" compartment="C_c" hasOnlySubstanceUnits="true" boundaryCondition="false" constant="false">
        <notes>
          <html xmlns="http://www.w3.org/1999/xhtml">
            <p>FORMULA: C23H48NO7P1</p>
            <p>Human Metabolome Database: HMDB11129</p>
            <p>BioCyc: META:CPD0-2223</p>
            <p>LipidMaps: LMGP02050038</p>
            <p>MetaNetX (MNX) Chemical: MNXM34811</p>
            <p>SEED Compound: cpd15341</p>
          </html>
        </notes>
      </species>
      <species id="M_2agpe180_p" name="2-Acyl-sn-glycero-3-phosphoethanolamine (n-C18:0)" compartment="C_p" hasOnlySubstanceUnits="true" boundaryCondition="false" constant="false">
        <notes>
          <html xmlns="http://www.w3.org/1999/xhtml">
            <p>FORMULA: C23H48NO7P1</p>
            <p>Human Metabolome Database: HMDB11129</p>
            <p>BioCyc: META:CPD0-2223</p>
            <p>LipidMaps: LMGP02050038</p>
            <p>MetaNetX (MNX) Chemical: MNXM34811</p>
            <p>SEED Compound: cpd15341</p>
          </html>
        </notes>
      </species>
      <species id="M_2agpe181_c" name="2-Acyl-sn-glycero-3-phosphoethanolamine (n-C18:1)" compartment="C_c" hasOnlySubstanceUnits="true" boundaryCondition="false" constant="false">
        <notes>
          <html xmlns="http://www.w3.org/1999/xhtml">
            <p>FORMULA: C23H46NO7P1</p>
            <p>MetaNetX (MNX) Chemical: MNXM3449</p>
          </html>
        </notes>
      </species>
      <species id="M_2agpe181_p" name="2-Acyl-sn-glycero-3-phosphoethanolamine (n-C18:1)" compartment="C_p" hasOnlySubstanceUnits="true" boundaryCondition="false" constant="false">
        <notes>
          <html xmlns="http://www.w3.org/1999/xhtml">
            <p>FORMULA: C23H46NO7P1</p>
            <p>MetaNetX (MNX) Chemical: MNXM3449</p>
          </html>
        </notes>
      </species>
      <species id="M_amp_c" name="AMP" compartment="C_c" hasOnlySubstanceUnits="true" boundaryCondition="false" constant="false">
        <notes>
          <html xmlns="http://www.w3.org/1999/xhtml">
            <p>FORMULA: C10H12N5O7P</p>
            <p>BioCyc: META:AMP;META:AMP-GROUP;META:CPD0-1139</p>
            <p>SEED Compound: cpd00018</p>
            <p>UniPathway Compound: UPC00020</p>
            <p>KEGG Compound: C00020;D02769;D06299</p>
            <p>BioPath Molecule: Adenosine-5-prime-phosphate</p>
            <p>MetaNetX (MNX) Chemical: MNXM14</p>
            <p>Reactome: 164121;389620</p>
            <p>Human Metabolome Database: HMDB00045</p>
          </html>
        </notes>
      </species>
      <species id="M_ddca_c" name="Dodecanoate (n-C12:0)" compartment="C_c" hasOnlySubstanceUnits="true" boundaryCondition="false" constant="false">
        <notes>
          <html xmlns="http://www.w3.org/1999/xhtml">
            <p>FORMULA: C12H23O2</p>
            <p>BioCyc: META:DODECANOATE</p>
            <p>Human Metabolome Database: HMDB00638</p>
            <p>SEED Compound: cpd01741</p>
            <p>UM-BBD: c0566</p>
            <p>KEGG Compound: C02679;D10714</p>
            <p>MetaNetX (MNX) Chemical: MNXM402</p>
            <p>Reactome: 33549</p>
            <p>LipidMaps: LMFA01010012</p>
          </html>
        </notes>
      </species>
      <species id="M_pe120_c" name="Phosphatidylethanolamine (didodecanoyl, n-C12:0)" compartment="C_c" hasOnlySubstanceUnits="true" boundaryCondition="false" constant="false">
        <notes>
          <html xmlns="http://www.w3.org/1999/xhtml">
            <p>FORMULA: C29H58N1O8P1</p>
            <p>BioCyc: META:CPD-17088</p>
            <p>LipidMaps: LMGP02010098</p>
            <p>SEED Compound: cpd15528</p>
            <p>MetaNetX (MNX) Chemical: MNXM71176</p>
          </html>
        </notes>
      </species>
      <species id="M_ppi_c" name="Diphosphate" compartment="C_c" hasOnlySubstanceUnits="true" boundaryCondition="false" constant="false">
        <notes>
          <html xmlns="http://www.w3.org/1999/xhtml">
            <p>FORMULA: HO7P2;P2HO7</p>
            <p>BioCyc: META:PPI;META:PYROPHOSPHATE-GROUP</p>
            <p>SEED Compound: cpd00012</p>
            <p>UniPathway Compound: UPC00013</p>
            <p>KEGG Compound: C00013</p>
            <p>BioPath Molecule: Pyrophosphate;Pyrophosphate_(protonated)</p>
            <p>MetaNetX (MNX) Chemical: MNXM11</p>
            <p>Reactome: 111294;113541;113542;159450;2046049;389593</p>
            <p>Human Metabolome Database: HMDB00250</p>
          </html>
        </notes>
      </species>
      <species id="M_pe140_c" name="Phosphatidylethanolamine (ditetradecanoyl, n-C14:0)" compartment="C_c" hasOnlySubstanceUnits="true" boundaryCondition="false" constant="false">
        <notes>
          <html xmlns="http://www.w3.org/1999/xhtml">
            <p>FORMULA: C33H66N1O8P1</p>
            <p>MetaNetX (MNX) Chemical: MNXM71241</p>
            <p>Human Metabolome Database: HMDB05313;HMDB08821</p>
            <p>LipidMaps: LMGP02010352</p>
            <p>BioCyc: META:CPD-17087</p>
          </html>
        </notes>
      </species>
      <species id="M_ttdca_c" name="Tetradecanoate (n-C14:0)" compartment="C_c" hasOnlySubstanceUnits="true" boundaryCondition="false" constant="false">
        <notes>
          <html xmlns="http://www.w3.org/1999/xhtml">
            <p>FORMULA: C14H27O2</p>
            <p>BioCyc: META:CPD-7836</p>
            <p>Human Metabolome Database: HMDB00806</p>
            <p>SEED Compound: cpd03847</p>
            <p>KEGG Compound: C06424</p>
            <p>MetaNetX (MNX) Chemical: MNXM314</p>
            <p>LipidMaps: LMFA01010014</p>
          </html>
        </notes>
      </species>
      <species id="M_pe141_c" name="Phosphatidylethanolamine (ditetradec-7-enoyl, n-C14:1)" compartment="C_c" hasOnlySubstanceUnits="true" boundaryCondition="false" constant="false">
        <notes>
          <html xmlns="http://www.w3.org/1999/xhtml">
            <p>FORMULA: C33H62N1O8P1</p>
            <p>MetaNetX (MNX) Chemical: MNXM3693</p>
          </html>
        </notes>
      </species>
      <species id="M_ttdcea_c" name="Tetradecenoate (n-C14:1)" compartment="C_c" hasOnlySubstanceUnits="true" boundaryCondition="false" constant="false">
        <notes>
          <html xmlns="http://www.w3.org/1999/xhtml">
            <p>FORMULA: C14H25O2</p>
            <p>SEED Compound: cpd15298</p>
            <p>MetaNetX (MNX) Chemical: MNXM83847</p>
          </html>
        </notes>
      </species>
      <species id="M_hdca_c" name="Hexadecanoate (n-C16:0)" compartment="C_c" hasOnlySubstanceUnits="true" boundaryCondition="false" constant="false">
        <notes>
          <html xmlns="http://www.w3.org/1999/xhtml">
            <p>FORMULA: C16H31O2</p>
            <p>BioCyc: META:PALMITATE</p>
            <p>Human Metabolome Database: HMDB00220;HMDB60083</p>
            <p>SEED Compound: cpd00214</p>
            <p>UM-BBD: c1217</p>
            <p>KEGG Compound: C00249;D05341</p>
            <p>BioPath Molecule: Palmitate</p>
            <p>MetaNetX (MNX) Chemical: MNXM108</p>
            <p>Reactome: 3632881;390435;426576;76168</p>
            <p>LipidMaps: LMFA01010001</p>
          </html>
        </notes>
      </species>
      <species id="M_pe160_c" name="Phosphatidylethanolamine (dihexadecanoyl, n-C16:0)" compartment="C_c" hasOnlySubstanceUnits="true" boundaryCondition="false" constant="false">
        <notes>
          <html xmlns="http://www.w3.org/1999/xhtml">
            <p>FORMULA: C37H74N1O8P1</p>
            <p>Human Metabolome Database: HMDB05317;HMDB08923</p>
            <p>BioCyc: META:CPD-12819</p>
            <p>LipidMaps: LMGP02010037</p>
            <p>MetaNetX (MNX) Chemical: MNXM32178</p>
            <p>SEED Compound: cpd15531</p>
          </html>
        </notes>
      </species>
      <species id="M_hdcea_c" name="Hexadecenoate (n-C16:1)" compartment="C_c" hasOnlySubstanceUnits="true" boundaryCondition="false" constant="false">
        <notes>
          <html xmlns="http://www.w3.org/1999/xhtml">
            <p>FORMULA: C16H29O2</p>
            <p>BioCyc: META:CPD-9245</p>
            <p>Human Metabolome Database: HMDB03229;HMDB12328;HMDB60082</p>
            <p>SEED Compound: cpd05274</p>
            <p>KEGG Compound: C08362</p>
            <p>MetaNetX (MNX) Chemical: MNXM950</p>
            <p>LipidMaps: LMFA01030056;LMFA01030057</p>
          </html>
        </notes>
      </species>
      <species id="M_pe161_c" name="Phosphatidylethanolamine (dihexadec-9enoyl, n-C16:1)" compartment="C_c" hasOnlySubstanceUnits="true" boundaryCondition="false" constant="false">
        <notes>
          <html xmlns="http://www.w3.org/1999/xhtml">
            <p>FORMULA: C37H70N1O8P1</p>
            <p>Human Metabolome Database: HMDB05342;HMDB08957</p>
            <p>MetaNetX (MNX) Chemical: MNXM71458</p>
            <p>LipidMaps: LMGP02010108</p>
            <p>SEED Compound: cpd15532</p>
            <p>BioCyc: META:CPD-17086</p>
          </html>
        </notes>
      </species>
      <species id="M_ocdca_c" name="Octadecanoate (n-C18:0)" compartment="C_c" hasOnlySubstanceUnits="true" boundaryCondition="false" constant="false">
        <notes>
          <html xmlns="http://www.w3.org/1999/xhtml">
            <p>FORMULA: C18H35O2</p>
            <p>BioCyc: META:STEARIC_ACID</p>
            <p>Human Metabolome Database: HMDB00827</p>
            <p>SEED Compound: cpd01080</p>
            <p>KEGG Compound: C01530;D00119</p>
            <p>MetaNetX (MNX) Chemical: MNXM236</p>
            <p>Reactome: 428198</p>
            <p>LipidMaps: LMFA01010018</p>
          </html>
        </notes>
      </species>
      <species id="M_pe180_c" name="Phosphatidylethanolamine (dioctadecanoyl, n-C18:0)" compartment="C_c" hasOnlySubstanceUnits="true" boundaryCondition="false" constant="false">
        <notes>
          <html xmlns="http://www.w3.org/1999/xhtml">
            <p>FORMULA: C41H82N1O8P1</p>
            <p>Human Metabolome Database: HMDB05327;HMDB08991</p>
            <p>BioCyc: META:CPD-12818</p>
            <p>LipidMaps: LMGP02010097</p>
            <p>MetaNetX (MNX) Chemical: MNXM31536</p>
            <p>SEED Compound: cpd15533</p>
          </html>
        </notes>
      </species>
      <species id="M_ocdcea_c" name="Octadecenoate (n-C18:1)" compartment="C_c" hasOnlySubstanceUnits="true" boundaryCondition="false" constant="false">
        <notes>
          <html xmlns="http://www.w3.org/1999/xhtml">
            <p>FORMULA: C18H33O2</p>
            <p>BioCyc: META:OLEATE-CPD</p>
            <p>Human Metabolome Database: HMDB00207;HMDB02066</p>
            <p>SEED Compound: cpd00536</p>
            <p>UM-BBD: c1359</p>
            <p>KEGG Compound: C00712;D02315</p>
            <p>MetaNetX (MNX) Chemical: MNXM306</p>
            <p>LipidMaps: LMFA01030002</p>
          </html>
        </notes>
      </species>
      <species id="M_pe181_c" name="Phosphatidylethanolamine (dioctadec-11-enoyl, n-C18:1)" compartment="C_c" hasOnlySubstanceUnits="true" boundaryCondition="false" constant="false">
        <notes>
          <html xmlns="http://www.w3.org/1999/xhtml">
            <p>FORMULA: C41H78N1O8P1</p>
            <p>SEED Compound: cpd15534</p>
            <p>MetaNetX (MNX) Chemical: MNXM2150</p>
          </html>
        </notes>
      </species>
      <species id="M_2agpg120_c" name="2-Acyl-sn-glycero-3-phosphoglycerol (n-C12:0)" compartment="C_c" hasOnlySubstanceUnits="true" boundaryCondition="false" constant="false">
        <notes>
          <html xmlns="http://www.w3.org/1999/xhtml">
            <p>FORMULA: C18H36O9P1</p>
            <p>MetaNetX (MNX) Chemical: MNXM3450</p>
          </html>
        </notes>
      </species>
      <species id="M_2agpg120_p" name="2-Acyl-sn-glycero-3-phosphoglycerol (n-C12:0)" compartment="C_p" hasOnlySubstanceUnits="true" boundaryCondition="false" constant="false">
        <notes>
          <html xmlns="http://www.w3.org/1999/xhtml">
            <p>FORMULA: C18H36O9P1</p>
            <p>MetaNetX (MNX) Chemical: MNXM3450</p>
          </html>
        </notes>
      </species>
      <species id="M_2agpg140_c" name="2-Acyl-sn-glycero-3-phosphoglycerol (n-C14:0)" compartment="C_c" hasOnlySubstanceUnits="true" boundaryCondition="false" constant="false">
        <notes>
          <html xmlns="http://www.w3.org/1999/xhtml">
            <p>FORMULA: C20H40O9P1</p>
            <p>BioCyc: META:CPD0-2173</p>
            <p>MetaNetX (MNX) Chemical: MNXM34739</p>
          </html>
        </notes>
      </species>
      <species id="M_2agpg140_p" name="2-Acyl-sn-glycero-3-phosphoglycerol (n-C14:0)" compartment="C_p" hasOnlySubstanceUnits="true" boundaryCondition="false" constant="false">
        <notes>
          <html xmlns="http://www.w3.org/1999/xhtml">
            <p>FORMULA: C20H40O9P1</p>
            <p>BioCyc: META:CPD0-2173</p>
            <p>MetaNetX (MNX) Chemical: MNXM34739</p>
          </html>
        </notes>
      </species>
      <species id="M_2agpg141_c" name="2-Acyl-sn-glycero-3-phosphoglycerol (n-C14:1)" compartment="C_c" hasOnlySubstanceUnits="true" boundaryCondition="false" constant="false">
        <notes>
          <html xmlns="http://www.w3.org/1999/xhtml">
            <p>FORMULA: C20H38O9P1</p>
            <p>MetaNetX (MNX) Chemical: MNXM3452</p>
          </html>
        </notes>
      </species>
      <species id="M_2agpg141_p" name="2-Acyl-sn-glycero-3-phosphoglycerol (n-C14:1)" compartment="C_p" hasOnlySubstanceUnits="true" boundaryCondition="false" constant="false">
        <notes>
          <html xmlns="http://www.w3.org/1999/xhtml">
            <p>FORMULA: C20H38O9P1</p>
            <p>MetaNetX (MNX) Chemical: MNXM3452</p>
          </html>
        </notes>
      </species>
      <species id="M_2agpg160_c" name="2-Acyl-sn-glycero-3-phosphoglycerol (n-C16:0)" compartment="C_c" hasOnlySubstanceUnits="true" boundaryCondition="false" constant="false">
        <notes>
          <html xmlns="http://www.w3.org/1999/xhtml">
            <p>FORMULA: C22H44O9P1</p>
            <p>BioCyc: META:CPD-8363</p>
            <p>MetaNetX (MNX) Chemical: MNXM34740</p>
          </html>
        </notes>
      </species>
      <species id="M_2agpg160_p" name="2-Acyl-sn-glycero-3-phosphoglycerol (n-C16:0)" compartment="C_p" hasOnlySubstanceUnits="true" boundaryCondition="false" constant="false">
        <notes>
          <html xmlns="http://www.w3.org/1999/xhtml">
            <p>FORMULA: C22H44O9P1</p>
            <p>BioCyc: META:CPD-8363</p>
            <p>MetaNetX (MNX) Chemical: MNXM34740</p>
          </html>
        </notes>
      </species>
      <species id="M_2agpg161_c" name="2-Acyl-sn-glycero-3-phosphoglycerol (n-C16:1)" compartment="C_c" hasOnlySubstanceUnits="true" boundaryCondition="false" constant="false">
        <notes>
          <html xmlns="http://www.w3.org/1999/xhtml">
            <p>FORMULA: C22H42O9P1</p>
            <p>MetaNetX (MNX) Chemical: MNXM3453</p>
          </html>
        </notes>
      </species>
      <species id="M_2agpg161_p" name="2-Acyl-sn-glycero-3-phosphoglycerol (n-C16:1)" compartment="C_p" hasOnlySubstanceUnits="true" boundaryCondition="false" constant="false">
        <notes>
          <html xmlns="http://www.w3.org/1999/xhtml">
            <p>FORMULA: C22H42O9P1</p>
            <p>MetaNetX (MNX) Chemical: MNXM3453</p>
          </html>
        </notes>
      </species>
      <species id="M_2agpg180_c" name="2-Acyl-sn-glycero-3-phosphoglycerol (n-C18:0)" compartment="C_c" hasOnlySubstanceUnits="true" boundaryCondition="false" constant="false">
        <notes>
          <html xmlns="http://www.w3.org/1999/xhtml">
            <p>FORMULA: C24H48O9P1</p>
            <p>BioCyc: META:CPD0-2133</p>
            <p>MetaNetX (MNX) Chemical: MNXM34812</p>
          </html>
        </notes>
      </species>
      <species id="M_2agpg180_p" name="2-Acyl-sn-glycero-3-phosphoglycerol (n-C18:0)" compartment="C_p" hasOnlySubstanceUnits="true" boundaryCondition="false" constant="false">
        <notes>
          <html xmlns="http://www.w3.org/1999/xhtml">
            <p>FORMULA: C24H48O9P1</p>
            <p>BioCyc: META:CPD0-2133</p>
            <p>MetaNetX (MNX) Chemical: MNXM34812</p>
          </html>
        </notes>
      </species>
      <species id="M_2agpg181_c" name="2-Acyl-sn-glycero-3-phosphoglycerol (n-C18:1)" compartment="C_c" hasOnlySubstanceUnits="true" boundaryCondition="false" constant="false">
        <notes>
          <html xmlns="http://www.w3.org/1999/xhtml">
            <p>FORMULA: C24H46O9P1</p>
            <p>MetaNetX (MNX) Chemical: MNXM3455</p>
          </html>
        </notes>
      </species>
      <species id="M_2agpg181_p" name="2-Acyl-sn-glycero-3-phosphoglycerol (n-C18:1)" compartment="C_p" hasOnlySubstanceUnits="true" boundaryCondition="false" constant="false">
        <notes>
          <html xmlns="http://www.w3.org/1999/xhtml">
            <p>FORMULA: C24H46O9P1</p>
            <p>MetaNetX (MNX) Chemical: MNXM3455</p>
          </html>
        </notes>
      </species>
      <species id="M_pg120_c" name="Phosphatidylglycerol (didodecanoyl, n-C12:0)" compartment="C_c" hasOnlySubstanceUnits="true" boundaryCondition="false" constant="false">
        <notes>
          <html xmlns="http://www.w3.org/1999/xhtml">
            <p>FORMULA: C30H58O10P1</p>
            <p>SEED Compound: cpd15535</p>
            <p>MetaNetX (MNX) Chemical: MNXM1771</p>
          </html>
        </notes>
      </species>
      <species id="M_pg140_c" name="Phosphatidylglycerol (ditetradecanoyl, n-C14:0)" compartment="C_c" hasOnlySubstanceUnits="true" boundaryCondition="false" constant="false">
        <notes>
          <html xmlns="http://www.w3.org/1999/xhtml">
            <p>FORMULA: C34H66O10P1</p>
            <p>MetaNetX (MNX) Chemical: MNXM1495</p>
          </html>
        </notes>
      </species>
      <species id="M_pg141_c" name="Phosphatidylglycerol (ditetradec-7-enoyl, n-C14:1)" compartment="C_c" hasOnlySubstanceUnits="true" boundaryCondition="false" constant="false">
        <notes>
          <html xmlns="http://www.w3.org/1999/xhtml">
            <p>FORMULA: C34H62O10P1</p>
            <p>MetaNetX (MNX) Chemical: MNXM2029</p>
          </html>
        </notes>
      </species>
      <species id="M_pg160_c" name="Phosphatidylglycerol (dihexadecanoyl, n-C16:0)" compartment="C_c" hasOnlySubstanceUnits="true" boundaryCondition="false" constant="false">
        <notes>
          <html xmlns="http://www.w3.org/1999/xhtml">
            <p>FORMULA: C38H74O10P1</p>
            <p>Human Metabolome Database: HMDB10570</p>
            <p>BioCyc: META:CPD-8260</p>
            <p>LipidMaps: LMGP04010986</p>
            <p>MetaNetX (MNX) Chemical: MNXM32179</p>
            <p>SEED Compound: cpd15538</p>
          </html>
        </notes>
      </species>
      <species id="M_pg161_c" name="Phosphatidylglycerol (dihexadec-9-enoyl, n-C16:1)" compartment="C_c" hasOnlySubstanceUnits="true" boundaryCondition="false" constant="false">
        <notes>
          <html xmlns="http://www.w3.org/1999/xhtml">
            <p>FORMULA: C38H70O10P1</p>
            <p>MetaNetX (MNX) Chemical: MNXM75101</p>
            <p>SEED Compound: cpd15539</p>
            <p>BioCyc: META:CPD0-2330</p>
          </html>
        </notes>
      </species>
      <species id="M_pg180_c" name="Phosphatidylglycerol (dioctadecanoyl, n-C18:0)" compartment="C_c" hasOnlySubstanceUnits="true" boundaryCondition="false" constant="false">
        <notes>
          <html xmlns="http://www.w3.org/1999/xhtml">
            <p>FORMULA: C42H82O10P1</p>
            <p>Human Metabolome Database: HMDB10602</p>
            <p>BioCyc: META:CPD-12822</p>
            <p>LipidMaps: LMGP04010038</p>
            <p>MetaNetX (MNX) Chemical: MNXM75102</p>
            <p>SEED Compound: cpd15540</p>
          </html>
        </notes>
      </species>
      <species id="M_pg181_c" name="Phosphatidylglycerol (dioctadec-11-enoyl, n-C18:1)" compartment="C_c" hasOnlySubstanceUnits="true" boundaryCondition="false" constant="false">
        <notes>
          <html xmlns="http://www.w3.org/1999/xhtml">
            <p>FORMULA: C42H78O10P1</p>
            <p>SEED Compound: cpd15541</p>
            <p>MetaNetX (MNX) Chemical: MNXM1773</p>
          </html>
        </notes>
      </species>
      <species id="M_pyr_c" name="Pyruvate" compartment="C_c" hasOnlySubstanceUnits="true" boundaryCondition="false" constant="false">
        <notes>
          <html xmlns="http://www.w3.org/1999/xhtml">
            <p>FORMULA: C3H3O3</p>
            <p>BioCyc: META:PYRUVATE</p>
            <p>Human Metabolome Database: HMDB00243</p>
            <p>SEED Compound: cpd00020</p>
            <p>UniPathway Compound: UPC00022</p>
            <p>UM-BBD: c0159</p>
            <p>KEGG Compound: C00022</p>
            <p>BioPath Molecule: Pyruvate</p>
            <p>MetaNetX (MNX) Chemical: MNXM23</p>
            <p>Reactome: 113557;29398;389680</p>
            <p>LipidMaps: LMFA01060077</p>
          </html>
        </notes>
      </species>
      <species id="M_pap_c" name="Adenosine 3&apos;,5&apos;-bisphosphate" compartment="C_c" hasOnlySubstanceUnits="true" boundaryCondition="false" constant="false">
        <notes>
          <html xmlns="http://www.w3.org/1999/xhtml">
            <p>FORMULA: C10H11N5O10P2</p>
            <p>BioCyc: META:3-5-ADP</p>
            <p>SEED Compound: cpd00045</p>
            <p>UniPathway Compound: UPC00054</p>
            <p>KEGG Compound: C00054</p>
            <p>BioPath Molecule: Adenosine-3-prime,5-prime-diphosphate(PAP)</p>
            <p>MetaNetX (MNX) Chemical: MNXM45</p>
            <p>Reactome: 158466;742343</p>
            <p>Human Metabolome Database: HMDB00061;HMDB01468</p>
          </html>
        </notes>
      </species>
      <species id="M_paps_c" name="3&apos;-Phosphoadenylyl sulfate" compartment="C_c" hasOnlySubstanceUnits="true" boundaryCondition="false" constant="false">
        <notes>
          <html xmlns="http://www.w3.org/1999/xhtml">
            <p>FORMULA: C10H11N5O13P2S</p>
            <p>BioCyc: META:PAPS</p>
            <p>SEED Compound: cpd00044</p>
            <p>UniPathway Compound: UPC00053</p>
            <p>KEGG Compound: C00053</p>
            <p>BioPath Molecule: 3-prime-Phosphoadenylylsulfate(PAPS)</p>
            <p>MetaNetX (MNX) Chemical: MNXM49</p>
            <p>Reactome: 158471;741440</p>
            <p>Human Metabolome Database: HMDB01134</p>
          </html>
        </notes>
      </species>
      <species id="M_akg_c" name="2-Oxoglutarate" compartment="C_c" hasOnlySubstanceUnits="true" boundaryCondition="false" constant="false">
        <notes>
          <html xmlns="http://www.w3.org/1999/xhtml">
            <p>FORMULA: C5H4O5</p>
            <p>BioCyc: META:2-KETOGLUTARATE;META:CPD-16852</p>
            <p>SEED Compound: cpd00024</p>
            <p>UniPathway Compound: UPC00026</p>
            <p>UM-BBD: c0880</p>
            <p>KEGG Compound: C00026</p>
            <p>BioPath Molecule: 2-Oxoglutarate</p>
            <p>MetaNetX (MNX) Chemical: MNXM20</p>
            <p>Reactome: 113594;113671;29406;389537;561075</p>
            <p>Human Metabolome Database: HMDB00208;HMDB02812</p>
          </html>
        </notes>
      </species>
      <species id="M_2aobut_c" name="L-2-Amino-3-oxobutanoate" compartment="C_c" hasOnlySubstanceUnits="true" boundaryCondition="false" constant="false">
        <notes>
          <html xmlns="http://www.w3.org/1999/xhtml">
            <p>FORMULA: C4H7NO3</p>
            <p>BioCyc: META:AMINO-OXOBUT</p>
            <p>Human Metabolome Database: HMDB06454</p>
            <p>SEED Compound: cpd02053;cpd02211</p>
            <p>UniPathway Compound: UPC03508</p>
            <p>KEGG Compound: C03214;C03508</p>
            <p>BioPath Molecule: L-2-Amino-acetoacetate</p>
            <p>MetaNetX (MNX) Chemical: MNXM114087</p>
            <p>LipidMaps: LMFA01060172</p>
          </html>
        </notes>
      </species>
      <species id="M_2dda7p_c" name="2-Dehydro-3-deoxy-D-arabino-heptonate 7-phosphate" compartment="C_c" hasOnlySubstanceUnits="true" boundaryCondition="false" constant="false">
        <notes>
          <html xmlns="http://www.w3.org/1999/xhtml">
            <p>FORMULA: C7H10O10P</p>
            <p>BioCyc: META:3-DEOXY-D-ARABINO-HEPTULOSONATE-7-P</p>
            <p>SEED Compound: cpd02857</p>
            <p>UniPathway Compound: UPC04691</p>
            <p>KEGG Compound: C04691</p>
            <p>BioPath Molecule: 2-Dehydro-3-deoxy-D-arabino-heptonate_7-phosphate</p>
            <p>MetaNetX (MNX) Chemical: MNXM1219</p>
            <p>Reactome: 964909</p>
          </html>
        </notes>
      </species>
      <species id="M_glcn_c" name="D-Gluconate" compartment="C_c" hasOnlySubstanceUnits="true" boundaryCondition="false" constant="false">
        <notes>
          <html xmlns="http://www.w3.org/1999/xhtml">
            <p>FORMULA: C6H11O7</p>
            <p>BioCyc: META:GLUCONATE</p>
            <p>SEED Compound: cpd00222</p>
            <p>UniPathway Compound: UPC00257</p>
            <p>KEGG Compound: C00257</p>
            <p>BioPath Molecule: D-Gluconate</p>
            <p>MetaNetX (MNX) Chemical: MNXM341</p>
            <p>Human Metabolome Database: HMDB00625;HMDB03373</p>
          </html>
        </notes>
      </species>
      <species id="M_2dhglcn_c" name="2-Dehydro-D-gluconate" compartment="C_c" hasOnlySubstanceUnits="true" boundaryCondition="false" constant="false">
        <notes>
          <html xmlns="http://www.w3.org/1999/xhtml">
            <p>FORMULA: C6H9O7</p>
            <p>KEGG Compound: C06473</p>
            <p>MetaNetX (MNX) Chemical: MNXM582</p>
            <p>SEED Compound: cpd00480;cpd03889</p>
            <p>BioCyc: META:CPD-377</p>
          </html>
        </notes>
      </species>
      <species id="M_idon__L_c" name="L-Idonate" compartment="C_c" hasOnlySubstanceUnits="true" boundaryCondition="false" constant="false">
        <notes>
          <html xmlns="http://www.w3.org/1999/xhtml">
            <p>FORMULA: C6H11O7</p>
            <p>BioCyc: META:L-IDONATE</p>
            <p>SEED Compound: cpd00573</p>
            <p>UniPathway Compound: UPC00770</p>
            <p>KEGG Compound: C00770</p>
            <p>MetaNetX (MNX) Chemical: MNXM1565</p>
          </html>
        </notes>
      </species>
      <species id="M_2dhglcn_p" name="2-Dehydro-D-gluconate" compartment="C_p" hasOnlySubstanceUnits="true" boundaryCondition="false" constant="false">
        <notes>
          <html xmlns="http://www.w3.org/1999/xhtml">
            <p>FORMULA: C6H9O7</p>
            <p>KEGG Compound: C06473</p>
            <p>MetaNetX (MNX) Chemical: MNXM582</p>
            <p>SEED Compound: cpd00480;cpd03889</p>
            <p>BioCyc: META:CPD-377</p>
          </html>
        </notes>
      </species>
      <species id="M_2dhglcn_e" name="2-Dehydro-D-gluconate" compartment="C_e" hasOnlySubstanceUnits="true" boundaryCondition="false" constant="false">
        <notes>
          <html xmlns="http://www.w3.org/1999/xhtml">
            <p>FORMULA: C6H9O7</p>
            <p>KEGG Compound: C06473</p>
            <p>MetaNetX (MNX) Chemical: MNXM582</p>
            <p>SEED Compound: cpd00480;cpd03889</p>
            <p>BioCyc: META:CPD-377</p>
          </html>
        </notes>
      </species>
      <species id="M_2dhp_c" name="2-Dehydropantoate" compartment="C_c" hasOnlySubstanceUnits="true" boundaryCondition="false" constant="false">
        <notes>
          <html xmlns="http://www.w3.org/1999/xhtml">
            <p>FORMULA: C6H9O4</p>
            <p>BioCyc: META:2-DEHYDROPANTOATE</p>
            <p>SEED Compound: cpd00712</p>
            <p>UniPathway Compound: UPC00966</p>
            <p>KEGG Compound: C00966</p>
            <p>BioPath Molecule: 2-Dehydropantoate</p>
            <p>MetaNetX (MNX) Chemical: MNXM959</p>
          </html>
        </notes>
      </species>
      <species id="M_3mob_c" name="3-Methyl-2-oxobutanoate" compartment="C_c" hasOnlySubstanceUnits="true" boundaryCondition="false" constant="false">
        <notes>
          <html xmlns="http://www.w3.org/1999/xhtml">
            <p>FORMULA: C5H7O3</p>
            <p>BioCyc: META:2-KETO-ISOVALERATE</p>
            <p>Human Metabolome Database: HMDB00019;HMDB04260</p>
            <p>SEED Compound: cpd00123</p>
            <p>UniPathway Compound: UPC00141</p>
            <p>KEGG Compound: C00141</p>
            <p>BioPath Molecule: 3-Methyl-2-oxobutanoate</p>
            <p>MetaNetX (MNX) Chemical: MNXM238</p>
            <p>LipidMaps: LMFA01020274</p>
          </html>
        </notes>
      </species>
      <species id="M_fald_c" name="Formaldehyde" compartment="C_c" hasOnlySubstanceUnits="true" boundaryCondition="false" constant="false">
        <notes>
          <html xmlns="http://www.w3.org/1999/xhtml">
            <p>FORMULA: CH2O</p>
            <p>BioCyc: META:CARBONYL-GROUP;META:FORMALDEHYDE</p>
            <p>SEED Compound: cpd00055</p>
            <p>UniPathway Compound: UPC00067</p>
            <p>UM-BBD: c0122</p>
            <p>KEGG Compound: C00067;D00017</p>
            <p>BioPath Molecule: Formaldehyde</p>
            <p>MetaNetX (MNX) Chemical: MNXM56</p>
            <p>Reactome: 143501;29478;879250</p>
            <p>Human Metabolome Database: HMDB01426</p>
          </html>
        </notes>
      </species>
      <species id="M_2dr1p_c" name="2-Deoxy-D-ribose 1-phosphate" compartment="C_c" hasOnlySubstanceUnits="true" boundaryCondition="false" constant="false">
        <notes>
          <html xmlns="http://www.w3.org/1999/xhtml">
            <p>FORMULA: C5H9O7P</p>
            <p>BioCyc: META:DEOXY-D-RIBOSE-1-PHOSPHATE</p>
            <p>SEED Compound: cpd00509</p>
            <p>UniPathway Compound: UPC00672</p>
            <p>KEGG Compound: C00672</p>
            <p>BioPath Molecule: 2-prime-Deoxyribose_1-phosphate</p>
            <p>MetaNetX (MNX) Chemical: MNXM789</p>
            <p>Reactome: 112032</p>
            <p>Human Metabolome Database: HMDB01351</p>
          </html>
        </notes>
      </species>
      <species id="M_drib_c" name="Deoxyribose C5H10O4" compartment="C_c" hasOnlySubstanceUnits="true" boundaryCondition="false" constant="false">
        <notes>
          <html xmlns="http://www.w3.org/1999/xhtml">
            <p>FORMULA: C5H10O4</p>
            <p>KEGG Compound: C02783</p>
            <p>MetaNetX (MNX) Chemical: MNXM2474</p>
            <p>SEED Compound: cpd01796</p>
            <p>BioCyc: META:2-DEOXYRIBOSE</p>
          </html>
        </notes>
      </species>
      <species id="M_2obut_c" name="2-Oxobutanoate" compartment="C_c" hasOnlySubstanceUnits="true" boundaryCondition="false" constant="false">
        <notes>
          <html xmlns="http://www.w3.org/1999/xhtml">
            <p>FORMULA: C4H5O3</p>
            <p>BioCyc: META:2-OXOBUTANOATE</p>
            <p>Human Metabolome Database: HMDB00005;HMDB06544</p>
            <p>SEED Compound: cpd00094</p>
            <p>UniPathway Compound: UPC00109</p>
            <p>UM-BBD: c0360</p>
            <p>KEGG Compound: C00109</p>
            <p>BioPath Molecule: 2-Oxobutanoate</p>
            <p>MetaNetX (MNX) Chemical: MNXM159</p>
            <p>Reactome: 936714</p>
            <p>LipidMaps: LMFA01060002</p>
          </html>
        </notes>
      </species>
      <species id="M_h_e" name="H+" compartment="C_e" hasOnlySubstanceUnits="true" boundaryCondition="false" constant="false">
        <notes>
          <html xmlns="http://www.w3.org/1999/xhtml">
            <p>FORMULA: H</p>
            <p>BioCyc: META:PROTON</p>
            <p>SEED Compound: cpd00067</p>
            <p>UniPathway Compound: UPC00080</p>
            <p>KEGG Compound: C00080</p>
            <p>BioPath Molecule: Proton</p>
            <p>MetaNetX (MNX) Chemical: MNXM1</p>
            <p>Reactome: 113529;1470067;156540;163953;193465;194688;2000349;2872447;351626;372511;374900;425969;425978;425999;427899;428040;428548;5668577;70106;74722</p>
            <p>Human Metabolome Database: HMDB59597</p>
          </html>
        </notes>
      </species>
      <species id="M_hco3_c" name="Bicarbonate" compartment="C_c" hasOnlySubstanceUnits="true" boundaryCondition="false" constant="false">
        <notes>
          <html xmlns="http://www.w3.org/1999/xhtml">
            <p>FORMULA: CHO3;HCO3</p>
            <p>BioCyc: META:CO3;META:H2CO3;META:HCO3</p>
            <p>SEED Compound: cpd00242</p>
            <p>UniPathway Compound: UPC00288;UPC01353</p>
            <p>KEGG Compound: C00288;C01353</p>
            <p>BioPath Molecule: Hydrogen_carbonate</p>
            <p>MetaNetX (MNX) Chemical: MNXM60</p>
            <p>Reactome: 111627;29896;425425</p>
            <p>Human Metabolome Database: HMDB00595;HMDB03538;HMDB31453</p>
          </html>
        </notes>
      </species>
      <species id="M_na1_c" name="Sodium" compartment="C_c" hasOnlySubstanceUnits="true" boundaryCondition="false" constant="false">
        <notes>
          <html xmlns="http://www.w3.org/1999/xhtml">
            <p>FORMULA: Na</p>
            <p>BioCyc: META:NA+</p>
            <p>SEED Compound: cpd00971</p>
            <p>KEGG Compound: C01330</p>
            <p>MetaNetX (MNX) Chemical: MNXM27</p>
            <p>Reactome: 2872443;2892454;425958;74113;83910</p>
            <p>Human Metabolome Database: HMDB00588</p>
          </html>
        </notes>
      </species>
      <species id="M_na1_e" name="Sodium" compartment="C_e" hasOnlySubstanceUnits="true" boundaryCondition="false" constant="false">
        <notes>
          <html xmlns="http://www.w3.org/1999/xhtml">
            <p>FORMULA: Na</p>
            <p>BioCyc: META:NA+</p>
            <p>SEED Compound: cpd00971</p>
            <p>KEGG Compound: C01330</p>
            <p>MetaNetX (MNX) Chemical: MNXM27</p>
            <p>Reactome: 2872443;2892454;425958;74113;83910</p>
            <p>Human Metabolome Database: HMDB00588</p>
          </html>
        </notes>
      </species>
      <species id="M_2hh24dd_c" name="2-Hydroxyhepta-2-4-dienedioate" compartment="C_c" hasOnlySubstanceUnits="true" boundaryCondition="false" constant="false">
        <notes>
          <html xmlns="http://www.w3.org/1999/xhtml">
            <p>FORMULA: C7H6O5</p>
            <p>MetaNetX (MNX) Chemical: MNXM146251</p>
          </html>
        </notes>
      </species>
      <species id="M_4h2kpi_c" name="4-Hydroxy-2-ketopimelate" compartment="C_c" hasOnlySubstanceUnits="true" boundaryCondition="false" constant="false">
        <notes>
          <html xmlns="http://www.w3.org/1999/xhtml">
            <p>FORMULA: C7H8O6</p>
            <p>BioCyc: META:CPD-15125;META:CPD-804</p>
            <p>MetaNetX (MNX) Chemical: MNXM1623</p>
            <p>UniPathway Compound: UPC06201</p>
            <p>KEGG Compound: C05601;C06201</p>
            <p>SEED Compound: cpd03327;cpd03708</p>
            <p>LipidMaps: LMFA01170052;LMFA01170062</p>
          </html>
        </notes>
      </species>
      <species id="M_24dhhed_c" name="2,4-Dihydroxyhept-2-enedioate" compartment="C_c" hasOnlySubstanceUnits="true" boundaryCondition="false" constant="false">
        <notes>
          <html xmlns="http://www.w3.org/1999/xhtml">
            <p>FORMULA: C7H8O6</p>
            <p>BioCyc: META:CPD-15125;META:CPD-804</p>
            <p>MetaNetX (MNX) Chemical: MNXM1623</p>
            <p>UniPathway Compound: UPC06201</p>
            <p>KEGG Compound: C05601;C06201</p>
            <p>SEED Compound: cpd03327;cpd03708</p>
            <p>LipidMaps: LMFA01170052;LMFA01170062</p>
          </html>
        </notes>
      </species>
      <species id="M_2ins_c" name="2-Inosose" compartment="C_c" hasOnlySubstanceUnits="true" boundaryCondition="false" constant="false">
        <notes>
          <html xmlns="http://www.w3.org/1999/xhtml">
            <p>FORMULA: C6H10O6</p>
            <p>BioCyc: META:CPD-14808</p>
            <p>SEED Compound: cpd00524</p>
            <p>UniPathway Compound: UPC00691</p>
            <p>KEGG Compound: C00691</p>
            <p>MetaNetX (MNX) Chemical: MNXM676</p>
          </html>
        </notes>
      </species>
      <species id="M_2mahmp_c" name="2-Methyl-4-amino-5-hydroxymethylpyrimidine diphosphate" compartment="C_c" hasOnlySubstanceUnits="true" boundaryCondition="false" constant="false">
        <notes>
          <html xmlns="http://www.w3.org/1999/xhtml">
            <p>FORMULA: C6H8N3O7P2</p>
            <p>BioCyc: META:AMINO-HYDROXYMETHYL-METHYLPYRIMIDINE-PP</p>
            <p>SEED Compound: cpd02894</p>
            <p>UniPathway Compound: UPC04752</p>
            <p>KEGG Compound: C04752</p>
            <p>MetaNetX (MNX) Chemical: MNXM1135</p>
          </html>
        </notes>
      </species>
      <species id="M_4ampm_c" name="4-Amino-2-methyl-5-phosphomethylpyrimidine" compartment="C_c" hasOnlySubstanceUnits="true" boundaryCondition="false" constant="false">
        <notes>
          <html xmlns="http://www.w3.org/1999/xhtml">
            <p>FORMULA: C6H8N3O4P</p>
            <p>BioCyc: META:AMINO-HYDROXYMETHYL-METHYL-PYR-P</p>
            <p>SEED Compound: cpd02775</p>
            <p>UniPathway Compound: UPC04556</p>
            <p>KEGG Compound: C04556</p>
            <p>MetaNetX (MNX) Chemical: MNXM790</p>
          </html>
        </notes>
      </species>
      <species id="M_2mcit_c" name="2-Methylcitrate" compartment="C_c" hasOnlySubstanceUnits="true" boundaryCondition="false" constant="false">
        <notes>
          <html xmlns="http://www.w3.org/1999/xhtml">
            <p>FORMULA: C7H7O7</p>
            <p>BioCyc: META:CPD-622</p>
            <p>Human Metabolome Database: HMDB00379;HMDB03610</p>
            <p>SEED Compound: cpd01501</p>
            <p>KEGG Compound: C02225</p>
            <p>MetaNetX (MNX) Chemical: MNXM90279</p>
            <p>LipidMaps: LMFA01050442</p>
          </html>
        </notes>
      </species>
      <species id="M_2pg_c" name="D-Glycerate 2-phosphate" compartment="C_c" hasOnlySubstanceUnits="true" boundaryCondition="false" constant="false">
        <notes>
          <html xmlns="http://www.w3.org/1999/xhtml">
            <p>FORMULA: C3H4O7P</p>
            <p>BioCyc: META:2-PG</p>
            <p>SEED Compound: cpd00482</p>
            <p>UniPathway Compound: UPC00631</p>
            <p>KEGG Compound: C00631</p>
            <p>BioPath Molecule: 2-Phospho-D-glycerate</p>
            <p>MetaNetX (MNX) Chemical: MNXM275</p>
            <p>Reactome: 30485</p>
            <p>Human Metabolome Database: HMDB00362;HMDB03391</p>
          </html>
        </notes>
      </species>
      <species id="M_2pglyc_c" name="2-Phosphoglycolate" compartment="C_c" hasOnlySubstanceUnits="true" boundaryCondition="false" constant="false">
        <notes>
          <html xmlns="http://www.w3.org/1999/xhtml">
            <p>FORMULA: C2H2O6P</p>
            <p>BioCyc: META:CPD-67</p>
            <p>MetaNetX (MNX) Chemical: MNXM2074</p>
            <p>UniPathway Compound: UPC00988</p>
            <p>KEGG Compound: C00988</p>
            <p>SEED Compound: cpd00727</p>
            <p>Human Metabolome Database: HMDB00816;HMDB60148</p>
          </html>
        </notes>
      </species>
      <species id="M_2pg_e" name="D-Glycerate 2-phosphate" compartment="C_e" hasOnlySubstanceUnits="true" boundaryCondition="false" constant="false">
        <notes>
          <html xmlns="http://www.w3.org/1999/xhtml">
            <p>FORMULA: C3H4O7P</p>
            <p>BioCyc: META:2-PG</p>
            <p>SEED Compound: cpd00482</p>
            <p>UniPathway Compound: UPC00631</p>
            <p>KEGG Compound: C00631</p>
            <p>BioPath Molecule: 2-Phospho-D-glycerate</p>
            <p>MetaNetX (MNX) Chemical: MNXM275</p>
            <p>Reactome: 30485</p>
            <p>Human Metabolome Database: HMDB00362;HMDB03391</p>
          </html>
        </notes>
      </species>
      <species id="M_pi_p" name="Phosphate" compartment="C_p" hasOnlySubstanceUnits="true" boundaryCondition="false" constant="false">
        <notes>
          <html xmlns="http://www.w3.org/1999/xhtml">
            <p>FORMULA: HPO4;HO4P</p>
            <p>BioCyc: META:CPD-16459;META:PHOSPHATE-GROUP;META:Pi</p>
            <p>SEED Compound: cpd00009</p>
            <p>UniPathway Compound: UPC00009</p>
            <p>UM-BBD: c0693</p>
            <p>KEGG Compound: C00009;D05467</p>
            <p>BioPath Molecule: Phosphate;Phosphate_(protonated)</p>
            <p>MetaNetX (MNX) Chemical: MNXM9</p>
            <p>Reactome: 109277;113548;113551</p>
            <p>Human Metabolome Database: HMDB00973;HMDB01429;HMDB02105;HMDB02142;HMDB05947</p>
          </html>
        </notes>
      </species>
      <species id="M_2pg_p" name="D-Glycerate 2-phosphate" compartment="C_p" hasOnlySubstanceUnits="true" boundaryCondition="false" constant="false">
        <notes>
          <html xmlns="http://www.w3.org/1999/xhtml">
            <p>FORMULA: C3H4O7P</p>
            <p>BioCyc: META:2-PG</p>
            <p>SEED Compound: cpd00482</p>
            <p>UniPathway Compound: UPC00631</p>
            <p>KEGG Compound: C00631</p>
            <p>BioPath Molecule: 2-Phospho-D-glycerate</p>
            <p>MetaNetX (MNX) Chemical: MNXM275</p>
            <p>Reactome: 30485</p>
            <p>Human Metabolome Database: HMDB00362;HMDB03391</p>
          </html>
        </notes>
      </species>
      <species id="M_gdp_c" name="GDP" compartment="C_c" hasOnlySubstanceUnits="true" boundaryCondition="false" constant="false">
        <notes>
          <html xmlns="http://www.w3.org/1999/xhtml">
            <p>FORMULA: C10H12N5O11P2</p>
            <p>BioCyc: META:GDP;META:GDP-GROUP</p>
            <p>SEED Compound: cpd00031</p>
            <p>UniPathway Compound: UPC00035</p>
            <p>KEGG Compound: C00035;G10620</p>
            <p>BioPath Molecule: Guanosine-5-prime-diphosphate</p>
            <p>MetaNetX (MNX) Chemical: MNXM30</p>
            <p>Reactome: 111349;113525;1467290;205689;29420</p>
            <p>Human Metabolome Database: HMDB01201</p>
          </html>
        </notes>
      </species>
      <species id="M_gtp_c" name="GTP" compartment="C_c" hasOnlySubstanceUnits="true" boundaryCondition="false" constant="false">
        <notes>
          <html xmlns="http://www.w3.org/1999/xhtml">
            <p>FORMULA: C10H12N5O14P3</p>
            <p>BioCyc: META:GTP</p>
            <p>SEED Compound: cpd00038</p>
            <p>UniPathway Compound: UPC00044</p>
            <p>KEGG Compound: C00044</p>
            <p>BioPath Molecule: Guanosine-5-prime-triphosphate</p>
            <p>MetaNetX (MNX) Chemical: MNXM51</p>
            <p>Reactome: 113573;29438</p>
            <p>Human Metabolome Database: HMDB01273</p>
          </html>
        </notes>
      </species>
      <species id="M_lac__L_c" name="L-Lactate" compartment="C_c" hasOnlySubstanceUnits="true" boundaryCondition="false" constant="false">
        <notes>
          <html xmlns="http://www.w3.org/1999/xhtml">
            <p>FORMULA: C3H5O3</p>
            <p>BioCyc: META:L-LACTATE</p>
            <p>SEED Compound: cpd00159</p>
            <p>UniPathway Compound: UPC00186</p>
            <p>UM-BBD: c0152</p>
            <p>KEGG Compound: C00186</p>
            <p>BioPath Molecule: L-Lactate</p>
            <p>MetaNetX (MNX) Chemical: MNXM179</p>
            <p>Reactome: 29708;373863</p>
            <p>Human Metabolome Database: HMDB00190;HMDB03328</p>
          </html>
        </notes>
      </species>
      <species id="M_2shchc_c" name="2-Succinyl-6-hydroxy-2,4-cyclohexadiene-1-carboxylate" compartment="C_c" hasOnlySubstanceUnits="true" boundaryCondition="false" constant="false">
        <notes>
          <html xmlns="http://www.w3.org/1999/xhtml">
            <p>FORMULA: C11H10O6</p>
            <p>BioCyc: META:CPD-9923;META:SUCCINYL-OH-CYCLOHEXADIENE-COOH</p>
            <p>SEED Compound: cpd03451</p>
            <p>UniPathway Compound: UPC05817</p>
            <p>KEGG Compound: C05817</p>
            <p>BioPath Molecule: SHCHC_asterisk</p>
            <p>MetaNetX (MNX) Chemical: MNXM1249</p>
          </html>
        </notes>
      </species>
      <species id="M_co2_c" name="CO2" compartment="C_c" hasOnlySubstanceUnits="true" boundaryCondition="false" constant="false">
        <notes>
          <html xmlns="http://www.w3.org/1999/xhtml">
            <p>FORMULA: CO2</p>
            <p>BioCyc: META:CARBON-DIOXIDE</p>
            <p>SEED Compound: cpd00011</p>
            <p>UniPathway Compound: UPC00011</p>
            <p>UM-BBD: c0131</p>
            <p>KEGG Compound: C00011;D00004</p>
            <p>BioPath Molecule: Carbon_dioxide</p>
            <p>MetaNetX (MNX) Chemical: MNXM13</p>
            <p>Reactome: 113528;1237009;159751;159942;189480;29376;389536;5668565</p>
            <p>Human Metabolome Database: HMDB01967</p>
          </html>
        </notes>
      </species>
      <species id="M_ichor_c" name="Isochorismate" compartment="C_c" hasOnlySubstanceUnits="true" boundaryCondition="false" constant="false">
        <notes>
          <html xmlns="http://www.w3.org/1999/xhtml">
            <p>FORMULA: C10H8O6</p>
            <p>BioCyc: META:ISOCHORISMATE</p>
            <p>SEED Compound: cpd00658</p>
            <p>UniPathway Compound: UPC00885</p>
            <p>KEGG Compound: C00885</p>
            <p>BioPath Molecule: Isochorismate</p>
            <p>MetaNetX (MNX) Chemical: MNXM799</p>
          </html>
        </notes>
      </species>
      <species id="M_34dhpha_c" name="3-4-Dihydroxyphenylacetate" compartment="C_c" hasOnlySubstanceUnits="true" boundaryCondition="false" constant="false">
        <notes>
          <html xmlns="http://www.w3.org/1999/xhtml">
            <p>FORMULA: C8H7O4;C8H8O4</p>
            <p>BioCyc: META:CPD-782</p>
            <p>SEED Compound: cpd00854</p>
            <p>UniPathway Compound: UPC01161</p>
            <p>UM-BBD: c0272</p>
            <p>KEGG Compound: C01161</p>
            <p>BioPath Molecule: 3,4-Dihydroxyphenylacetate</p>
            <p>MetaNetX (MNX) Chemical: MNXM645</p>
            <p>Human Metabolome Database: HMDB01336</p>
          </html>
        </notes>
      </species>
      <species id="M_5cmhmsa_c" name="2-Hydroxy-5-carboxymethylmuconate-Semialdehyde" compartment="C_c" hasOnlySubstanceUnits="true" boundaryCondition="false" constant="false">
        <notes>
          <html xmlns="http://www.w3.org/1999/xhtml">
            <p>FORMULA: C8H6O6</p>
            <p>BioCyc: META:CPD-783</p>
            <p>SEED Compound: cpd02828</p>
            <p>UniPathway Compound: UPC04642</p>
            <p>UM-BBD: c0305</p>
            <p>KEGG Compound: C04642</p>
            <p>MetaNetX (MNX) Chemical: MNXM1628</p>
            <p>LipidMaps: LMFA01030989</p>
          </html>
        </notes>
      </species>
      <species id="M_34dhpac_e" name="3,4-Dihydroxyphenylacetaldehyde" compartment="C_e" hasOnlySubstanceUnits="true" boundaryCondition="false" constant="false">
        <notes>
          <html xmlns="http://www.w3.org/1999/xhtml">
            <p>FORMULA: C8H8O3</p>
            <p>BioCyc: META:34-DIHYDROXYPHENYLACETALDEHYDE</p>
            <p>Human Metabolome Database: HMDB03791;HMDB06256;HMDB06778</p>
            <p>MetaNetX (MNX) Chemical: MNXM1401</p>
            <p>KEGG Compound: C04043</p>
            <p>SEED Compound: cpd02500</p>
          </html>
        </notes>
      </species>
      <species id="M_34dhpac_p" name="3,4-Dihydroxyphenylacetaldehyde" compartment="C_p" hasOnlySubstanceUnits="true" boundaryCondition="false" constant="false">
        <notes>
          <html xmlns="http://www.w3.org/1999/xhtml">
            <p>FORMULA: C8H8O3</p>
            <p>BioCyc: META:34-DIHYDROXYPHENYLACETALDEHYDE</p>
            <p>Human Metabolome Database: HMDB03791;HMDB06256;HMDB06778</p>
            <p>MetaNetX (MNX) Chemical: MNXM1401</p>
            <p>KEGG Compound: C04043</p>
            <p>SEED Compound: cpd02500</p>
          </html>
        </notes>
      </species>
      <species id="M_ahcys_c" name="S-Adenosyl-L-homocysteine" compartment="C_c" hasOnlySubstanceUnits="true" boundaryCondition="false" constant="false">
        <notes>
          <html xmlns="http://www.w3.org/1999/xhtml">
            <p>FORMULA: C14H20N6O5S</p>
            <p>BioCyc: META:ADENOSYL-HOMO-CYS</p>
            <p>SEED Compound: cpd00019</p>
            <p>UniPathway Compound: UPC00021</p>
            <p>KEGG Compound: C00021</p>
            <p>BioPath Molecule: S-Adenosyl-L-homocysteine</p>
            <p>MetaNetX (MNX) Chemical: MNXM19</p>
            <p>Reactome: 2162252;71285;77502</p>
            <p>Human Metabolome Database: HMDB00939</p>
          </html>
        </notes>
      </species>
      <species id="M_amet_c" name="S-Adenosyl-L-methionine" compartment="C_c" hasOnlySubstanceUnits="true" boundaryCondition="false" constant="false">
        <notes>
          <html xmlns="http://www.w3.org/1999/xhtml">
            <p>FORMULA: C15H23N6O5S</p>
            <p>BioCyc: META:S-ADENOSYLMETHIONINE</p>
            <p>SEED Compound: cpd00017</p>
            <p>UniPathway Compound: UPC00019</p>
            <p>KEGG Compound: C00019;D07128</p>
            <p>BioPath Molecule: S-Adenosyl-L-methionine</p>
            <p>MetaNetX (MNX) Chemical: MNXM16</p>
            <p>Reactome: 2162265;71284;77087</p>
            <p>Human Metabolome Database: HMDB01185</p>
          </html>
        </notes>
      </species>
      <species id="M_leu__L_c" name="L-Leucine" compartment="C_c" hasOnlySubstanceUnits="true" boundaryCondition="false" constant="false">
        <notes>
          <html xmlns="http://www.w3.org/1999/xhtml">
            <p>FORMULA: C6H13NO2</p>
            <p>BioCyc: META:LEU</p>
            <p>SEED Compound: cpd00107</p>
            <p>UniPathway Compound: UPC00123</p>
            <p>KEGG Compound: C00123;D00030</p>
            <p>BioPath Molecule: L-Leucine</p>
            <p>MetaNetX (MNX) Chemical: MNXM140</p>
            <p>Reactome: 113580;29588;351964</p>
            <p>Human Metabolome Database: HMDB00687</p>
          </html>
        </notes>
      </species>
      <species id="M_leu__L_e" name="L-Leucine" compartment="C_e" hasOnlySubstanceUnits="true" boundaryCondition="false" constant="false">
        <notes>
          <html xmlns="http://www.w3.org/1999/xhtml">
            <p>FORMULA: C6H13NO2</p>
            <p>BioCyc: META:LEU</p>
            <p>SEED Compound: cpd00107</p>
            <p>UniPathway Compound: UPC00123</p>
            <p>KEGG Compound: C00123;D00030</p>
            <p>BioPath Molecule: L-Leucine</p>
            <p>MetaNetX (MNX) Chemical: MNXM140</p>
            <p>Reactome: 113580;29588;351964</p>
            <p>Human Metabolome Database: HMDB00687</p>
          </html>
        </notes>
      </species>
      <species id="M_34hpp_c" name="3-(4-Hydroxyphenyl)pyruvate" compartment="C_c" hasOnlySubstanceUnits="true" boundaryCondition="false" constant="false">
        <notes>
          <html xmlns="http://www.w3.org/1999/xhtml">
            <p>FORMULA: C9H7O4</p>
            <p>MetaNetX (MNX) Chemical: MNXM145630</p>
          </html>
        </notes>
      </species>
      <species id="M_35cgmp_c" name="3&apos;,5&apos;-Cyclic GMP" compartment="C_c" hasOnlySubstanceUnits="true" boundaryCondition="false" constant="false">
        <notes>
          <html xmlns="http://www.w3.org/1999/xhtml">
            <p>FORMULA: C10H10N5O7P;C10H11N5O7P</p>
            <p>BioCyc: META:CGMP</p>
            <p>SEED Compound: cpd00697</p>
            <p>UniPathway Compound: UPC00942</p>
            <p>KEGG Compound: C00942</p>
            <p>BioPath Molecule: Guanosine-3-prime,5-prime-monophosphate_(cyclic)</p>
            <p>MetaNetX (MNX) Chemical: MNXM665</p>
            <p>Reactome: 30991</p>
            <p>Human Metabolome Database: HMDB01314</p>
          </html>
        </notes>
      </species>
      <species id="M_3amac_c" name="3-Aminoacrylate" compartment="C_c" hasOnlySubstanceUnits="true" boundaryCondition="false" constant="false">
        <notes>
          <html xmlns="http://www.w3.org/1999/xhtml">
            <p>FORMULA: C3H4NO2</p>
            <p>MetaNetX (MNX) Chemical: MNXM147767</p>
          </html>
        </notes>
      </species>
      <species id="M_msa_c" name="Malonate semialdehyde" compartment="C_c" hasOnlySubstanceUnits="true" boundaryCondition="false" constant="false">
        <notes>
          <html xmlns="http://www.w3.org/1999/xhtml">
            <p>FORMULA: C3H3O3</p>
            <p>BioCyc: META:CPD-1135;META:MALONATE-S-ALD</p>
            <p>SEED Compound: cpd00191;cpd08857</p>
            <p>UniPathway Compound: UPC00222</p>
            <p>UM-BBD: c0287</p>
            <p>KEGG Compound: C00222;C12069</p>
            <p>BioPath Molecule: 3-Oxopropanoate</p>
            <p>MetaNetX (MNX) Chemical: MNXM244</p>
            <p>Reactome: 909783</p>
            <p>Human Metabolome Database: HMDB11111;HMDB11666</p>
          </html>
        </notes>
      </species>
      <species id="M_3amp_e" name="3&apos;-AMP" compartment="C_e" hasOnlySubstanceUnits="true" boundaryCondition="false" constant="false">
        <notes>
          <html xmlns="http://www.w3.org/1999/xhtml">
            <p>FORMULA: C10H12N5O7P</p>
            <p>BioCyc: META:CPD-3706</p>
            <p>Human Metabolome Database: HMDB03540;HMDB06550</p>
            <p>MetaNetX (MNX) Chemical: MNXM1985</p>
            <p>KEGG Compound: C01367</p>
            <p>SEED Compound: cpd00988</p>
          </html>
        </notes>
      </species>
      <species id="M_3c3hmp_c" name="3-Carboxy-3-hydroxy-4-methylpentanoate" compartment="C_c" hasOnlySubstanceUnits="true" boundaryCondition="false" constant="false">
        <notes>
          <html xmlns="http://www.w3.org/1999/xhtml">
            <p>FORMULA: C7H10O5</p>
            <p>BioCyc: META:3-CARBOXY-3-HYDROXY-ISOCAPROATE</p>
            <p>Human Metabolome Database: HMDB00402</p>
            <p>SEED Compound: cpd01646</p>
            <p>UniPathway Compound: UPC02504</p>
            <p>KEGG Compound: C02504</p>
            <p>BioPath Molecule: 3-Carboxy-3-hydroxyisocaproate</p>
            <p>MetaNetX (MNX) Chemical: MNXM985</p>
            <p>LipidMaps: LMFA01170083</p>
          </html>
        </notes>
      </species>
      <species id="M_3c4mop_c" name="3-Carboxy-4-methyl-2-oxopentanoate" compartment="C_c" hasOnlySubstanceUnits="true" boundaryCondition="false" constant="false">
        <notes>
          <html xmlns="http://www.w3.org/1999/xhtml">
            <p>FORMULA: C7H8O5</p>
            <p>BioCyc: META:CPD-7100</p>
            <p>MetaNetX (MNX) Chemical: MNXM1602</p>
            <p>UniPathway Compound: UPC04236</p>
            <p>KEGG Compound: C04236</p>
            <p>SEED Compound: cpd02605</p>
            <p>Human Metabolome Database: HMDB12149</p>
          </html>
        </notes>
      </species>
      <species id="M_3cmp_e" name="3&apos;-cmp" compartment="C_e" hasOnlySubstanceUnits="true" boundaryCondition="false" constant="false">
        <notes>
          <html xmlns="http://www.w3.org/1999/xhtml">
            <p>FORMULA: C9H12N3O8P</p>
            <p>KEGG Compound: C05822</p>
            <p>MetaNetX (MNX) Chemical: MNXM2182</p>
            <p>SEED Compound: cpd03454</p>
            <p>BioCyc: META:CPD-3711</p>
          </html>
        </notes>
      </species>
      <species id="M_3gmp_e" name="3&apos;-GMP" compartment="C_e" hasOnlySubstanceUnits="true" boundaryCondition="false" constant="false">
        <notes>
          <html xmlns="http://www.w3.org/1999/xhtml">
            <p>FORMULA: C10H12N5O8P</p>
            <p>KEGG Compound: C06193</p>
            <p>MetaNetX (MNX) Chemical: MNXM2183</p>
            <p>SEED Compound: cpd03701</p>
            <p>BioCyc: META:CPD-3708</p>
          </html>
        </notes>
      </species>
      <species id="M_3hdecACP_c" name="(R)-3-Hydroxydecanoyl-[acyl-carrier protein]" compartment="C_c" hasOnlySubstanceUnits="true" boundaryCondition="false" constant="false">
        <notes>
          <html xmlns="http://www.w3.org/1999/xhtml">
            <p>FORMULA: C394H621O144N96P1S3;C21H39N2O9PRS</p>
            <p>BioCyc: META:Beta-hydroxydecanoyl-ACPs</p>
            <p>KEGG Compound: C04619</p>
            <p>SEED Compound: cpd11482</p>
            <p>MetaNetX (MNX) Chemical: MNXM7127</p>
          </html>
        </notes>
      </species>
      <species id="M_ACP_c" name="Acyl carrier protein" compartment="C_c" hasOnlySubstanceUnits="true" boundaryCondition="false" constant="false">
        <notes>
          <html xmlns="http://www.w3.org/1999/xhtml">
            <p>FORMULA: HSR;HX;C384H603N96O142P1S3;C11H21N2O7PRS</p>
            <p>BioCyc: META:ACP;META:Alkyl-Thiols;META:Thiols</p>
            <p>SEED Compound: cpd11493;cpd11622;cpd11753;cpd11849;cpd12512;cpd13373</p>
            <p>UniPathway Compound: UPC00229;UPC11482</p>
            <p>KEGG Compound: C00145;C00229;C00812;C01336;C04298;C11482;C16736</p>
            <p>BioPath Molecule: Thiol</p>
            <p>MetaNetX (MNX) Chemical: MNXM925</p>
          </html>
        </notes>
      </species>
      <species id="M_3hddecACP_c" name="(R)-3-Hydroxydodecanoyl-[acyl-carrier protein]" compartment="C_c" hasOnlySubstanceUnits="true" boundaryCondition="false" constant="false">
        <notes>
          <html xmlns="http://www.w3.org/1999/xhtml">
            <p>FORMULA: C396H625O144N96P1S3;C23H43N2O9PRS</p>
            <p>LipidMaps: LMFA07060015</p>
            <p>KEGG Compound: C05757</p>
            <p>SEED Compound: cpd11480</p>
            <p>MetaNetX (MNX) Chemical: MNXM27066</p>
          </html>
        </notes>
      </species>
      <species id="M_3hcddec5eACP_c" name="(R)-3-hydroxy-cis-dodec-5-enoyl-[acyl-carrier protein]" compartment="C_c" hasOnlySubstanceUnits="true" boundaryCondition="false" constant="false">
        <notes>
          <html xmlns="http://www.w3.org/1999/xhtml">
            <p>FORMULA: C23H41N2O9PRS;C396H623O144N96P1S3</p>
            <p>SEED Compound: cpd15366</p>
            <p>MetaNetX (MNX) Chemical: MNXM5389</p>
          </html>
        </notes>
      </species>
      <species id="M_3hmrsACP_c" name="(R)-3-Hydroxytetradecanoyl-[acyl-carrier protein]" compartment="C_c" hasOnlySubstanceUnits="true" boundaryCondition="false" constant="false">
        <notes>
          <html xmlns="http://www.w3.org/1999/xhtml">
            <p>FORMULA: C25H47N2O9PRS;C398H629O144N96P1S3</p>
            <p>BioCyc: META:R-3-hydroxymyristoyl-ACPs</p>
            <p>SEED Compound: cpd11484</p>
            <p>UniPathway Compound: UPC04688</p>
            <p>KEGG Compound: C04688</p>
            <p>MetaNetX (MNX) Chemical: MNXM7733</p>
          </html>
        </notes>
      </species>
      <species id="M_3hcmrs7eACP_c" name="(R)-3-hydroxy-cis-myristol-7-eoyl-[acyl-carrier protein]" compartment="C_c" hasOnlySubstanceUnits="true" boundaryCondition="false" constant="false">
        <notes>
          <html xmlns="http://www.w3.org/1999/xhtml">
            <p>FORMULA: C398H627O144N96P1S3;C25H45N2O9PRS</p>
            <p>SEED Compound: cpd15368</p>
            <p>MetaNetX (MNX) Chemical: MNXM5390</p>
          </html>
        </notes>
      </species>
      <species id="M_3hhexACP_c" name="(R)-3-Hydroxyhexanoyl-[acyl-carrier protein]" compartment="C_c" hasOnlySubstanceUnits="true" boundaryCondition="false" constant="false">
        <notes>
          <html xmlns="http://www.w3.org/1999/xhtml">
            <p>FORMULA: C17H31N2O9PRS;C390H613O144N96P1S3</p>
            <p>LipidMaps: LMFA07060006</p>
            <p>KEGG Compound: C05747</p>
            <p>SEED Compound: cpd11479</p>
            <p>MetaNetX (MNX) Chemical: MNXM25370</p>
          </html>
        </notes>
      </species>
      <species id="M_3hoctACP_c" name="(R)-3-Hydroxyoctanoyl-[acyl-carrier protein]" compartment="C_c" hasOnlySubstanceUnits="true" boundaryCondition="false" constant="false">
        <notes>
          <html xmlns="http://www.w3.org/1999/xhtml">
            <p>FORMULA: C392H617O144N96P1S3;C19H35N2O9PRS</p>
            <p>BioCyc: META:3-Hydroxy-octanoyl-ACPs</p>
            <p>KEGG Compound: C04620</p>
            <p>SEED Compound: cpd11483</p>
            <p>MetaNetX (MNX) Chemical: MNXM10019</p>
          </html>
        </notes>
      </species>
      <species id="M_tdec2eACP_c" name="Trans-Dec-2-enoyl-[acyl-carrier protein]" compartment="C_c" hasOnlySubstanceUnits="true" boundaryCondition="false" constant="false">
        <notes>
          <html xmlns="http://www.w3.org/1999/xhtml">
            <p>FORMULA: C21H37N2O8PRS;C394H619O143N96P1S3</p>
            <p>LipidMaps: LMFA07060012</p>
            <p>KEGG Compound: C05754</p>
            <p>SEED Compound: cpd11475</p>
            <p>MetaNetX (MNX) Chemical: MNXM28221</p>
          </html>
        </notes>
      </species>
      <species id="M_tddec2eACP_c" name="Trans-Dodec-2-enoyl-[acyl-carrier protein]" compartment="C_c" hasOnlySubstanceUnits="true" boundaryCondition="false" constant="false">
        <notes>
          <html xmlns="http://www.w3.org/1999/xhtml">
            <p>FORMULA: C23H41N2O8PRS;C396H623O143N96P1S3</p>
            <p>BioCyc: META:Dodec-2-enoyl-ACPs</p>
            <p>LipidMaps: LMFA07060016</p>
            <p>MetaNetX (MNX) Chemical: MNXM23842</p>
            <p>KEGG Compound: C05758</p>
            <p>SEED Compound: cpd11469</p>
          </html>
        </notes>
      </species>
      <species id="M_t3c5ddeceACP_c" name="Trans-3-cis-5-dodecenoyl-[acyl-carrier protein]" compartment="C_c" hasOnlySubstanceUnits="true" boundaryCondition="false" constant="false">
        <notes>
          <html xmlns="http://www.w3.org/1999/xhtml">
            <p>FORMULA: C396H621O143N96P1S3;C23H39N2O8PRS</p>
            <p>SEED Compound: cpd15569</p>
            <p>MetaNetX (MNX) Chemical: MNXM5959</p>
          </html>
        </notes>
      </species>
      <species id="M_tmrs2eACP_c" name="Trans-Tetradec-2-enoyl-[acyl-carrier protein]" compartment="C_c" hasOnlySubstanceUnits="true" boundaryCondition="false" constant="false">
        <notes>
          <html xmlns="http://www.w3.org/1999/xhtml">
            <p>FORMULA: C398H627O143N96P1S3;C25H45N2O8PRS</p>
            <p>BioCyc: META:Tetradec-2-enoyl-ACPs</p>
            <p>LipidMaps: LMFA07060018</p>
            <p>MetaNetX (MNX) Chemical: MNXM24297</p>
            <p>KEGG Compound: C05760</p>
            <p>SEED Compound: cpd11467</p>
          </html>
        </notes>
      </species>
      <species id="M_t3c7mrseACP_c" name="Trans-3-cis-7-myristoleoyl-[acyl-carrier protein]" compartment="C_c" hasOnlySubstanceUnits="true" boundaryCondition="false" constant="false">
        <notes>
          <html xmlns="http://www.w3.org/1999/xhtml">
            <p>FORMULA: C25H43N2O8PRS;C398H625O143N96P1S3</p>
            <p>SEED Compound: cpd15570</p>
            <p>MetaNetX (MNX) Chemical: MNXM5960</p>
          </html>
        </notes>
      </species>
      <species id="M_3hpalmACP_c" name="R-3-hydroxypalmitoyl-[acyl-carrier protein]" compartment="C_c" hasOnlySubstanceUnits="true" boundaryCondition="false" constant="false">
        <notes>
          <html xmlns="http://www.w3.org/1999/xhtml">
            <p>FORMULA: C400H633O144N96P1S3;C27H51N2O9PRS</p>
            <p>SEED Compound: cpd11481</p>
            <p>KEGG Compound: C04633</p>
            <p>MetaNetX (MNX) Chemical: MNXM2576</p>
          </html>
        </notes>
      </species>
      <species id="M_tpalm2eACP_c" name="Trans-Hexadec-2-enoyl-[acyl-carrier protein]" compartment="C_c" hasOnlySubstanceUnits="true" boundaryCondition="false" constant="false">
        <notes>
          <html xmlns="http://www.w3.org/1999/xhtml">
            <p>FORMULA: C400H631O143N96P1S3;C27H49N2O8PRS</p>
            <p>BioCyc: META:2-Hexadecenoyl-ACPs</p>
            <p>LipidMaps: LMFA07060020</p>
            <p>MetaNetX (MNX) Chemical: MNXM29072</p>
            <p>KEGG Compound: C05763</p>
            <p>SEED Compound: cpd11477</p>
          </html>
        </notes>
      </species>
      <species id="M_3hcpalm9eACP_c" name="(R)-3-hydroxy-cis-palm-9-eoyl-[acyl-carrier protein]" compartment="C_c" hasOnlySubstanceUnits="true" boundaryCondition="false" constant="false">
        <notes>
          <html xmlns="http://www.w3.org/1999/xhtml">
            <p>FORMULA: C400H631O144N96P1S3;C27H49N2O9PRS</p>
            <p>SEED Compound: cpd15369</p>
            <p>MetaNetX (MNX) Chemical: MNXM6556</p>
          </html>
        </notes>
      </species>
      <species id="M_t3c9palmeACP_c" name="Trans-3-cis-9-palmitoleoyl-[acyl-carrier protein]" compartment="C_c" hasOnlySubstanceUnits="true" boundaryCondition="false" constant="false">
        <notes>
          <html xmlns="http://www.w3.org/1999/xhtml">
            <p>FORMULA: C27H47N2O8PRS;C400H629O143N96P1S3</p>
            <p>SEED Compound: cpd15571</p>
            <p>MetaNetX (MNX) Chemical: MNXM5961</p>
          </html>
        </notes>
      </species>
      <species id="M_3hoctaACP_c" name="(R)-3-Hydroxyoctadecanoyl-[acyl-carrier protein]" compartment="C_c" hasOnlySubstanceUnits="true" boundaryCondition="false" constant="false">
        <notes>
          <html xmlns="http://www.w3.org/1999/xhtml">
            <p>FORMULA: C402H637O144N96P1S3;C29H55N2O9PRS</p>
            <p>KEGG Compound: C16220</p>
            <p>SEED Compound: cpd14939;cpd15371</p>
            <p>MetaNetX (MNX) Chemical: MNXM3843</p>
          </html>
        </notes>
      </species>
      <species id="M_toctd2eACP_c" name="Trans-octadec-2-enoyl-[acyl-carrier protein]" compartment="C_c" hasOnlySubstanceUnits="true" boundaryCondition="false" constant="false">
        <notes>
          <html xmlns="http://www.w3.org/1999/xhtml">
            <p>FORMULA: C402H635O143N96P1S3;C29H53N2O8PRS</p>
            <p>SEED Compound: cpd15572</p>
            <p>MetaNetX (MNX) Chemical: MNXM12509</p>
          </html>
        </notes>
      </species>
      <species id="M_3hcvac11eACP_c" name="(R)-3-hydroxy-cis-vacc-11-enoyl-[acyl-carrier protein]" compartment="C_c" hasOnlySubstanceUnits="true" boundaryCondition="false" constant="false">
        <notes>
          <html xmlns="http://www.w3.org/1999/xhtml">
            <p>FORMULA: C29H53N2O9PRS;C402H635O144N96P1S3</p>
            <p>MetaNetX (MNX) Chemical: MNXM12841</p>
            <p>SEED Compound: cpd15370</p>
            <p>BioCyc: META:R-3-hydroxy-cis-vaccenoyl-ACPs</p>
          </html>
        </notes>
      </species>
      <species id="M_t3c11vaceACP_c" name="Trans-3-cis-11-vacceoyl-[acyl-carrier protein]" compartment="C_c" hasOnlySubstanceUnits="true" boundaryCondition="false" constant="false">
        <notes>
          <html xmlns="http://www.w3.org/1999/xhtml">
            <p>FORMULA: C29H51N2O8PRS;C402H633O143N96P1S3</p>
            <p>SEED Compound: cpd15568</p>
            <p>MetaNetX (MNX) Chemical: MNXM5958</p>
          </html>
        </notes>
      </species>
      <species id="M_3haACP_c" name="(3R)-3-Hydroxyacyl-[acyl-carrier protein]" compartment="C_c" hasOnlySubstanceUnits="true" boundaryCondition="false" constant="false">
        <notes>
          <html xmlns="http://www.w3.org/1999/xhtml">
            <p>FORMULA: C388H609O144N96P1S3;C15H27N2O9PRS</p>
            <p>KEGG Compound: C01271</p>
            <p>MetaNetX (MNX) Chemical: MNXM5861</p>
            <p>SEED Compound: cpd11836</p>
            <p>BioCyc: META:OH-ACYL-ACP</p>
          </html>
        </notes>
      </species>
      <species id="M_but2eACP_c" name="But-2-enoyl-[acyl-carrier protein]" compartment="C_c" hasOnlySubstanceUnits="true" boundaryCondition="false" constant="false">
        <notes>
          <html xmlns="http://www.w3.org/1999/xhtml">
            <p>FORMULA: C15H25N2O8PRS;C388H607O143N96P1S3</p>
            <p>SEED Compound: cpd11465</p>
            <p>KEGG Compound: C04246</p>
            <p>MetaNetX (MNX) Chemical: MNXM3229</p>
          </html>
        </notes>
      </species>
      <species id="M_thex2eACP_c" name="Trans-Hex-2-enoyl-[acyl-carrier protein]" compartment="C_c" hasOnlySubstanceUnits="true" boundaryCondition="false" constant="false">
        <notes>
          <html xmlns="http://www.w3.org/1999/xhtml">
            <p>FORMULA: C17H29N2O8PRS;C390H611O143N96P1S3</p>
            <p>BioCyc: META:Hex-2-enoyl-ACPs</p>
            <p>LipidMaps: LMFA07060007</p>
            <p>MetaNetX (MNX) Chemical: MNXM24502</p>
            <p>KEGG Compound: C05748</p>
            <p>SEED Compound: cpd11473</p>
          </html>
        </notes>
      </species>
      <species id="M_toct2eACP_c" name="Trans-Oct-2-enoyl-[acyl-carrier protein]" compartment="C_c" hasOnlySubstanceUnits="true" boundaryCondition="false" constant="false">
        <notes>
          <html xmlns="http://www.w3.org/1999/xhtml">
            <p>FORMULA: C19H33N2O8PRS;C392H615O143N96P1S3</p>
            <p>KEGG Compound: C05751</p>
            <p>MetaNetX (MNX) Chemical: MNXM23766</p>
            <p>LipidMaps: LMFA07060009</p>
            <p>SEED Compound: cpd11471</p>
            <p>BioCyc: META:2-Octenoyl-ACPs</p>
          </html>
        </notes>
      </species>
      <species id="M_3hcinnm_c" name="3-hydroxycinnamic acid" compartment="C_c" hasOnlySubstanceUnits="true" boundaryCondition="false" constant="false">
        <notes>
          <html xmlns="http://www.w3.org/1999/xhtml">
            <p>FORMULA: C9H7O3</p>
            <p>BioCyc: META:CPD-10797</p>
            <p>Human Metabolome Database: HMDB01713</p>
            <p>MetaNetX (MNX) Chemical: MNXM1799</p>
            <p>KEGG Compound: C12621</p>
            <p>SEED Compound: cpd09252</p>
          </html>
        </notes>
      </species>
      <species id="M_dhcinnm_c" name="2,3-dihydroxicinnamic acid" compartment="C_c" hasOnlySubstanceUnits="true" boundaryCondition="false" constant="false">
        <notes>
          <html xmlns="http://www.w3.org/1999/xhtml">
            <p>FORMULA: C9H7O4</p>
            <p>BioCyc: META:CPD-10796</p>
            <p>SEED Compound: cpd09254</p>
            <p>UM-BBD: c1399</p>
            <p>KEGG Compound: C12623</p>
            <p>MetaNetX (MNX) Chemical: MNXM1130</p>
            <p>Human Metabolome Database: HMDB32057</p>
          </html>
        </notes>
      </species>
      <species id="M_3hoxpac_p" name="3 Hydroxyphenylacetic acid C8H8O3" compartment="C_p" hasOnlySubstanceUnits="true" boundaryCondition="false" constant="false">
        <notes>
          <html xmlns="http://www.w3.org/1999/xhtml">
            <p>FORMULA: C8H8O3</p>
            <p>BioCyc: META:3-HYDROXYPHENYLACETATE</p>
            <p>Human Metabolome Database: HMDB00440</p>
            <p>MetaNetX (MNX) Chemical: MNXM1639</p>
            <p>KEGG Compound: C05593</p>
            <p>SEED Compound: cpd03320</p>
          </html>
        </notes>
      </species>
      <species id="M_3hoxpac_c" name="3 Hydroxyphenylacetic acid C8H8O3" compartment="C_c" hasOnlySubstanceUnits="true" boundaryCondition="false" constant="false">
        <notes>
          <html xmlns="http://www.w3.org/1999/xhtml">
            <p>FORMULA: C8H8O3</p>
            <p>BioCyc: META:3-HYDROXYPHENYLACETATE</p>
            <p>Human Metabolome Database: HMDB00440</p>
            <p>MetaNetX (MNX) Chemical: MNXM1639</p>
            <p>KEGG Compound: C05593</p>
            <p>SEED Compound: cpd03320</p>
          </html>
        </notes>
      </species>
      <species id="M_3hoxpac_e" name="3 Hydroxyphenylacetic acid C8H8O3" compartment="C_e" hasOnlySubstanceUnits="true" boundaryCondition="false" constant="false">
        <notes>
          <html xmlns="http://www.w3.org/1999/xhtml">
            <p>FORMULA: C8H8O3</p>
            <p>BioCyc: META:3-HYDROXYPHENYLACETATE</p>
            <p>Human Metabolome Database: HMDB00440</p>
            <p>MetaNetX (MNX) Chemical: MNXM1639</p>
            <p>KEGG Compound: C05593</p>
            <p>SEED Compound: cpd03320</p>
          </html>
        </notes>
      </species>
      <species id="M_3hpp_c" name="3-Hydroxypropanoate" compartment="C_c" hasOnlySubstanceUnits="true" boundaryCondition="false" constant="false">
        <notes>
          <html xmlns="http://www.w3.org/1999/xhtml">
            <p>FORMULA: C3H5O3</p>
            <p>BioCyc: META:3-HYDROXY-PROPIONATE</p>
            <p>SEED Compound: cpd00745</p>
            <p>KEGG Compound: C01013</p>
            <p>BioPath Molecule: 3-Hydroxy-propionate</p>
            <p>MetaNetX (MNX) Chemical: MNXM872</p>
            <p>Human Metabolome Database: HMDB00700</p>
          </html>
        </notes>
      </species>
      <species id="M_3hpppn_c" name="3-(3-hydroxy-phenyl)propionate" compartment="C_c" hasOnlySubstanceUnits="true" boundaryCondition="false" constant="false">
        <notes>
          <html xmlns="http://www.w3.org/1999/xhtml">
            <p>FORMULA: C9H9O3</p>
            <p>BioCyc: META:3-HYDROXYPHENYL-PROPIONATE</p>
            <p>MetaNetX (MNX) Chemical: MNXM1634</p>
            <p>UniPathway Compound: UPC11457</p>
            <p>KEGG Compound: C11457</p>
            <p>SEED Compound: cpd08304</p>
            <p>Human Metabolome Database: HMDB00375</p>
          </html>
        </notes>
      </species>
      <species id="M_dhpppn_c" name="3-(2,3-Dihydroxyphenyl)propanoate" compartment="C_c" hasOnlySubstanceUnits="true" boundaryCondition="false" constant="false">
        <notes>
          <html xmlns="http://www.w3.org/1999/xhtml">
            <p>FORMULA: C9H9O4</p>
            <p>BioCyc: META:2-3-DIHYDROXYPHENYL-PROPIONATE</p>
            <p>MetaNetX (MNX) Chemical: MNXM826</p>
            <p>UniPathway Compound: UPC04044</p>
            <p>UM-BBD: c0423</p>
            <p>KEGG Compound: C04044</p>
            <p>SEED Compound: cpd02501</p>
          </html>
        </notes>
      </species>
      <species id="M_3hpp_e" name="3-Hydroxypropanoate" compartment="C_e" hasOnlySubstanceUnits="true" boundaryCondition="false" constant="false">
        <notes>
          <html xmlns="http://www.w3.org/1999/xhtml">
            <p>FORMULA: C3H5O3</p>
            <p>BioCyc: META:3-HYDROXY-PROPIONATE</p>
            <p>SEED Compound: cpd00745</p>
            <p>KEGG Compound: C01013</p>
            <p>BioPath Molecule: 3-Hydroxy-propionate</p>
            <p>MetaNetX (MNX) Chemical: MNXM872</p>
            <p>Human Metabolome Database: HMDB00700</p>
          </html>
        </notes>
      </species>
      <species id="M_3hpp_p" name="3-Hydroxypropanoate" compartment="C_p" hasOnlySubstanceUnits="true" boundaryCondition="false" constant="false">
        <notes>
          <html xmlns="http://www.w3.org/1999/xhtml">
            <p>FORMULA: C3H5O3</p>
            <p>BioCyc: META:3-HYDROXY-PROPIONATE</p>
            <p>SEED Compound: cpd00745</p>
            <p>KEGG Compound: C01013</p>
            <p>BioPath Molecule: 3-Hydroxy-propionate</p>
            <p>MetaNetX (MNX) Chemical: MNXM872</p>
            <p>Human Metabolome Database: HMDB00700</p>
          </html>
        </notes>
      </species>
      <species id="M_3c2hmp_c" name="3-Carboxy-2-hydroxy-4-methylpentanoate" compartment="C_c" hasOnlySubstanceUnits="true" boundaryCondition="false" constant="false">
        <notes>
          <html xmlns="http://www.w3.org/1999/xhtml">
            <p>FORMULA: C7H10O5</p>
            <p>BioCyc: META:2-D-THREO-HYDROXY-3-CARBOXY-ISOCAPROATE</p>
            <p>SEED Compound: cpd02693</p>
            <p>UniPathway Compound: UPC04411</p>
            <p>KEGG Compound: C04411</p>
            <p>BioPath Molecule: 3-Isopropylmalate</p>
            <p>MetaNetX (MNX) Chemical: MNXM891</p>
            <p>Human Metabolome Database: HMDB12156</p>
          </html>
        </notes>
      </species>
      <species id="M_3dhgulnp_c" name="3-keto-L-gulonate-6-phosphate" compartment="C_c" hasOnlySubstanceUnits="true" boundaryCondition="false" constant="false">
        <notes>
          <html xmlns="http://www.w3.org/1999/xhtml">
            <p>FORMULA: C6H8O10P</p>
            <p>BioCyc: META:CPD-2343</p>
            <p>SEED Compound: cpd10596</p>
            <p>UniPathway Compound: UPC14899</p>
            <p>KEGG Compound: C14899</p>
            <p>MetaNetX (MNX) Chemical: MNXM1170</p>
          </html>
        </notes>
      </species>
      <species id="M_lpam_c" name="Lipoamide C8H15NOS2" compartment="C_c" hasOnlySubstanceUnits="true" boundaryCondition="false" constant="false">
        <notes>
          <html xmlns="http://www.w3.org/1999/xhtml">
            <p>FORMULA: C8H15NOS2</p>
            <p>BioCyc: META:LIPOAMIDE</p>
            <p>Human Metabolome Database: HMDB00962;HMDB06877;HMDB06950</p>
            <p>SEED Compound: cpd00213</p>
            <p>UniPathway Compound: UPC00248</p>
            <p>KEGG Compound: C00248;D00048</p>
            <p>MetaNetX (MNX) Chemical: MNXM1024</p>
            <p>LipidMaps: LMFA08010006</p>
          </html>
        </notes>
      </species>
      <species id="M_3mop_c" name="(S)-3-Methyl-2-oxopentanoate" compartment="C_c" hasOnlySubstanceUnits="true" boundaryCondition="false" constant="false">
        <notes>
          <html xmlns="http://www.w3.org/1999/xhtml">
            <p>FORMULA: C6H9O3</p>
            <p>BioCyc: META:2-KETO-3-METHYL-VALERATE</p>
            <p>Human Metabolome Database: HMDB00491;HMDB01962;HMDB02254;HMDB03736;HMDB04750</p>
            <p>SEED Compound: cpd03577</p>
            <p>UniPathway Compound: UPC00671;UPC06008</p>
            <p>KEGG Compound: C00671;C03465;C06008</p>
            <p>BioPath Molecule: (S)-3-Methyl-2-oxopentanoate</p>
            <p>MetaNetX (MNX) Chemical: MNXM439</p>
            <p>LipidMaps: LMFA01020275;LMFA01020280</p>
          </html>
        </notes>
      </species>
      <species id="M_na1_p" name="Sodium" compartment="C_p" hasOnlySubstanceUnits="true" boundaryCondition="false" constant="false">
        <notes>
          <html xmlns="http://www.w3.org/1999/xhtml">
            <p>FORMULA: Na</p>
            <p>BioCyc: META:NA+</p>
            <p>SEED Compound: cpd00971</p>
            <p>KEGG Compound: C01330</p>
            <p>MetaNetX (MNX) Chemical: MNXM27</p>
            <p>Reactome: 2872443;2892454;425958;74113;83910</p>
            <p>Human Metabolome Database: HMDB00588</p>
          </html>
        </notes>
      </species>
      <species id="M_uri_p" name="Uridine" compartment="C_p" hasOnlySubstanceUnits="true" boundaryCondition="false" constant="false">
        <notes>
          <html xmlns="http://www.w3.org/1999/xhtml">
            <p>FORMULA: C9H12N2O6</p>
            <p>BioCyc: META:URIDINE</p>
            <p>MetaNetX (MNX) Chemical: MNXM288</p>
            <p>UniPathway Compound: UPC00299</p>
            <p>KEGG Compound: C00299;C16745</p>
            <p>BioPath Molecule: Uridine</p>
            <p>SEED Compound: cpd00249;cpd16545</p>
            <p>Human Metabolome Database: HMDB00296</p>
          </html>
        </notes>
      </species>
      <species id="M_cytd_p" name="Cytidine" compartment="C_p" hasOnlySubstanceUnits="true" boundaryCondition="false" constant="false">
        <notes>
          <html xmlns="http://www.w3.org/1999/xhtml">
            <p>FORMULA: C9H13N3O5</p>
            <p>BioCyc: META:CPD-15099;META:CYTIDINE</p>
            <p>SEED Compound: cpd00367;cpd01900</p>
            <p>UniPathway Compound: UPC00475</p>
            <p>KEGG Compound: C00475;C02961;D00168;D07769</p>
            <p>BioPath Molecule: Cytidine</p>
            <p>MetaNetX (MNX) Chemical: MNXM338</p>
            <p>Human Metabolome Database: HMDB00089;HMDB15122;HMDB30167</p>
          </html>
        </notes>
      </species>
      <species id="M_adn_p" name="Adenosine" compartment="C_p" hasOnlySubstanceUnits="true" boundaryCondition="false" constant="false">
        <notes>
          <html xmlns="http://www.w3.org/1999/xhtml">
            <p>FORMULA: C10H13N5O4</p>
            <p>BioCyc: META:ADENOSINE;META:CPD-13918</p>
            <p>SEED Compound: cpd00182</p>
            <p>UniPathway Compound: UPC00212</p>
            <p>KEGG Compound: C00212;D00045;D06298</p>
            <p>BioPath Molecule: Adenosine</p>
            <p>MetaNetX (MNX) Chemical: MNXM212</p>
            <p>Reactome: 83909</p>
            <p>Human Metabolome Database: HMDB00050;HMDB04401;HMDB04402;HMDB04421;HMDB14340</p>
          </html>
        </notes>
      </species>
      <species id="M_gsn_p" name="Guanosine" compartment="C_p" hasOnlySubstanceUnits="true" boundaryCondition="false" constant="false">
        <notes>
          <html xmlns="http://www.w3.org/1999/xhtml">
            <p>FORMULA: C10H13N5O5;C10H12N5O5</p>
            <p>BioCyc: META:CPD-15142;META:GUANOSINE</p>
            <p>SEED Compound: cpd00311</p>
            <p>KEGG Compound: C00387</p>
            <p>BioPath Molecule: Guanosine</p>
            <p>MetaNetX (MNX) Chemical: MNXM401</p>
            <p>Human Metabolome Database: HMDB00133</p>
          </html>
        </notes>
      </species>
      <species id="M_h2o2_p" name="Hydrogen peroxide" compartment="C_p" hasOnlySubstanceUnits="true" boundaryCondition="false" constant="false">
        <notes>
          <html xmlns="http://www.w3.org/1999/xhtml">
            <p>FORMULA: H2O2</p>
            <p>BioCyc: META:HYDROGEN-PEROXIDE</p>
            <p>SEED Compound: cpd00025</p>
            <p>UniPathway Compound: UPC00027</p>
            <p>KEGG Compound: C00027;D00008</p>
            <p>BioPath Molecule: Hydrogen_peroxide</p>
            <p>MetaNetX (MNX) Chemical: MNXM22</p>
            <p>Reactome: 113575;1614617;189481;29408;351629</p>
            <p>Human Metabolome Database: HMDB03125;HMDB06491</p>
          </html>
        </notes>
      </species>
      <species id="M_nh4_p" name="Ammonium" compartment="C_p" hasOnlySubstanceUnits="true" boundaryCondition="false" constant="false">
        <notes>
          <html xmlns="http://www.w3.org/1999/xhtml">
            <p>FORMULA: H4N;NH4</p>
            <p>SEED Compound: cpd00013</p>
            <p>MetaNetX (MNX) Chemical: MNXM84</p>
          </html>
        </notes>
      </species>
      <species id="M_o2_p" name="O2" compartment="C_p" hasOnlySubstanceUnits="true" boundaryCondition="false" constant="false">
        <notes>
          <html xmlns="http://www.w3.org/1999/xhtml">
            <p>FORMULA: O2</p>
            <p>BioCyc: META:OXYGEN-MOLECULE</p>
            <p>SEED Compound: cpd00007</p>
            <p>UniPathway Compound: UPC00007</p>
            <p>KEGG Compound: C00007;D00003</p>
            <p>BioPath Molecule: Oxygen</p>
            <p>MetaNetX (MNX) Chemical: MNXM4</p>
            <p>Reactome: 113533;113534;113535;113685;1236709;189461;29368;351593;352327;5668566</p>
            <p>Human Metabolome Database: HMDB01377</p>
          </html>
        </notes>
      </species>
      <species id="M_adn_c" name="Adenosine" compartment="C_c" hasOnlySubstanceUnits="true" boundaryCondition="false" constant="false">
        <notes>
          <html xmlns="http://www.w3.org/1999/xhtml">
            <p>FORMULA: C10H13N5O4</p>
            <p>BioCyc: META:ADENOSINE;META:CPD-13918</p>
            <p>SEED Compound: cpd00182</p>
            <p>UniPathway Compound: UPC00212</p>
            <p>KEGG Compound: C00212;D00045;D06298</p>
            <p>BioPath Molecule: Adenosine</p>
            <p>MetaNetX (MNX) Chemical: MNXM212</p>
            <p>Reactome: 83909</p>
            <p>Human Metabolome Database: HMDB00050;HMDB04401;HMDB04402;HMDB04421;HMDB14340</p>
          </html>
        </notes>
      </species>
      <species id="M_uri_c" name="Uridine" compartment="C_c" hasOnlySubstanceUnits="true" boundaryCondition="false" constant="false">
        <notes>
          <html xmlns="http://www.w3.org/1999/xhtml">
            <p>FORMULA: C9H12N2O6</p>
            <p>BioCyc: META:URIDINE</p>
            <p>MetaNetX (MNX) Chemical: MNXM288</p>
            <p>UniPathway Compound: UPC00299</p>
            <p>KEGG Compound: C00299;C16745</p>
            <p>BioPath Molecule: Uridine</p>
            <p>SEED Compound: cpd00249;cpd16545</p>
            <p>Human Metabolome Database: HMDB00296</p>
          </html>
        </notes>
      </species>
      <species id="M_cytd_c" name="Cytidine" compartment="C_c" hasOnlySubstanceUnits="true" boundaryCondition="false" constant="false">
        <notes>
          <html xmlns="http://www.w3.org/1999/xhtml">
            <p>FORMULA: C9H13N3O5</p>
            <p>BioCyc: META:CPD-15099;META:CYTIDINE</p>
            <p>SEED Compound: cpd00367;cpd01900</p>
            <p>UniPathway Compound: UPC00475</p>
            <p>KEGG Compound: C00475;C02961;D00168;D07769</p>
            <p>BioPath Molecule: Cytidine</p>
            <p>MetaNetX (MNX) Chemical: MNXM338</p>
            <p>Human Metabolome Database: HMDB00089;HMDB15122;HMDB30167</p>
          </html>
        </notes>
      </species>
      <species id="M_gsn_c" name="Guanosine" compartment="C_c" hasOnlySubstanceUnits="true" boundaryCondition="false" constant="false">
        <notes>
          <html xmlns="http://www.w3.org/1999/xhtml">
            <p>FORMULA: C10H13N5O5;C10H12N5O5</p>
            <p>BioCyc: META:CPD-15142;META:GUANOSINE</p>
            <p>SEED Compound: cpd00311</p>
            <p>KEGG Compound: C00387</p>
            <p>BioPath Molecule: Guanosine</p>
            <p>MetaNetX (MNX) Chemical: MNXM401</p>
            <p>Human Metabolome Database: HMDB00133</p>
          </html>
        </notes>
      </species>
      <species id="M_3hodcoa_c" name="(S)-3-Hydroxyoctadecanoyl-CoA" compartment="C_c" hasOnlySubstanceUnits="true" boundaryCondition="false" constant="false">
        <notes>
          <html xmlns="http://www.w3.org/1999/xhtml">
            <p>FORMULA: C39H66N7O18P3S</p>
            <p>BioCyc: META:CPD0-2253</p>
            <p>Human Metabolome Database: HMDB12715</p>
            <p>SEED Compound: cpd14936;cpd15204</p>
            <p>KEGG Compound: C16217</p>
            <p>MetaNetX (MNX) Chemical: MNXM1309</p>
            <p>Reactome: 548836</p>
            <p>LipidMaps: LMFA07050072;LMFA07050159;LMFA07050223</p>
          </html>
        </notes>
      </species>
      <species id="M_3ohodcoa_c" name="3-Oxooctadecanoyl-CoA" compartment="C_c" hasOnlySubstanceUnits="true" boundaryCondition="false" constant="false">
        <notes>
          <html xmlns="http://www.w3.org/1999/xhtml">
            <p>FORMULA: C39H64N7O18P3S</p>
            <p>BioCyc: META:CPD-10260</p>
            <p>Human Metabolome Database: HMDB06498</p>
            <p>SEED Compound: cpd14935</p>
            <p>KEGG Compound: C16216</p>
            <p>MetaNetX (MNX) Chemical: MNXM513</p>
            <p>Reactome: 548812</p>
            <p>LipidMaps: LMFA07050079;LMFA07050248</p>
          </html>
        </notes>
      </species>
      <species id="M_malcoa_c" name="Malonyl-CoA" compartment="C_c" hasOnlySubstanceUnits="true" boundaryCondition="false" constant="false">
        <notes>
          <html xmlns="http://www.w3.org/1999/xhtml">
            <p>FORMULA: C24H34N7O19P3S;C24H33N7O19P3S</p>
            <p>BioCyc: META:MALONYL-COA</p>
            <p>Human Metabolome Database: HMDB01175</p>
            <p>SEED Compound: cpd00070</p>
            <p>UniPathway Compound: UPC00083</p>
            <p>KEGG Compound: C00083</p>
            <p>BioPath Molecule: Malonyl-CoA</p>
            <p>MetaNetX (MNX) Chemical: MNXM40</p>
            <p>Reactome: 2046066;29508;977323</p>
            <p>LipidMaps: LMFA07050031;LMFA07050345</p>
          </html>
        </notes>
      </species>
      <species id="M_pmtcoa_c" name="Palmitoyl-CoA (n-C16:0CoA)" compartment="C_c" hasOnlySubstanceUnits="true" boundaryCondition="false" constant="false">
        <notes>
          <html xmlns="http://www.w3.org/1999/xhtml">
            <p>FORMULA: C37H62N7O17P3S</p>
            <p>BioCyc: META:PALMITYL-COA</p>
            <p>Human Metabolome Database: HMDB01338;HMDB59623</p>
            <p>SEED Compound: cpd00134</p>
            <p>UM-BBD: c1218</p>
            <p>KEGG Compound: C00154</p>
            <p>BioPath Molecule: Palmitoyl-CoA</p>
            <p>MetaNetX (MNX) Chemical: MNXM88</p>
            <p>Reactome: 200993;390426;5358339;77281</p>
            <p>LipidMaps: LMFA07050002;LMFA07050360</p>
          </html>
        </notes>
      </species>
      <species id="M_oxadpcoa_c" name="3-Oxoadipyl-CoA" compartment="C_c" hasOnlySubstanceUnits="true" boundaryCondition="false" constant="false">
        <notes>
          <html xmlns="http://www.w3.org/1999/xhtml">
            <p>FORMULA: C27H37N7O20P3S</p>
            <p>BioCyc: META:3-KETO-ADIPYL-COA</p>
            <p>Human Metabolome Database: HMDB60378</p>
            <p>SEED Compound: cpd01507</p>
            <p>UniPathway Compound: UPC02232</p>
            <p>UM-BBD: c0931</p>
            <p>KEGG Compound: C02232</p>
            <p>BioPath Molecule: 3-Oxoadipyl-CoA</p>
            <p>MetaNetX (MNX) Chemical: MNXM1264</p>
            <p>LipidMaps: LMFA07050237</p>
          </html>
        </notes>
      </species>
      <species id="M_succ_c" name="Succinate" compartment="C_c" hasOnlySubstanceUnits="true" boundaryCondition="false" constant="false">
        <notes>
          <html xmlns="http://www.w3.org/1999/xhtml">
            <p>FORMULA: C4H4O4</p>
            <p>BioCyc: META:SUC</p>
            <p>Human Metabolome Database: HMDB00254</p>
            <p>SEED Compound: cpd00036</p>
            <p>UniPathway Compound: UPC00042</p>
            <p>UM-BBD: c0312</p>
            <p>KEGG Compound: C00042</p>
            <p>BioPath Molecule: Succinate</p>
            <p>MetaNetX (MNX) Chemical: MNXM25</p>
            <p>Reactome: 113536;159939;29434;389583;433123</p>
            <p>LipidMaps: LMFA01170043</p>
          </html>
        </notes>
      </species>
      <species id="M_succoa_c" name="Succinyl-CoA" compartment="C_c" hasOnlySubstanceUnits="true" boundaryCondition="false" constant="false">
        <notes>
          <html xmlns="http://www.w3.org/1999/xhtml">
            <p>FORMULA: C25H35N7O19P3S</p>
            <p>BioCyc: META:SUC-COA</p>
            <p>Human Metabolome Database: HMDB01022</p>
            <p>SEED Compound: cpd00078</p>
            <p>UniPathway Compound: UPC00091</p>
            <p>UM-BBD: c0344</p>
            <p>KEGG Compound: C00091</p>
            <p>BioPath Molecule: Succinyl-CoA</p>
            <p>MetaNetX (MNX) Chemical: MNXM92</p>
            <p>Reactome: 70958</p>
            <p>LipidMaps: LMFA07050370</p>
          </html>
        </notes>
      </species>
      <species id="M_3odecACP_c" name="3-Oxodecanoyl-[acyl-carrier protein]" compartment="C_c" hasOnlySubstanceUnits="true" boundaryCondition="false" constant="false">
        <notes>
          <html xmlns="http://www.w3.org/1999/xhtml">
            <p>FORMULA: C21H37N2O9PRS;C394H619O144N96P1S3</p>
            <p>BioCyc: META:3-oxo-decanoyl-ACPs</p>
            <p>LipidMaps: LMFA07060011</p>
            <p>MetaNetX (MNX) Chemical: MNXM26616</p>
            <p>KEGG Compound: C05753</p>
            <p>SEED Compound: cpd11487</p>
          </html>
        </notes>
      </species>
      <species id="M_3oddecACP_c" name="3-Oxododecanoyl-[acyl-carrier protein]" compartment="C_c" hasOnlySubstanceUnits="true" boundaryCondition="false" constant="false">
        <notes>
          <html xmlns="http://www.w3.org/1999/xhtml">
            <p>FORMULA: C23H41N2O9PRS;C396H623O144N96P1S3</p>
            <p>BioCyc: META:3-oxo-dodecanoyl-ACPs</p>
            <p>LipidMaps: LMFA07060014</p>
            <p>MetaNetX (MNX) Chemical: MNXM28933</p>
            <p>KEGG Compound: C05756</p>
            <p>SEED Compound: cpd11489</p>
          </html>
        </notes>
      </species>
      <species id="M_3ocddec5eACP_c" name="3-oxo-cis-dodec-5-enoyl-[acyl-carrier protein]" compartment="C_c" hasOnlySubstanceUnits="true" boundaryCondition="false" constant="false">
        <notes>
          <html xmlns="http://www.w3.org/1999/xhtml">
            <p>FORMULA: C396H621O144N96P1S3;C23H39N2O9PRS</p>
            <p>SEED Compound: cpd15373</p>
            <p>MetaNetX (MNX) Chemical: MNXM6837</p>
          </html>
        </notes>
      </species>
      <species id="M_3omrsACP_c" name="3-Oxotetradecanoyl-[acyl-carrier protein]" compartment="C_c" hasOnlySubstanceUnits="true" boundaryCondition="false" constant="false">
        <notes>
          <html xmlns="http://www.w3.org/1999/xhtml">
            <p>FORMULA: C398H627O144N96P1S3;C25H45N2O9PRS</p>
            <p>BioCyc: META:3-oxo-myristoyl-ACPs</p>
            <p>LipidMaps: LMFA07060017</p>
            <p>MetaNetX (MNX) Chemical: MNXM26095</p>
            <p>KEGG Compound: C05759</p>
            <p>SEED Compound: cpd11491</p>
          </html>
        </notes>
      </species>
      <species id="M_3ocmrs7eACP_c" name="3-oxo-cis-myristol-7-eoyl-[acyl-carrier protein]" compartment="C_c" hasOnlySubstanceUnits="true" boundaryCondition="false" constant="false">
        <notes>
          <html xmlns="http://www.w3.org/1999/xhtml">
            <p>FORMULA: C25H43N2O9PRS;C398H625O144N96P1S3</p>
            <p>SEED Compound: cpd15374</p>
            <p>MetaNetX (MNX) Chemical: MNXM6838</p>
          </html>
        </notes>
      </species>
      <species id="M_3opalmACP_c" name="3-Oxohexadecanoyl-[acyl-carrier protein]" compartment="C_c" hasOnlySubstanceUnits="true" boundaryCondition="false" constant="false">
        <notes>
          <html xmlns="http://www.w3.org/1999/xhtml">
            <p>FORMULA: C400H631O144N96P1S3;C27H49N2O9PRS</p>
            <p>BioCyc: META:3-oxo-palmitoyl-ACPs</p>
            <p>LipidMaps: LMFA07060019</p>
            <p>MetaNetX (MNX) Chemical: MNXM24578</p>
            <p>KEGG Compound: C05762</p>
            <p>SEED Compound: cpd11485</p>
          </html>
        </notes>
      </species>
      <species id="M_3ocpalm9eACP_c" name="3-oxo-cis-palm-9-eoyl-[acyl-carrier protein]" compartment="C_c" hasOnlySubstanceUnits="true" boundaryCondition="false" constant="false">
        <notes>
          <html xmlns="http://www.w3.org/1999/xhtml">
            <p>FORMULA: C400H629O144N96P1S3;C27H47N2O9PRS</p>
            <p>SEED Compound: cpd15375</p>
            <p>MetaNetX (MNX) Chemical: MNXM6839</p>
          </html>
        </notes>
      </species>
      <species id="M_3ooctdACP_c" name="3-Oxooctadecanoyl-[acyl-carrier protein]" compartment="C_c" hasOnlySubstanceUnits="true" boundaryCondition="false" constant="false">
        <notes>
          <html xmlns="http://www.w3.org/1999/xhtml">
            <p>FORMULA: C29H53N2O9PRS;C402H635O144N96P1S3</p>
            <p>SEED Compound: cpd15377</p>
            <p>MetaNetX (MNX) Chemical: MNXM3491</p>
          </html>
        </notes>
      </species>
      <species id="M_3ocvac11eACP_c" name="3-oxo-cis-vacc-11-enoyl-[acyl-carrier protein]" compartment="C_c" hasOnlySubstanceUnits="true" boundaryCondition="false" constant="false">
        <notes>
          <html xmlns="http://www.w3.org/1999/xhtml">
            <p>FORMULA: C29H51N2O9PRS;C402H633O144N96P1S3</p>
            <p>MetaNetX (MNX) Chemical: MNXM10097</p>
            <p>SEED Compound: cpd15376</p>
            <p>BioCyc: META:3-oxo-cis-vaccenoyl-ACPs</p>
          </html>
        </notes>
      </species>
      <species id="M_actACP_c" name="Acetoacetyl-ACP" compartment="C_c" hasOnlySubstanceUnits="true" boundaryCondition="false" constant="false">
        <notes>
          <html xmlns="http://www.w3.org/1999/xhtml">
            <p>FORMULA: C15H25N2O9PRS;C388H607O144N96P1S3</p>
            <p>KEGG Compound: C05744</p>
            <p>MetaNetX (MNX) Chemical: MNXM1223</p>
            <p>SEED Compound: cpd11488</p>
            <p>BioCyc: META:Acetoacetyl-ACP;META:Acetoacetyl-ACPs</p>
          </html>
        </notes>
      </species>
      <species id="M_3ohexACP_c" name="3-Oxohexanoyl-[acyl-carrier protein]" compartment="C_c" hasOnlySubstanceUnits="true" boundaryCondition="false" constant="false">
        <notes>
          <html xmlns="http://www.w3.org/1999/xhtml">
            <p>FORMULA: C390H611O144N96P1S3;C17H29N2O9PRS</p>
            <p>BioCyc: META:3-oxo-hexanoyl-ACPs</p>
            <p>LipidMaps: LMFA07060005</p>
            <p>MetaNetX (MNX) Chemical: MNXM25602</p>
            <p>KEGG Compound: C05746</p>
            <p>SEED Compound: cpd11486</p>
          </html>
        </notes>
      </species>
      <species id="M_3ooctACP_c" name="3-Oxooctanoyl-[acyl-carrier protein]" compartment="C_c" hasOnlySubstanceUnits="true" boundaryCondition="false" constant="false">
        <notes>
          <html xmlns="http://www.w3.org/1999/xhtml">
            <p>FORMULA: C19H33N2O9PRS;C392H615O144N96P1S3</p>
            <p>BioCyc: META:3-Oxo-octanoyl-ACPs</p>
            <p>LipidMaps: LMFA07060008</p>
            <p>MetaNetX (MNX) Chemical: MNXM28031</p>
            <p>KEGG Compound: C05750</p>
            <p>SEED Compound: cpd11490</p>
          </html>
        </notes>
      </species>
      <species id="M_malACP_c" name="Malonyl-[acyl-carrier protein]" compartment="C_c" hasOnlySubstanceUnits="true" boundaryCondition="false" constant="false">
        <notes>
          <html xmlns="http://www.w3.org/1999/xhtml">
            <p>FORMULA: C387H604O145N96P1S3;C14H22N2O10PRS</p>
            <p>KEGG Compound: C01209</p>
            <p>MetaNetX (MNX) Chemical: MNXM184</p>
            <p>SEED Compound: cpd11492</p>
            <p>BioCyc: META:MALONYL-ACP</p>
          </html>
        </notes>
      </species>
      <species id="M_ocACP_c" name="Octanoyl-ACP (n-C8:0ACP)" compartment="C_c" hasOnlySubstanceUnits="true" boundaryCondition="false" constant="false">
        <notes>
          <html xmlns="http://www.w3.org/1999/xhtml">
            <p>FORMULA: C19H35N2O8PRS;C392H617O143N96P1S3</p>
            <p>BioCyc: META:Octanoyl-ACPs</p>
            <p>MetaNetX (MNX) Chemical: MNXM23586</p>
            <p>UniPathway Compound: UPC05752</p>
            <p>KEGG Compound: C05752</p>
            <p>SEED Compound: cpd11470</p>
            <p>LipidMaps: LMFA07060010</p>
          </html>
        </notes>
      </species>
      <species id="M_dcaACP_c" name="Decanoyl-ACP (n-C10:0ACP)" compartment="C_c" hasOnlySubstanceUnits="true" boundaryCondition="false" constant="false">
        <notes>
          <html xmlns="http://www.w3.org/1999/xhtml">
            <p>FORMULA: C394H621O143N96P1S3;C21H39N2O8PRS</p>
            <p>BioCyc: META:Decanoyl-ACPs</p>
            <p>LipidMaps: LMFA07060013</p>
            <p>MetaNetX (MNX) Chemical: MNXM25221</p>
            <p>KEGG Compound: C05755</p>
            <p>SEED Compound: cpd11474</p>
          </html>
        </notes>
      </species>
      <species id="M_cdec3eACP_c" name="Cis-dec-3-enoyl-[acyl-carrier protein] (n-C10:1)" compartment="C_c" hasOnlySubstanceUnits="true" boundaryCondition="false" constant="false">
        <notes>
          <html xmlns="http://www.w3.org/1999/xhtml">
            <p>FORMULA: C21H37N2O8PRS;C394H619O143N96P1S3</p>
            <p>SEED Compound: cpd15416</p>
            <p>MetaNetX (MNX) Chemical: MNXM7186</p>
          </html>
        </notes>
      </species>
      <species id="M_ddcaACP_c" name="Dodecanoyl-ACP (n-C12:0ACP)" compartment="C_c" hasOnlySubstanceUnits="true" boundaryCondition="false" constant="false">
        <notes>
          <html xmlns="http://www.w3.org/1999/xhtml">
            <p>FORMULA: C23H43N2O8PRS;C396H625O143N96P1S3</p>
            <p>UniPathway Compound: UPC05223</p>
            <p>BioCyc: META:Dodecanoyl-ACPs</p>
            <p>KEGG Compound: C05223</p>
            <p>SEED Compound: cpd11468</p>
            <p>MetaNetX (MNX) Chemical: MNXM5723</p>
          </html>
        </notes>
      </species>
      <species id="M_cddec5eACP_c" name="Cis-dodec-5-enoyl-[acyl-carrier protein] (n-C12:1)" compartment="C_c" hasOnlySubstanceUnits="true" boundaryCondition="false" constant="false">
        <notes>
          <html xmlns="http://www.w3.org/1999/xhtml">
            <p>FORMULA: C23H41N2O8PRS;C396H623O143N96P1S3</p>
            <p>SEED Compound: cpd15415</p>
            <p>MetaNetX (MNX) Chemical: MNXM5679</p>
          </html>
        </notes>
      </species>
      <species id="M_myrsACP_c" name="Myristoyl-ACP (n-C14:0ACP)" compartment="C_c" hasOnlySubstanceUnits="true" boundaryCondition="false" constant="false">
        <notes>
          <html xmlns="http://www.w3.org/1999/xhtml">
            <p>FORMULA: C398H629O143N96P1S3;C25H47N2O8PRS</p>
            <p>BioCyc: META:Myristoyl-ACPs</p>
            <p>SEED Compound: cpd11466</p>
            <p>UniPathway Compound: UPC05761</p>
            <p>KEGG Compound: C05761</p>
            <p>MetaNetX (MNX) Chemical: MNXM564</p>
          </html>
        </notes>
      </species>
      <species id="M_tdeACP_c" name="Cis-tetradec-7-enoyl-[acyl-carrier protein] (n-C14:1)" compartment="C_c" hasOnlySubstanceUnits="true" boundaryCondition="false" constant="false">
        <notes>
          <html xmlns="http://www.w3.org/1999/xhtml">
            <p>FORMULA: C398H627O143N96P1S3;C25H45N2O8PRS</p>
            <p>SEED Compound: cpd15294</p>
            <p>MetaNetX (MNX) Chemical: MNXM1469</p>
          </html>
        </notes>
      </species>
      <species id="M_palmACP_c" name="Palmitoyl-ACP (n-C16:0ACP)" compartment="C_c" hasOnlySubstanceUnits="true" boundaryCondition="false" constant="false">
        <notes>
          <html xmlns="http://www.w3.org/1999/xhtml">
            <p>FORMULA: C400H633O143N96P1S3;C27H51N2O8PRS</p>
            <p>SEED Compound: cpd15277</p>
            <p>MetaNetX (MNX) Chemical: MNXM2026</p>
          </html>
        </notes>
      </species>
      <species id="M_hdeACP_c" name="Cis-hexadec-9-enoyl-[acyl-carrier protein] (n-C16:1)" compartment="C_c" hasOnlySubstanceUnits="true" boundaryCondition="false" constant="false">
        <notes>
          <html xmlns="http://www.w3.org/1999/xhtml">
            <p>FORMULA: C400H631O143N96P1S3;C27H49N2O8PRS</p>
            <p>MetaNetX (MNX) Chemical: MNXM5881</p>
            <p>SEED Compound: cpd15239</p>
            <p>BioCyc: META:Palmitoleoyl-ACPs</p>
          </html>
        </notes>
      </species>
      <species id="M_butACP_c" name="Butyryl-ACP (n-C4:0ACP)" compartment="C_c" hasOnlySubstanceUnits="true" boundaryCondition="false" constant="false">
        <notes>
          <html xmlns="http://www.w3.org/1999/xhtml">
            <p>FORMULA: C388H609O143N96P1S3;C15H27N2O8PRS</p>
            <p>BioCyc: META:Butanoyl-ACPs</p>
            <p>Human Metabolome Database: HMDB31191</p>
            <p>SEED Compound: cpd11464</p>
            <p>KEGG Compound: C05745</p>
            <p>MetaNetX (MNX) Chemical: MNXM2645</p>
            <p>LipidMaps: LMFA07060004</p>
          </html>
        </notes>
      </species>
      <species id="M_hexACP_c" name="Hexanoyl-ACP (n-C6:0ACP)" compartment="C_c" hasOnlySubstanceUnits="true" boundaryCondition="false" constant="false">
        <notes>
          <html xmlns="http://www.w3.org/1999/xhtml">
            <p>FORMULA: C17H31N2O8PRS;C390H613O143N96P1S3</p>
            <p>BioCyc: META:Hexanoyl-ACPs</p>
            <p>Human Metabolome Database: HMDB39465</p>
            <p>SEED Compound: cpd11472</p>
            <p>KEGG Compound: C05749</p>
            <p>MetaNetX (MNX) Chemical: MNXM23683</p>
            <p>LipidMaps: LMFA07060039</p>
          </html>
        </notes>
      </species>
      <species id="M_accoa_c" name="Acetyl-CoA" compartment="C_c" hasOnlySubstanceUnits="true" boundaryCondition="false" constant="false">
        <notes>
          <html xmlns="http://www.w3.org/1999/xhtml">
            <p>FORMULA: C23H34N7O17P3S</p>
            <p>BioCyc: META:ACETYL-COA</p>
            <p>Human Metabolome Database: HMDB01206</p>
            <p>SEED Compound: cpd00022</p>
            <p>UniPathway Compound: UPC00024</p>
            <p>UM-BBD: c0031</p>
            <p>KEGG Compound: C00024</p>
            <p>BioPath Molecule: Acetyl-CoA</p>
            <p>MetaNetX (MNX) Chemical: MNXM21</p>
            <p>Reactome: 113559;113560;353123;727753;76183</p>
            <p>LipidMaps: LMFA07050000;LMFA07050029;LMFA07050281</p>
          </html>
        </notes>
      </species>
      <species id="M_LalaDgluMdap_c" name="L-alanine-D-glutamate-meso-2,6-diaminoheptanedioate" compartment="C_c" hasOnlySubstanceUnits="true" boundaryCondition="false" constant="false">
        <notes>
          <html xmlns="http://www.w3.org/1999/xhtml">
            <p>FORMULA: C15H25N4O8</p>
            <p>SEED Compound: cpd15386</p>
            <p>MetaNetX (MNX) Chemical: MNXM90242</p>
          </html>
        </notes>
      </species>
      <species id="M_LalaDgluMdap_p" name="L-alanine-D-glutamate-meso-2,6-diaminoheptanedioate" compartment="C_p" hasOnlySubstanceUnits="true" boundaryCondition="false" constant="false">
        <notes>
          <html xmlns="http://www.w3.org/1999/xhtml">
            <p>FORMULA: C15H25N4O8</p>
            <p>SEED Compound: cpd15386</p>
            <p>MetaNetX (MNX) Chemical: MNXM90242</p>
          </html>
        </notes>
      </species>
      <species id="M_LalaDgluMdap_e" name="L-alanine-D-glutamate-meso-2,6-diaminoheptanedioate" compartment="C_e" hasOnlySubstanceUnits="true" boundaryCondition="false" constant="false">
        <notes>
          <html xmlns="http://www.w3.org/1999/xhtml">
            <p>FORMULA: C15H25N4O8</p>
            <p>SEED Compound: cpd15386</p>
            <p>MetaNetX (MNX) Chemical: MNXM90242</p>
          </html>
        </notes>
      </species>
      <species id="M_3pg_c" name="3-Phospho-D-glycerate" compartment="C_c" hasOnlySubstanceUnits="true" boundaryCondition="false" constant="false">
        <notes>
          <html xmlns="http://www.w3.org/1999/xhtml">
            <p>FORMULA: C3H4O7P</p>
            <p>BioCyc: META:G3P</p>
            <p>SEED Compound: cpd00169</p>
            <p>UniPathway Compound: UPC00197;UPC00597</p>
            <p>KEGG Compound: C00197;C00597</p>
            <p>BioPath Molecule: 3-Phospho-D-glycerate</p>
            <p>MetaNetX (MNX) Chemical: MNXM126</p>
            <p>Reactome: 29728</p>
            <p>Human Metabolome Database: HMDB00807;HMDB60180</p>
          </html>
        </notes>
      </species>
      <species id="M_3pg_e" name="3-Phospho-D-glycerate" compartment="C_e" hasOnlySubstanceUnits="true" boundaryCondition="false" constant="false">
        <notes>
          <html xmlns="http://www.w3.org/1999/xhtml">
            <p>FORMULA: C3H4O7P</p>
            <p>BioCyc: META:G3P</p>
            <p>SEED Compound: cpd00169</p>
            <p>UniPathway Compound: UPC00197;UPC00597</p>
            <p>KEGG Compound: C00197;C00597</p>
            <p>BioPath Molecule: 3-Phospho-D-glycerate</p>
            <p>MetaNetX (MNX) Chemical: MNXM126</p>
            <p>Reactome: 29728</p>
            <p>Human Metabolome Database: HMDB00807;HMDB60180</p>
          </html>
        </notes>
      </species>
      <species id="M_3pg_p" name="3-Phospho-D-glycerate" compartment="C_p" hasOnlySubstanceUnits="true" boundaryCondition="false" constant="false">
        <notes>
          <html xmlns="http://www.w3.org/1999/xhtml">
            <p>FORMULA: C3H4O7P</p>
            <p>BioCyc: META:G3P</p>
            <p>SEED Compound: cpd00169</p>
            <p>UniPathway Compound: UPC00197;UPC00597</p>
            <p>KEGG Compound: C00197;C00597</p>
            <p>BioPath Molecule: 3-Phospho-D-glycerate</p>
            <p>MetaNetX (MNX) Chemical: MNXM126</p>
            <p>Reactome: 29728</p>
            <p>Human Metabolome Database: HMDB00807;HMDB60180</p>
          </html>
        </notes>
      </species>
      <species id="M_h2_c" name="H2" compartment="C_c" hasOnlySubstanceUnits="true" boundaryCondition="false" constant="false">
        <notes>
          <html xmlns="http://www.w3.org/1999/xhtml">
            <p>FORMULA: H2</p>
            <p>BioCyc: META:HYDROGEN-MOLECULE</p>
            <p>SEED Compound: cpd11640</p>
            <p>UniPathway Compound: UPC00282</p>
            <p>KEGG Compound: C00282</p>
            <p>BioPath Molecule: Hydrogen</p>
            <p>MetaNetX (MNX) Chemical: MNXM195</p>
            <p>Reactome: 113555</p>
            <p>Human Metabolome Database: HMDB01362</p>
          </html>
        </notes>
      </species>
      <species id="M_phaccoa_c" name="Phenylacetyl-CoA" compartment="C_c" hasOnlySubstanceUnits="true" boundaryCondition="false" constant="false">
        <notes>
          <html xmlns="http://www.w3.org/1999/xhtml">
            <p>FORMULA: C29H38N7O17P3S</p>
            <p>BioCyc: META:CPD-207</p>
            <p>SEED Compound: cpd00452</p>
            <p>UniPathway Compound: UPC00582</p>
            <p>UM-BBD: c1494</p>
            <p>KEGG Compound: C00582</p>
            <p>MetaNetX (MNX) Chemical: MNXM502</p>
            <p>Reactome: 177137</p>
            <p>Human Metabolome Database: HMDB06503</p>
          </html>
        </notes>
      </species>
      <species id="M_asp__L_c" name="L-Aspartate" compartment="C_c" hasOnlySubstanceUnits="true" boundaryCondition="false" constant="false">
        <notes>
          <html xmlns="http://www.w3.org/1999/xhtml">
            <p>FORMULA: C4H6NO4</p>
            <p>BioCyc: META:L-ASPARTATE</p>
            <p>SEED Compound: cpd00041</p>
            <p>UniPathway Compound: UPC00049</p>
            <p>UM-BBD: c1574</p>
            <p>KEGG Compound: C00049;D00013</p>
            <p>BioPath Molecule: L-Aspartate</p>
            <p>MetaNetX (MNX) Chemical: MNXM42</p>
            <p>Reactome: 113553;29448</p>
            <p>Human Metabolome Database: HMDB00191</p>
          </html>
        </notes>
      </species>
      <species id="M_so3_c" name="Sulfite" compartment="C_c" hasOnlySubstanceUnits="true" boundaryCondition="false" constant="false">
        <notes>
          <html xmlns="http://www.w3.org/1999/xhtml">
            <p>FORMULA: O3S;HSO3</p>
            <p>BioCyc: META:H2SO3;META:HSO3;META:SO3</p>
            <p>SEED Compound: cpd00081</p>
            <p>UniPathway Compound: UPC00094</p>
            <p>UM-BBD: c0348</p>
            <p>KEGG Compound: C00094;C11481</p>
            <p>BioPath Molecule: Hydrogen_sulfite;Sulfite</p>
            <p>MetaNetX (MNX) Chemical: MNXM105630</p>
            <p>Human Metabolome Database: HMDB00240;HMDB01033;HMDB03008;HMDB34829</p>
          </html>
        </notes>
      </species>
      <species id="M_3ump_e" name="3&apos;-UMP" compartment="C_e" hasOnlySubstanceUnits="true" boundaryCondition="false" constant="false">
        <notes>
          <html xmlns="http://www.w3.org/1999/xhtml">
            <p>FORMULA: C9H11N2O9P</p>
            <p>BioCyc: META:CPD-3724</p>
            <p>Human Metabolome Database: HMDB60282</p>
            <p>MetaNetX (MNX) Chemical: MNXM2184</p>
            <p>KEGG Compound: C01368</p>
            <p>SEED Compound: cpd00989</p>
          </html>
        </notes>
      </species>
      <species id="M_dopa_p" name="Dopamine" compartment="C_p" hasOnlySubstanceUnits="true" boundaryCondition="false" constant="false">
        <notes>
          <html xmlns="http://www.w3.org/1999/xhtml">
            <p>FORMULA: C8H12NO2</p>
            <p>BioCyc: META:DOPAMINE</p>
            <p>SEED Compound: cpd02357</p>
            <p>UniPathway Compound: UPC03758</p>
            <p>KEGG Compound: C03758;D07870</p>
            <p>BioPath Molecule: Dopamine</p>
            <p>MetaNetX (MNX) Chemical: MNXM205</p>
            <p>Reactome: 159362;351601;380873</p>
            <p>Human Metabolome Database: HMDB00073</p>
          </html>
        </notes>
      </species>
      <species id="M_4abut_c" name="4-Aminobutanoate" compartment="C_c" hasOnlySubstanceUnits="true" boundaryCondition="false" constant="false">
        <notes>
          <html xmlns="http://www.w3.org/1999/xhtml">
            <p>FORMULA: C4H9NO2</p>
            <p>BioCyc: META:4-AMINO-BUTYRATE</p>
            <p>Human Metabolome Database: HMDB00112</p>
            <p>SEED Compound: cpd00281</p>
            <p>UniPathway Compound: UPC00334</p>
            <p>UM-BBD: c1588</p>
            <p>KEGG Compound: C00334;D00058</p>
            <p>BioPath Molecule: 4-Aminobutanoate</p>
            <p>MetaNetX (MNX) Chemical: MNXM192</p>
            <p>Reactome: 352003;352011;428571;916850</p>
            <p>LipidMaps: LMFA01100039</p>
          </html>
        </notes>
      </species>
      <species id="M_4abutn_c" name="4-Aminobutanal" compartment="C_c" hasOnlySubstanceUnits="true" boundaryCondition="false" constant="false">
        <notes>
          <html xmlns="http://www.w3.org/1999/xhtml">
            <p>FORMULA: C4H10NO</p>
            <p>BioCyc: META:4-AMINO-BUTYRALDEHYDE</p>
            <p>SEED Compound: cpd00434</p>
            <p>UniPathway Compound: UPC00555</p>
            <p>KEGG Compound: C00555</p>
            <p>BioPath Molecule: 4-Aminobutanal</p>
            <p>MetaNetX (MNX) Chemical: MNXM422</p>
            <p>Human Metabolome Database: HMDB01080;HMDB60247</p>
          </html>
        </notes>
      </species>
      <species id="M_4abz_c" name="4-Aminobenzoate" compartment="C_c" hasOnlySubstanceUnits="true" boundaryCondition="false" constant="false">
        <notes>
          <html xmlns="http://www.w3.org/1999/xhtml">
            <p>FORMULA: C7H6NO2</p>
            <p>BioCyc: META:P-AMINO-BENZOATE</p>
            <p>SEED Compound: cpd00443</p>
            <p>UniPathway Compound: UPC00568</p>
            <p>UM-BBD: c0550</p>
            <p>KEGG Compound: C00568;D02456</p>
            <p>BioPath Molecule: 4-Aminobenzoate</p>
            <p>MetaNetX (MNX) Chemical: MNXM421</p>
            <p>Human Metabolome Database: HMDB01392</p>
          </html>
        </notes>
      </species>
      <species id="M_5cmhm_c" name="5-Carboxymethyl-2-hydroxymuconate" compartment="C_c" hasOnlySubstanceUnits="true" boundaryCondition="false" constant="false">
        <notes>
          <html xmlns="http://www.w3.org/1999/xhtml">
            <p>FORMULA: C8H5O7</p>
            <p>BioCyc: META:CPD-784;META:CPD-785</p>
            <p>MetaNetX (MNX) Chemical: MNXM1163</p>
            <p>UniPathway Compound: UPC04186</p>
            <p>UM-BBD: c0306</p>
            <p>KEGG Compound: C04186</p>
            <p>SEED Compound: cpd02572</p>
          </html>
        </notes>
      </species>
      <species id="M_sucsal_c" name="Succinic semialdehyde" compartment="C_c" hasOnlySubstanceUnits="true" boundaryCondition="false" constant="false">
        <notes>
          <html xmlns="http://www.w3.org/1999/xhtml">
            <p>FORMULA: C4H5O3</p>
            <p>BioCyc: META:SUCC-S-ALD</p>
            <p>Human Metabolome Database: HMDB01259</p>
            <p>SEED Compound: cpd00199</p>
            <p>UniPathway Compound: UPC00232</p>
            <p>UM-BBD: c0311</p>
            <p>KEGG Compound: C00232</p>
            <p>BioPath Molecule: Succinate_semialdehyde</p>
            <p>MetaNetX (MNX) Chemical: MNXM172</p>
            <p>Reactome: 880046</p>
            <p>LipidMaps: LMFA06000118</p>
          </html>
        </notes>
      </species>
      <species id="M_4hphac_c" name="4-Hydroxyphenylacetate" compartment="C_c" hasOnlySubstanceUnits="true" boundaryCondition="false" constant="false">
        <notes>
          <html xmlns="http://www.w3.org/1999/xhtml">
            <p>FORMULA: C8H7O3</p>
            <p>BioCyc: META:4-HYDROXYPHENYLACETATE</p>
            <p>SEED Compound: cpd00489</p>
            <p>UniPathway Compound: UPC00642</p>
            <p>UM-BBD: c0271;c0695</p>
            <p>KEGG Compound: C00642;C13636</p>
            <p>MetaNetX (MNX) Chemical: MNXM3863</p>
            <p>Human Metabolome Database: HMDB00020;HMDB60390</p>
          </html>
        </notes>
      </species>
      <species id="M_4hbz_c" name="4-Hydroxybenzoate" compartment="C_c" hasOnlySubstanceUnits="true" boundaryCondition="false" constant="false">
        <notes>
          <html xmlns="http://www.w3.org/1999/xhtml">
            <p>FORMULA: C7H5O3</p>
            <p>BioCyc: META:4-hydroxybenzoate</p>
            <p>SEED Compound: cpd00136</p>
            <p>UniPathway Compound: UPC00156</p>
            <p>UM-BBD: c0104</p>
            <p>KEGG Compound: C00156</p>
            <p>BioPath Molecule: 4-Hydroxybenzoate</p>
            <p>MetaNetX (MNX) Chemical: MNXM164</p>
            <p>Reactome: 2162213</p>
            <p>Human Metabolome Database: HMDB00500</p>
          </html>
        </notes>
      </species>
      <species id="M_4hbzcoa_c" name="4 hydroxybenoyl CoA C28H36N7O18P3S" compartment="C_c" hasOnlySubstanceUnits="true" boundaryCondition="false" constant="false">
        <notes>
          <html xmlns="http://www.w3.org/1999/xhtml">
            <p>FORMULA: C28H36N7O18P3S</p>
            <p>BioCyc: META:CPD-201</p>
            <p>SEED Compound: cpd01892;cpd16876</p>
            <p>UniPathway Compound: UPC02949</p>
            <p>UM-BBD: c0124</p>
            <p>KEGG Compound: C02949</p>
            <p>MetaNetX (MNX) Chemical: MNXM739</p>
            <p>Human Metabolome Database: HMDB06467;HMDB60140</p>
          </html>
        </notes>
      </species>
      <species id="M_benzcoa_c" name="Benzoyl-CoA" compartment="C_c" hasOnlySubstanceUnits="true" boundaryCondition="false" constant="false">
        <notes>
          <html xmlns="http://www.w3.org/1999/xhtml">
            <p>FORMULA: C28H40N7O17P3S</p>
            <p>BioCyc: META:BENZOYLCOA</p>
            <p>SEED Compound: cpd00401</p>
            <p>UniPathway Compound: UPC00512</p>
            <p>UM-BBD: c0119</p>
            <p>KEGG Compound: C00512</p>
            <p>MetaNetX (MNX) Chemical: MNXM240</p>
            <p>Reactome: 159447</p>
            <p>Human Metabolome Database: HMDB02252</p>
          </html>
        </notes>
      </species>
      <species id="M_fdxo_42_c" name="Ferredoxin (oxidized form 4:2)" compartment="C_c" hasOnlySubstanceUnits="true" boundaryCondition="false" constant="false">
        <notes>
          <html xmlns="http://www.w3.org/1999/xhtml">
            <p>FORMULA: Fe8S8X</p>
            <p>MetaNetX (MNX) Chemical: MNXM145541</p>
          </html>
        </notes>
      </species>
      <species id="M_fdxr_42_c" name="Ferredoxin (reduced form 4:2)" compartment="C_c" hasOnlySubstanceUnits="true" boundaryCondition="false" constant="false">
        <notes>
          <html xmlns="http://www.w3.org/1999/xhtml">
            <p>FORMULA: Fe8S8X</p>
            <p>MetaNetX (MNX) Chemical: MNXM145542</p>
          </html>
        </notes>
      </species>
      <species id="M_4hbz_e" name="4-Hydroxybenzoate" compartment="C_e" hasOnlySubstanceUnits="true" boundaryCondition="false" constant="false">
        <notes>
          <html xmlns="http://www.w3.org/1999/xhtml">
            <p>FORMULA: C7H5O3</p>
            <p>BioCyc: META:4-hydroxybenzoate</p>
            <p>SEED Compound: cpd00136</p>
            <p>UniPathway Compound: UPC00156</p>
            <p>UM-BBD: c0104</p>
            <p>KEGG Compound: C00156</p>
            <p>BioPath Molecule: 4-Hydroxybenzoate</p>
            <p>MetaNetX (MNX) Chemical: MNXM164</p>
            <p>Reactome: 2162213</p>
            <p>Human Metabolome Database: HMDB00500</p>
          </html>
        </notes>
      </species>
      <species id="M_4hbz_p" name="4-Hydroxybenzoate" compartment="C_p" hasOnlySubstanceUnits="true" boundaryCondition="false" constant="false">
        <notes>
          <html xmlns="http://www.w3.org/1999/xhtml">
            <p>FORMULA: C7H5O3</p>
            <p>BioCyc: META:4-hydroxybenzoate</p>
            <p>SEED Compound: cpd00136</p>
            <p>UniPathway Compound: UPC00156</p>
            <p>UM-BBD: c0104</p>
            <p>KEGG Compound: C00156</p>
            <p>BioPath Molecule: 4-Hydroxybenzoate</p>
            <p>MetaNetX (MNX) Chemical: MNXM164</p>
            <p>Reactome: 2162213</p>
            <p>Human Metabolome Database: HMDB00500</p>
          </html>
        </notes>
      </species>
      <species id="M_4hoxpacd_e" name="4-Hydroxyphenylacetaldehyde" compartment="C_e" hasOnlySubstanceUnits="true" boundaryCondition="false" constant="false">
        <notes>
          <html xmlns="http://www.w3.org/1999/xhtml">
            <p>FORMULA: C8H8O2</p>
            <p>BioCyc: META:HYDRPHENYLAC-CPD</p>
            <p>SEED Compound: cpd02361</p>
            <p>KEGG Compound: C03765</p>
            <p>MetaNetX (MNX) Chemical: MNXM479</p>
            <p>Reactome: 500608</p>
            <p>Human Metabolome Database: HMDB03767</p>
          </html>
        </notes>
      </species>
      <species id="M_4hoxpacd_p" name="4-Hydroxyphenylacetaldehyde" compartment="C_p" hasOnlySubstanceUnits="true" boundaryCondition="false" constant="false">
        <notes>
          <html xmlns="http://www.w3.org/1999/xhtml">
            <p>FORMULA: C8H8O2</p>
            <p>BioCyc: META:HYDRPHENYLAC-CPD</p>
            <p>SEED Compound: cpd02361</p>
            <p>KEGG Compound: C03765</p>
            <p>MetaNetX (MNX) Chemical: MNXM479</p>
            <p>Reactome: 500608</p>
            <p>Human Metabolome Database: HMDB03767</p>
          </html>
        </notes>
      </species>
      <species id="M_fad_c" name="Flavin adenine dinucleotide oxidized" compartment="C_c" hasOnlySubstanceUnits="true" boundaryCondition="false" constant="false">
        <notes>
          <html xmlns="http://www.w3.org/1999/xhtml">
            <p>FORMULA: C27H31N9O15P2</p>
            <p>BioCyc: META:FAD</p>
            <p>SEED Compound: cpd00015</p>
            <p>UniPathway Compound: UPC00016</p>
            <p>KEGG Compound: C00016;D00005</p>
            <p>BioPath Molecule: FAD</p>
            <p>MetaNetX (MNX) Chemical: MNXM33</p>
            <p>Reactome: 113596;113597;29386</p>
            <p>Human Metabolome Database: HMDB01248</p>
          </html>
        </notes>
      </species>
      <species id="M_fadh2_c" name="Flavin adenine dinucleotide reduced" compartment="C_c" hasOnlySubstanceUnits="true" boundaryCondition="false" constant="false">
        <notes>
          <html xmlns="http://www.w3.org/1999/xhtml">
            <p>FORMULA: C27H33N9O15P2</p>
            <p>BioCyc: META:FADH2</p>
            <p>SEED Compound: cpd00982</p>
            <p>UniPathway Compound: UPC01352</p>
            <p>KEGG Compound: C01352</p>
            <p>BioPath Molecule: FADH2</p>
            <p>MetaNetX (MNX) Chemical: MNXM38</p>
            <p>Reactome: 164934;31649</p>
            <p>Human Metabolome Database: HMDB01197;HMDB06252;HMDB06358</p>
          </html>
        </notes>
      </species>
      <species id="M_4hphac_p" name="4-Hydroxyphenylacetate" compartment="C_p" hasOnlySubstanceUnits="true" boundaryCondition="false" constant="false">
        <notes>
          <html xmlns="http://www.w3.org/1999/xhtml">
            <p>FORMULA: C8H7O3</p>
            <p>BioCyc: META:4-HYDROXYPHENYLACETATE</p>
            <p>SEED Compound: cpd00489</p>
            <p>UniPathway Compound: UPC00642</p>
            <p>UM-BBD: c0271;c0695</p>
            <p>KEGG Compound: C00642;C13636</p>
            <p>MetaNetX (MNX) Chemical: MNXM3863</p>
            <p>Human Metabolome Database: HMDB00020;HMDB60390</p>
          </html>
        </notes>
      </species>
      <species id="M_ala__L_c" name="L-Alanine" compartment="C_c" hasOnlySubstanceUnits="true" boundaryCondition="false" constant="false">
        <notes>
          <html xmlns="http://www.w3.org/1999/xhtml">
            <p>FORMULA: C3H7NO2</p>
            <p>BioCyc: META:L-ALPHA-ALANINE</p>
            <p>SEED Compound: cpd00035</p>
            <p>UniPathway Compound: UPC00041</p>
            <p>KEGG Compound: C00041;D00012</p>
            <p>BioPath Molecule: L-Alanine</p>
            <p>MetaNetX (MNX) Chemical: MNXM32</p>
            <p>Reactome: 29432;379697</p>
            <p>Human Metabolome Database: HMDB00161</p>
          </html>
        </notes>
      </species>
      <species id="M_ala__L_e" name="L-Alanine" compartment="C_e" hasOnlySubstanceUnits="true" boundaryCondition="false" constant="false">
        <notes>
          <html xmlns="http://www.w3.org/1999/xhtml">
            <p>FORMULA: C3H7NO2</p>
            <p>BioCyc: META:L-ALPHA-ALANINE</p>
            <p>SEED Compound: cpd00035</p>
            <p>UniPathway Compound: UPC00041</p>
            <p>KEGG Compound: C00041;D00012</p>
            <p>BioPath Molecule: L-Alanine</p>
            <p>MetaNetX (MNX) Chemical: MNXM32</p>
            <p>Reactome: 29432;379697</p>
            <p>Human Metabolome Database: HMDB00161</p>
          </html>
        </notes>
      </species>
      <species id="M_4hthr_c" name="4-Hydroxy-L-threonine" compartment="C_c" hasOnlySubstanceUnits="true" boundaryCondition="false" constant="false">
        <notes>
          <html xmlns="http://www.w3.org/1999/xhtml">
            <p>FORMULA: C4H9NO4</p>
            <p>BioCyc: META:CPD0-2189;META:CPD0-2375</p>
            <p>Human Metabolome Database: HMDB29389</p>
            <p>SEED Compound: cpd03608</p>
            <p>KEGG Compound: C06056</p>
            <p>MetaNetX (MNX) Chemical: MNXM1802</p>
            <p>LipidMaps: LMFA01050439</p>
          </html>
        </notes>
      </species>
      <species id="M_phthr_c" name="O-Phospho-4-hydroxy-L-threonine" compartment="C_c" hasOnlySubstanceUnits="true" boundaryCondition="false" constant="false">
        <notes>
          <html xmlns="http://www.w3.org/1999/xhtml">
            <p>FORMULA: C4H8NO7P</p>
            <p>BioCyc: META:4-PHOSPHONOOXY-THREONINE</p>
            <p>MetaNetX (MNX) Chemical: MNXM759</p>
            <p>UniPathway Compound: UPC06055</p>
            <p>KEGG Compound: C06055</p>
            <p>SEED Compound: cpd03607</p>
            <p>Human Metabolome Database: HMDB06802</p>
          </html>
        </notes>
      </species>
      <species id="M_4hthr_e" name="4-Hydroxy-L-threonine" compartment="C_e" hasOnlySubstanceUnits="true" boundaryCondition="false" constant="false">
        <notes>
          <html xmlns="http://www.w3.org/1999/xhtml">
            <p>FORMULA: C4H9NO4</p>
            <p>BioCyc: META:CPD0-2189;META:CPD0-2375</p>
            <p>Human Metabolome Database: HMDB29389</p>
            <p>SEED Compound: cpd03608</p>
            <p>KEGG Compound: C06056</p>
            <p>MetaNetX (MNX) Chemical: MNXM1802</p>
            <p>LipidMaps: LMFA01050439</p>
          </html>
        </notes>
      </species>
      <species id="M_4hthr_p" name="4-Hydroxy-L-threonine" compartment="C_p" hasOnlySubstanceUnits="true" boundaryCondition="false" constant="false">
        <notes>
          <html xmlns="http://www.w3.org/1999/xhtml">
            <p>FORMULA: C4H9NO4</p>
            <p>BioCyc: META:CPD0-2189;META:CPD0-2375</p>
            <p>Human Metabolome Database: HMDB29389</p>
            <p>SEED Compound: cpd03608</p>
            <p>KEGG Compound: C06056</p>
            <p>MetaNetX (MNX) Chemical: MNXM1802</p>
            <p>LipidMaps: LMFA01050439</p>
          </html>
        </notes>
      </species>
      <species id="M_4mop_c" name="4-Methyl-2-oxopentanoate" compartment="C_c" hasOnlySubstanceUnits="true" boundaryCondition="false" constant="false">
        <notes>
          <html xmlns="http://www.w3.org/1999/xhtml">
            <p>FORMULA: C6H9O3</p>
            <p>BioCyc: META:2K-4CH3-PENTANOATE</p>
            <p>SEED Compound: cpd00200</p>
            <p>UniPathway Compound: UPC00233</p>
            <p>KEGG Compound: C00233</p>
            <p>BioPath Molecule: 4-Methyl-2-oxopentanoate</p>
            <p>MetaNetX (MNX) Chemical: MNXM404</p>
            <p>Human Metabolome Database: HMDB00695;HMDB00762</p>
          </html>
        </notes>
      </species>
      <species id="M_for_c" name="Formate" compartment="C_c" hasOnlySubstanceUnits="true" boundaryCondition="false" constant="false">
        <notes>
          <html xmlns="http://www.w3.org/1999/xhtml">
            <p>FORMULA: CHO2;CH1O2</p>
            <p>BioCyc: META:CARBOXYL-GROUP;META:CPD-9845;META:FORMATE</p>
            <p>SEED Compound: cpd00047</p>
            <p>UniPathway Compound: UPC00058</p>
            <p>UM-BBD: c0106</p>
            <p>KEGG Compound: C00058</p>
            <p>BioPath Molecule: Formate</p>
            <p>MetaNetX (MNX) Chemical: MNXM39</p>
            <p>Reactome: 29460;389585</p>
            <p>Human Metabolome Database: HMDB00142</p>
          </html>
        </notes>
      </species>
      <species id="M_op4en_c" name="2-Oxopent-4-enoate" compartment="C_c" hasOnlySubstanceUnits="true" boundaryCondition="false" constant="false">
        <notes>
          <html xmlns="http://www.w3.org/1999/xhtml">
            <p>FORMULA: C5H5O3</p>
            <p>BioCyc: META:CPD-6761;META:OXOPENTENOATE</p>
            <p>SEED Compound: cpd00461</p>
            <p>UniPathway Compound: UPC00596</p>
            <p>UM-BBD: c0042;c0102</p>
            <p>KEGG Compound: C00596</p>
            <p>BioPath Molecule: 2-Oxo-pent-4-enoate</p>
            <p>MetaNetX (MNX) Chemical: MNXM312</p>
          </html>
        </notes>
      </species>
      <species id="M_cl_c" name="Chloride" compartment="C_c" hasOnlySubstanceUnits="true" boundaryCondition="false" constant="false">
        <notes>
          <html xmlns="http://www.w3.org/1999/xhtml">
            <p>FORMULA: Cl</p>
            <p>BioCyc: META:CL-;META:HCL</p>
            <p>SEED Compound: cpd00099</p>
            <p>UniPathway Compound: UPC00698;UPC01327</p>
            <p>UM-BBD: c0884</p>
            <p>KEGG Compound: C00698;C01327;D02057</p>
            <p>MetaNetX (MNX) Chemical: MNXM43</p>
            <p>Reactome: 188972;2730999;2731008;2731020;29572;352022</p>
            <p>Human Metabolome Database: HMDB00492;HMDB02073;HMDB02162;HMDB02306</p>
          </html>
        </notes>
      </species>
      <species id="M_cl_e" name="Chloride" compartment="C_e" hasOnlySubstanceUnits="true" boundaryCondition="false" constant="false">
        <notes>
          <html xmlns="http://www.w3.org/1999/xhtml">
            <p>FORMULA: Cl</p>
            <p>BioCyc: META:CL-;META:HCL</p>
            <p>SEED Compound: cpd00099</p>
            <p>UniPathway Compound: UPC00698;UPC01327</p>
            <p>UM-BBD: c0884</p>
            <p>KEGG Compound: C00698;C01327;D02057</p>
            <p>MetaNetX (MNX) Chemical: MNXM43</p>
            <p>Reactome: 188972;2730999;2731008;2731020;29572;352022</p>
            <p>Human Metabolome Database: HMDB00492;HMDB02073;HMDB02162;HMDB02306</p>
          </html>
        </notes>
      </species>
      <species id="M_LalaDgluMdapDala_c" name="L-alanine-D-glutamate-meso-2,6-diaminoheptanedioate-D-alanine" compartment="C_c" hasOnlySubstanceUnits="true" boundaryCondition="false" constant="false">
        <notes>
          <html xmlns="http://www.w3.org/1999/xhtml">
            <p>FORMULA: C18H30N5O9</p>
            <p>SEED Compound: cpd15387</p>
            <p>MetaNetX (MNX) Chemical: MNXM59271</p>
          </html>
        </notes>
      </species>
      <species id="M_ala__D_c" name="D-Alanine" compartment="C_c" hasOnlySubstanceUnits="true" boundaryCondition="false" constant="false">
        <notes>
          <html xmlns="http://www.w3.org/1999/xhtml">
            <p>FORMULA: C3H7NO2</p>
            <p>BioCyc: META:D-ALANINE</p>
            <p>SEED Compound: cpd00117</p>
            <p>UniPathway Compound: UPC00133</p>
            <p>KEGG Compound: C00133</p>
            <p>BioPath Molecule: D-Alanine</p>
            <p>MetaNetX (MNX) Chemical: MNXM156</p>
            <p>Human Metabolome Database: HMDB01310</p>
          </html>
        </notes>
      </species>
      <species id="M_LalaDgluMdapDala_p" name="L-alanine-D-glutamate-meso-2,6-diaminoheptanedioate-D-alanine" compartment="C_p" hasOnlySubstanceUnits="true" boundaryCondition="false" constant="false">
        <notes>
          <html xmlns="http://www.w3.org/1999/xhtml">
            <p>FORMULA: C18H30N5O9</p>
            <p>SEED Compound: cpd15387</p>
            <p>MetaNetX (MNX) Chemical: MNXM59271</p>
          </html>
        </notes>
      </species>
      <species id="M_ala__D_p" name="D-Alanine" compartment="C_p" hasOnlySubstanceUnits="true" boundaryCondition="false" constant="false">
        <notes>
          <html xmlns="http://www.w3.org/1999/xhtml">
            <p>FORMULA: C3H7NO2</p>
            <p>BioCyc: META:D-ALANINE</p>
            <p>SEED Compound: cpd00117</p>
            <p>UniPathway Compound: UPC00133</p>
            <p>KEGG Compound: C00133</p>
            <p>BioPath Molecule: D-Alanine</p>
            <p>MetaNetX (MNX) Chemical: MNXM156</p>
            <p>Human Metabolome Database: HMDB01310</p>
          </html>
        </notes>
      </species>
      <species id="M_LalaDgluMdapDala_e" name="L-alanine-D-glutamate-meso-2,6-diaminoheptanedioate-D-alanine" compartment="C_e" hasOnlySubstanceUnits="true" boundaryCondition="false" constant="false">
        <notes>
          <html xmlns="http://www.w3.org/1999/xhtml">
            <p>FORMULA: C18H30N5O9</p>
            <p>SEED Compound: cpd15387</p>
            <p>MetaNetX (MNX) Chemical: MNXM59271</p>
          </html>
        </notes>
      </species>
      <species id="M_5aop_c" name="5-Amino-4-oxopentanoate" compartment="C_c" hasOnlySubstanceUnits="true" boundaryCondition="false" constant="false">
        <notes>
          <html xmlns="http://www.w3.org/1999/xhtml">
            <p>FORMULA: C5H9NO3</p>
            <p>BioCyc: META:5-AMINO-LEVULINATE</p>
            <p>Human Metabolome Database: HMDB01149</p>
            <p>SEED Compound: cpd00338</p>
            <p>UniPathway Compound: UPC00430</p>
            <p>KEGG Compound: C00430;D07567</p>
            <p>BioPath Molecule: 5-Aminolevulinate</p>
            <p>MetaNetX (MNX) Chemical: MNXM405</p>
            <p>Reactome: 189466;189489</p>
            <p>LipidMaps: LMFA01100055</p>
          </html>
        </notes>
      </species>
      <species id="M_5cohe_c" name="5-Carboxy-2-oxohept-3-enedioate" compartment="C_c" hasOnlySubstanceUnits="true" boundaryCondition="false" constant="false">
        <notes>
          <html xmlns="http://www.w3.org/1999/xhtml">
            <p>FORMULA: C8H5O7</p>
            <p>UniPathway Compound: UPC04052</p>
            <p>SEED Compound: cpd02507</p>
            <p>KEGG Compound: C04052</p>
            <p>MetaNetX (MNX) Chemical: MNXM3505</p>
          </html>
        </notes>
      </species>
      <species id="M_5dglcn_c" name="5-Dehydro-D-gluconate" compartment="C_c" hasOnlySubstanceUnits="true" boundaryCondition="false" constant="false">
        <notes>
          <html xmlns="http://www.w3.org/1999/xhtml">
            <p>FORMULA: C6H9O7</p>
            <p>KEGG Compound: C01062</p>
            <p>MetaNetX (MNX) Chemical: MNXM963</p>
            <p>SEED Compound: cpd00781</p>
            <p>BioCyc: META:5-DEHYDROGLUCONATE</p>
          </html>
        </notes>
      </species>
      <species id="M_5dglcn_p" name="5-Dehydro-D-gluconate" compartment="C_p" hasOnlySubstanceUnits="true" boundaryCondition="false" constant="false">
        <notes>
          <html xmlns="http://www.w3.org/1999/xhtml">
            <p>FORMULA: C6H9O7</p>
            <p>KEGG Compound: C01062</p>
            <p>MetaNetX (MNX) Chemical: MNXM963</p>
            <p>SEED Compound: cpd00781</p>
            <p>BioCyc: META:5-DEHYDROGLUCONATE</p>
          </html>
        </notes>
      </species>
      <species id="M_5dglcn_e" name="5-Dehydro-D-gluconate" compartment="C_e" hasOnlySubstanceUnits="true" boundaryCondition="false" constant="false">
        <notes>
          <html xmlns="http://www.w3.org/1999/xhtml">
            <p>FORMULA: C6H9O7</p>
            <p>KEGG Compound: C01062</p>
            <p>MetaNetX (MNX) Chemical: MNXM963</p>
            <p>SEED Compound: cpd00781</p>
            <p>BioCyc: META:5-DEHYDROGLUCONATE</p>
          </html>
        </notes>
      </species>
      <species id="M_5drib_c" name="5&apos;-deoxyribose" compartment="C_c" hasOnlySubstanceUnits="true" boundaryCondition="false" constant="false">
        <notes>
          <html xmlns="http://www.w3.org/1999/xhtml">
            <p>FORMULA: C5H10O4</p>
            <p>SEED Compound: cpd15380</p>
            <p>MetaNetX (MNX) Chemical: MNXM114397</p>
          </html>
        </notes>
      </species>
      <species id="M_ade_c" name="Adenine" compartment="C_c" hasOnlySubstanceUnits="true" boundaryCondition="false" constant="false">
        <notes>
          <html xmlns="http://www.w3.org/1999/xhtml">
            <p>FORMULA: C5H5N5</p>
            <p>BioCyc: META:ADENINE;META:ADENINE-RING</p>
            <p>SEED Compound: cpd00128</p>
            <p>UniPathway Compound: UPC00147</p>
            <p>KEGG Compound: C00147;D00034</p>
            <p>BioPath Molecule: Adenine</p>
            <p>MetaNetX (MNX) Chemical: MNXM168</p>
            <p>Reactome: 83951</p>
            <p>Human Metabolome Database: HMDB00034</p>
          </html>
        </notes>
      </species>
      <species id="M_dad_5_c" name="5&apos;-Deoxyadenosine" compartment="C_c" hasOnlySubstanceUnits="true" boundaryCondition="false" constant="false">
        <notes>
          <html xmlns="http://www.w3.org/1999/xhtml">
            <p>FORMULA: C10H13N5O3</p>
            <p>BioCyc: META:CH33ADO</p>
            <p>SEED Compound: cpd03091</p>
            <p>UniPathway Compound: UPC05198</p>
            <p>KEGG Compound: C05198</p>
            <p>MetaNetX (MNX) Chemical: MNXM316</p>
            <p>Reactome: 947703</p>
            <p>Human Metabolome Database: HMDB01983</p>
          </html>
        </notes>
      </species>
      <species id="M_prpp_c" name="5-Phospho-alpha-D-ribose 1-diphosphate" compartment="C_c" hasOnlySubstanceUnits="true" boundaryCondition="false" constant="false">
        <notes>
          <html xmlns="http://www.w3.org/1999/xhtml">
            <p>FORMULA: C5H8O14P3</p>
            <p>BioCyc: META:PRPP</p>
            <p>SEED Compound: cpd00103</p>
            <p>UniPathway Compound: UPC00119</p>
            <p>KEGG Compound: C00119</p>
            <p>BioPath Molecule: alpha-D-Ribose_1-diphosphate-5-phosphate</p>
            <p>MetaNetX (MNX) Chemical: MNXM91</p>
            <p>Reactome: 73566</p>
            <p>Human Metabolome Database: HMDB00280</p>
          </html>
        </notes>
      </species>
      <species id="M_5fthf_c" name="5-Formyltetrahydrofolate" compartment="C_c" hasOnlySubstanceUnits="true" boundaryCondition="false" constant="false">
        <notes>
          <html xmlns="http://www.w3.org/1999/xhtml">
            <p>FORMULA: C20H21N7O7</p>
            <p>BioCyc: META:5-FORMYL-THF</p>
            <p>Human Metabolome Database: HMDB01562;HMDB02140;HMDB06206</p>
            <p>MetaNetX (MNX) Chemical: MNXM1392</p>
            <p>KEGG Compound: C03479;D07986</p>
            <p>SEED Compound: cpd02197</p>
          </html>
        </notes>
      </species>
      <species id="M_ribflv_c" name="Riboflavin" compartment="C_c" hasOnlySubstanceUnits="true" boundaryCondition="false" constant="false">
        <notes>
          <html xmlns="http://www.w3.org/1999/xhtml">
            <p>FORMULA: C17H19N4O6;C17H20N4O6</p>
            <p>BioCyc: META:RIBOFLAVIN</p>
            <p>MetaNetX (MNX) Chemical: MNXM270</p>
            <p>UniPathway Compound: UPC00255</p>
            <p>KEGG Compound: C00255;D00050</p>
            <p>SEED Compound: cpd00220</p>
            <p>Human Metabolome Database: HMDB00244</p>
          </html>
        </notes>
      </species>
      <species id="M_air_c" name="5-amino-1-(5-phospho-D-ribosyl)imidazole" compartment="C_c" hasOnlySubstanceUnits="true" boundaryCondition="false" constant="false">
        <notes>
          <html xmlns="http://www.w3.org/1999/xhtml">
            <p>FORMULA: C8H13N3O7P;C8H12N3O7P</p>
            <p>BioCyc: META:5-PHOSPHORIBOSYL-5-AMINOIMIDAZOLE</p>
            <p>SEED Compound: cpd02140</p>
            <p>UniPathway Compound: UPC03373</p>
            <p>KEGG Compound: C03373</p>
            <p>BioPath Molecule: 5-prime-Phosphoribosyl-5-aminoimidazole</p>
            <p>MetaNetX (MNX) Chemical: MNXM388</p>
            <p>Reactome: 111370</p>
            <p>Human Metabolome Database: HMDB01235;HMDB02316;HMDB11609</p>
          </html>
        </notes>
      </species>
      <species id="M_5mta_c" name="5-Methylthioadenosine" compartment="C_c" hasOnlySubstanceUnits="true" boundaryCondition="false" constant="false">
        <notes>
          <html xmlns="http://www.w3.org/1999/xhtml">
            <p>FORMULA: C11H15N5O3S</p>
            <p>BioCyc: META:5-METHYLTHIOADENOSINE</p>
            <p>SEED Compound: cpd00147</p>
            <p>UniPathway Compound: UPC00170</p>
            <p>KEGG Compound: C00170</p>
            <p>BioPath Molecule: 5-prime-Methylthioadenosine</p>
            <p>MetaNetX (MNX) Chemical: MNXM150</p>
            <p>Reactome: 353106</p>
            <p>Human Metabolome Database: HMDB01173</p>
          </html>
        </notes>
      </species>
      <species id="M_5mthf_c" name="5-Methyltetrahydrofolate" compartment="C_c" hasOnlySubstanceUnits="true" boundaryCondition="false" constant="false">
        <notes>
          <html xmlns="http://www.w3.org/1999/xhtml">
            <p>FORMULA: C20H23N7O6;C20H24N7O6</p>
            <p>BioCyc: META:5-METHYL-THF</p>
            <p>SEED Compound: cpd00345</p>
            <p>UniPathway Compound: UPC00440</p>
            <p>KEGG Compound: C00440;D09353</p>
            <p>BioPath Molecule: 5-Methyltetrahydrofolate</p>
            <p>MetaNetX (MNX) Chemical: MNXM318</p>
            <p>Reactome: 200665;200709</p>
            <p>Human Metabolome Database: HMDB01396</p>
          </html>
        </notes>
      </species>
      <species id="M_5mtr_c" name="5-Methylthio-D-ribose" compartment="C_c" hasOnlySubstanceUnits="true" boundaryCondition="false" constant="false">
        <notes>
          <html xmlns="http://www.w3.org/1999/xhtml">
            <p>FORMULA: C6H12O4S</p>
            <p>BioCyc: META:CPD-560</p>
            <p>MetaNetX (MNX) Chemical: MNXM1592</p>
            <p>UniPathway Compound: UPC03089</p>
            <p>KEGG Compound: C03089</p>
            <p>SEED Compound: cpd01981</p>
            <p>Human Metabolome Database: HMDB01087</p>
          </html>
        </notes>
      </species>
      <species id="M_5mtr_e" name="5-Methylthio-D-ribose" compartment="C_e" hasOnlySubstanceUnits="true" boundaryCondition="false" constant="false">
        <notes>
          <html xmlns="http://www.w3.org/1999/xhtml">
            <p>FORMULA: C6H12O4S</p>
            <p>BioCyc: META:CPD-560</p>
            <p>MetaNetX (MNX) Chemical: MNXM1592</p>
            <p>UniPathway Compound: UPC03089</p>
            <p>KEGG Compound: C03089</p>
            <p>SEED Compound: cpd01981</p>
            <p>Human Metabolome Database: HMDB01087</p>
          </html>
        </notes>
      </species>
      <species id="M_5mtr_p" name="5-Methylthio-D-ribose" compartment="C_p" hasOnlySubstanceUnits="true" boundaryCondition="false" constant="false">
        <notes>
          <html xmlns="http://www.w3.org/1999/xhtml">
            <p>FORMULA: C6H12O4S</p>
            <p>BioCyc: META:CPD-560</p>
            <p>MetaNetX (MNX) Chemical: MNXM1592</p>
            <p>UniPathway Compound: UPC03089</p>
            <p>KEGG Compound: C03089</p>
            <p>SEED Compound: cpd01981</p>
            <p>Human Metabolome Database: HMDB01087</p>
          </html>
        </notes>
      </species>
      <species id="M_acald_c" name="Acetaldehyde" compartment="C_c" hasOnlySubstanceUnits="true" boundaryCondition="false" constant="false">
        <notes>
          <html xmlns="http://www.w3.org/1999/xhtml">
            <p>FORMULA: C2H4O</p>
            <p>BioCyc: META:ACETALD</p>
            <p>SEED Compound: cpd00071</p>
            <p>UniPathway Compound: UPC00084</p>
            <p>UM-BBD: c0160</p>
            <p>KEGG Compound: C00084</p>
            <p>BioPath Molecule: Acetaldehyde</p>
            <p>MetaNetX (MNX) Chemical: MNXM75</p>
            <p>Reactome: 113532;113681;113745;29510</p>
            <p>Human Metabolome Database: HMDB00990</p>
          </html>
        </notes>
      </species>
      <species id="M_ahdt_c" name="2-Amino-4-hydroxy-6-(erythro-1,2,3-trihydroxypropyl)dihydropteridine triphosphate" compartment="C_c" hasOnlySubstanceUnits="true" boundaryCondition="false" constant="false">
        <notes>
          <html xmlns="http://www.w3.org/1999/xhtml">
            <p>FORMULA: C9H12N5O13P3;C9H11N5O13P3</p>
            <p>BioCyc: META:DIHYDRONEOPTERIN-P3</p>
            <p>SEED Compound: cpd02978</p>
            <p>UniPathway Compound: UPC04895</p>
            <p>KEGG Compound: C04895</p>
            <p>BioPath Molecule: Dihydroneopterin_triphosphate</p>
            <p>MetaNetX (MNX) Chemical: MNXM397</p>
            <p>Reactome: 1474124</p>
            <p>Human Metabolome Database: HMDB00980;HMDB01144;HMDB12181</p>
          </html>
        </notes>
      </species>
      <species id="M_pppi_c" name="Inorganic triphosphate" compartment="C_c" hasOnlySubstanceUnits="true" boundaryCondition="false" constant="false">
        <notes>
          <html xmlns="http://www.w3.org/1999/xhtml">
            <p>FORMULA: HO10P3</p>
            <p>BioCyc: META:P3I</p>
            <p>MetaNetX (MNX) Chemical: MNXM332</p>
            <p>UniPathway Compound: UPC00536</p>
            <p>KEGG Compound: C00536</p>
            <p>BioPath Molecule: Triphosphate</p>
            <p>SEED Compound: cpd00421</p>
            <p>Human Metabolome Database: HMDB03379;HMDB12282</p>
          </html>
        </notes>
      </species>
      <species id="M_6pgc_c" name="6-Phospho-D-gluconate" compartment="C_c" hasOnlySubstanceUnits="true" boundaryCondition="false" constant="false">
        <notes>
          <html xmlns="http://www.w3.org/1999/xhtml">
            <p>FORMULA: C6H10O10P</p>
            <p>BioCyc: META:CPD-2961</p>
            <p>SEED Compound: cpd00284</p>
            <p>UniPathway Compound: UPC00345</p>
            <p>KEGG Compound: C00345</p>
            <p>BioPath Molecule: 6-Phospho-D-gluconate</p>
            <p>MetaNetX (MNX) Chemical: MNXM325</p>
            <p>Reactome: 29996</p>
            <p>Human Metabolome Database: HMDB01316</p>
          </html>
        </notes>
      </species>
      <species id="M_6pgl_c" name="6-phospho-D-glucono-1,5-lactone" compartment="C_c" hasOnlySubstanceUnits="true" boundaryCondition="false" constant="false">
        <notes>
          <html xmlns="http://www.w3.org/1999/xhtml">
            <p>FORMULA: C6H9O9P</p>
            <p>BioCyc: META:D-6-P-GLUCONO-DELTA-LACTONE</p>
            <p>SEED Compound: cpd00911</p>
            <p>UniPathway Compound: UPC01236</p>
            <p>KEGG Compound: C01236</p>
            <p>BioPath Molecule: D-Glucono-1,5-lactone_6-phosphate</p>
            <p>MetaNetX (MNX) Chemical: MNXM429</p>
            <p>Reactome: 31467</p>
            <p>Human Metabolome Database: HMDB01127</p>
          </html>
        </notes>
      </species>
      <species id="M_g6p_c" name="D-Glucose 6-phosphate" compartment="C_c" hasOnlySubstanceUnits="true" boundaryCondition="false" constant="false">
        <notes>
          <html xmlns="http://www.w3.org/1999/xhtml">
            <p>FORMULA: C6H11O9P</p>
            <p>BioCyc: META:D-glucopyranose-6-phosphate</p>
            <p>SEED Compound: cpd00079</p>
            <p>UniPathway Compound: UPC00092</p>
            <p>KEGG Compound: C00092</p>
            <p>MetaNetX (MNX) Chemical: MNXM160</p>
            <p>Reactome: 1629756</p>
            <p>Human Metabolome Database: HMDB01401;HMDB01549;HMDB06793</p>
          </html>
        </notes>
      </species>
      <species id="M_gln__L_c" name="L-Glutamine" compartment="C_c" hasOnlySubstanceUnits="true" boundaryCondition="false" constant="false">
        <notes>
          <html xmlns="http://www.w3.org/1999/xhtml">
            <p>FORMULA: C5H10N2O3</p>
            <p>BioCyc: META:GLN</p>
            <p>SEED Compound: cpd00053</p>
            <p>UniPathway Compound: UPC00064</p>
            <p>KEGG Compound: C00064;D00015</p>
            <p>BioPath Molecule: L-Glutamine</p>
            <p>MetaNetX (MNX) Chemical: MNXM37</p>
            <p>Reactome: 113522;210382;212615;29472</p>
            <p>Human Metabolome Database: HMDB00641</p>
          </html>
        </notes>
      </species>
      <species id="M_cys__L_c" name="L-Cysteine" compartment="C_c" hasOnlySubstanceUnits="true" boundaryCondition="false" constant="false">
        <notes>
          <html xmlns="http://www.w3.org/1999/xhtml">
            <p>FORMULA: C3H7NO2S</p>
            <p>BioCyc: META:CYS</p>
            <p>SEED Compound: cpd00084</p>
            <p>UniPathway Compound: UPC00097</p>
            <p>KEGG Compound: C00097;D00026</p>
            <p>BioPath Molecule: L-Cysteine</p>
            <p>MetaNetX (MNX) Chemical: MNXM55</p>
            <p>Reactome: 111707;352016;379721;5668576</p>
            <p>Human Metabolome Database: HMDB00574</p>
          </html>
        </notes>
      </species>
      <species id="M_ser__L_c" name="L-Serine" compartment="C_c" hasOnlySubstanceUnits="true" boundaryCondition="false" constant="false">
        <notes>
          <html xmlns="http://www.w3.org/1999/xhtml">
            <p>FORMULA: C3H7NO3</p>
            <p>BioCyc: META:SER</p>
            <p>SEED Compound: cpd00054</p>
            <p>UniPathway Compound: UPC00065</p>
            <p>UM-BBD: c0933</p>
            <p>KEGG Compound: C00065;D00016</p>
            <p>BioPath Molecule: L-Serine</p>
            <p>MetaNetX (MNX) Chemical: MNXM53</p>
            <p>Reactome: 352002;379732</p>
            <p>Human Metabolome Database: HMDB00187;HMDB00589</p>
          </html>
        </notes>
      </species>
      <species id="M_thr__L_c" name="L-Threonine" compartment="C_c" hasOnlySubstanceUnits="true" boundaryCondition="false" constant="false">
        <notes>
          <html xmlns="http://www.w3.org/1999/xhtml">
            <p>FORMULA: C4H9NO3</p>
            <p>BioCyc: META:THR</p>
            <p>SEED Compound: cpd00161</p>
            <p>UniPathway Compound: UPC00188</p>
            <p>UM-BBD: c0413</p>
            <p>KEGG Compound: C00188;D00041</p>
            <p>BioPath Molecule: L-Threonine</p>
            <p>MetaNetX (MNX) Chemical: MNXM142</p>
            <p>Reactome: 351990;352000;379706</p>
            <p>Human Metabolome Database: HMDB00167</p>
          </html>
        </notes>
      </species>
      <species id="M_udpgal_c" name="UDPgalactose" compartment="C_c" hasOnlySubstanceUnits="true" boundaryCondition="false" constant="false">
        <notes>
          <html xmlns="http://www.w3.org/1999/xhtml">
            <p>FORMULA: C15H22N2O17P2</p>
            <p>BioCyc: META:CPD-14553</p>
            <p>MetaNetX (MNX) Chemical: MNXM89795</p>
            <p>KEGG Compound: C00052;G10609</p>
            <p>BioPath Molecule: UDP-D-Galactose</p>
            <p>SEED Compound: cpd00043</p>
            <p>Human Metabolome Database: HMDB00302</p>
          </html>
        </notes>
      </species>
      <species id="M_ara5p_c" name="D-Arabinose 5-phosphate" compartment="C_c" hasOnlySubstanceUnits="true" boundaryCondition="false" constant="false">
        <notes>
          <html xmlns="http://www.w3.org/1999/xhtml">
            <p>FORMULA: C5H9O8P</p>
            <p>BioCyc: META:ARABINOSE-5P</p>
            <p>MetaNetX (MNX) Chemical: MNXM1184</p>
            <p>UniPathway Compound: UPC01112</p>
            <p>KEGG Compound: C01112</p>
            <p>SEED Compound: cpd00817</p>
            <p>Human Metabolome Database: HMDB11734</p>
          </html>
        </notes>
      </species>
      <species id="M_ru5p__D_c" name="D-Ribulose 5-phosphate" compartment="C_c" hasOnlySubstanceUnits="true" boundaryCondition="false" constant="false">
        <notes>
          <html xmlns="http://www.w3.org/1999/xhtml">
            <p>FORMULA: C5H9O8P</p>
            <p>BioCyc: META:RIBULOSE-5P</p>
            <p>SEED Compound: cpd00171</p>
            <p>UniPathway Compound: UPC00199</p>
            <p>KEGG Compound: C00199</p>
            <p>BioPath Molecule: D-Ribulose_5-phosphate</p>
            <p>MetaNetX (MNX) Chemical: MNXM145</p>
            <p>Reactome: 29732</p>
            <p>Human Metabolome Database: HMDB00618;HMDB02033;HMDB02694</p>
          </html>
        </notes>
      </species>
      <species id="M_his__L_c" name="L-Histidine" compartment="C_c" hasOnlySubstanceUnits="true" boundaryCondition="false" constant="false">
        <notes>
          <html xmlns="http://www.w3.org/1999/xhtml">
            <p>FORMULA: C6H9N3O2</p>
            <p>BioCyc: META:HIS</p>
            <p>SEED Compound: cpd00119</p>
            <p>UniPathway Compound: UPC00135</p>
            <p>KEGG Compound: C00135;D00032</p>
            <p>BioPath Molecule: L-Histidine</p>
            <p>MetaNetX (MNX) Chemical: MNXM134</p>
            <p>Reactome: 29612;379695</p>
            <p>Human Metabolome Database: HMDB00177;HMDB03412</p>
          </html>
        </notes>
      </species>
      <species id="M_ac_c" name="Acetate" compartment="C_c" hasOnlySubstanceUnits="true" boundaryCondition="false" constant="false">
        <notes>
          <html xmlns="http://www.w3.org/1999/xhtml">
            <p>FORMULA: C2H3O2</p>
            <p>BioCyc: META:ACET</p>
            <p>Human Metabolome Database: HMDB00042</p>
            <p>SEED Compound: cpd00029</p>
            <p>UniPathway Compound: UPC00033</p>
            <p>UM-BBD: c0050</p>
            <p>KEGG Compound: C00033;D00010</p>
            <p>BioPath Molecule: Acetate</p>
            <p>MetaNetX (MNX) Chemical: MNXM26</p>
            <p>Reactome: 113539;1524044;2022890;29416;390305</p>
            <p>LipidMaps: LMFA01010000;LMFA01010002</p>
          </html>
        </notes>
      </species>
      <species id="M_aacoa_c" name="Acetoacetyl-CoA" compartment="C_c" hasOnlySubstanceUnits="true" boundaryCondition="false" constant="false">
        <notes>
          <html xmlns="http://www.w3.org/1999/xhtml">
            <p>FORMULA: C25H36N7O18P3S</p>
            <p>BioCyc: META:ACETOACETYL-COA</p>
            <p>Human Metabolome Database: HMDB01484;HMDB11665</p>
            <p>SEED Compound: cpd00279</p>
            <p>UniPathway Compound: UPC00332</p>
            <p>UM-BBD: c0229</p>
            <p>KEGG Compound: C00332</p>
            <p>BioPath Molecule: Acetoacetyl-CoA</p>
            <p>MetaNetX (MNX) Chemical: MNXM133</p>
            <p>Reactome: 191293;73871</p>
            <p>LipidMaps: LMFA07050030</p>
          </html>
        </notes>
      </species>
      <species id="M_acac_c" name="Acetoacetate" compartment="C_c" hasOnlySubstanceUnits="true" boundaryCondition="false" constant="false">
        <notes>
          <html xmlns="http://www.w3.org/1999/xhtml">
            <p>FORMULA: C4H5O3</p>
            <p>BioCyc: META:3-KETOBUTYRATE;META:A-3-OXO-ACID</p>
            <p>Human Metabolome Database: HMDB00060</p>
            <p>SEED Compound: cpd00142</p>
            <p>UniPathway Compound: UPC00164</p>
            <p>UM-BBD: c0069</p>
            <p>KEGG Compound: C00164</p>
            <p>BioPath Molecule: Acetoacetate</p>
            <p>MetaNetX (MNX) Chemical: MNXM154</p>
            <p>Reactome: 29666;73909</p>
            <p>LipidMaps: LMFA01030978;LMFA01060003</p>
          </html>
        </notes>
      </species>
      <species id="M_octeACP_c" name="Cis-octadec-11-enoyl-[acyl-carrier protein] (n-C18:1)" compartment="C_c" hasOnlySubstanceUnits="true" boundaryCondition="false" constant="false">
        <notes>
          <html xmlns="http://www.w3.org/1999/xhtml">
            <p>FORMULA: C402H635O143N96P1S3;C29H53N2O8PRS</p>
            <p>BioCyc: META:Oleoyl-ACPs</p>
            <p>KEGG Compound: C01203</p>
            <p>SEED Compound: cpd11825</p>
            <p>MetaNetX (MNX) Chemical: MNXM8962</p>
          </html>
        </notes>
      </species>
      <species id="M_ocdcaACP_c" name="Octadecanoyl-ACP (n-C18:0ACP)" compartment="C_c" hasOnlySubstanceUnits="true" boundaryCondition="false" constant="false">
        <notes>
          <html xmlns="http://www.w3.org/1999/xhtml">
            <p>FORMULA: C402H637O143N96P1S3;C29H55N2O8PRS</p>
            <p>SEED Compound: cpd15268</p>
            <p>MetaNetX (MNX) Chemical: MNXM3075</p>
          </html>
        </notes>
      </species>
      <species id="M_dca_c" name="Decanoate (n-C10:0)" compartment="C_c" hasOnlySubstanceUnits="true" boundaryCondition="false" constant="false">
        <notes>
          <html xmlns="http://www.w3.org/1999/xhtml">
            <p>FORMULA: C10H19O2</p>
            <p>BioCyc: META:CPD-3617</p>
            <p>Human Metabolome Database: HMDB00511</p>
            <p>SEED Compound: cpd01107</p>
            <p>KEGG Compound: C01571</p>
            <p>MetaNetX (MNX) Chemical: MNXM1043</p>
            <p>LipidMaps: LMFA01010010</p>
          </html>
        </notes>
      </species>
      <species id="M_octa_c" name="Octanoate (n-C8:0)" compartment="C_c" hasOnlySubstanceUnits="true" boundaryCondition="false" constant="false">
        <notes>
          <html xmlns="http://www.w3.org/1999/xhtml">
            <p>FORMULA: C8H15O2</p>
            <p>BioCyc: META:CPD-195</p>
            <p>Human Metabolome Database: HMDB00482</p>
            <p>SEED Compound: cpd03846</p>
            <p>UM-BBD: c0047</p>
            <p>KEGG Compound: C06423;D05220</p>
            <p>MetaNetX (MNX) Chemical: MNXM750</p>
            <p>LipidMaps: LMFA01010008</p>
          </html>
        </notes>
      </species>
      <species id="M_mthgxl_c" name="Methylglyoxal" compartment="C_c" hasOnlySubstanceUnits="true" boundaryCondition="false" constant="false">
        <notes>
          <html xmlns="http://www.w3.org/1999/xhtml">
            <p>FORMULA: C3H4O2</p>
            <p>BioCyc: META:CPD-10807;META:METHYL-GLYOXAL</p>
            <p>SEED Compound: cpd00428</p>
            <p>UniPathway Compound: UPC00546</p>
            <p>KEGG Compound: C00546</p>
            <p>BioPath Molecule: Methylglyoxal</p>
            <p>MetaNetX (MNX) Chemical: MNXM310</p>
            <p>Human Metabolome Database: HMDB01167</p>
          </html>
        </notes>
      </species>
      <species id="M_dtdp_c" name="DTDP" compartment="C_c" hasOnlySubstanceUnits="true" boundaryCondition="false" constant="false">
        <notes>
          <html xmlns="http://www.w3.org/1999/xhtml">
            <p>FORMULA: C10H13N2O11P2</p>
            <p>BioCyc: META:DTDP-GROUP;META:TDP</p>
            <p>SEED Compound: cpd00297</p>
            <p>KEGG Compound: C00363</p>
            <p>BioPath Molecule: 2-prime-Deoxythymidine-5-prime-diphosphate</p>
            <p>MetaNetX (MNX) Chemical: MNXM152</p>
            <p>Human Metabolome Database: HMDB01274</p>
          </html>
        </notes>
      </species>
      <species id="M_dtdp4aaddg_c" name="DTDP-4-acetamido-4,6-dideoxy-D-galactose" compartment="C_c" hasOnlySubstanceUnits="true" boundaryCondition="false" constant="false">
        <notes>
          <html xmlns="http://www.w3.org/1999/xhtml">
            <p>FORMULA: C18H27N3O15P2</p>
            <p>SEED Compound: cpd15454</p>
            <p>Human Metabolome Database: HMDB12222</p>
            <p>MetaNetX (MNX) Chemical: MNXM3015</p>
          </html>
        </notes>
      </species>
      <species id="M_unagamu_c" name="Undecaprenyl-diphospho-N-acetylglucosamine-N-acetylmannosaminuronate" compartment="C_c" hasOnlySubstanceUnits="true" boundaryCondition="false" constant="false">
        <notes>
          <html xmlns="http://www.w3.org/1999/xhtml">
            <p>FORMULA: C71H113N2O18P2</p>
            <p>BioCyc: META:C55-PP-GLCNAC-MANNACA</p>
            <p>Human Metabolome Database: HMDB12306</p>
            <p>SEED Compound: cpd15581</p>
            <p>KEGG Compound: C20497</p>
            <p>MetaNetX (MNX) Chemical: MNXM2504</p>
            <p>LipidMaps: LMPR03030002</p>
          </html>
        </notes>
      </species>
      <species id="M_unagamuf_c" name="Undecaprenyl-diphospho N-acetylglucosamine-N-acetylmannosaminuronate-N-acetamido-4,6-dideoxy-D-galactose" compartment="C_c" hasOnlySubstanceUnits="true" boundaryCondition="false" constant="false">
        <notes>
          <html xmlns="http://www.w3.org/1999/xhtml">
            <p>FORMULA: C79H126N3O22P2</p>
            <p>BioCyc: META:C55-PP-GLCNAC-MANNACA-FUC4NAC</p>
            <p>Human Metabolome Database: HMDB12307</p>
            <p>MetaNetX (MNX) Chemical: MNXM6160</p>
            <p>KEGG Compound: C20498</p>
            <p>SEED Compound: cpd15582</p>
          </html>
        </notes>
      </species>
      <species id="M_malthx_c" name="Maltohexaose" compartment="C_c" hasOnlySubstanceUnits="true" boundaryCondition="false" constant="false">
        <notes>
          <html xmlns="http://www.w3.org/1999/xhtml">
            <p>FORMULA: C36H62O31</p>
            <p>BioCyc: META:MALTOHEXAOSE</p>
            <p>Human Metabolome Database: HMDB12253</p>
            <p>MetaNetX (MNX) Chemical: MNXM1317</p>
            <p>KEGG Compound: C01936;G00755</p>
            <p>SEED Compound: cpd01329</p>
          </html>
        </notes>
      </species>
      <species id="M_dextrin_e" name="Dextrin C12H20O10" compartment="C_e" hasOnlySubstanceUnits="true" boundaryCondition="false" constant="false">
        <notes>
          <html xmlns="http://www.w3.org/1999/xhtml">
            <p>FORMULA: C12H20O10</p>
          </html>
        </notes>
      </species>
      <species id="M_starch_e" name="Starch C12H20O10" compartment="C_e" hasOnlySubstanceUnits="true" boundaryCondition="false" constant="false">
        <notes>
          <html xmlns="http://www.w3.org/1999/xhtml">
            <p>FORMULA: C12H20O10</p>
          </html>
        </notes>
      </species>
      <species id="M_malthx_p" name="Maltohexaose" compartment="C_p" hasOnlySubstanceUnits="true" boundaryCondition="false" constant="false">
        <notes>
          <html xmlns="http://www.w3.org/1999/xhtml">
            <p>FORMULA: C36H62O31</p>
            <p>BioCyc: META:MALTOHEXAOSE</p>
            <p>Human Metabolome Database: HMDB12253</p>
            <p>MetaNetX (MNX) Chemical: MNXM1317</p>
            <p>KEGG Compound: C01936;G00755</p>
            <p>SEED Compound: cpd01329</p>
          </html>
        </notes>
      </species>
      <species id="M_arab__L_c" name="L-Arabinose" compartment="C_c" hasOnlySubstanceUnits="true" boundaryCondition="false" constant="false">
        <notes>
          <html xmlns="http://www.w3.org/1999/xhtml">
            <p>FORMULA: C5H10O5</p>
            <p>BioCyc: META:L-arabinopyranose</p>
            <p>MetaNetX (MNX) Chemical: MNXM461</p>
            <p>UniPathway Compound: UPC00259</p>
            <p>KEGG Compound: C00259</p>
            <p>SEED Compound: cpd00224</p>
            <p>Human Metabolome Database: HMDB00487;HMDB00646</p>
          </html>
        </notes>
      </species>
      <species id="M_tre_c" name="Trehalose" compartment="C_c" hasOnlySubstanceUnits="true" boundaryCondition="false" constant="false">
        <notes>
          <html xmlns="http://www.w3.org/1999/xhtml">
            <p>FORMULA: C12H22O11</p>
            <p>BioCyc: META:TREHALOSE</p>
            <p>SEED Compound: cpd00794</p>
            <p>UniPathway Compound: UPC01083</p>
            <p>KEGG Compound: C01083;G00293</p>
            <p>MetaNetX (MNX) Chemical: MNXM198</p>
            <p>Reactome: 189078;868614</p>
            <p>Human Metabolome Database: HMDB00975</p>
          </html>
        </notes>
      </species>
      <species id="M_arbt6p_c" name="Arbutin 6-phosphate" compartment="C_c" hasOnlySubstanceUnits="true" boundaryCondition="false" constant="false">
        <notes>
          <html xmlns="http://www.w3.org/1999/xhtml">
            <p>FORMULA: C12H15O10P</p>
            <p>KEGG Compound: C06187</p>
            <p>MetaNetX (MNX) Chemical: MNXM2806</p>
            <p>SEED Compound: cpd03697</p>
            <p>BioCyc: META:CPD-1162</p>
          </html>
        </notes>
      </species>
      <species id="M_hqn_c" name="Hydroquinone" compartment="C_c" hasOnlySubstanceUnits="true" boundaryCondition="false" constant="false">
        <notes>
          <html xmlns="http://www.w3.org/1999/xhtml">
            <p>FORMULA: C6H6O2</p>
            <p>UniPathway Compound: UPC15603</p>
            <p>BioCyc: META:Reduced-Quinones</p>
            <p>KEGG Compound: C15603</p>
            <p>SEED Compound: cpd00415</p>
            <p>MetaNetX (MNX) Chemical: MNXM4100</p>
          </html>
        </notes>
      </species>
      <species id="M_arab__L_e" name="L-Arabinose" compartment="C_e" hasOnlySubstanceUnits="true" boundaryCondition="false" constant="false">
        <notes>
          <html xmlns="http://www.w3.org/1999/xhtml">
            <p>FORMULA: C5H10O5</p>
            <p>BioCyc: META:L-arabinopyranose</p>
            <p>MetaNetX (MNX) Chemical: MNXM461</p>
            <p>UniPathway Compound: UPC00259</p>
            <p>KEGG Compound: C00259</p>
            <p>SEED Compound: cpd00224</p>
            <p>Human Metabolome Database: HMDB00487;HMDB00646</p>
          </html>
        </notes>
      </species>
      <species id="M_xylu__L_c" name="L-Xylulose" compartment="C_c" hasOnlySubstanceUnits="true" boundaryCondition="false" constant="false">
        <notes>
          <html xmlns="http://www.w3.org/1999/xhtml">
            <p>FORMULA: C5H10O5</p>
            <p>BioCyc: META:L-XYLULOSE</p>
            <p>SEED Compound: cpd00261</p>
            <p>UniPathway Compound: UPC00312</p>
            <p>KEGG Compound: C00312</p>
            <p>BioPath Molecule: L-Xylulose</p>
            <p>MetaNetX (MNX) Chemical: MNXM1282</p>
            <p>Human Metabolome Database: HMDB00751;HMDB02245</p>
          </html>
        </notes>
      </species>
      <species id="M_xylu__D_c" name="D-Xylulose" compartment="C_c" hasOnlySubstanceUnits="true" boundaryCondition="false" constant="false">
        <notes>
          <html xmlns="http://www.w3.org/1999/xhtml">
            <p>FORMULA: C5H10O5</p>
            <p>BioCyc: META:D-XYLULOSE;META:L-RIBULOSE</p>
            <p>SEED Compound: cpd00259;cpd00397</p>
            <p>UniPathway Compound: UPC00310;UPC00508</p>
            <p>KEGG Compound: C00310;C00508</p>
            <p>BioPath Molecule: D-Xylulose;L-Ribulose</p>
            <p>MetaNetX (MNX) Chemical: MNXM685</p>
            <p>Human Metabolome Database: HMDB00654;HMDB01644;HMDB03371</p>
          </html>
        </notes>
      </species>
      <species id="M_4abut_p" name="4-Aminobutanoate" compartment="C_p" hasOnlySubstanceUnits="true" boundaryCondition="false" constant="false">
        <notes>
          <html xmlns="http://www.w3.org/1999/xhtml">
            <p>FORMULA: C4H9NO2</p>
            <p>BioCyc: META:4-AMINO-BUTYRATE</p>
            <p>Human Metabolome Database: HMDB00112</p>
            <p>SEED Compound: cpd00281</p>
            <p>UniPathway Compound: UPC00334</p>
            <p>UM-BBD: c1588</p>
            <p>KEGG Compound: C00334;D00058</p>
            <p>BioPath Molecule: 4-Aminobutanoate</p>
            <p>MetaNetX (MNX) Chemical: MNXM192</p>
            <p>Reactome: 352003;352011;428571;916850</p>
            <p>LipidMaps: LMFA01100039</p>
          </html>
        </notes>
      </species>
      <species id="M_4abut_e" name="4-Aminobutanoate" compartment="C_e" hasOnlySubstanceUnits="true" boundaryCondition="false" constant="false">
        <notes>
          <html xmlns="http://www.w3.org/1999/xhtml">
            <p>FORMULA: C4H9NO2</p>
            <p>BioCyc: META:4-AMINO-BUTYRATE</p>
            <p>Human Metabolome Database: HMDB00112</p>
            <p>SEED Compound: cpd00281</p>
            <p>UniPathway Compound: UPC00334</p>
            <p>UM-BBD: c1588</p>
            <p>KEGG Compound: C00334;D00058</p>
            <p>BioPath Molecule: 4-Aminobutanoate</p>
            <p>MetaNetX (MNX) Chemical: MNXM192</p>
            <p>Reactome: 352003;352011;428571;916850</p>
            <p>LipidMaps: LMFA01100039</p>
          </html>
        </notes>
      </species>
      <species id="M_acac_e" name="Acetoacetate" compartment="C_e" hasOnlySubstanceUnits="true" boundaryCondition="false" constant="false">
        <notes>
          <html xmlns="http://www.w3.org/1999/xhtml">
            <p>FORMULA: C4H5O3</p>
            <p>BioCyc: META:3-KETOBUTYRATE;META:A-3-OXO-ACID</p>
            <p>Human Metabolome Database: HMDB00060</p>
            <p>SEED Compound: cpd00142</p>
            <p>UniPathway Compound: UPC00164</p>
            <p>UM-BBD: c0069</p>
            <p>KEGG Compound: C00164</p>
            <p>BioPath Molecule: Acetoacetate</p>
            <p>MetaNetX (MNX) Chemical: MNXM154</p>
            <p>Reactome: 29666;73909</p>
            <p>LipidMaps: LMFA01030978;LMFA01060003</p>
          </html>
        </notes>
      </species>
      <species id="M_acac_p" name="Acetoacetate" compartment="C_p" hasOnlySubstanceUnits="true" boundaryCondition="false" constant="false">
        <notes>
          <html xmlns="http://www.w3.org/1999/xhtml">
            <p>FORMULA: C4H5O3</p>
            <p>BioCyc: META:3-KETOBUTYRATE;META:A-3-OXO-ACID</p>
            <p>Human Metabolome Database: HMDB00060</p>
            <p>SEED Compound: cpd00142</p>
            <p>UniPathway Compound: UPC00164</p>
            <p>UM-BBD: c0069</p>
            <p>KEGG Compound: C00164</p>
            <p>BioPath Molecule: Acetoacetate</p>
            <p>MetaNetX (MNX) Chemical: MNXM154</p>
            <p>Reactome: 29666;73909</p>
            <p>LipidMaps: LMFA01030978;LMFA01060003</p>
          </html>
        </notes>
      </species>
      <species id="M_3ohcoa_c" name="3-Oxohexanoyl-CoA" compartment="C_c" hasOnlySubstanceUnits="true" boundaryCondition="false" constant="false">
        <notes>
          <html xmlns="http://www.w3.org/1999/xhtml">
            <p>FORMULA: C27H40N7O18P3S</p>
            <p>BioCyc: META:K-HEXANOYL-COA</p>
            <p>Human Metabolome Database: HMDB03943</p>
            <p>SEED Compound: cpd03123</p>
            <p>KEGG Compound: C05269</p>
            <p>BioPath Molecule: 3-Oxohexanoyl-CoA</p>
            <p>MetaNetX (MNX) Chemical: MNXM717</p>
            <p>Reactome: 77320</p>
            <p>LipidMaps: LMFA07050018;LMFA07050242</p>
          </html>
        </notes>
      </species>
      <species id="M_btcoa_c" name="Butanoyl-CoA" compartment="C_c" hasOnlySubstanceUnits="true" boundaryCondition="false" constant="false">
        <notes>
          <html xmlns="http://www.w3.org/1999/xhtml">
            <p>FORMULA: C25H38N7O17P3S</p>
            <p>BioCyc: META:BUTYRYL-COA</p>
            <p>Human Metabolome Database: HMDB01088</p>
            <p>SEED Compound: cpd00120</p>
            <p>UM-BBD: c0023</p>
            <p>KEGG Compound: C00136</p>
            <p>BioPath Molecule: Butanoyl-CoA</p>
            <p>MetaNetX (MNX) Chemical: MNXM233</p>
            <p>Reactome: 77318</p>
            <p>LipidMaps: LMFA07050292</p>
          </html>
        </notes>
      </species>
      <species id="M_3oocoa_c" name="3-Oxooctanoyl-CoA" compartment="C_c" hasOnlySubstanceUnits="true" boundaryCondition="false" constant="false">
        <notes>
          <html xmlns="http://www.w3.org/1999/xhtml">
            <p>FORMULA: C29H44N7O18P3S</p>
            <p>BioCyc: META:CPD0-2106</p>
            <p>Human Metabolome Database: HMDB03941</p>
            <p>SEED Compound: cpd03121</p>
            <p>KEGG Compound: C05267</p>
            <p>BioPath Molecule: 3-Oxooctanoyl-CoA</p>
            <p>MetaNetX (MNX) Chemical: MNXM706</p>
            <p>Reactome: 77328</p>
            <p>LipidMaps: LMFA07050249</p>
          </html>
        </notes>
      </species>
      <species id="M_hxcoa_c" name="Hexanoyl-CoA (n-C6:0CoA)" compartment="C_c" hasOnlySubstanceUnits="true" boundaryCondition="false" constant="false">
        <notes>
          <html xmlns="http://www.w3.org/1999/xhtml">
            <p>FORMULA: C27H42N7O17P3S</p>
            <p>BioCyc: META:HEXANOYL-COA</p>
            <p>Human Metabolome Database: HMDB02845</p>
            <p>SEED Compound: cpd03124</p>
            <p>KEGG Compound: C05270</p>
            <p>BioPath Molecule: Hexanoyl-CoA</p>
            <p>MetaNetX (MNX) Chemical: MNXM553</p>
            <p>Reactome: 77326</p>
            <p>LipidMaps: LMFA07050001;LMFA07050328</p>
          </html>
        </notes>
      </species>
      <species id="M_3odcoa_c" name="3-Oxodecanoyl-CoA" compartment="C_c" hasOnlySubstanceUnits="true" boundaryCondition="false" constant="false">
        <notes>
          <html xmlns="http://www.w3.org/1999/xhtml">
            <p>FORMULA: C31H48N7O18P3S</p>
            <p>BioCyc: META:CPD0-2123</p>
            <p>Human Metabolome Database: HMDB03939;HMDB06349</p>
            <p>SEED Compound: cpd03119</p>
            <p>KEGG Compound: C05265</p>
            <p>BioPath Molecule: 3-Oxodecanoyl-CoA</p>
            <p>MetaNetX (MNX) Chemical: MNXM677</p>
            <p>Reactome: 77339</p>
            <p>LipidMaps: LMFA07050074;LMFA07050239</p>
          </html>
        </notes>
      </species>
      <species id="M_occoa_c" name="Octanoyl-CoA (n-C8:0CoA)" compartment="C_c" hasOnlySubstanceUnits="true" boundaryCondition="false" constant="false">
        <notes>
          <html xmlns="http://www.w3.org/1999/xhtml">
            <p>FORMULA: C29H46N7O17P3S</p>
            <p>BioCyc: META:CPD-196</p>
            <p>Human Metabolome Database: HMDB01070;HMDB06257</p>
            <p>SEED Compound: cpd01335</p>
            <p>UM-BBD: c0048</p>
            <p>KEGG Compound: C01944</p>
            <p>BioPath Molecule: Octanoyl-CoA</p>
            <p>MetaNetX (MNX) Chemical: MNXM342</p>
            <p>Reactome: 390303;77337</p>
            <p>LipidMaps: LMFA07050355</p>
          </html>
        </notes>
      </species>
      <species id="M_3oddcoa_c" name="3-Oxododecanoyl-CoA" compartment="C_c" hasOnlySubstanceUnits="true" boundaryCondition="false" constant="false">
        <notes>
          <html xmlns="http://www.w3.org/1999/xhtml">
            <p>FORMULA: C33H52N7O18P3S</p>
            <p>BioCyc: META:CPD0-2105</p>
            <p>Human Metabolome Database: HMDB03937;HMDB06350</p>
            <p>SEED Compound: cpd03117</p>
            <p>KEGG Compound: C05263</p>
            <p>BioPath Molecule: 3-Oxododecanoyl-CoA</p>
            <p>MetaNetX (MNX) Chemical: MNXM705</p>
            <p>Reactome: 77253</p>
            <p>LipidMaps: LMFA07050013;LMFA07050078;LMFA07050247</p>
          </html>
        </notes>
      </species>
      <species id="M_dcacoa_c" name="Decanoyl-CoA (n-C10:0CoA)" compartment="C_c" hasOnlySubstanceUnits="true" boundaryCondition="false" constant="false">
        <notes>
          <html xmlns="http://www.w3.org/1999/xhtml">
            <p>FORMULA: C31H50N7O17P3S</p>
            <p>BioCyc: META:CPD-10267</p>
            <p>Human Metabolome Database: HMDB06404</p>
            <p>SEED Compound: cpd03128</p>
            <p>KEGG Compound: C05274</p>
            <p>BioPath Molecule: Decanoyl-CoA</p>
            <p>MetaNetX (MNX) Chemical: MNXM486</p>
            <p>Reactome: 77308</p>
            <p>LipidMaps: LMFA07050022;LMFA07050313</p>
          </html>
        </notes>
      </species>
      <species id="M_3otdcoa_c" name="3-Oxotetradecanoyl-CoA" compartment="C_c" hasOnlySubstanceUnits="true" boundaryCondition="false" constant="false">
        <notes>
          <html xmlns="http://www.w3.org/1999/xhtml">
            <p>FORMULA: C35H56N7O18P3S</p>
            <p>BioCyc: META:CPD-10284</p>
            <p>Human Metabolome Database: HMDB03935;HMDB06527</p>
            <p>SEED Compound: cpd12689</p>
            <p>KEGG Compound: C05261</p>
            <p>BioPath Molecule: 3-Oxotetradecanoyl-CoA</p>
            <p>MetaNetX (MNX) Chemical: MNXM707</p>
            <p>Reactome: 77269</p>
            <p>LipidMaps: LMFA07050082;LMFA07050256</p>
          </html>
        </notes>
      </species>
      <species id="M_ddcacoa_c" name="Dodecanoyl-CoA (n-C12:0CoA)" compartment="C_c" hasOnlySubstanceUnits="true" boundaryCondition="false" constant="false">
        <notes>
          <html xmlns="http://www.w3.org/1999/xhtml">
            <p>FORMULA: C33H54N7O17P3S</p>
            <p>BioCyc: META:LAUROYLCOA-CPD</p>
            <p>Human Metabolome Database: HMDB03571</p>
            <p>SEED Compound: cpd01260</p>
            <p>UM-BBD: c0567</p>
            <p>KEGG Compound: C01832</p>
            <p>BioPath Molecule: Lauroyl-CoA</p>
            <p>MetaNetX (MNX) Chemical: MNXM363</p>
            <p>Reactome: 77261</p>
            <p>LipidMaps: LMFA07050005;LMFA07050340</p>
          </html>
        </notes>
      </species>
      <species id="M_3ohdcoa_c" name="3-Oxohexadecanoyl-CoA" compartment="C_c" hasOnlySubstanceUnits="true" boundaryCondition="false" constant="false">
        <notes>
          <html xmlns="http://www.w3.org/1999/xhtml">
            <p>FORMULA: C37H60N7O18P3S</p>
            <p>BioCyc: META:3-OXOPALMITOYL-COA</p>
            <p>Human Metabolome Database: HMDB06402</p>
            <p>SEED Compound: cpd03114</p>
            <p>KEGG Compound: C05259</p>
            <p>BioPath Molecule: 3-Oxopalmitoyl-CoA</p>
            <p>MetaNetX (MNX) Chemical: MNXM738</p>
            <p>Reactome: 77302</p>
            <p>LipidMaps: LMFA07050016;LMFA07050080;LMFA07050250</p>
          </html>
        </notes>
      </species>
      <species id="M_tdcoa_c" name="Tetradecanoyl-CoA (n-C14:0CoA)" compartment="C_c" hasOnlySubstanceUnits="true" boundaryCondition="false" constant="false">
        <notes>
          <html xmlns="http://www.w3.org/1999/xhtml">
            <p>FORMULA: C35H58N7O17P3S</p>
            <p>BioCyc: META:TETRADECANOYL-COA</p>
            <p>Human Metabolome Database: HMDB01521;HMDB06517</p>
            <p>SEED Compound: cpd01695</p>
            <p>KEGG Compound: C02593</p>
            <p>BioPath Molecule: Myristyl-CoA</p>
            <p>MetaNetX (MNX) Chemical: MNXM224</p>
            <p>Reactome: 77272</p>
            <p>LipidMaps: LMFA07050008;LMFA07050352;LMFA07050373</p>
          </html>
        </notes>
      </species>
      <species id="M_actn__R_c" name=" R  Acetoin C4H8O2" compartment="C_c" hasOnlySubstanceUnits="true" boundaryCondition="false" constant="false">
        <notes>
          <html xmlns="http://www.w3.org/1999/xhtml">
            <p>FORMULA: C4H8O2</p>
            <p>BioCyc: META:CPD-10353</p>
            <p>UniPathway Compound: UPC00810</p>
            <p>KEGG Compound: C00810</p>
            <p>BioPath Molecule: (R)-Acetoin</p>
            <p>MetaNetX (MNX) Chemical: MNXM664</p>
            <p>LipidMaps: LMFA12000064</p>
          </html>
        </notes>
      </species>
      <species id="M_acald_e" name="Acetaldehyde" compartment="C_e" hasOnlySubstanceUnits="true" boundaryCondition="false" constant="false">
        <notes>
          <html xmlns="http://www.w3.org/1999/xhtml">
            <p>FORMULA: C2H4O</p>
            <p>BioCyc: META:ACETALD</p>
            <p>SEED Compound: cpd00071</p>
            <p>UniPathway Compound: UPC00084</p>
            <p>UM-BBD: c0160</p>
            <p>KEGG Compound: C00084</p>
            <p>BioPath Molecule: Acetaldehyde</p>
            <p>MetaNetX (MNX) Chemical: MNXM75</p>
            <p>Reactome: 113532;113681;113745;29510</p>
            <p>Human Metabolome Database: HMDB00990</p>
          </html>
        </notes>
      </species>
      <species id="M_acald_p" name="Acetaldehyde" compartment="C_p" hasOnlySubstanceUnits="true" boundaryCondition="false" constant="false">
        <notes>
          <html xmlns="http://www.w3.org/1999/xhtml">
            <p>FORMULA: C2H4O</p>
            <p>BioCyc: META:ACETALD</p>
            <p>SEED Compound: cpd00071</p>
            <p>UniPathway Compound: UPC00084</p>
            <p>UM-BBD: c0160</p>
            <p>KEGG Compound: C00084</p>
            <p>BioPath Molecule: Acetaldehyde</p>
            <p>MetaNetX (MNX) Chemical: MNXM75</p>
            <p>Reactome: 113532;113681;113745;29510</p>
            <p>Human Metabolome Database: HMDB00990</p>
          </html>
        </notes>
      </species>
      <species id="M_anth_c" name="Anthranilate" compartment="C_c" hasOnlySubstanceUnits="true" boundaryCondition="false" constant="false">
        <notes>
          <html xmlns="http://www.w3.org/1999/xhtml">
            <p>FORMULA: C7H6NO2</p>
            <p>BioCyc: META:ANTHRANILATE</p>
            <p>SEED Compound: cpd00093</p>
            <p>UniPathway Compound: UPC00108</p>
            <p>UM-BBD: c0345</p>
            <p>KEGG Compound: C00108</p>
            <p>BioPath Molecule: Anthranilate</p>
            <p>MetaNetX (MNX) Chemical: MNXM188</p>
            <p>Human Metabolome Database: HMDB01123</p>
          </html>
        </notes>
      </species>
      <species id="M_ppa_c" name="Propionate (n-C3:0)" compartment="C_c" hasOnlySubstanceUnits="true" boundaryCondition="false" constant="false">
        <notes>
          <html xmlns="http://www.w3.org/1999/xhtml">
            <p>FORMULA: C3H5O2</p>
            <p>BioCyc: META:2-ARYLPROPIONATE;META:PROPIONATE</p>
            <p>Human Metabolome Database: HMDB00237</p>
            <p>SEED Compound: cpd00141</p>
            <p>UniPathway Compound: UPC00163</p>
            <p>UM-BBD: c0277</p>
            <p>KEGG Compound: C00163;D02310</p>
            <p>BioPath Molecule: Propanoate</p>
            <p>MetaNetX (MNX) Chemical: MNXM356</p>
            <p>LipidMaps: LMFA01010003</p>
          </html>
        </notes>
      </species>
      <species id="M_ppcoa_c" name="Propanoyl-CoA" compartment="C_c" hasOnlySubstanceUnits="true" boundaryCondition="false" constant="false">
        <notes>
          <html xmlns="http://www.w3.org/1999/xhtml">
            <p>FORMULA: C24H36N7O17P3S</p>
            <p>BioCyc: META:PROPIONYL-COA</p>
            <p>Human Metabolome Database: HMDB01275</p>
            <p>SEED Compound: cpd00086</p>
            <p>UniPathway Compound: UPC00100</p>
            <p>UM-BBD: c0363</p>
            <p>KEGG Compound: C00100</p>
            <p>BioPath Molecule: Propanoyl-CoA</p>
            <p>MetaNetX (MNX) Chemical: MNXM86</p>
            <p>Reactome: 192314;70843</p>
            <p>LipidMaps: LMFA07050364</p>
          </html>
        </notes>
      </species>
      <species id="M_acgal_p" name="N-Acetyl-D-galactosamine" compartment="C_p" hasOnlySubstanceUnits="true" boundaryCondition="false" constant="false">
        <notes>
          <html xmlns="http://www.w3.org/1999/xhtml">
            <p>FORMULA: C8H15NO6</p>
            <p>BioCyc: META:N-acetyl-D-galactosamine</p>
            <p>SEED Compound: cpd00832</p>
            <p>KEGG Compound: C01132</p>
            <p>MetaNetX (MNX) Chemical: MNXM395</p>
            <p>Reactome: 1605658</p>
          </html>
        </notes>
      </species>
      <species id="M_acgal1p_p" name="N-Acetyl-D-galactosamine 1-phosphate" compartment="C_p" hasOnlySubstanceUnits="true" boundaryCondition="false" constant="false">
        <notes>
          <html xmlns="http://www.w3.org/1999/xhtml">
            <p>FORMULA: C8H14NO9P</p>
            <p>BioCyc: META:CPD-7246</p>
            <p>Human Metabolome Database: HMDB06480;HMDB59626</p>
            <p>MetaNetX (MNX) Chemical: MNXM2401</p>
            <p>KEGG Compound: C18060</p>
            <p>SEED Compound: cpd15390;cpd18043</p>
          </html>
        </notes>
      </species>
      <species id="M_acgal1p_e" name="N-Acetyl-D-galactosamine 1-phosphate" compartment="C_e" hasOnlySubstanceUnits="true" boundaryCondition="false" constant="false">
        <notes>
          <html xmlns="http://www.w3.org/1999/xhtml">
            <p>FORMULA: C8H14NO9P</p>
            <p>BioCyc: META:CPD-7246</p>
            <p>Human Metabolome Database: HMDB06480;HMDB59626</p>
            <p>MetaNetX (MNX) Chemical: MNXM2401</p>
            <p>KEGG Compound: C18060</p>
            <p>SEED Compound: cpd15390;cpd18043</p>
          </html>
        </notes>
      </species>
      <species id="M_tag6p__D_c" name="D-Tagatose 6-phosphate" compartment="C_c" hasOnlySubstanceUnits="true" boundaryCondition="false" constant="false">
        <notes>
          <html xmlns="http://www.w3.org/1999/xhtml">
            <p>FORMULA: C6H11O9P</p>
            <p>BioCyc: META:TAGATOSE-6-PHOSPHATE</p>
            <p>MetaNetX (MNX) Chemical: MNXM795</p>
            <p>UniPathway Compound: UPC01097</p>
            <p>KEGG Compound: C01097</p>
            <p>SEED Compound: cpd00805</p>
            <p>Human Metabolome Database: HMDB06873</p>
          </html>
        </notes>
      </species>
      <species id="M_idp_c" name="IDP" compartment="C_c" hasOnlySubstanceUnits="true" boundaryCondition="false" constant="false">
        <notes>
          <html xmlns="http://www.w3.org/1999/xhtml">
            <p>FORMULA: C10H11N4O11P2</p>
            <p>BioCyc: META:IDP</p>
            <p>SEED Compound: cpd00090</p>
            <p>KEGG Compound: C00104</p>
            <p>MetaNetX (MNX) Chemical: MNXM495</p>
            <p>Reactome: 2509811</p>
            <p>Human Metabolome Database: HMDB03335</p>
          </html>
        </notes>
      </species>
      <species id="M_itp_c" name="ITP" compartment="C_c" hasOnlySubstanceUnits="true" boundaryCondition="false" constant="false">
        <notes>
          <html xmlns="http://www.w3.org/1999/xhtml">
            <p>FORMULA: C10H11N4O14P3</p>
            <p>BioCyc: META:ITP</p>
            <p>SEED Compound: cpd00068</p>
            <p>KEGG Compound: C00081</p>
            <p>MetaNetX (MNX) Chemical: MNXM423</p>
            <p>Reactome: 2509836</p>
            <p>Human Metabolome Database: HMDB00189</p>
          </html>
        </notes>
      </species>
      <species id="M_pep_c" name="Phosphoenolpyruvate" compartment="C_c" hasOnlySubstanceUnits="true" boundaryCondition="false" constant="false">
        <notes>
          <html xmlns="http://www.w3.org/1999/xhtml">
            <p>FORMULA: C3H2O6P</p>
            <p>BioCyc: META:PHOSPHO-ENOL-PYRUVATE</p>
            <p>SEED Compound: cpd00061</p>
            <p>UniPathway Compound: UPC00074</p>
            <p>KEGG Compound: C00074</p>
            <p>BioPath Molecule: Phosphoenolpyruvate</p>
            <p>MetaNetX (MNX) Chemical: MNXM73</p>
            <p>Reactome: 29492;372364</p>
            <p>Human Metabolome Database: HMDB00263</p>
          </html>
        </notes>
      </species>
      <species id="M_acgal_e" name="N-Acetyl-D-galactosamine" compartment="C_e" hasOnlySubstanceUnits="true" boundaryCondition="false" constant="false">
        <notes>
          <html xmlns="http://www.w3.org/1999/xhtml">
            <p>FORMULA: C8H15NO6</p>
            <p>BioCyc: META:N-acetyl-D-galactosamine</p>
            <p>SEED Compound: cpd00832</p>
            <p>KEGG Compound: C01132</p>
            <p>MetaNetX (MNX) Chemical: MNXM395</p>
            <p>Reactome: 1605658</p>
          </html>
        </notes>
      </species>
      <species id="M_acgam_p" name="N-Acetyl-D-glucosamine" compartment="C_p" hasOnlySubstanceUnits="true" boundaryCondition="false" constant="false">
        <notes>
          <html xmlns="http://www.w3.org/1999/xhtml">
            <p>FORMULA: C8H15NO6</p>
            <p>BioCyc: META:N-acetyl-D-glucosamine</p>
            <p>MetaNetX (MNX) Chemical: MNXM143</p>
            <p>UniPathway Compound: UPC00140</p>
            <p>KEGG Compound: C00140</p>
            <p>BioPath Molecule: N-Acetyl-D-glucosamine</p>
            <p>SEED Compound: cpd00122</p>
            <p>Human Metabolome Database: HMDB00215;HMDB00533;HMDB14288</p>
          </html>
        </notes>
      </species>
      <species id="M_acgam1p_p" name="N-Acetyl-D-glucosamine 1-phosphate" compartment="C_p" hasOnlySubstanceUnits="true" boundaryCondition="false" constant="false">
        <notes>
          <html xmlns="http://www.w3.org/1999/xhtml">
            <p>FORMULA: C8H14NO9P</p>
            <p>BioCyc: META:N-ACETYL-D-GLUCOSAMINE-1-P</p>
            <p>SEED Compound: cpd02611</p>
            <p>UniPathway Compound: UPC04256;UPC04501</p>
            <p>KEGG Compound: C04256;C04501</p>
            <p>BioPath Molecule: N-Acetyl-D-glucosamine_1-phosphate</p>
            <p>MetaNetX (MNX) Chemical: MNXM340</p>
            <p>Reactome: 532204</p>
            <p>Human Metabolome Database: HMDB01367</p>
          </html>
        </notes>
      </species>
      <species id="M_acgam1p_e" name="N-Acetyl-D-glucosamine 1-phosphate" compartment="C_e" hasOnlySubstanceUnits="true" boundaryCondition="false" constant="false">
        <notes>
          <html xmlns="http://www.w3.org/1999/xhtml">
            <p>FORMULA: C8H14NO9P</p>
            <p>BioCyc: META:N-ACETYL-D-GLUCOSAMINE-1-P</p>
            <p>SEED Compound: cpd02611</p>
            <p>UniPathway Compound: UPC04256;UPC04501</p>
            <p>KEGG Compound: C04256;C04501</p>
            <p>BioPath Molecule: N-Acetyl-D-glucosamine_1-phosphate</p>
            <p>MetaNetX (MNX) Chemical: MNXM340</p>
            <p>Reactome: 532204</p>
            <p>Human Metabolome Database: HMDB01367</p>
          </html>
        </notes>
      </species>
      <species id="M_acgam_c" name="N-Acetyl-D-glucosamine" compartment="C_c" hasOnlySubstanceUnits="true" boundaryCondition="false" constant="false">
        <notes>
          <html xmlns="http://www.w3.org/1999/xhtml">
            <p>FORMULA: C8H15NO6</p>
            <p>BioCyc: META:N-acetyl-D-glucosamine</p>
            <p>MetaNetX (MNX) Chemical: MNXM143</p>
            <p>UniPathway Compound: UPC00140</p>
            <p>KEGG Compound: C00140</p>
            <p>BioPath Molecule: N-Acetyl-D-glucosamine</p>
            <p>SEED Compound: cpd00122</p>
            <p>Human Metabolome Database: HMDB00215;HMDB00533;HMDB14288</p>
          </html>
        </notes>
      </species>
      <species id="M_acmana_c" name="N-Acetyl-D-mannosamine" compartment="C_c" hasOnlySubstanceUnits="true" boundaryCondition="false" constant="false">
        <notes>
          <html xmlns="http://www.w3.org/1999/xhtml">
            <p>FORMULA: C8H15NO6</p>
            <p>BioCyc: META:N-acetyl-D-hexosamines;META:N-acetyl-D-mannosamine</p>
            <p>SEED Compound: cpd00492;cpd01755;cpd02006</p>
            <p>UniPathway Compound: UPC00645</p>
            <p>KEGG Compound: C00645;C02711;C03136</p>
            <p>BioPath Molecule: N-Acetyl-D-mannosamine</p>
            <p>MetaNetX (MNX) Chemical: MNXM2403</p>
            <p>Reactome: 1678743;4085214</p>
          </html>
        </notes>
      </species>
      <species id="M_acgam6p_c" name="N-Acetyl-D-glucosamine 6-phosphate" compartment="C_c" hasOnlySubstanceUnits="true" boundaryCondition="false" constant="false">
        <notes>
          <html xmlns="http://www.w3.org/1999/xhtml">
            <p>FORMULA: C8H14NO9P</p>
            <p>BioCyc: META:CPD-16168;META:N-ACETYL-D-GLUCOSAMINE-6-P</p>
            <p>SEED Compound: cpd00293</p>
            <p>UniPathway Compound: UPC00357</p>
            <p>KEGG Compound: C00357</p>
            <p>BioPath Molecule: N-Acetyl-D-mannosamine_6-phosphate</p>
            <p>MetaNetX (MNX) Chemical: MNXM63556</p>
            <p>Reactome: 449703</p>
            <p>Human Metabolome Database: HMDB01062;HMDB02817</p>
          </html>
        </notes>
      </species>
      <species id="M_gam6p_c" name="D-Glucosamine 6-phosphate" compartment="C_c" hasOnlySubstanceUnits="true" boundaryCondition="false" constant="false">
        <notes>
          <html xmlns="http://www.w3.org/1999/xhtml">
            <p>FORMULA: C6H13NO8P</p>
            <p>BioCyc: META:CPD-13469;META:D-GLUCOSAMINE-6-P</p>
            <p>SEED Compound: cpd00288</p>
            <p>UniPathway Compound: UPC00352</p>
            <p>KEGG Compound: C00352</p>
            <p>BioPath Molecule: D-Glucosamine_6-phosphate</p>
            <p>MetaNetX (MNX) Chemical: MNXM370</p>
            <p>Reactome: 449701</p>
            <p>Human Metabolome Database: HMDB01254</p>
          </html>
        </notes>
      </species>
      <species id="M_acgam1p_c" name="N-Acetyl-D-glucosamine 1-phosphate" compartment="C_c" hasOnlySubstanceUnits="true" boundaryCondition="false" constant="false">
        <notes>
          <html xmlns="http://www.w3.org/1999/xhtml">
            <p>FORMULA: C8H14NO9P</p>
            <p>BioCyc: META:N-ACETYL-D-GLUCOSAMINE-1-P</p>
            <p>SEED Compound: cpd02611</p>
            <p>UniPathway Compound: UPC04256;UPC04501</p>
            <p>KEGG Compound: C04256;C04501</p>
            <p>BioPath Molecule: N-Acetyl-D-glucosamine_1-phosphate</p>
            <p>MetaNetX (MNX) Chemical: MNXM340</p>
            <p>Reactome: 532204</p>
            <p>Human Metabolome Database: HMDB01367</p>
          </html>
        </notes>
      </species>
      <species id="M_uacgam_c" name="UDP-N-acetyl-D-glucosamine" compartment="C_c" hasOnlySubstanceUnits="true" boundaryCondition="false" constant="false">
        <notes>
          <html xmlns="http://www.w3.org/1999/xhtml">
            <p>FORMULA: C17H25N3O17P2</p>
            <p>BioCyc: META:UDP-N-ACETYL-D-GLUCOSAMINE</p>
            <p>Human Metabolome Database: HMDB00290</p>
            <p>SEED Compound: cpd00037</p>
            <p>UniPathway Compound: UPC00043</p>
            <p>KEGG Compound: C00043;G10610</p>
            <p>BioPath Molecule: UDP-N-Acetyl-D-glucosamine</p>
            <p>MetaNetX (MNX) Chemical: MNXM47</p>
            <p>Reactome: 162756;3499326;914003</p>
            <p>LipidMaps: LMSL01010002</p>
          </html>
        </notes>
      </species>
      <species id="M_udcpp_c" name="Undecaprenyl phosphate" compartment="C_c" hasOnlySubstanceUnits="true" boundaryCondition="false" constant="false">
        <notes>
          <html xmlns="http://www.w3.org/1999/xhtml">
            <p>FORMULA: C55H89O4P</p>
            <p>BioCyc: META:UNDECAPRENYL-P</p>
            <p>MetaNetX (MNX) Chemical: MNXM251</p>
            <p>UniPathway Compound: UPC00348</p>
            <p>KEGG Compound: C00348</p>
            <p>SEED Compound: cpd00286</p>
            <p>LipidMaps: LMPR03020006</p>
          </html>
        </notes>
      </species>
      <species id="M_ump_c" name="UMP" compartment="C_c" hasOnlySubstanceUnits="true" boundaryCondition="false" constant="false">
        <notes>
          <html xmlns="http://www.w3.org/1999/xhtml">
            <p>FORMULA: C9H11N2O9P</p>
            <p>BioCyc: META:CPD0-2080;META:UMP</p>
            <p>SEED Compound: cpd00091</p>
            <p>UniPathway Compound: UPC00105</p>
            <p>KEGG Compound: C00105</p>
            <p>BioPath Molecule: Uridine-5-prime-phosphate</p>
            <p>MetaNetX (MNX) Chemical: MNXM80</p>
            <p>Reactome: 109402;735698</p>
            <p>Human Metabolome Database: HMDB00288</p>
          </html>
        </notes>
      </species>
      <species id="M_unaga_c" name="Undecaprenyl diphospho N-acetyl-glucosamine" compartment="C_c" hasOnlySubstanceUnits="true" boundaryCondition="false" constant="false">
        <notes>
          <html xmlns="http://www.w3.org/1999/xhtml">
            <p>FORMULA: C63H103NO12P2</p>
            <p>KEGG Compound: C01289</p>
            <p>MetaNetX (MNX) Chemical: MNXM1333</p>
            <p>SEED Compound: cpd00946</p>
            <p>BioCyc: META:ACETYL-D-GLUCOSAMINYLDIPHOSPHO-UNDECAPRE</p>
          </html>
        </notes>
      </species>
      <species id="M_acgam_e" name="N-Acetyl-D-glucosamine" compartment="C_e" hasOnlySubstanceUnits="true" boundaryCondition="false" constant="false">
        <notes>
          <html xmlns="http://www.w3.org/1999/xhtml">
            <p>FORMULA: C8H15NO6</p>
            <p>BioCyc: META:N-acetyl-D-glucosamine</p>
            <p>MetaNetX (MNX) Chemical: MNXM143</p>
            <p>UniPathway Compound: UPC00140</p>
            <p>KEGG Compound: C00140</p>
            <p>BioPath Molecule: N-Acetyl-D-glucosamine</p>
            <p>SEED Compound: cpd00122</p>
            <p>Human Metabolome Database: HMDB00215;HMDB00533;HMDB14288</p>
          </html>
        </notes>
      </species>
      <species id="M_acg5p_c" name="N-Acetyl-L-glutamyl 5-phosphate" compartment="C_c" hasOnlySubstanceUnits="true" boundaryCondition="false" constant="false">
        <notes>
          <html xmlns="http://www.w3.org/1999/xhtml">
            <p>FORMULA: C7H9NO8P</p>
            <p>BioCyc: META:N-ACETYL-GLUTAMYL-P</p>
            <p>MetaNetX (MNX) Chemical: MNXM1384</p>
            <p>UniPathway Compound: UPC04133</p>
            <p>KEGG Compound: C04133</p>
            <p>BioPath Molecule: N-Acetyl-L-glutamate_5-phosphate</p>
            <p>SEED Compound: cpd02552</p>
            <p>Human Metabolome Database: HMDB06456</p>
          </html>
        </notes>
      </species>
      <species id="M_acglu_c" name="N-Acetyl-L-glutamate" compartment="C_c" hasOnlySubstanceUnits="true" boundaryCondition="false" constant="false">
        <notes>
          <html xmlns="http://www.w3.org/1999/xhtml">
            <p>FORMULA: C7H9NO5</p>
            <p>BioCyc: META:ACETYL-GLU</p>
            <p>SEED Compound: cpd00477</p>
            <p>UniPathway Compound: UPC00624</p>
            <p>KEGG Compound: C00624</p>
            <p>BioPath Molecule: N-Acetyl-L-glutamate</p>
            <p>MetaNetX (MNX) Chemical: MNXM730</p>
            <p>Reactome: 30471</p>
            <p>Human Metabolome Database: HMDB01138</p>
          </html>
        </notes>
      </species>
      <species id="M_2ahbut_c" name="(S)-2-Aceto-2-hydroxybutanoate" compartment="C_c" hasOnlySubstanceUnits="true" boundaryCondition="false" constant="false">
        <notes>
          <html xmlns="http://www.w3.org/1999/xhtml">
            <p>FORMULA: C6H9O4</p>
            <p>BioCyc: META:2-ACETO-2-HYDROXY-BUTYRATE</p>
            <p>Human Metabolome Database: HMDB06854;HMDB06900</p>
            <p>SEED Compound: cpd00498</p>
            <p>UniPathway Compound: UPC06006</p>
            <p>KEGG Compound: C00659;C06006</p>
            <p>BioPath Molecule: (S)-2-Aceto-2-hydroxybutanoate</p>
            <p>MetaNetX (MNX) Chemical: MNXM114220</p>
            <p>LipidMaps: LMFA01050383;LMFA01050501</p>
          </html>
        </notes>
      </species>
      <species id="M_ac_e" name="Acetate" compartment="C_e" hasOnlySubstanceUnits="true" boundaryCondition="false" constant="false">
        <notes>
          <html xmlns="http://www.w3.org/1999/xhtml">
            <p>FORMULA: C2H3O2</p>
            <p>BioCyc: META:ACET</p>
            <p>Human Metabolome Database: HMDB00042</p>
            <p>SEED Compound: cpd00029</p>
            <p>UniPathway Compound: UPC00033</p>
            <p>UM-BBD: c0050</p>
            <p>KEGG Compound: C00033;D00010</p>
            <p>BioPath Molecule: Acetate</p>
            <p>MetaNetX (MNX) Chemical: MNXM26</p>
            <p>Reactome: 113539;1524044;2022890;29416;390305</p>
            <p>LipidMaps: LMFA01010000;LMFA01010002</p>
          </html>
        </notes>
      </species>
      <species id="M_chol_e" name="Choline" compartment="C_e" hasOnlySubstanceUnits="true" boundaryCondition="false" constant="false">
        <notes>
          <html xmlns="http://www.w3.org/1999/xhtml">
            <p>FORMULA: C5H14NO</p>
            <p>BioCyc: META:CHOLINE</p>
            <p>SEED Compound: cpd00098</p>
            <p>UniPathway Compound: UPC00114</p>
            <p>KEGG Compound: C00114;D07690;D10498</p>
            <p>BioPath Molecule: Choline</p>
            <p>MetaNetX (MNX) Chemical: MNXM90</p>
            <p>Reactome: 2263486;264618;264638</p>
            <p>Human Metabolome Database: HMDB00097</p>
          </html>
        </notes>
      </species>
      <species id="M_etoh_c" name="Ethanol" compartment="C_c" hasOnlySubstanceUnits="true" boundaryCondition="false" constant="false">
        <notes>
          <html xmlns="http://www.w3.org/1999/xhtml">
            <p>FORMULA: C2H6O</p>
            <p>BioCyc: META:ETOH</p>
            <p>SEED Compound: cpd00363</p>
            <p>UniPathway Compound: UPC00469</p>
            <p>UM-BBD: c0038</p>
            <p>KEGG Compound: C00469;D00068;D02798;D04855;D06542</p>
            <p>BioPath Molecule: Ethanol</p>
            <p>MetaNetX (MNX) Chemical: MNXM303</p>
            <p>Reactome: 113748;30203</p>
            <p>Human Metabolome Database: HMDB00108</p>
          </html>
        </notes>
      </species>
      <species id="M_cit_c" name="Citrate" compartment="C_c" hasOnlySubstanceUnits="true" boundaryCondition="false" constant="false">
        <notes>
          <html xmlns="http://www.w3.org/1999/xhtml">
            <p>FORMULA: C6H5O7</p>
            <p>BioCyc: META:CIT</p>
            <p>SEED Compound: cpd00137</p>
            <p>UniPathway Compound: UPC00158</p>
            <p>KEGG Compound: C00158;D00037</p>
            <p>BioPath Molecule: Citrate</p>
            <p>MetaNetX (MNX) Chemical: MNXM131</p>
            <p>Reactome: 29654;433138</p>
            <p>Human Metabolome Database: HMDB00094</p>
          </html>
        </notes>
      </species>
      <species id="M_oaa_c" name="Oxaloacetate" compartment="C_c" hasOnlySubstanceUnits="true" boundaryCondition="false" constant="false">
        <notes>
          <html xmlns="http://www.w3.org/1999/xhtml">
            <p>FORMULA: C4H2O5</p>
            <p>BioCyc: META:ENOL-OXALOACETATE;META:OXALACETIC_ACID</p>
            <p>Human Metabolome Database: HMDB00223</p>
            <p>SEED Compound: cpd00032;cpd02469</p>
            <p>UniPathway Compound: UPC00036</p>
            <p>UM-BBD: c1475</p>
            <p>KEGG Compound: C00036;C03981</p>
            <p>BioPath Molecule: Oxaloacetate</p>
            <p>MetaNetX (MNX) Chemical: MNXM46</p>
            <p>Reactome: 113587;76213</p>
            <p>LipidMaps: LMFA01170061;LMFA01170120</p>
          </html>
        </notes>
      </species>
      <species id="M_actp_c" name="Acetyl phosphate" compartment="C_c" hasOnlySubstanceUnits="true" boundaryCondition="false" constant="false">
        <notes>
          <html xmlns="http://www.w3.org/1999/xhtml">
            <p>FORMULA: C2H3O5P</p>
            <p>BioCyc: META:ACETYL-P</p>
            <p>SEED Compound: cpd00196</p>
            <p>UniPathway Compound: UPC00227</p>
            <p>KEGG Compound: C00227</p>
            <p>BioPath Molecule: Acetyl_phosphate</p>
            <p>MetaNetX (MNX) Chemical: MNXM280</p>
            <p>Human Metabolome Database: HMDB01494</p>
          </html>
        </notes>
      </species>
      <species id="M_alac__S_c" name="(S)-2-Acetolactate" compartment="C_c" hasOnlySubstanceUnits="true" boundaryCondition="false" constant="false">
        <notes>
          <html xmlns="http://www.w3.org/1999/xhtml">
            <p>FORMULA: C5H7O4</p>
            <p>BioCyc: META:2-ACETO-LACTATE</p>
            <p>Human Metabolome Database: HMDB06855</p>
            <p>SEED Compound: cpd00668</p>
            <p>UniPathway Compound: UPC06010</p>
            <p>KEGG Compound: C06010</p>
            <p>BioPath Molecule: (S)-2-Acetolactate</p>
            <p>MetaNetX (MNX) Chemical: MNXM114079</p>
            <p>LipidMaps: LMFA01050460</p>
          </html>
        </notes>
      </species>
      <species id="M_thmpp_c" name="Thiamine diphosphate" compartment="C_c" hasOnlySubstanceUnits="true" boundaryCondition="false" constant="false">
        <notes>
          <html xmlns="http://www.w3.org/1999/xhtml">
            <p>FORMULA: C12H16N4O7P2S</p>
            <p>BioCyc: META:THIAMINE-PYROPHOSPHATE</p>
            <p>SEED Compound: cpd00056</p>
            <p>UniPathway Compound: UPC00068</p>
            <p>KEGG Compound: C00068</p>
            <p>BioPath Molecule: Thiamine_diphosphate</p>
            <p>MetaNetX (MNX) Chemical: MNXM256</p>
            <p>Reactome: 29480</p>
            <p>Human Metabolome Database: HMDB01372</p>
          </html>
        </notes>
      </species>
      <species id="M_acmum6p_c" name="N-acetylmuramate 6-phosphate" compartment="C_c" hasOnlySubstanceUnits="true" boundaryCondition="false" constant="false">
        <notes>
          <html xmlns="http://www.w3.org/1999/xhtml">
            <p>FORMULA: C11H17NO11P</p>
            <p>KEGG Compound: C16698</p>
            <p>SEED Compound: cpd15391</p>
            <p>MetaNetX (MNX) Chemical: MNXM90332</p>
          </html>
        </notes>
      </species>
      <species id="M_lac__D_c" name="D-Lactate" compartment="C_c" hasOnlySubstanceUnits="true" boundaryCondition="false" constant="false">
        <notes>
          <html xmlns="http://www.w3.org/1999/xhtml">
            <p>FORMULA: C3H5O3</p>
            <p>BioCyc: META:D-LACTATE</p>
            <p>SEED Compound: cpd00221</p>
            <p>UniPathway Compound: UPC00256</p>
            <p>KEGG Compound: C00256</p>
            <p>BioPath Molecule: D-Lactate</p>
            <p>MetaNetX (MNX) Chemical: MNXM285</p>
            <p>Human Metabolome Database: HMDB00171;HMDB01311</p>
          </html>
        </notes>
      </species>
      <species id="M_uacmamu_c" name="UDP-N-acetyl-D-mannosaminouronate" compartment="C_c" hasOnlySubstanceUnits="true" boundaryCondition="false" constant="false">
        <notes>
          <html xmlns="http://www.w3.org/1999/xhtml">
            <p>FORMULA: C17H22N3O18P2</p>
            <p>KEGG Compound: C06240</p>
            <p>MetaNetX (MNX) Chemical: MNXM97052</p>
            <p>SEED Compound: cpd02703;cpd03732</p>
            <p>BioCyc: META:UDP-MANNACA</p>
          </html>
        </notes>
      </species>
      <species id="M_acmanap_c" name="N-Acetyl-D-mannosamine 6-phosphate" compartment="C_c" hasOnlySubstanceUnits="true" boundaryCondition="false" constant="false">
        <notes>
          <html xmlns="http://www.w3.org/1999/xhtml">
            <p>FORMULA: C8H14NO9P</p>
            <p>BioCyc: META:N-ACETYL-D-MANNOSAMINE-6P</p>
            <p>SEED Compound: cpd02612</p>
            <p>UniPathway Compound: UPC04257</p>
            <p>KEGG Compound: C04257</p>
            <p>MetaNetX (MNX) Chemical: MNXM4708</p>
            <p>Reactome: 4085225</p>
            <p>Human Metabolome Database: HMDB01121</p>
          </html>
        </notes>
      </species>
      <species id="M_acmana_e" name="N-Acetyl-D-mannosamine" compartment="C_e" hasOnlySubstanceUnits="true" boundaryCondition="false" constant="false">
        <notes>
          <html xmlns="http://www.w3.org/1999/xhtml">
            <p>FORMULA: C8H15NO6</p>
            <p>BioCyc: META:N-acetyl-D-hexosamines;META:N-acetyl-D-mannosamine</p>
            <p>SEED Compound: cpd00492;cpd01755;cpd02006</p>
            <p>UniPathway Compound: UPC00645</p>
            <p>KEGG Compound: C00645;C02711;C03136</p>
            <p>BioPath Molecule: N-Acetyl-D-mannosamine</p>
            <p>MetaNetX (MNX) Chemical: MNXM2403</p>
            <p>Reactome: 1678743;4085214</p>
          </html>
        </notes>
      </species>
      <species id="M_acmana_p" name="N-Acetyl-D-mannosamine" compartment="C_p" hasOnlySubstanceUnits="true" boundaryCondition="false" constant="false">
        <notes>
          <html xmlns="http://www.w3.org/1999/xhtml">
            <p>FORMULA: C8H15NO6</p>
            <p>BioCyc: META:N-acetyl-D-hexosamines;META:N-acetyl-D-mannosamine</p>
            <p>SEED Compound: cpd00492;cpd01755;cpd02006</p>
            <p>UniPathway Compound: UPC00645</p>
            <p>KEGG Compound: C00645;C02711;C03136</p>
            <p>BioPath Molecule: N-Acetyl-D-mannosamine</p>
            <p>MetaNetX (MNX) Chemical: MNXM2403</p>
            <p>Reactome: 1678743;4085214</p>
          </html>
        </notes>
      </species>
      <species id="M_acmum_p" name="N-Acetylmuramate" compartment="C_p" hasOnlySubstanceUnits="true" boundaryCondition="false" constant="false">
        <notes>
          <html xmlns="http://www.w3.org/1999/xhtml">
            <p>FORMULA: C11H18NO8</p>
            <p>BioCyc: META:NACMUR</p>
            <p>MetaNetX (MNX) Chemical: MNXM2263</p>
            <p>UniPathway Compound: UPC02713</p>
            <p>KEGG Compound: C02713</p>
            <p>SEED Compound: cpd01757</p>
            <p>Human Metabolome Database: HMDB60493</p>
          </html>
        </notes>
      </species>
      <species id="M_acmum_e" name="N-Acetylmuramate" compartment="C_e" hasOnlySubstanceUnits="true" boundaryCondition="false" constant="false">
        <notes>
          <html xmlns="http://www.w3.org/1999/xhtml">
            <p>FORMULA: C11H18NO8</p>
            <p>BioCyc: META:NACMUR</p>
            <p>MetaNetX (MNX) Chemical: MNXM2263</p>
            <p>UniPathway Compound: UPC02713</p>
            <p>KEGG Compound: C02713</p>
            <p>SEED Compound: cpd01757</p>
            <p>Human Metabolome Database: HMDB60493</p>
          </html>
        </notes>
      </species>
      <species id="M_man6p_c" name="D-Mannose 6-phosphate" compartment="C_c" hasOnlySubstanceUnits="true" boundaryCondition="false" constant="false">
        <notes>
          <html xmlns="http://www.w3.org/1999/xhtml">
            <p>FORMULA: C6H11O9P</p>
            <p>BioCyc: META:CPD-15979</p>
            <p>SEED Compound: cpd00235</p>
            <p>UniPathway Compound: UPC00275</p>
            <p>KEGG Compound: C00275</p>
            <p>BioPath Molecule: alpha-D-Mannose_6-phosphate</p>
            <p>MetaNetX (MNX) Chemical: MNXM427</p>
          </html>
        </notes>
      </species>
      <species id="M_acnam_c" name="N-Acetylneuraminate" compartment="C_c" hasOnlySubstanceUnits="true" boundaryCondition="false" constant="false">
        <notes>
          <html xmlns="http://www.w3.org/1999/xhtml">
            <p>FORMULA: C11H18NO9</p>
            <p>BioCyc: META:CPD0-1123;META:N-ACETYLNEURAMINATE</p>
            <p>MetaNetX (MNX) Chemical: MNXM227</p>
            <p>UniPathway Compound: UPC00270</p>
            <p>KEGG Compound: C00270;C19910</p>
            <p>BioPath Molecule: N-Acetylneuraminate</p>
            <p>SEED Compound: cpd00232</p>
            <p>Human Metabolome Database: HMDB00230;HMDB00800</p>
          </html>
        </notes>
      </species>
      <species id="M_acnam_e" name="N-Acetylneuraminate" compartment="C_e" hasOnlySubstanceUnits="true" boundaryCondition="false" constant="false">
        <notes>
          <html xmlns="http://www.w3.org/1999/xhtml">
            <p>FORMULA: C11H18NO9</p>
            <p>BioCyc: META:CPD0-1123;META:N-ACETYLNEURAMINATE</p>
            <p>MetaNetX (MNX) Chemical: MNXM227</p>
            <p>UniPathway Compound: UPC00270</p>
            <p>KEGG Compound: C00270;C19910</p>
            <p>BioPath Molecule: N-Acetylneuraminate</p>
            <p>SEED Compound: cpd00232</p>
            <p>Human Metabolome Database: HMDB00230;HMDB00800</p>
          </html>
        </notes>
      </species>
      <species id="M_acnam_p" name="N-Acetylneuraminate" compartment="C_p" hasOnlySubstanceUnits="true" boundaryCondition="false" constant="false">
        <notes>
          <html xmlns="http://www.w3.org/1999/xhtml">
            <p>FORMULA: C11H18NO9</p>
            <p>BioCyc: META:CPD0-1123;META:N-ACETYLNEURAMINATE</p>
            <p>MetaNetX (MNX) Chemical: MNXM227</p>
            <p>UniPathway Compound: UPC00270</p>
            <p>KEGG Compound: C00270;C19910</p>
            <p>BioPath Molecule: N-Acetylneuraminate</p>
            <p>SEED Compound: cpd00232</p>
            <p>Human Metabolome Database: HMDB00230;HMDB00800</p>
          </html>
        </notes>
      </species>
      <species id="M_ctp_c" name="CTP" compartment="C_c" hasOnlySubstanceUnits="true" boundaryCondition="false" constant="false">
        <notes>
          <html xmlns="http://www.w3.org/1999/xhtml">
            <p>FORMULA: C9H12N3O14P3</p>
            <p>BioCyc: META:CTP</p>
            <p>SEED Compound: cpd00052</p>
            <p>UniPathway Compound: UPC00063</p>
            <p>KEGG Compound: C00063</p>
            <p>BioPath Molecule: Cytidine-5-prime-triphosphate</p>
            <p>MetaNetX (MNX) Chemical: MNXM63</p>
            <p>Reactome: 110577;110614;29470</p>
            <p>Human Metabolome Database: HMDB00082</p>
          </html>
        </notes>
      </species>
      <species id="M_b2coa_c" name="Crotonoyl-CoA" compartment="C_c" hasOnlySubstanceUnits="true" boundaryCondition="false" constant="false">
        <notes>
          <html xmlns="http://www.w3.org/1999/xhtml">
            <p>FORMULA: C25H36N7O17P3S</p>
            <p>BioCyc: META:CROTONYL-COA</p>
            <p>Human Metabolome Database: HMDB02009;HMDB59627</p>
            <p>SEED Compound: cpd00650</p>
            <p>UniPathway Compound: UPC00877</p>
            <p>UM-BBD: c0032</p>
            <p>KEGG Compound: C00877</p>
            <p>BioPath Molecule: Crotonoyl-CoA</p>
            <p>MetaNetX (MNX) Chemical: MNXM214</p>
            <p>Reactome: 71045;77313</p>
            <p>LipidMaps: LMFA07050307</p>
          </html>
        </notes>
      </species>
      <species id="M_hx2coa_c" name="Trans-Hex-2-enoyl-CoA" compartment="C_c" hasOnlySubstanceUnits="true" boundaryCondition="false" constant="false">
        <notes>
          <html xmlns="http://www.w3.org/1999/xhtml">
            <p>FORMULA: C27H40N7O17P3S</p>
            <p>BioCyc: META:CPD0-2121</p>
            <p>Human Metabolome Database: HMDB03944;HMDB12970</p>
            <p>SEED Compound: cpd03125</p>
            <p>KEGG Compound: C05271</p>
            <p>BioPath Molecule: trans-Hex-2-enoyl-CoA</p>
            <p>MetaNetX (MNX) Chemical: MNXM753</p>
            <p>Reactome: 77324</p>
            <p>LipidMaps: LMFA07050019;LMFA07050393</p>
          </html>
        </notes>
      </species>
      <species id="M_oc2coa_c" name="Trans-Oct-2-enoyl-CoA" compartment="C_c" hasOnlySubstanceUnits="true" boundaryCondition="false" constant="false">
        <notes>
          <html xmlns="http://www.w3.org/1999/xhtml">
            <p>FORMULA: C29H44N7O17P3S</p>
            <p>BioCyc: META:CPD0-2108</p>
            <p>Human Metabolome Database: HMDB02992;HMDB03949</p>
            <p>SEED Compound: cpd03130</p>
            <p>KEGG Compound: C05276</p>
            <p>BioPath Molecule: trans-Oct-2-enoyl-CoA</p>
            <p>MetaNetX (MNX) Chemical: MNXM784</p>
            <p>Reactome: 77332</p>
            <p>LipidMaps: LMFA07050024;LMFA07050394</p>
          </html>
        </notes>
      </species>
      <species id="M_dc2coa_c" name="Trans-Dec-2-enoyl-CoA" compartment="C_c" hasOnlySubstanceUnits="true" boundaryCondition="false" constant="false">
        <notes>
          <html xmlns="http://www.w3.org/1999/xhtml">
            <p>FORMULA: C31H48N7O17P3S</p>
            <p>BioCyc: META:T2-DECENOYL-COA</p>
            <p>Human Metabolome Database: HMDB01291;HMDB03948</p>
            <p>SEED Compound: cpd03129</p>
            <p>KEGG Compound: C05275</p>
            <p>BioPath Molecule: trans-Dec-2-enoyl-CoA</p>
            <p>MetaNetX (MNX) Chemical: MNXM580</p>
            <p>Reactome: 77343</p>
            <p>LipidMaps: LMFA07050023;LMFA07050175;LMFA07050390;LMFA07050391</p>
          </html>
        </notes>
      </species>
      <species id="M_dd2coa_c" name="Trans-Dodec-2-enoyl-CoA" compartment="C_c" hasOnlySubstanceUnits="true" boundaryCondition="false" constant="false">
        <notes>
          <html xmlns="http://www.w3.org/1999/xhtml">
            <p>FORMULA: C33H52N7O17P3S</p>
            <p>BioCyc: META:CPD-7222</p>
            <p>Human Metabolome Database: HMDB03712;HMDB11689</p>
            <p>SEED Compound: cpd02060</p>
            <p>KEGG Compound: C03221</p>
            <p>BioPath Molecule: trans-2-Dodecenoyl-CoA</p>
            <p>MetaNetX (MNX) Chemical: MNXM642</p>
            <p>Reactome: 77255</p>
            <p>LipidMaps: LMFA07050010;LMFA07050176;LMFA07050378</p>
          </html>
        </notes>
      </species>
      <species id="M_td2coa_c" name="Trans-Tetradec-2-enoyl-CoA" compartment="C_c" hasOnlySubstanceUnits="true" boundaryCondition="false" constant="false">
        <notes>
          <html xmlns="http://www.w3.org/1999/xhtml">
            <p>FORMULA: C35H56N7O17P3S</p>
            <p>BioCyc: META:CPD-15568</p>
            <p>Human Metabolome Database: HMDB03946;HMDB13082</p>
            <p>SEED Compound: cpd03127</p>
            <p>KEGG Compound: C05273</p>
            <p>BioPath Molecule: trans-Tetradec-2-enoyl-CoA</p>
            <p>MetaNetX (MNX) Chemical: MNXM654</p>
            <p>Reactome: 77273</p>
            <p>LipidMaps: LMFA07050021;LMFA07050396</p>
          </html>
        </notes>
      </species>
      <species id="M_hdd2coa_c" name="Trans-Hexadec-2-enoyl-CoA" compartment="C_c" hasOnlySubstanceUnits="true" boundaryCondition="false" constant="false">
        <notes>
          <html xmlns="http://www.w3.org/1999/xhtml">
            <p>FORMULA: C37H60N7O17P3S</p>
            <p>BioCyc: META:CPD0-2117</p>
            <p>Human Metabolome Database: HMDB03945;HMDB06533</p>
            <p>SEED Compound: cpd03126</p>
            <p>KEGG Compound: C05272</p>
            <p>BioPath Molecule: trans-Hexadec-2-enoyl-CoA</p>
            <p>MetaNetX (MNX) Chemical: MNXM581</p>
            <p>Reactome: 77284</p>
            <p>LipidMaps: LMFA07050020;LMFA07050144</p>
          </html>
        </notes>
      </species>
      <species id="M_od2coa_c" name="Trans-Octadec-2-enoyl-CoA" compartment="C_c" hasOnlySubstanceUnits="true" boundaryCondition="false" constant="false">
        <notes>
          <html xmlns="http://www.w3.org/1999/xhtml">
            <p>FORMULA: C39H64N7O17P3S</p>
            <p>BioCyc: META:CPD-10262</p>
            <p>Human Metabolome Database: HMDB06529</p>
            <p>SEED Compound: cpd14937</p>
            <p>KEGG Compound: C16218</p>
            <p>MetaNetX (MNX) Chemical: MNXM954</p>
            <p>Reactome: 548809</p>
            <p>LipidMaps: LMFA07050385</p>
          </html>
        </notes>
      </species>
      <species id="M_stcoa_c" name="Stearoyl-CoA (n-C18:0CoA)" compartment="C_c" hasOnlySubstanceUnits="true" boundaryCondition="false" constant="false">
        <notes>
          <html xmlns="http://www.w3.org/1999/xhtml">
            <p>FORMULA: C39H66N7O17P3S</p>
            <p>BioCyc: META:STEAROYL-COA</p>
            <p>Human Metabolome Database: HMDB01114</p>
            <p>SEED Compound: cpd00327</p>
            <p>KEGG Compound: C00412</p>
            <p>MetaNetX (MNX) Chemical: MNXM272</p>
            <p>Reactome: 428139</p>
            <p>LipidMaps: LMFA07050004;LMFA07050369</p>
          </html>
        </notes>
      </species>
      <species id="M_acACP_c" name="Acetyl-ACP" compartment="C_c" hasOnlySubstanceUnits="true" boundaryCondition="false" constant="false">
        <notes>
          <html xmlns="http://www.w3.org/1999/xhtml">
            <p>FORMULA: C386H605O143N96P1S3;C13H23N2O8PRS</p>
            <p>BioCyc: META:ACETYL-ACP</p>
            <p>SEED Compound: cpd11494</p>
            <p>KEGG Compound: C03939</p>
            <p>BioPath Molecule: Acetyl-Enzyme</p>
            <p>MetaNetX (MNX) Chemical: MNXM1269</p>
          </html>
        </notes>
      </species>
      <species id="M_acorn_c" name="N2-Acetyl-L-ornithine" compartment="C_c" hasOnlySubstanceUnits="true" boundaryCondition="false" constant="false">
        <notes>
          <html xmlns="http://www.w3.org/1999/xhtml">
            <p>FORMULA: C7H14N2O3</p>
            <p>BioCyc: META:N-ALPHA-ACETYLORNITHINE</p>
            <p>MetaNetX (MNX) Chemical: MNXM817</p>
            <p>UniPathway Compound: UPC00437</p>
            <p>KEGG Compound: C00437</p>
            <p>BioPath Molecule: N-2-Acetyl-L-ornithine</p>
            <p>SEED Compound: cpd00342</p>
            <p>Human Metabolome Database: HMDB03357;HMDB06489</p>
          </html>
        </notes>
      </species>
      <species id="M_orn_c" name="Ornithine" compartment="C_c" hasOnlySubstanceUnits="true" boundaryCondition="false" constant="false">
        <notes>
          <html xmlns="http://www.w3.org/1999/xhtml">
            <p>FORMULA: C5H13N2O2</p>
            <p>BioCyc: META:L-ORNITHINE</p>
            <p>Human Metabolome Database: HMDB00214;HMDB00818;HMDB04984;HMDB32455</p>
            <p>SEED Compound: cpd00064</p>
            <p>UniPathway Compound: UPC00077</p>
            <p>KEGG Compound: C00077;C01602;D08302</p>
            <p>BioPath Molecule: L-Ornithine</p>
            <p>MetaNetX (MNX) Chemical: MNXM89689</p>
            <p>Reactome: 113585;113586;29498</p>
            <p>LipidMaps: LMFA01100057</p>
          </html>
        </notes>
      </species>
      <species id="M_orn__L_c" name="L Ornithine C5H13N2O2" compartment="C_c" hasOnlySubstanceUnits="true" boundaryCondition="false" constant="false">
        <notes>
          <html xmlns="http://www.w3.org/1999/xhtml">
            <p>FORMULA: C5H13N2O2</p>
          </html>
        </notes>
      </species>
      <species id="M_acolipa_e" name="4-Amino-4-deoxy-L-arabinose modified core oligosaccharide lipid A" compartment="C_e" hasOnlySubstanceUnits="true" boundaryCondition="false" constant="false">
        <notes>
          <html xmlns="http://www.w3.org/1999/xhtml">
            <p>FORMULA: C181H314N3O103P4</p>
            <p>MetaNetX (MNX) Chemical: MNXM37330</p>
            <p>SEED Compound: cpd15392</p>
            <p>BioCyc: META:CPD0-2293</p>
          </html>
        </notes>
      </species>
      <species id="M_acolipa_p" name="4-Amino-4-deoxy-L-arabinose modified core oligosaccharide lipid A" compartment="C_p" hasOnlySubstanceUnits="true" boundaryCondition="false" constant="false">
        <notes>
          <html xmlns="http://www.w3.org/1999/xhtml">
            <p>FORMULA: C181H314N3O103P4</p>
            <p>MetaNetX (MNX) Chemical: MNXM37330</p>
            <p>SEED Compound: cpd15392</p>
            <p>BioCyc: META:CPD0-2293</p>
          </html>
        </notes>
      </species>
      <species id="M_acon_C_e" name="Cis-Aconitate" compartment="C_e" hasOnlySubstanceUnits="true" boundaryCondition="false" constant="false">
        <notes>
          <html xmlns="http://www.w3.org/1999/xhtml">
            <p>FORMULA: C6H3O6</p>
            <p>BioCyc: META:CIS-ACONITATE</p>
            <p>SEED Compound: cpd00331</p>
            <p>UniPathway Compound: UPC00417</p>
            <p>UM-BBD: c1169</p>
            <p>KEGG Compound: C00417</p>
            <p>BioPath Molecule: cis-Aconitate</p>
            <p>MetaNetX (MNX) Chemical: MNXM813</p>
            <p>Human Metabolome Database: HMDB00072;HMDB00461</p>
          </html>
        </notes>
      </species>
      <species id="M_acon_C_p" name="Cis-Aconitate" compartment="C_p" hasOnlySubstanceUnits="true" boundaryCondition="false" constant="false">
        <notes>
          <html xmlns="http://www.w3.org/1999/xhtml">
            <p>FORMULA: C6H3O6</p>
            <p>BioCyc: META:CIS-ACONITATE</p>
            <p>SEED Compound: cpd00331</p>
            <p>UniPathway Compound: UPC00417</p>
            <p>UM-BBD: c1169</p>
            <p>KEGG Compound: C00417</p>
            <p>BioPath Molecule: cis-Aconitate</p>
            <p>MetaNetX (MNX) Chemical: MNXM813</p>
            <p>Human Metabolome Database: HMDB00072;HMDB00461</p>
          </html>
        </notes>
      </species>
      <species id="M_acon_C_c" name="Cis-Aconitate" compartment="C_c" hasOnlySubstanceUnits="true" boundaryCondition="false" constant="false">
        <notes>
          <html xmlns="http://www.w3.org/1999/xhtml">
            <p>FORMULA: C6H3O6</p>
            <p>BioCyc: META:CIS-ACONITATE</p>
            <p>SEED Compound: cpd00331</p>
            <p>UniPathway Compound: UPC00417</p>
            <p>UM-BBD: c1169</p>
            <p>KEGG Compound: C00417</p>
            <p>BioPath Molecule: cis-Aconitate</p>
            <p>MetaNetX (MNX) Chemical: MNXM813</p>
            <p>Human Metabolome Database: HMDB00072;HMDB00461</p>
          </html>
        </notes>
      </species>
      <species id="M_icit_c" name="Isocitrate" compartment="C_c" hasOnlySubstanceUnits="true" boundaryCondition="false" constant="false">
        <notes>
          <html xmlns="http://www.w3.org/1999/xhtml">
            <p>FORMULA: C6H5O7</p>
            <p>SEED Compound: cpd00260</p>
            <p>UniPathway Compound: UPC00311</p>
            <p>KEGG Compound: C00311</p>
            <p>MetaNetX (MNX) Chemical: MNXM89661</p>
            <p>Reactome: 29938;389545;389548</p>
            <p>Human Metabolome Database: HMDB00193</p>
          </html>
        </notes>
      </species>
      <species id="M_acg5sa_c" name="N-Acetyl-L-glutamate 5-semialdehyde" compartment="C_c" hasOnlySubstanceUnits="true" boundaryCondition="false" constant="false">
        <notes>
          <html xmlns="http://www.w3.org/1999/xhtml">
            <p>FORMULA: C7H10NO4</p>
            <p>BioCyc: META:CPD-469</p>
            <p>MetaNetX (MNX) Chemical: MNXM1062</p>
            <p>UniPathway Compound: UPC01250</p>
            <p>KEGG Compound: C01250</p>
            <p>BioPath Molecule: N-Acetyl-L-glutamate_5-semialdehyde</p>
            <p>SEED Compound: cpd00918</p>
            <p>Human Metabolome Database: HMDB06488</p>
          </html>
        </notes>
      </species>
      <species id="M_pi_e" name="Phosphate" compartment="C_e" hasOnlySubstanceUnits="true" boundaryCondition="false" constant="false">
        <notes>
          <html xmlns="http://www.w3.org/1999/xhtml">
            <p>FORMULA: HPO4;HO4P</p>
            <p>BioCyc: META:CPD-16459;META:PHOSPHATE-GROUP;META:Pi</p>
            <p>SEED Compound: cpd00009</p>
            <p>UniPathway Compound: UPC00009</p>
            <p>UM-BBD: c0693</p>
            <p>KEGG Compound: C00009;D05467</p>
            <p>BioPath Molecule: Phosphate;Phosphate_(protonated)</p>
            <p>MetaNetX (MNX) Chemical: MNXM9</p>
            <p>Reactome: 109277;113548;113551</p>
            <p>Human Metabolome Database: HMDB00973;HMDB01429;HMDB02105;HMDB02142;HMDB05947</p>
          </html>
        </notes>
      </species>
      <species id="M_fmn_c" name="FMN" compartment="C_c" hasOnlySubstanceUnits="true" boundaryCondition="false" constant="false">
        <notes>
          <html xmlns="http://www.w3.org/1999/xhtml">
            <p>FORMULA: C17H18N4O9P;C17H19N4O9P</p>
            <p>BioCyc: META:FMN</p>
            <p>SEED Compound: cpd00050</p>
            <p>UniPathway Compound: UPC00061</p>
            <p>KEGG Compound: C00061</p>
            <p>MetaNetX (MNX) Chemical: MNXM119</p>
            <p>Reactome: 73524</p>
            <p>Human Metabolome Database: HMDB01520</p>
          </html>
        </notes>
      </species>
      <species id="M_ddcap_c" name="Dodecanoly-phosphate (n-C12:0)" compartment="C_c" hasOnlySubstanceUnits="true" boundaryCondition="false" constant="false">
        <notes>
          <html xmlns="http://www.w3.org/1999/xhtml">
            <p>FORMULA: C12H24O5P1</p>
            <p>MetaNetX (MNX) Chemical: MNXM147470</p>
          </html>
        </notes>
      </species>
      <species id="M_ttdcap_c" name="Tetradecanoyl-phosphate (n-C14:0)" compartment="C_c" hasOnlySubstanceUnits="true" boundaryCondition="false" constant="false">
        <notes>
          <html xmlns="http://www.w3.org/1999/xhtml">
            <p>FORMULA: C14H28O5P</p>
            <p>MetaNetX (MNX) Chemical: MNXM147613</p>
          </html>
        </notes>
      </species>
      <species id="M_ttdceap_c" name="Tetradecanoyl-phosphate (n-C14:1)" compartment="C_c" hasOnlySubstanceUnits="true" boundaryCondition="false" constant="false">
        <notes>
          <html xmlns="http://www.w3.org/1999/xhtml">
            <p>FORMULA: C14H26O5P</p>
            <p>MetaNetX (MNX) Chemical: MNXM147614</p>
          </html>
        </notes>
      </species>
      <species id="M_hdcap_c" name="Hexadecanoyl-phosphate (n-C16:0)" compartment="C_c" hasOnlySubstanceUnits="true" boundaryCondition="false" constant="false">
        <notes>
          <html xmlns="http://www.w3.org/1999/xhtml">
            <p>FORMULA: C16H32O5P</p>
            <p>MetaNetX (MNX) Chemical: MNXM147481</p>
          </html>
        </notes>
      </species>
      <species id="M_hdceap_c" name="Hexadecanoyl-phosphate (n-C16:1)" compartment="C_c" hasOnlySubstanceUnits="true" boundaryCondition="false" constant="false">
        <notes>
          <html xmlns="http://www.w3.org/1999/xhtml">
            <p>FORMULA: C16H30O5P</p>
            <p>MetaNetX (MNX) Chemical: MNXM147482</p>
          </html>
        </notes>
      </species>
      <species id="M_ocdcap_c" name="Octadecanoyl-phosphate (n-C18:0)" compartment="C_c" hasOnlySubstanceUnits="true" boundaryCondition="false" constant="false">
        <notes>
          <html xmlns="http://www.w3.org/1999/xhtml">
            <p>FORMULA: C18H36O5P</p>
            <p>MetaNetX (MNX) Chemical: MNXM147528</p>
          </html>
        </notes>
      </species>
      <species id="M_ocdceap_c" name="Octadecanoyl-phosphate (n-C18:1)" compartment="C_c" hasOnlySubstanceUnits="true" boundaryCondition="false" constant="false">
        <notes>
          <html xmlns="http://www.w3.org/1999/xhtml">
            <p>FORMULA: C18H34O5P</p>
            <p>MetaNetX (MNX) Chemical: MNXM147529</p>
          </html>
        </notes>
      </species>
      <species id="M_apoACP_c" name="Apoprotein [acyl carrier protein]" compartment="C_c" hasOnlySubstanceUnits="true" boundaryCondition="false" constant="false">
        <notes>
          <html xmlns="http://www.w3.org/1999/xhtml">
            <p>FORMULA: HSR;C373H583N94O136S2;RHO</p>
            <p>KEGG Compound: C03688</p>
            <p>MetaNetX (MNX) Chemical: MNXM2214</p>
            <p>SEED Compound: cpd12370</p>
            <p>BioCyc: META:apo-ACP</p>
          </html>
        </notes>
      </species>
      <species id="M_pan4p_c" name="Pantetheine 4&apos;-phosphate" compartment="C_c" hasOnlySubstanceUnits="true" boundaryCondition="false" constant="false">
        <notes>
          <html xmlns="http://www.w3.org/1999/xhtml">
            <p>FORMULA: C11H20N2O7PS;C11H21N2O7PS</p>
            <p>BioCyc: META:PANTETHEINE-P;META:PHOSPHOPANTOTHEINE-GROUP</p>
            <p>SEED Compound: cpd00834</p>
            <p>UniPathway Compound: UPC01134</p>
            <p>KEGG Compound: C01134</p>
            <p>BioPath Molecule: (R)-Pantetheine-4-prime-phosphate</p>
            <p>MetaNetX (MNX) Chemical: MNXM373</p>
            <p>Reactome: 196767</p>
            <p>Human Metabolome Database: HMDB01416</p>
          </html>
        </notes>
      </species>
      <species id="M_acser_c" name="O-Acetyl-L-serine" compartment="C_c" hasOnlySubstanceUnits="true" boundaryCondition="false" constant="false">
        <notes>
          <html xmlns="http://www.w3.org/1999/xhtml">
            <p>FORMULA: C5H9NO4</p>
            <p>BioCyc: META:ACETYLSERINE</p>
            <p>SEED Compound: cpd00722</p>
            <p>UniPathway Compound: UPC00979</p>
            <p>KEGG Compound: C00979</p>
            <p>BioPath Molecule: O-Acetyl-L-serine</p>
            <p>MetaNetX (MNX) Chemical: MNXM418</p>
            <p>Reactome: 936709</p>
            <p>Human Metabolome Database: HMDB03011</p>
          </html>
        </notes>
      </species>
      <species id="M_tsul_c" name="Thiosulfate" compartment="C_c" hasOnlySubstanceUnits="true" boundaryCondition="false" constant="false">
        <notes>
          <html xmlns="http://www.w3.org/1999/xhtml">
            <p>FORMULA: HS2O3;O3S2</p>
            <p>BioCyc: META:S2O3</p>
            <p>SEED Compound: cpd00268</p>
            <p>UM-BBD: c0570</p>
            <p>KEGG Compound: C00320;C05529</p>
            <p>BioPath Molecule: Thiosulfate</p>
            <p>MetaNetX (MNX) Chemical: MNXM323</p>
            <p>Reactome: 1614595</p>
            <p>Human Metabolome Database: HMDB00257;HMDB60293</p>
          </html>
        </notes>
      </species>
      <species id="M_scys__L_c" name="S-Sulfo-L-cysteine" compartment="C_c" hasOnlySubstanceUnits="true" boundaryCondition="false" constant="false">
        <notes>
          <html xmlns="http://www.w3.org/1999/xhtml">
            <p>FORMULA: C3H6NO5S2</p>
            <p>BioCyc: META:SULFO-CYSTEINE</p>
            <p>Human Metabolome Database: HMDB00731</p>
            <p>MetaNetX (MNX) Chemical: MNXM2428</p>
            <p>KEGG Compound: C05824</p>
            <p>SEED Compound: cpd03456</p>
          </html>
        </notes>
      </species>
      <species id="M_acser_e" name="O-Acetyl-L-serine" compartment="C_e" hasOnlySubstanceUnits="true" boundaryCondition="false" constant="false">
        <notes>
          <html xmlns="http://www.w3.org/1999/xhtml">
            <p>FORMULA: C5H9NO4</p>
            <p>BioCyc: META:ACETYLSERINE</p>
            <p>SEED Compound: cpd00722</p>
            <p>UniPathway Compound: UPC00979</p>
            <p>KEGG Compound: C00979</p>
            <p>BioPath Molecule: O-Acetyl-L-serine</p>
            <p>MetaNetX (MNX) Chemical: MNXM418</p>
            <p>Reactome: 936709</p>
            <p>Human Metabolome Database: HMDB03011</p>
          </html>
        </notes>
      </species>
      <species id="M_acser_p" name="O-Acetyl-L-serine" compartment="C_p" hasOnlySubstanceUnits="true" boundaryCondition="false" constant="false">
        <notes>
          <html xmlns="http://www.w3.org/1999/xhtml">
            <p>FORMULA: C5H9NO4</p>
            <p>BioCyc: META:ACETYLSERINE</p>
            <p>SEED Compound: cpd00722</p>
            <p>UniPathway Compound: UPC00979</p>
            <p>KEGG Compound: C00979</p>
            <p>BioPath Molecule: O-Acetyl-L-serine</p>
            <p>MetaNetX (MNX) Chemical: MNXM418</p>
            <p>Reactome: 936709</p>
            <p>Human Metabolome Database: HMDB03011</p>
          </html>
        </notes>
      </species>
      <species id="M_ac_p" name="Acetate" compartment="C_p" hasOnlySubstanceUnits="true" boundaryCondition="false" constant="false">
        <notes>
          <html xmlns="http://www.w3.org/1999/xhtml">
            <p>FORMULA: C2H3O2</p>
            <p>BioCyc: META:ACET</p>
            <p>Human Metabolome Database: HMDB00042</p>
            <p>SEED Compound: cpd00029</p>
            <p>UniPathway Compound: UPC00033</p>
            <p>UM-BBD: c0050</p>
            <p>KEGG Compound: C00033;D00010</p>
            <p>BioPath Molecule: Acetate</p>
            <p>MetaNetX (MNX) Chemical: MNXM26</p>
            <p>Reactome: 113539;1524044;2022890;29416;390305</p>
            <p>LipidMaps: LMFA01010000;LMFA01010002</p>
          </html>
        </notes>
      </species>
      <species id="M_acetol_c" name="Acetol" compartment="C_c" hasOnlySubstanceUnits="true" boundaryCondition="false" constant="false">
        <notes>
          <html xmlns="http://www.w3.org/1999/xhtml">
            <p>FORMULA: C3H6O2</p>
            <p>BioCyc: META:ACETOL</p>
            <p>Human Metabolome Database: HMDB06961</p>
            <p>MetaNetX (MNX) Chemical: MNXM1744</p>
            <p>KEGG Compound: C05235</p>
            <p>SEED Compound: cpd03105</p>
          </html>
        </notes>
      </species>
      <species id="M_actn__R_e" name=" R  Acetoin C4H8O2" compartment="C_e" hasOnlySubstanceUnits="true" boundaryCondition="false" constant="false">
        <notes>
          <html xmlns="http://www.w3.org/1999/xhtml">
            <p>FORMULA: C4H8O2</p>
            <p>BioCyc: META:CPD-10353</p>
            <p>UniPathway Compound: UPC00810</p>
            <p>KEGG Compound: C00810</p>
            <p>BioPath Molecule: (R)-Acetoin</p>
            <p>MetaNetX (MNX) Chemical: MNXM664</p>
            <p>LipidMaps: LMFA12000064</p>
          </html>
        </notes>
      </species>
      <species id="M_13dpg_c" name="3-Phospho-D-glyceroyl phosphate" compartment="C_c" hasOnlySubstanceUnits="true" boundaryCondition="false" constant="false">
        <notes>
          <html xmlns="http://www.w3.org/1999/xhtml">
            <p>FORMULA: C3H4O10P2</p>
            <p>BioCyc: META:DPG</p>
            <p>SEED Compound: cpd00203</p>
            <p>UniPathway Compound: UPC00236</p>
            <p>KEGG Compound: C00236</p>
            <p>BioPath Molecule: 1,3-Diphospho-D-glycerate</p>
            <p>MetaNetX (MNX) Chemical: MNXM261</p>
            <p>Reactome: 29800</p>
            <p>Human Metabolome Database: HMDB01270</p>
          </html>
        </notes>
      </species>
      <species id="M_ins_c" name="Inosine" compartment="C_c" hasOnlySubstanceUnits="true" boundaryCondition="false" constant="false">
        <notes>
          <html xmlns="http://www.w3.org/1999/xhtml">
            <p>FORMULA: C10H12N4O5</p>
            <p>BioCyc: META:INOSINE</p>
            <p>SEED Compound: cpd00246</p>
            <p>UniPathway Compound: UPC00294</p>
            <p>KEGG Compound: C00294;D00054</p>
            <p>BioPath Molecule: Inosine</p>
            <p>MetaNetX (MNX) Chemical: MNXM334</p>
            <p>Reactome: 83927</p>
            <p>Human Metabolome Database: HMDB00195;HMDB03040</p>
          </html>
        </notes>
      </species>
      <species id="M_dcmp_c" name="DCMP" compartment="C_c" hasOnlySubstanceUnits="true" boundaryCondition="false" constant="false">
        <notes>
          <html xmlns="http://www.w3.org/1999/xhtml">
            <p>FORMULA: C9H12N3O7P</p>
            <p>BioCyc: META:DCMP</p>
            <p>SEED Compound: cpd00206</p>
            <p>KEGG Compound: C00239</p>
            <p>BioPath Molecule: 2-prime-Deoxycytidine-5-prime-phosphate</p>
            <p>MetaNetX (MNX) Chemical: MNXM266</p>
            <p>Reactome: 109378;500828</p>
            <p>Human Metabolome Database: HMDB01202</p>
          </html>
        </notes>
      </species>
      <species id="M_dcyt_c" name="Deoxycytidine" compartment="C_c" hasOnlySubstanceUnits="true" boundaryCondition="false" constant="false">
        <notes>
          <html xmlns="http://www.w3.org/1999/xhtml">
            <p>FORMULA: C9H13N3O4</p>
            <p>BioCyc: META:DEOXYCYTIDINE</p>
            <p>SEED Compound: cpd00654</p>
            <p>KEGG Compound: C00881;D06196</p>
            <p>BioPath Molecule: 2-prime-Deoxycytidine</p>
            <p>MetaNetX (MNX) Chemical: MNXM704</p>
            <p>Reactome: 500829</p>
            <p>Human Metabolome Database: HMDB00014</p>
          </html>
        </notes>
      </species>
      <species id="M_adn_e" name="Adenosine" compartment="C_e" hasOnlySubstanceUnits="true" boundaryCondition="false" constant="false">
        <notes>
          <html xmlns="http://www.w3.org/1999/xhtml">
            <p>FORMULA: C10H13N5O4</p>
            <p>BioCyc: META:ADENOSINE;META:CPD-13918</p>
            <p>SEED Compound: cpd00182</p>
            <p>UniPathway Compound: UPC00212</p>
            <p>KEGG Compound: C00212;D00045;D06298</p>
            <p>BioPath Molecule: Adenosine</p>
            <p>MetaNetX (MNX) Chemical: MNXM212</p>
            <p>Reactome: 83909</p>
            <p>Human Metabolome Database: HMDB00050;HMDB04401;HMDB04402;HMDB04421;HMDB14340</p>
          </html>
        </notes>
      </species>
      <species id="M_ins_e" name="Inosine" compartment="C_e" hasOnlySubstanceUnits="true" boundaryCondition="false" constant="false">
        <notes>
          <html xmlns="http://www.w3.org/1999/xhtml">
            <p>FORMULA: C10H12N4O5</p>
            <p>BioCyc: META:INOSINE</p>
            <p>SEED Compound: cpd00246</p>
            <p>UniPathway Compound: UPC00294</p>
            <p>KEGG Compound: C00294;D00054</p>
            <p>BioPath Molecule: Inosine</p>
            <p>MetaNetX (MNX) Chemical: MNXM334</p>
            <p>Reactome: 83927</p>
            <p>Human Metabolome Database: HMDB00195;HMDB03040</p>
          </html>
        </notes>
      </species>
      <species id="M_nh4_e" name="Ammonium" compartment="C_e" hasOnlySubstanceUnits="true" boundaryCondition="false" constant="false">
        <notes>
          <html xmlns="http://www.w3.org/1999/xhtml">
            <p>FORMULA: H4N;NH4</p>
            <p>SEED Compound: cpd00013</p>
            <p>MetaNetX (MNX) Chemical: MNXM84</p>
          </html>
        </notes>
      </species>
      <species id="M_4adcho_c" name="4-amino-4-deoxychorismate" compartment="C_c" hasOnlySubstanceUnits="true" boundaryCondition="false" constant="false">
        <notes>
          <html xmlns="http://www.w3.org/1999/xhtml">
            <p>FORMULA: C10H10NO5</p>
            <p>BioCyc: META:4-AMINO-4-DEOXYCHORISMATE</p>
            <p>SEED Compound: cpd08210</p>
            <p>UniPathway Compound: UPC11355</p>
            <p>KEGG Compound: C11355</p>
            <p>MetaNetX (MNX) Chemical: MNXM1458</p>
          </html>
        </notes>
      </species>
      <species id="M_adocbi_c" name="Adenosyl cobinamide" compartment="C_c" hasOnlySubstanceUnits="true" boundaryCondition="false" constant="false">
        <notes>
          <html xmlns="http://www.w3.org/1999/xhtml">
            <p>FORMULA: C58H84CoN16O11</p>
            <p>BioCyc: META:ADENOSYLCOBINAMIDE</p>
            <p>SEED Compound: cpd03918</p>
            <p>UniPathway Compound: UPC06508</p>
            <p>KEGG Compound: C06508</p>
            <p>BioPath Molecule: Adenosyl_cobinamide</p>
            <p>MetaNetX (MNX) Chemical: MNXM90939</p>
            <p>Human Metabolome Database: HMDB06903;HMDB06964</p>
          </html>
        </notes>
      </species>
      <species id="M_chor_c" name="Chorismate" compartment="C_c" hasOnlySubstanceUnits="true" boundaryCondition="false" constant="false">
        <notes>
          <html xmlns="http://www.w3.org/1999/xhtml">
            <p>FORMULA: C10H8O6</p>
            <p>BioCyc: META:CHORISMATE</p>
            <p>SEED Compound: cpd00216</p>
            <p>UniPathway Compound: UPC00251</p>
            <p>KEGG Compound: C00251</p>
            <p>BioPath Molecule: Chorismate</p>
            <p>MetaNetX (MNX) Chemical: MNXM337</p>
            <p>Reactome: 964856</p>
            <p>Human Metabolome Database: HMDB12199</p>
          </html>
        </notes>
      </species>
      <species id="M_hxan_c" name="Hypoxanthine" compartment="C_c" hasOnlySubstanceUnits="true" boundaryCondition="false" constant="false">
        <notes>
          <html xmlns="http://www.w3.org/1999/xhtml">
            <p>FORMULA: C5H4N4O</p>
            <p>BioCyc: META:HYPOXANTHINE</p>
            <p>SEED Compound: cpd00226</p>
            <p>UniPathway Compound: UPC00262</p>
            <p>KEGG Compound: C00262</p>
            <p>BioPath Molecule: Hypoxanthine</p>
            <p>MetaNetX (MNX) Chemical: MNXM213</p>
            <p>Reactome: 113599</p>
            <p>Human Metabolome Database: HMDB00157</p>
          </html>
        </notes>
      </species>
      <species id="M_ade_e" name="Adenine" compartment="C_e" hasOnlySubstanceUnits="true" boundaryCondition="false" constant="false">
        <notes>
          <html xmlns="http://www.w3.org/1999/xhtml">
            <p>FORMULA: C5H5N5</p>
            <p>BioCyc: META:ADENINE;META:ADENINE-RING</p>
            <p>SEED Compound: cpd00128</p>
            <p>UniPathway Compound: UPC00147</p>
            <p>KEGG Compound: C00147;D00034</p>
            <p>BioPath Molecule: Adenine</p>
            <p>MetaNetX (MNX) Chemical: MNXM168</p>
            <p>Reactome: 83951</p>
            <p>Human Metabolome Database: HMDB00034</p>
          </html>
        </notes>
      </species>
      <species id="M_ade_p" name="Adenine" compartment="C_p" hasOnlySubstanceUnits="true" boundaryCondition="false" constant="false">
        <notes>
          <html xmlns="http://www.w3.org/1999/xhtml">
            <p>FORMULA: C5H5N5</p>
            <p>BioCyc: META:ADENINE;META:ADENINE-RING</p>
            <p>SEED Compound: cpd00128</p>
            <p>UniPathway Compound: UPC00147</p>
            <p>KEGG Compound: C00147;D00034</p>
            <p>BioPath Molecule: Adenine</p>
            <p>MetaNetX (MNX) Chemical: MNXM168</p>
            <p>Reactome: 83951</p>
            <p>Human Metabolome Database: HMDB00034</p>
          </html>
        </notes>
      </species>
      <species id="M_dadp_c" name="DADP" compartment="C_c" hasOnlySubstanceUnits="true" boundaryCondition="false" constant="false">
        <notes>
          <html xmlns="http://www.w3.org/1999/xhtml">
            <p>FORMULA: C10H12N5O9P2</p>
            <p>BioCyc: META:DADP</p>
            <p>SEED Compound: cpd00177</p>
            <p>KEGG Compound: C00206</p>
            <p>BioPath Molecule: 2-prime-Deoxyadenosine-5-prime-diphosphate</p>
            <p>MetaNetX (MNX) Chemical: MNXM374</p>
            <p>Reactome: 500087</p>
            <p>Human Metabolome Database: HMDB01508</p>
          </html>
        </notes>
      </species>
      <species id="M_damp_c" name="DAMP" compartment="C_c" hasOnlySubstanceUnits="true" boundaryCondition="false" constant="false">
        <notes>
          <html xmlns="http://www.w3.org/1999/xhtml">
            <p>FORMULA: C10H12N5O6P</p>
            <p>BioCyc: META:DAMP</p>
            <p>SEED Compound: cpd00294</p>
            <p>KEGG Compound: C00360</p>
            <p>BioPath Molecule: 2-prime-Deoxyadenosine-5-prime-phosphate</p>
            <p>MetaNetX (MNX) Chemical: MNXM432</p>
            <p>Reactome: 109386;500088</p>
            <p>Human Metabolome Database: HMDB00905</p>
          </html>
        </notes>
      </species>
      <species id="M_datp_c" name="DATP" compartment="C_c" hasOnlySubstanceUnits="true" boundaryCondition="false" constant="false">
        <notes>
          <html xmlns="http://www.w3.org/1999/xhtml">
            <p>FORMULA: C10H12N5O12P3</p>
            <p>BioCyc: META:DATP</p>
            <p>SEED Compound: cpd00115</p>
            <p>KEGG Compound: C00131</p>
            <p>BioPath Molecule: 2-prime-Deoxyadenosine-5-prime-triphosphate</p>
            <p>MetaNetX (MNX) Chemical: MNXM286</p>
            <p>Reactome: 110644</p>
            <p>Human Metabolome Database: HMDB01532</p>
          </html>
        </notes>
      </species>
      <species id="M_ametam_c" name="S-Adenosylmethioninamine" compartment="C_c" hasOnlySubstanceUnits="true" boundaryCondition="false" constant="false">
        <notes>
          <html xmlns="http://www.w3.org/1999/xhtml">
            <p>FORMULA: C14H24N6O3S</p>
            <p>BioCyc: META:S-ADENOSYLMETHIONINAMINE</p>
            <p>SEED Compound: cpd00837</p>
            <p>UniPathway Compound: UPC01137</p>
            <p>KEGG Compound: C01137</p>
            <p>BioPath Molecule: S-Adenosyl-L-methioninamine</p>
            <p>MetaNetX (MNX) Chemical: MNXM321</p>
            <p>Reactome: 353113</p>
            <p>Human Metabolome Database: HMDB00988</p>
          </html>
        </notes>
      </species>
      <species id="M_camp_c" name="CAMP" compartment="C_c" hasOnlySubstanceUnits="true" boundaryCondition="false" constant="false">
        <notes>
          <html xmlns="http://www.w3.org/1999/xhtml">
            <p>FORMULA: C10H11N5O6P</p>
            <p>BioCyc: META:CAMP</p>
            <p>SEED Compound: cpd00446</p>
            <p>UniPathway Compound: UPC00575</p>
            <p>KEGG Compound: C00575</p>
            <p>BioPath Molecule: Adenosine-3-prime,5-prime-monophosphate_(cyclic)</p>
            <p>MetaNetX (MNX) Chemical: MNXM243</p>
            <p>Reactome: 30389</p>
            <p>Human Metabolome Database: HMDB00058</p>
          </html>
        </notes>
      </species>
      <species id="M_dgdp_c" name="DGDP" compartment="C_c" hasOnlySubstanceUnits="true" boundaryCondition="false" constant="false">
        <notes>
          <html xmlns="http://www.w3.org/1999/xhtml">
            <p>FORMULA: C10H12N5O10P2</p>
            <p>BioCyc: META:DGDP</p>
            <p>SEED Compound: cpd00295</p>
            <p>KEGG Compound: C00361</p>
            <p>BioPath Molecule: 2-prime-Deoxyguanosine-5-prime-diphosphate</p>
            <p>MetaNetX (MNX) Chemical: MNXM436</p>
            <p>Reactome: 500077</p>
            <p>Human Metabolome Database: HMDB00960</p>
          </html>
        </notes>
      </species>
      <species id="M_dgtp_c" name="DGTP" compartment="C_c" hasOnlySubstanceUnits="true" boundaryCondition="false" constant="false">
        <notes>
          <html xmlns="http://www.w3.org/1999/xhtml">
            <p>FORMULA: C10H12N5O13P3</p>
            <p>BioCyc: META:DGTP</p>
            <p>SEED Compound: cpd00241</p>
            <p>KEGG Compound: C00286</p>
            <p>BioPath Molecule: 2-prime-Deoxyguanosine-5-prime-triphosphate</p>
            <p>MetaNetX (MNX) Chemical: MNXM344</p>
            <p>Human Metabolome Database: HMDB01440</p>
          </html>
        </notes>
      </species>
      <species id="M_rib__D_c" name="D-Ribose" compartment="C_c" hasOnlySubstanceUnits="true" boundaryCondition="false" constant="false">
        <notes>
          <html xmlns="http://www.w3.org/1999/xhtml">
            <p>FORMULA: C5H10O5</p>
            <p>BioCyc: META:D-Ribofuranose</p>
            <p>MetaNetX (MNX) Chemical: MNXM242</p>
            <p>UniPathway Compound: UPC00121</p>
            <p>KEGG Compound: C00121</p>
            <p>SEED Compound: cpd00105</p>
            <p>Human Metabolome Database: HMDB00283</p>
          </html>
        </notes>
      </species>
      <species id="M_adocbl_c" name="Adenosylcobalamin" compartment="C_c" hasOnlySubstanceUnits="true" boundaryCondition="false" constant="false">
        <notes>
          <html xmlns="http://www.w3.org/1999/xhtml">
            <p>FORMULA: C72H100CoN18O17P</p>
            <p>BioCyc: META:ADENOSYLCOBALAMIN</p>
            <p>SEED Compound: cpd00166</p>
            <p>UniPathway Compound: UPC00194</p>
            <p>KEGG Compound: C00194;D00042</p>
            <p>BioPath Molecule: 5-prime-Deoxyadenosylcobalamin(coenzyme_B12,Co+)</p>
            <p>MetaNetX (MNX) Chemical: MNXM91529</p>
            <p>Reactome: 3159297</p>
            <p>Human Metabolome Database: HMDB02086</p>
          </html>
        </notes>
      </species>
      <species id="M_gmp_c" name="GMP" compartment="C_c" hasOnlySubstanceUnits="true" boundaryCondition="false" constant="false">
        <notes>
          <html xmlns="http://www.w3.org/1999/xhtml">
            <p>FORMULA: C10H12N5O8P</p>
            <p>BioCyc: META:GMP</p>
            <p>SEED Compound: cpd00126</p>
            <p>UniPathway Compound: UPC00144</p>
            <p>KEGG Compound: C00144</p>
            <p>BioPath Molecule: Guanosine-5-prime-phosphate</p>
            <p>MetaNetX (MNX) Chemical: MNXM113</p>
            <p>Human Metabolome Database: HMDB01397</p>
          </html>
        </notes>
      </species>
      <species id="M_26dap_LL_c" name="LL-2,6-Diaminoheptanedioate" compartment="C_c" hasOnlySubstanceUnits="true" boundaryCondition="false" constant="false">
        <notes>
          <html xmlns="http://www.w3.org/1999/xhtml">
            <p>FORMULA: C7H14N2O4</p>
            <p>BioCyc: META:LL-DIAMINOPIMELATE</p>
            <p>Human Metabolome Database: HMDB01370</p>
            <p>SEED Compound: cpd00504</p>
            <p>UniPathway Compound: UPC00666</p>
            <p>KEGG Compound: C00666</p>
            <p>BioPath Molecule: LL-2,6-Diaminoheptanedioate</p>
            <p>MetaNetX (MNX) Chemical: MNXM644</p>
            <p>LipidMaps: LMFA01170102</p>
          </html>
        </notes>
      </species>
      <species id="M_adpglc_c" name="ADPglucose" compartment="C_c" hasOnlySubstanceUnits="true" boundaryCondition="false" constant="false">
        <notes>
          <html xmlns="http://www.w3.org/1999/xhtml">
            <p>FORMULA: C16H23N5O15P2</p>
            <p>BioCyc: META:ADP-D-GLUCOSE</p>
            <p>Human Metabolome Database: HMDB06557;HMDB12186</p>
            <p>MetaNetX (MNX) Chemical: MNXM561</p>
            <p>KEGG Compound: C00498;G11109</p>
            <p>SEED Compound: cpd00387</p>
          </html>
        </notes>
      </species>
      <species id="M_g1p_c" name="D-Glucose 1-phosphate" compartment="C_c" hasOnlySubstanceUnits="true" boundaryCondition="false" constant="false">
        <notes>
          <html xmlns="http://www.w3.org/1999/xhtml">
            <p>FORMULA: C6H11O9P</p>
            <p>BioCyc: META:GLC-1-P</p>
            <p>SEED Compound: cpd00089</p>
            <p>UniPathway Compound: UPC00103</p>
            <p>KEGG Compound: C00103</p>
            <p>BioPath Molecule: alpha-D-Glucose_1-phosphate</p>
            <p>MetaNetX (MNX) Chemical: MNXM89588</p>
            <p>Reactome: 29548</p>
            <p>Human Metabolome Database: HMDB01306;HMDB01586</p>
          </html>
        </notes>
      </species>
      <species id="M_man1p_c" name="D-Mannose 1-phosphate" compartment="C_c" hasOnlySubstanceUnits="true" boundaryCondition="false" constant="false">
        <notes>
          <html xmlns="http://www.w3.org/1999/xhtml">
            <p>FORMULA: C6H11O9P</p>
            <p>BioCyc: META:MANNOSE-1P</p>
            <p>SEED Compound: cpd00485</p>
            <p>UniPathway Compound: UPC00636</p>
            <p>KEGG Compound: C00636</p>
            <p>MetaNetX (MNX) Chemical: MNXM721</p>
            <p>Reactome: 532531</p>
            <p>Human Metabolome Database: HMDB00994;HMDB01436;HMDB06330</p>
          </html>
        </notes>
      </species>
      <species id="M_adprib_c" name="ADPribose" compartment="C_c" hasOnlySubstanceUnits="true" boundaryCondition="false" constant="false">
        <notes>
          <html xmlns="http://www.w3.org/1999/xhtml">
            <p>FORMULA: C15H21N5O14P2</p>
            <p>BioCyc: META:ADENOSINE_DIPHOSPHATE_RIBOSE</p>
            <p>SEED Compound: cpd00251;cpd01296</p>
            <p>KEGG Compound: C00301;C01882</p>
            <p>BioPath Molecule: ADP-D-Ribose</p>
            <p>MetaNetX (MNX) Chemical: MNXM48596</p>
            <p>Reactome: 1131972;2393945</p>
            <p>Human Metabolome Database: HMDB01178</p>
          </html>
        </notes>
      </species>
      <species id="M_r5p_c" name="Alpha-D-Ribose 5-phosphate" compartment="C_c" hasOnlySubstanceUnits="true" boundaryCondition="false" constant="false">
        <notes>
          <html xmlns="http://www.w3.org/1999/xhtml">
            <p>FORMULA: C5H9O8P</p>
            <p>BioCyc: META:CPD-15318</p>
            <p>SEED Compound: cpd00101</p>
            <p>KEGG Compound: C03736</p>
            <p>BioPath Molecule: alpha-D-Ribose_5-phosphate</p>
            <p>MetaNetX (MNX) Chemical: MNXM15900</p>
          </html>
        </notes>
      </species>
      <species id="M_aicar_c" name="5-Amino-1-(5-Phospho-D-ribosyl)imidazole-4-carboxamide" compartment="C_c" hasOnlySubstanceUnits="true" boundaryCondition="false" constant="false">
        <notes>
          <html xmlns="http://www.w3.org/1999/xhtml">
            <p>FORMULA: C9H13N4O8P</p>
            <p>BioCyc: META:AICAR</p>
            <p>SEED Compound: cpd02851</p>
            <p>UniPathway Compound: UPC04677</p>
            <p>KEGG Compound: C04677</p>
            <p>BioPath Molecule: 5-prime-Phosphoribosyl-5-amino-4-imidazole_carboxamide</p>
            <p>MetaNetX (MNX) Chemical: MNXM365</p>
            <p>Reactome: 111409</p>
            <p>Human Metabolome Database: HMDB01517</p>
          </html>
        </notes>
      </species>
      <species id="M_crn_c" name="L-Carnitine" compartment="C_c" hasOnlySubstanceUnits="true" boundaryCondition="false" constant="false">
        <notes>
          <html xmlns="http://www.w3.org/1999/xhtml">
            <p>FORMULA: C7H15NO3</p>
            <p>KEGG Compound: C00318;D02176</p>
            <p>BioCyc: META:CARNITINE</p>
            <p>Human Metabolome Database: HMDB00062;HMDB01467</p>
            <p>MetaNetX (MNX) Chemical: MNXM173</p>
          </html>
        </notes>
      </species>
      <species id="M_aps_c" name="Adenosine 5&apos;-phosphosulfate" compartment="C_c" hasOnlySubstanceUnits="true" boundaryCondition="false" constant="false">
        <notes>
          <html xmlns="http://www.w3.org/1999/xhtml">
            <p>FORMULA: C10H12N5O10PS</p>
            <p>BioCyc: META:APS</p>
            <p>SEED Compound: cpd00193</p>
            <p>UniPathway Compound: UPC00224</p>
            <p>KEGG Compound: C00224</p>
            <p>BioPath Molecule: Adenylylsulfate</p>
            <p>MetaNetX (MNX) Chemical: MNXM287</p>
            <p>Reactome: 174370</p>
            <p>Human Metabolome Database: HMDB01003</p>
          </html>
        </notes>
      </species>
      <species id="M_dcamp_c" name="N6-(1,2-Dicarboxyethyl)-AMP" compartment="C_c" hasOnlySubstanceUnits="true" boundaryCondition="false" constant="false">
        <notes>
          <html xmlns="http://www.w3.org/1999/xhtml">
            <p>FORMULA: C14H14N5O11P</p>
            <p>BioCyc: META:ADENYLOSUCC</p>
            <p>SEED Compound: cpd02375</p>
            <p>UniPathway Compound: UPC03794</p>
            <p>KEGG Compound: C03794</p>
            <p>BioPath Molecule: Adenylosuccinate</p>
            <p>MetaNetX (MNX) Chemical: MNXM565</p>
            <p>Reactome: 35141</p>
            <p>Human Metabolome Database: HMDB00536;HMDB01332;HMDB11633;HMDB59653</p>
          </html>
        </notes>
      </species>
      <species id="M_fum_c" name="Fumarate" compartment="C_c" hasOnlySubstanceUnits="true" boundaryCondition="false" constant="false">
        <notes>
          <html xmlns="http://www.w3.org/1999/xhtml">
            <p>FORMULA: C4H2O4</p>
            <p>BioCyc: META:FUM</p>
            <p>SEED Compound: cpd00106</p>
            <p>UniPathway Compound: UPC00122</p>
            <p>UM-BBD: c0111</p>
            <p>KEGG Compound: C00122;D02308</p>
            <p>BioPath Molecule: Fumarate</p>
            <p>MetaNetX (MNX) Chemical: MNXM93</p>
            <p>Reactome: 113588;29586</p>
            <p>Human Metabolome Database: HMDB00134</p>
          </html>
        </notes>
      </species>
      <species id="M_25aics_c" name="(S)-2-[5-Amino-1-(5-phospho-D-ribosyl)imidazole-4-carboxamido]succinate" compartment="C_c" hasOnlySubstanceUnits="true" boundaryCondition="false" constant="false">
        <notes>
          <html xmlns="http://www.w3.org/1999/xhtml">
            <p>FORMULA: C13H15N4O12P</p>
            <p>BioCyc: META:P-RIBOSYL-4-SUCCCARB-AMINOIMIDAZOLE</p>
            <p>SEED Compound: cpd02921</p>
            <p>UniPathway Compound: UPC04823</p>
            <p>KEGG Compound: C04823</p>
            <p>BioPath Molecule: 5-prime-Phosphoribosyl-4-N-(succino-carboxamide)-5-aminoimidazole</p>
            <p>MetaNetX (MNX) Chemical: MNXM607</p>
            <p>Reactome: 111399</p>
            <p>Human Metabolome Database: HMDB00797;HMDB06274</p>
          </html>
        </notes>
      </species>
      <species id="M_imp_c" name="IMP" compartment="C_c" hasOnlySubstanceUnits="true" boundaryCondition="false" constant="false">
        <notes>
          <html xmlns="http://www.w3.org/1999/xhtml">
            <p>FORMULA: C10H11N4O8P</p>
            <p>BioCyc: META:IMP</p>
            <p>SEED Compound: cpd00114</p>
            <p>UniPathway Compound: UPC00130</p>
            <p>KEGG Compound: C00130</p>
            <p>BioPath Molecule: Inosine-5-prime-phosphate</p>
            <p>MetaNetX (MNX) Chemical: MNXM125</p>
            <p>Reactome: 2509792;29602</p>
            <p>Human Metabolome Database: HMDB00175</p>
          </html>
        </notes>
      </species>
      <species id="M_hdcoa_c" name="Hexadecenoyl-CoA (n-C16:1CoA)" compartment="C_c" hasOnlySubstanceUnits="true" boundaryCondition="false" constant="false">
        <notes>
          <html xmlns="http://www.w3.org/1999/xhtml">
            <p>FORMULA: C37H60N7O17P3S</p>
            <p>SEED Compound: cpd15238</p>
            <p>MetaNetX (MNX) Chemical: MNXM56353</p>
          </html>
        </notes>
      </species>
      <species id="M_odecoa_c" name="Octadecenoyl-CoA (n-C18:1CoA)" compartment="C_c" hasOnlySubstanceUnits="true" boundaryCondition="false" constant="false">
        <notes>
          <html xmlns="http://www.w3.org/1999/xhtml">
            <p>FORMULA: C39H64N7O17P3S</p>
            <p>SEED Compound: cpd15274</p>
            <p>MetaNetX (MNX) Chemical: MNXM1848</p>
          </html>
        </notes>
      </species>
      <species id="M_cmp_c" name="CMP" compartment="C_c" hasOnlySubstanceUnits="true" boundaryCondition="false" constant="false">
        <notes>
          <html xmlns="http://www.w3.org/1999/xhtml">
            <p>FORMULA: C9H12N3O8P</p>
            <p>BioCyc: META:CMP;META:CMP-GROUP</p>
            <p>SEED Compound: cpd00046</p>
            <p>UniPathway Compound: UPC00055</p>
            <p>KEGG Compound: C00055;G10621</p>
            <p>BioPath Molecule: Cytidine-5-prime-phosphate</p>
            <p>MetaNetX (MNX) Chemical: MNXM31</p>
            <p>Reactome: 109395;1524067;727810</p>
            <p>Human Metabolome Database: HMDB00095</p>
          </html>
        </notes>
      </species>
      <species id="M_anhgm_c" name="N-Acetyl-D-glucosamine(anhydrous)N-Acetylmuramic acid" compartment="C_c" hasOnlySubstanceUnits="true" boundaryCondition="false" constant="false">
        <notes>
          <html xmlns="http://www.w3.org/1999/xhtml">
            <p>FORMULA: C19H29N2O12</p>
            <p>SEED Compound: cpd15396</p>
            <p>MetaNetX (MNX) Chemical: MNXM3060</p>
          </html>
        </notes>
      </species>
      <species id="M_anhgm3p_c" name="N-Acetyl-D-glucosamine(anhydrous)N-Acetylmuramyl-tripeptide" compartment="C_c" hasOnlySubstanceUnits="true" boundaryCondition="false" constant="false">
        <notes>
          <html xmlns="http://www.w3.org/1999/xhtml">
            <p>FORMULA: C34H52N6O19</p>
            <p>MetaNetX (MNX) Chemical: MNXM63489</p>
            <p>SEED Compound: cpd15397</p>
            <p>BioCyc: META:CPD0-2155</p>
          </html>
        </notes>
      </species>
      <species id="M_anhgm_p" name="N-Acetyl-D-glucosamine(anhydrous)N-Acetylmuramic acid" compartment="C_p" hasOnlySubstanceUnits="true" boundaryCondition="false" constant="false">
        <notes>
          <html xmlns="http://www.w3.org/1999/xhtml">
            <p>FORMULA: C19H29N2O12</p>
            <p>SEED Compound: cpd15396</p>
            <p>MetaNetX (MNX) Chemical: MNXM3060</p>
          </html>
        </notes>
      </species>
      <species id="M_anhgm3p_p" name="N-Acetyl-D-glucosamine(anhydrous)N-Acetylmuramyl-tripeptide" compartment="C_p" hasOnlySubstanceUnits="true" boundaryCondition="false" constant="false">
        <notes>
          <html xmlns="http://www.w3.org/1999/xhtml">
            <p>FORMULA: C34H52N6O19</p>
            <p>MetaNetX (MNX) Chemical: MNXM63489</p>
            <p>SEED Compound: cpd15397</p>
            <p>BioCyc: META:CPD0-2155</p>
          </html>
        </notes>
      </species>
      <species id="M_anhm3p_c" name="1,6-anhydrous-N-Acetylmuramyl-tripeptide" compartment="C_c" hasOnlySubstanceUnits="true" boundaryCondition="false" constant="false">
        <notes>
          <html xmlns="http://www.w3.org/1999/xhtml">
            <p>FORMULA: C26H39N5O14</p>
            <p>MetaNetX (MNX) Chemical: MNXM32389</p>
            <p>SEED Compound: cpd15400</p>
            <p>BioCyc: META:CPD0-2284</p>
          </html>
        </notes>
      </species>
      <species id="M_anhgm4p_c" name="N-Acetyl-D-glucosamine(anhydrous)N-Acetylmuramyl-tetrapeptide" compartment="C_c" hasOnlySubstanceUnits="true" boundaryCondition="false" constant="false">
        <notes>
          <html xmlns="http://www.w3.org/1999/xhtml">
            <p>FORMULA: C37H57N7O20</p>
            <p>MetaNetX (MNX) Chemical: MNXM63488</p>
            <p>SEED Compound: cpd15398</p>
            <p>BioCyc: META:CPD0-2292</p>
          </html>
        </notes>
      </species>
      <species id="M_anhgm4p_p" name="N-Acetyl-D-glucosamine(anhydrous)N-Acetylmuramyl-tetrapeptide" compartment="C_p" hasOnlySubstanceUnits="true" boundaryCondition="false" constant="false">
        <notes>
          <html xmlns="http://www.w3.org/1999/xhtml">
            <p>FORMULA: C37H57N7O20</p>
            <p>MetaNetX (MNX) Chemical: MNXM63488</p>
            <p>SEED Compound: cpd15398</p>
            <p>BioCyc: META:CPD0-2292</p>
          </html>
        </notes>
      </species>
      <species id="M_anhm4p_c" name="1,6-anhydrous-N-Acetylmuramyl-tetrapeptide" compartment="C_c" hasOnlySubstanceUnits="true" boundaryCondition="false" constant="false">
        <notes>
          <html xmlns="http://www.w3.org/1999/xhtml">
            <p>FORMULA: C29H44N6O15</p>
            <p>SEED Compound: cpd15401</p>
            <p>MetaNetX (MNX) Chemical: MNXM5405</p>
          </html>
        </notes>
      </species>
      <species id="M_agm_c" name="Agmatine" compartment="C_c" hasOnlySubstanceUnits="true" boundaryCondition="false" constant="false">
        <notes>
          <html xmlns="http://www.w3.org/1999/xhtml">
            <p>FORMULA: C5H16N4</p>
            <p>BioCyc: META:AGMATHINE</p>
            <p>SEED Compound: cpd00152</p>
            <p>UniPathway Compound: UPC00179</p>
            <p>KEGG Compound: C00179</p>
            <p>BioPath Molecule: Agmatine</p>
            <p>MetaNetX (MNX) Chemical: MNXM328</p>
            <p>Reactome: 351164</p>
            <p>Human Metabolome Database: HMDB01432;HMDB60259</p>
          </html>
        </notes>
      </species>
      <species id="M_anhm_c" name="1,6-anhydrous-N-Acetylmuramate" compartment="C_c" hasOnlySubstanceUnits="true" boundaryCondition="false" constant="false">
        <notes>
          <html xmlns="http://www.w3.org/1999/xhtml">
            <p>FORMULA: C11H16NO7</p>
            <p>SEED Compound: cpd15399</p>
            <p>MetaNetX (MNX) Chemical: MNXM90585</p>
          </html>
        </notes>
      </species>
      <species id="M_adphep_DD_c" name="ADP-D-glycero-D-manno-heptose" compartment="C_c" hasOnlySubstanceUnits="true" boundaryCondition="false" constant="false">
        <notes>
          <html xmlns="http://www.w3.org/1999/xhtml">
            <p>FORMULA: C17H25N5O16P2</p>
            <p>BioCyc: META:ADP-D-GLYCERO-D-MANNO-HEPTOSE</p>
            <p>SEED Compound: cpd03830</p>
            <p>UniPathway Compound: UPC06397</p>
            <p>KEGG Compound: C06397</p>
            <p>MetaNetX (MNX) Chemical: MNXM1648</p>
          </html>
        </notes>
      </species>
      <species id="M_adphep_LD_c" name="ADP-L-glycero-D-manno-heptose" compartment="C_c" hasOnlySubstanceUnits="true" boundaryCondition="false" constant="false">
        <notes>
          <html xmlns="http://www.w3.org/1999/xhtml">
            <p>FORMULA: C17H25N5O16P2</p>
            <p>BioCyc: META:ADP-L-GLYCERO-D-MANNO-HEPTOSE</p>
            <p>SEED Compound: cpd03831</p>
            <p>UniPathway Compound: UPC06398</p>
            <p>KEGG Compound: C06398</p>
            <p>MetaNetX (MNX) Chemical: MNXM857</p>
          </html>
        </notes>
      </species>
      <species id="M_inost_c" name="Myo-Inositol" compartment="C_c" hasOnlySubstanceUnits="true" boundaryCondition="false" constant="false">
        <notes>
          <html xmlns="http://www.w3.org/1999/xhtml">
            <p>FORMULA: C6H12O6</p>
            <p>BioCyc: META:CPD-8052;META:CPD-8054;META:CPD-8055;META:CPD-8059;META:CPD-8060;META:CPD-8061;META:MYO-INOSITOL</p>
            <p>SEED Compound: cpd00121;cpd03668</p>
            <p>UniPathway Compound: UPC00137</p>
            <p>KEGG Compound: C00137;C06151;C06152;C19891;D08079</p>
            <p>BioPath Molecule: myo-Inositol</p>
            <p>MetaNetX (MNX) Chemical: MNXM127</p>
            <p>Reactome: 426910;429130</p>
            <p>Human Metabolome Database: HMDB00160;HMDB00211;HMDB02256;HMDB06088;HMDB34220</p>
          </html>
        </notes>
      </species>
      <species id="M_raffin_c" name="Raffinose C18H32O16" compartment="C_c" hasOnlySubstanceUnits="true" boundaryCondition="false" constant="false">
        <notes>
          <html xmlns="http://www.w3.org/1999/xhtml">
            <p>FORMULA: C18H32O16</p>
            <p>BioCyc: META:CPD-1099</p>
            <p>MetaNetX (MNX) Chemical: MNXM621</p>
            <p>UniPathway Compound: UPC00492</p>
            <p>KEGG Compound: C00492;G00249</p>
            <p>BioPath Molecule: Raffinose</p>
            <p>SEED Compound: cpd00382</p>
            <p>Human Metabolome Database: HMDB03213</p>
          </html>
        </notes>
      </species>
      <species id="M_sucr_c" name="Sucrose" compartment="C_c" hasOnlySubstanceUnits="true" boundaryCondition="false" constant="false">
        <notes>
          <html xmlns="http://www.w3.org/1999/xhtml">
            <p>FORMULA: C12H22O11</p>
            <p>BioCyc: META:SUCROSE</p>
            <p>MetaNetX (MNX) Chemical: MNXM167</p>
            <p>UniPathway Compound: UPC00089</p>
            <p>KEGG Compound: C00089;D00025;G00370</p>
            <p>SEED Compound: cpd00076</p>
            <p>Human Metabolome Database: HMDB00258</p>
          </html>
        </notes>
      </species>
      <species id="M_ptrc_c" name="Putrescine" compartment="C_c" hasOnlySubstanceUnits="true" boundaryCondition="false" constant="false">
        <notes>
          <html xmlns="http://www.w3.org/1999/xhtml">
            <p>FORMULA: C4H14N2</p>
            <p>BioCyc: META:PUTRESCINE</p>
            <p>SEED Compound: cpd00118</p>
            <p>UniPathway Compound: UPC00134</p>
            <p>KEGG Compound: C00134</p>
            <p>BioPath Molecule: Putrescine</p>
            <p>MetaNetX (MNX) Chemical: MNXM118</p>
            <p>Reactome: 141350;29610</p>
            <p>Human Metabolome Database: HMDB01414;HMDB60243</p>
          </html>
        </notes>
      </species>
      <species id="M_agm_p" name="Agmatine" compartment="C_p" hasOnlySubstanceUnits="true" boundaryCondition="false" constant="false">
        <notes>
          <html xmlns="http://www.w3.org/1999/xhtml">
            <p>FORMULA: C5H16N4</p>
            <p>BioCyc: META:AGMATHINE</p>
            <p>SEED Compound: cpd00152</p>
            <p>UniPathway Compound: UPC00179</p>
            <p>KEGG Compound: C00179</p>
            <p>BioPath Molecule: Agmatine</p>
            <p>MetaNetX (MNX) Chemical: MNXM328</p>
            <p>Reactome: 351164</p>
            <p>Human Metabolome Database: HMDB01432;HMDB60259</p>
          </html>
        </notes>
      </species>
      <species id="M_ptrc_p" name="Putrescine" compartment="C_p" hasOnlySubstanceUnits="true" boundaryCondition="false" constant="false">
        <notes>
          <html xmlns="http://www.w3.org/1999/xhtml">
            <p>FORMULA: C4H14N2</p>
            <p>BioCyc: META:PUTRESCINE</p>
            <p>SEED Compound: cpd00118</p>
            <p>UniPathway Compound: UPC00134</p>
            <p>KEGG Compound: C00134</p>
            <p>BioPath Molecule: Putrescine</p>
            <p>MetaNetX (MNX) Chemical: MNXM118</p>
            <p>Reactome: 141350;29610</p>
            <p>Human Metabolome Database: HMDB01414;HMDB60243</p>
          </html>
        </notes>
      </species>
      <species id="M_urea_c" name="Urea" compartment="C_c" hasOnlySubstanceUnits="true" boundaryCondition="false" constant="false">
        <notes>
          <html xmlns="http://www.w3.org/1999/xhtml">
            <p>FORMULA: CH4N2O;CH5N2O</p>
            <p>BioCyc: META:UREA</p>
            <p>SEED Compound: cpd00073</p>
            <p>UniPathway Compound: UPC00086</p>
            <p>UM-BBD: c0165</p>
            <p>KEGG Compound: C00086;D00023;D01749;D10496</p>
            <p>BioPath Molecule: Urea</p>
            <p>MetaNetX (MNX) Chemical: MNXM117</p>
            <p>Reactome: 29514;374061;432019</p>
            <p>Human Metabolome Database: HMDB00294</p>
          </html>
        </notes>
      </species>
      <species id="M_agm_e" name="Agmatine" compartment="C_e" hasOnlySubstanceUnits="true" boundaryCondition="false" constant="false">
        <notes>
          <html xmlns="http://www.w3.org/1999/xhtml">
            <p>FORMULA: C5H16N4</p>
            <p>BioCyc: META:AGMATHINE</p>
            <p>SEED Compound: cpd00152</p>
            <p>UniPathway Compound: UPC00179</p>
            <p>KEGG Compound: C00179</p>
            <p>BioPath Molecule: Agmatine</p>
            <p>MetaNetX (MNX) Chemical: MNXM328</p>
            <p>Reactome: 351164</p>
            <p>Human Metabolome Database: HMDB01432;HMDB60259</p>
          </html>
        </notes>
      </species>
      <species id="M_1ddecg3p_c" name="1-dodecanoyl-sn-glycerol 3-phosphate" compartment="C_c" hasOnlySubstanceUnits="true" boundaryCondition="false" constant="false">
        <notes>
          <html xmlns="http://www.w3.org/1999/xhtml">
            <p>FORMULA: C15H29O7P1</p>
            <p>MetaNetX (MNX) Chemical: MNXM4232</p>
            <p>LipidMaps: LMGP10050015</p>
            <p>SEED Compound: cpd15325</p>
            <p>BioCyc: META:CPD0-2200</p>
          </html>
        </notes>
      </species>
      <species id="M_pa120_c" name="1,2-didodecanoyl-sn-glycerol 3-phosphate" compartment="C_c" hasOnlySubstanceUnits="true" boundaryCondition="false" constant="false">
        <notes>
          <html xmlns="http://www.w3.org/1999/xhtml">
            <p>FORMULA: C27H51O8P1</p>
            <p>SEED Compound: cpd15521</p>
            <p>MetaNetX (MNX) Chemical: MNXM90509</p>
          </html>
        </notes>
      </species>
      <species id="M_1tdecg3p_c" name="1-tetradecanoyl-sn-glycerol 3-phosphate" compartment="C_c" hasOnlySubstanceUnits="true" boundaryCondition="false" constant="false">
        <notes>
          <html xmlns="http://www.w3.org/1999/xhtml">
            <p>FORMULA: C17H33O7P1</p>
            <p>MetaNetX (MNX) Chemical: MNXM3426</p>
            <p>LipidMaps: LMGP10050007</p>
            <p>SEED Compound: cpd15331</p>
            <p>BioCyc: META:CPD0-2254</p>
          </html>
        </notes>
      </species>
      <species id="M_pa140_c" name="1,2-ditetradecanoyl-sn-glycerol 3-phosphate" compartment="C_c" hasOnlySubstanceUnits="true" boundaryCondition="false" constant="false">
        <notes>
          <html xmlns="http://www.w3.org/1999/xhtml">
            <p>FORMULA: C31H59O8P1</p>
            <p>MetaNetX (MNX) Chemical: MNXM51017</p>
            <p>LipidMaps: LMGP10010026</p>
            <p>SEED Compound: cpd15522</p>
            <p>BioCyc: META:CPD0-1425</p>
          </html>
        </notes>
      </species>
      <species id="M_1tdec7eg3p_c" name="1-tetradec-7-enoyl-sn-glycerol 3-phosphate" compartment="C_c" hasOnlySubstanceUnits="true" boundaryCondition="false" constant="false">
        <notes>
          <html xmlns="http://www.w3.org/1999/xhtml">
            <p>FORMULA: C17H31O7P1</p>
            <p>SEED Compound: cpd15330</p>
            <p>MetaNetX (MNX) Chemical: MNXM91053</p>
          </html>
        </notes>
      </species>
      <species id="M_pa141_c" name="1,2-ditetradec-7-enoyl-sn-glycerol 3-phosphate" compartment="C_c" hasOnlySubstanceUnits="true" boundaryCondition="false" constant="false">
        <notes>
          <html xmlns="http://www.w3.org/1999/xhtml">
            <p>FORMULA: C31H55O8P1</p>
            <p>SEED Compound: cpd15523</p>
            <p>MetaNetX (MNX) Chemical: MNXM90512</p>
          </html>
        </notes>
      </species>
      <species id="M_1hdecg3p_c" name="1-hexadecanoyl-sn-glycerol 3-phosphate" compartment="C_c" hasOnlySubstanceUnits="true" boundaryCondition="false" constant="false">
        <notes>
          <html xmlns="http://www.w3.org/1999/xhtml">
            <p>FORMULA: C19H37O7P1;C19H37O7P</p>
            <p>SEED Compound: cpd15327</p>
            <p>MetaNetX (MNX) Chemical: MNXM90586</p>
          </html>
        </notes>
      </species>
      <species id="M_pa160_c" name="1,2-dihexadecanoyl-sn-glycerol 3-phosphate" compartment="C_c" hasOnlySubstanceUnits="true" boundaryCondition="false" constant="false">
        <notes>
          <html xmlns="http://www.w3.org/1999/xhtml">
            <p>FORMULA: C35H67O8P1</p>
            <p>Human Metabolome Database: HMDB00674;HMDB07857</p>
            <p>BioCyc: META:CPD0-1422</p>
            <p>LipidMaps: LMGP10010012;LMGP10010027</p>
            <p>MetaNetX (MNX) Chemical: MNXM17312</p>
            <p>SEED Compound: cpd15524</p>
          </html>
        </notes>
      </species>
      <species id="M_1hdec9eg3p_c" name="1-hexadec-9-enoyl-sn-glycerol 3-phosphate" compartment="C_c" hasOnlySubstanceUnits="true" boundaryCondition="false" constant="false">
        <notes>
          <html xmlns="http://www.w3.org/1999/xhtml">
            <p>FORMULA: C19H35O7P1</p>
            <p>SEED Compound: cpd15326</p>
            <p>MetaNetX (MNX) Chemical: MNXM91047</p>
          </html>
        </notes>
      </species>
      <species id="M_pa161_c" name="1,2-dihexadec-9-enoyl-sn-glycerol 3-phosphate" compartment="C_c" hasOnlySubstanceUnits="true" boundaryCondition="false" constant="false">
        <notes>
          <html xmlns="http://www.w3.org/1999/xhtml">
            <p>FORMULA: C35H63O8P1</p>
            <p>SEED Compound: cpd15525</p>
            <p>MetaNetX (MNX) Chemical: MNXM90510</p>
          </html>
        </notes>
      </species>
      <species id="M_1odecg3p_c" name="1-octadecanoyl-sn-glycerol 3-phosphate" compartment="C_c" hasOnlySubstanceUnits="true" boundaryCondition="false" constant="false">
        <notes>
          <html xmlns="http://www.w3.org/1999/xhtml">
            <p>FORMULA: C21H41O7P;C21H41O7P1</p>
            <p>Human Metabolome Database: HMDB07854</p>
            <p>BioCyc: META:CPD0-2113</p>
            <p>LipidMaps: LMGP10050005</p>
            <p>MetaNetX (MNX) Chemical: MNXM32950</p>
            <p>SEED Compound: cpd15329</p>
          </html>
        </notes>
      </species>
      <species id="M_pa180_c" name="1,2-dioctadecanoyl-sn-glycerol 3-phosphate" compartment="C_c" hasOnlySubstanceUnits="true" boundaryCondition="false" constant="false">
        <notes>
          <html xmlns="http://www.w3.org/1999/xhtml">
            <p>FORMULA: C39H75O8P1</p>
            <p>MetaNetX (MNX) Chemical: MNXM51279</p>
            <p>LipidMaps: LMGP10010028</p>
            <p>SEED Compound: cpd15526</p>
            <p>BioCyc: META:CPD0-1423</p>
          </html>
        </notes>
      </species>
      <species id="M_1odec11eg3p_c" name="1-octadec-11-enoyl-sn-glycerol 3-phosphate" compartment="C_c" hasOnlySubstanceUnits="true" boundaryCondition="false" constant="false">
        <notes>
          <html xmlns="http://www.w3.org/1999/xhtml">
            <p>FORMULA: C21H39O7P1;C21H39O7P</p>
            <p>SEED Compound: cpd15328</p>
            <p>MetaNetX (MNX) Chemical: MNXM91049</p>
          </html>
        </notes>
      </species>
      <species id="M_pa181_c" name="1,2-dioctadec-11-enoyl-sn-glycerol 3-phosphate" compartment="C_c" hasOnlySubstanceUnits="true" boundaryCondition="false" constant="false">
        <notes>
          <html xmlns="http://www.w3.org/1999/xhtml">
            <p>FORMULA: C39H71O8P1</p>
            <p>SEED Compound: cpd15527</p>
            <p>MetaNetX (MNX) Chemical: MNXM90511</p>
          </html>
        </notes>
      </species>
      <species id="M_glx_c" name="Glyoxylate" compartment="C_c" hasOnlySubstanceUnits="true" boundaryCondition="false" constant="false">
        <notes>
          <html xmlns="http://www.w3.org/1999/xhtml">
            <p>FORMULA: C2HO3;C2H1O3</p>
            <p>BioCyc: META:GLYOX</p>
            <p>SEED Compound: cpd00040</p>
            <p>UniPathway Compound: UPC00048</p>
            <p>UM-BBD: c0014</p>
            <p>KEGG Compound: C00048</p>
            <p>BioPath Molecule: Glyoxalate</p>
            <p>MetaNetX (MNX) Chemical: MNXM69</p>
            <p>Reactome: 389678;904849</p>
            <p>Human Metabolome Database: HMDB00119</p>
          </html>
        </notes>
      </species>
      <species id="M_gly_c" name="Glycine" compartment="C_c" hasOnlySubstanceUnits="true" boundaryCondition="false" constant="false">
        <notes>
          <html xmlns="http://www.w3.org/1999/xhtml">
            <p>FORMULA: C2H5NO2</p>
            <p>BioCyc: META:CPD-8569;META:GLY</p>
            <p>SEED Compound: cpd00033</p>
            <p>UniPathway Compound: UPC00037</p>
            <p>UM-BBD: c0559</p>
            <p>KEGG Compound: C00037;D00011</p>
            <p>BioPath Molecule: Glycine</p>
            <p>MetaNetX (MNX) Chemical: MNXM29</p>
            <p>Reactome: 113545;159549;193446;266029;29424</p>
            <p>Human Metabolome Database: HMDB00123</p>
          </html>
        </notes>
      </species>
      <species id="M_f6p_c" name="D-Fructose 6-phosphate" compartment="C_c" hasOnlySubstanceUnits="true" boundaryCondition="false" constant="false">
        <notes>
          <html xmlns="http://www.w3.org/1999/xhtml">
            <p>FORMULA: C6H11O9P</p>
            <p>BioCyc: META:CPD-15709</p>
            <p>SEED Compound: cpd00072</p>
            <p>UniPathway Compound: UPC00085</p>
            <p>KEGG Compound: C00085</p>
            <p>MetaNetX (MNX) Chemical: MNXM89629</p>
            <p>Reactome: 29512</p>
            <p>Human Metabolome Database: HMDB00124</p>
          </html>
        </notes>
      </species>
      <species id="M_hcys__L_c" name="L-Homocysteine" compartment="C_c" hasOnlySubstanceUnits="true" boundaryCondition="false" constant="false">
        <notes>
          <html xmlns="http://www.w3.org/1999/xhtml">
            <p>FORMULA: C4H9NO2S</p>
            <p>BioCyc: META:HOMO-CYS</p>
            <p>UniPathway Compound: UPC00155</p>
            <p>KEGG Compound: C00155</p>
            <p>BioPath Molecule: L-Homocysteine</p>
            <p>MetaNetX (MNX) Chemical: MNXM114070</p>
          </html>
        </notes>
      </species>
      <species id="M_rhcys_c" name="S-Ribosyl-L-homocysteine" compartment="C_c" hasOnlySubstanceUnits="true" boundaryCondition="false" constant="false">
        <notes>
          <html xmlns="http://www.w3.org/1999/xhtml">
            <p>FORMULA: C9H17NO6S</p>
            <p>KEGG Compound: C03539</p>
            <p>MetaNetX (MNX) Chemical: MNXM1777</p>
            <p>SEED Compound: cpd02227</p>
            <p>BioCyc: META:CPD-564</p>
          </html>
        </notes>
      </species>
      <species id="M_4ahmmp_c" name="4-Amino-5-hydroxymethyl-2-methylpyrimidine" compartment="C_c" hasOnlySubstanceUnits="true" boundaryCondition="false" constant="false">
        <notes>
          <html xmlns="http://www.w3.org/1999/xhtml">
            <p>FORMULA: C6H9N3O</p>
            <p>BioCyc: META:HMP</p>
            <p>MetaNetX (MNX) Chemical: MNXM874</p>
            <p>UniPathway Compound: UPC01279</p>
            <p>UM-BBD: c1260</p>
            <p>KEGG Compound: C01279</p>
            <p>SEED Compound: cpd00939</p>
          </html>
        </notes>
      </species>
      <species id="M_gcald_c" name="Glycolaldehyde" compartment="C_c" hasOnlySubstanceUnits="true" boundaryCondition="false" constant="false">
        <notes>
          <html xmlns="http://www.w3.org/1999/xhtml">
            <p>FORMULA: C2H4O2</p>
            <p>BioCyc: META:GLYCOLALDEHYDE</p>
            <p>SEED Compound: cpd00229</p>
            <p>UniPathway Compound: UPC00266</p>
            <p>UM-BBD: c1397</p>
            <p>KEGG Compound: C00266</p>
            <p>BioPath Molecule: Glycolaldehyde</p>
            <p>MetaNetX (MNX) Chemical: MNXM349</p>
            <p>Human Metabolome Database: HMDB02165;HMDB03344</p>
          </html>
        </notes>
      </species>
      <species id="M_met__L_c" name="L-Methionine" compartment="C_c" hasOnlySubstanceUnits="true" boundaryCondition="false" constant="false">
        <notes>
          <html xmlns="http://www.w3.org/1999/xhtml">
            <p>FORMULA: C5H11NO2S</p>
            <p>BioCyc: META:MET</p>
            <p>SEED Compound: cpd00060</p>
            <p>UniPathway Compound: UPC00073</p>
            <p>KEGG Compound: C00073;D00019;D04984</p>
            <p>BioPath Molecule: L-Methionine</p>
            <p>MetaNetX (MNX) Chemical: MNXM61</p>
            <p>Reactome: 174390;379705</p>
            <p>Human Metabolome Database: HMDB00696</p>
          </html>
        </notes>
      </species>
      <species id="M_ch4s_c" name="Methanethiol CH4S" compartment="C_c" hasOnlySubstanceUnits="true" boundaryCondition="false" constant="false">
        <notes>
          <html xmlns="http://www.w3.org/1999/xhtml">
            <p>FORMULA: CH4S</p>
            <p>BioCyc: META:CPD-7671</p>
            <p>SEED Compound: cpd00324</p>
            <p>UM-BBD: c0238</p>
            <p>KEGG Compound: C00409</p>
            <p>MetaNetX (MNX) Chemical: MNXM652</p>
            <p>Human Metabolome Database: HMDB03227</p>
          </html>
        </notes>
      </species>
      <species id="M_h2s_c" name="Hydrogen sulfide" compartment="C_c" hasOnlySubstanceUnits="true" boundaryCondition="false" constant="false">
        <notes>
          <html xmlns="http://www.w3.org/1999/xhtml">
            <p>FORMULA: HS;H2S</p>
            <p>BioCyc: META:CPD-7046;META:CPD-846;META:HS</p>
            <p>SEED Compound: cpd00239</p>
            <p>UniPathway Compound: UPC00283</p>
            <p>UM-BBD: c0239</p>
            <p>KEGG Compound: C00283</p>
            <p>BioPath Molecule: Hydrogen_sulfide</p>
            <p>MetaNetX (MNX) Chemical: MNXM89582</p>
            <p>Reactome: 1614532;1655881;1663154</p>
            <p>Human Metabolome Database: HMDB00598;HMDB03276</p>
          </html>
        </notes>
      </species>
      <species id="M_trdox_c" name="Oxidized thioredoxin" compartment="C_c" hasOnlySubstanceUnits="true" boundaryCondition="false" constant="false">
        <notes>
          <html xmlns="http://www.w3.org/1999/xhtml">
            <p>FORMULA: X;C6H7NO2S2R2</p>
            <p>BioCyc: META:Ox-Thioredoxin</p>
            <p>SEED Compound: cpd11420</p>
            <p>UniPathway Compound: UPC00343</p>
            <p>KEGG Compound: C00343</p>
            <p>MetaNetX (MNX) Chemical: MNXM148</p>
            <p>Reactome: 2142833</p>
          </html>
        </notes>
      </species>
      <species id="M_trdrd_c" name="Reduced thioredoxin" compartment="C_c" hasOnlySubstanceUnits="true" boundaryCondition="false" constant="false">
        <notes>
          <html xmlns="http://www.w3.org/1999/xhtml">
            <p>FORMULA: XH2;C6H9NO2S2R2</p>
            <p>BioCyc: META:Red-Thioredoxin</p>
            <p>SEED Compound: cpd11421;cpd16831</p>
            <p>UniPathway Compound: UPC00342</p>
            <p>KEGG Compound: C00342</p>
            <p>MetaNetX (MNX) Chemical: MNXM96993</p>
            <p>Reactome: 2142774</p>
          </html>
        </notes>
      </species>
      <species id="M_fprica_c" name="5-Formamido-1-(5-phospho-D-ribosyl)imidazole-4-carboxamide" compartment="C_c" hasOnlySubstanceUnits="true" boundaryCondition="false" constant="false">
        <notes>
          <html xmlns="http://www.w3.org/1999/xhtml">
            <p>FORMULA: C10H13N4O9P</p>
            <p>BioCyc: META:PHOSPHORIBOSYL-FORMAMIDO-CARBOXAMIDE</p>
            <p>SEED Compound: cpd02884</p>
            <p>UniPathway Compound: UPC04734</p>
            <p>KEGG Compound: C04734</p>
            <p>BioPath Molecule: 5-prime-Phosphoribosyl-5-formamido-4-imidazole_carboxamide</p>
            <p>MetaNetX (MNX) Chemical: MNXM456</p>
            <p>Reactome: 111427</p>
            <p>Human Metabolome Database: HMDB01439</p>
          </html>
        </notes>
      </species>
      <species id="M_thf_c" name="5,6,7,8-Tetrahydrofolate" compartment="C_c" hasOnlySubstanceUnits="true" boundaryCondition="false" constant="false">
        <notes>
          <html xmlns="http://www.w3.org/1999/xhtml">
            <p>FORMULA: C19H21N7O6</p>
            <p>BioCyc: META:THF</p>
            <p>SEED Compound: cpd00087</p>
            <p>UniPathway Compound: UPC00101</p>
            <p>KEGG Compound: C00101</p>
            <p>BioPath Molecule: Tetrahydrofolate</p>
            <p>MetaNetX (MNX) Chemical: MNXM79</p>
            <p>Reactome: 111355;200671</p>
            <p>Human Metabolome Database: HMDB01846;HMDB14264</p>
          </html>
        </notes>
      </species>
      <species id="M_5aizc_c" name="5-amino-1-(5-phospho-D-ribosyl)imidazole-4-carboxylate" compartment="C_c" hasOnlySubstanceUnits="true" boundaryCondition="false" constant="false">
        <notes>
          <html xmlns="http://www.w3.org/1999/xhtml">
            <p>FORMULA: C9H11N3O9P</p>
            <p>BioCyc: META:PHOSPHORIBOSYL-CARBOXY-AMINOIMIDAZOLE</p>
            <p>SEED Compound: cpd02893</p>
            <p>UniPathway Compound: UPC04751</p>
            <p>KEGG Compound: C04751</p>
            <p>BioPath Molecule: 1-(5-Phospho-D-ribosyl)-5-amino-4-imidazolecarboxylate</p>
            <p>MetaNetX (MNX) Chemical: MNXM507</p>
            <p>Reactome: 111395</p>
            <p>Human Metabolome Database: HMDB06273</p>
          </html>
        </notes>
      </species>
      <species id="M_5caiz_c" name="5-phosphoribosyl-5-carboxyaminoimidazole" compartment="C_c" hasOnlySubstanceUnits="true" boundaryCondition="false" constant="false">
        <notes>
          <html xmlns="http://www.w3.org/1999/xhtml">
            <p>FORMULA: C9H11N3O9P</p>
            <p>BioCyc: META:CPD0-181</p>
            <p>MetaNetX (MNX) Chemical: MNXM1409</p>
            <p>UniPathway Compound: UPC15667</p>
            <p>KEGG Compound: C15667</p>
            <p>SEED Compound: cpd11310</p>
            <p>Human Metabolome Database: HMDB12268</p>
          </html>
        </notes>
      </species>
      <species id="M_sdhlam_c" name="S Succinyldihydrolipoamide C12H20NO4S2" compartment="C_c" hasOnlySubstanceUnits="true" boundaryCondition="false" constant="false">
        <notes>
          <html xmlns="http://www.w3.org/1999/xhtml">
            <p>FORMULA: C12H20NO4S2</p>
            <p>BioCyc: META:CPD0-341</p>
            <p>Human Metabolome Database: HMDB01012;HMDB01177</p>
            <p>MetaNetX (MNX) Chemical: MNXM81337</p>
            <p>KEGG Compound: C01169</p>
            <p>SEED Compound: cpd00860</p>
          </html>
        </notes>
      </species>
      <species id="M_dhlam_c" name="Dihydrolipoamide C8H17NOS2" compartment="C_c" hasOnlySubstanceUnits="true" boundaryCondition="false" constant="false">
        <notes>
          <html xmlns="http://www.w3.org/1999/xhtml">
            <p>FORMULA: C8H17NOS2</p>
            <p>BioCyc: META:DIHYDROLIPOAMIDE</p>
            <p>Human Metabolome Database: HMDB00985;HMDB06948</p>
            <p>SEED Compound: cpd00449</p>
            <p>UniPathway Compound: UPC00579</p>
            <p>KEGG Compound: C00579</p>
            <p>MetaNetX (MNX) Chemical: MNXM1277</p>
            <p>LipidMaps: LMFA08010014;LMFA08010019</p>
          </html>
        </notes>
      </species>
      <species id="M_mal__L_c" name="L-Malate" compartment="C_c" hasOnlySubstanceUnits="true" boundaryCondition="false" constant="false">
        <notes>
          <html xmlns="http://www.w3.org/1999/xhtml">
            <p>FORMULA: C4H4O5</p>
            <p>BioCyc: META:MAL</p>
            <p>SEED Compound: cpd00130</p>
            <p>UniPathway Compound: UPC00149</p>
            <p>KEGG Compound: C00149</p>
            <p>BioPath Molecule: (S)-Malate</p>
            <p>MetaNetX (MNX) Chemical: MNXM98</p>
            <p>Reactome: 113544</p>
            <p>Human Metabolome Database: HMDB00156</p>
          </html>
        </notes>
      </species>
      <species id="M_akg_e" name="2-Oxoglutarate" compartment="C_e" hasOnlySubstanceUnits="true" boundaryCondition="false" constant="false">
        <notes>
          <html xmlns="http://www.w3.org/1999/xhtml">
            <p>FORMULA: C5H4O5</p>
            <p>BioCyc: META:2-KETOGLUTARATE;META:CPD-16852</p>
            <p>SEED Compound: cpd00024</p>
            <p>UniPathway Compound: UPC00026</p>
            <p>UM-BBD: c0880</p>
            <p>KEGG Compound: C00026</p>
            <p>BioPath Molecule: 2-Oxoglutarate</p>
            <p>MetaNetX (MNX) Chemical: MNXM20</p>
            <p>Reactome: 113594;113671;29406;389537;561075</p>
            <p>Human Metabolome Database: HMDB00208;HMDB02812</p>
          </html>
        </notes>
      </species>
      <species id="M_mal__L_e" name="L-Malate" compartment="C_e" hasOnlySubstanceUnits="true" boundaryCondition="false" constant="false">
        <notes>
          <html xmlns="http://www.w3.org/1999/xhtml">
            <p>FORMULA: C4H4O5</p>
            <p>BioCyc: META:MAL</p>
            <p>SEED Compound: cpd00130</p>
            <p>UniPathway Compound: UPC00149</p>
            <p>KEGG Compound: C00149</p>
            <p>BioPath Molecule: (S)-Malate</p>
            <p>MetaNetX (MNX) Chemical: MNXM98</p>
            <p>Reactome: 113544</p>
            <p>Human Metabolome Database: HMDB00156</p>
          </html>
        </notes>
      </species>
      <species id="M_akg_p" name="2-Oxoglutarate" compartment="C_p" hasOnlySubstanceUnits="true" boundaryCondition="false" constant="false">
        <notes>
          <html xmlns="http://www.w3.org/1999/xhtml">
            <p>FORMULA: C5H4O5</p>
            <p>BioCyc: META:2-KETOGLUTARATE;META:CPD-16852</p>
            <p>SEED Compound: cpd00024</p>
            <p>UniPathway Compound: UPC00026</p>
            <p>UM-BBD: c0880</p>
            <p>KEGG Compound: C00026</p>
            <p>BioPath Molecule: 2-Oxoglutarate</p>
            <p>MetaNetX (MNX) Chemical: MNXM20</p>
            <p>Reactome: 113594;113671;29406;389537;561075</p>
            <p>Human Metabolome Database: HMDB00208;HMDB02812</p>
          </html>
        </notes>
      </species>
      <species id="M_dhnpt_c" name="Dihydroneopterin" compartment="C_c" hasOnlySubstanceUnits="true" boundaryCondition="false" constant="false">
        <notes>
          <html xmlns="http://www.w3.org/1999/xhtml">
            <p>FORMULA: C9H13N5O4</p>
            <p>BioCyc: META:CPD-11770;META:DIHYDRO-NEO-PTERIN</p>
            <p>SEED Compound: cpd02961</p>
            <p>UniPathway Compound: UPC04874</p>
            <p>KEGG Compound: C04874</p>
            <p>BioPath Molecule: Dihydroneopterin</p>
            <p>MetaNetX (MNX) Chemical: MNXM993</p>
            <p>Human Metabolome Database: HMDB02275</p>
          </html>
        </notes>
      </species>
      <species id="M_glyc__R_c" name="(R)-Glycerate" compartment="C_c" hasOnlySubstanceUnits="true" boundaryCondition="false" constant="false">
        <notes>
          <html xmlns="http://www.w3.org/1999/xhtml">
            <p>FORMULA: C3H5O4</p>
            <p>BioCyc: META:GLYCERATE</p>
            <p>SEED Compound: cpd00223</p>
            <p>UniPathway Compound: UPC00258</p>
            <p>KEGG Compound: C00258</p>
            <p>BioPath Molecule: D-Glycerate</p>
            <p>MetaNetX (MNX) Chemical: MNXM189</p>
            <p>Human Metabolome Database: HMDB00139;HMDB06372;HMDB31818</p>
          </html>
        </notes>
      </species>
      <species id="M_ala__L_p" name="L-Alanine" compartment="C_p" hasOnlySubstanceUnits="true" boundaryCondition="false" constant="false">
        <notes>
          <html xmlns="http://www.w3.org/1999/xhtml">
            <p>FORMULA: C3H7NO2</p>
            <p>BioCyc: META:L-ALPHA-ALANINE</p>
            <p>SEED Compound: cpd00035</p>
            <p>UniPathway Compound: UPC00041</p>
            <p>KEGG Compound: C00041;D00012</p>
            <p>BioPath Molecule: L-Alanine</p>
            <p>MetaNetX (MNX) Chemical: MNXM32</p>
            <p>Reactome: 29432;379697</p>
            <p>Human Metabolome Database: HMDB00161</p>
          </html>
        </notes>
      </species>
      <species id="M_alaala_c" name="D-Alanyl-D-alanine" compartment="C_c" hasOnlySubstanceUnits="true" boundaryCondition="false" constant="false">
        <notes>
          <html xmlns="http://www.w3.org/1999/xhtml">
            <p>FORMULA: C6H12N2O3</p>
            <p>BioCyc: META:D-ALA-D-ALA</p>
            <p>Human Metabolome Database: HMDB03459;HMDB28680</p>
            <p>MetaNetX (MNX) Chemical: MNXM669</p>
            <p>KEGG Compound: C00993</p>
            <p>SEED Compound: cpd00731</p>
          </html>
        </notes>
      </species>
      <species id="M_alaala_p" name="D-Alanyl-D-alanine" compartment="C_p" hasOnlySubstanceUnits="true" boundaryCondition="false" constant="false">
        <notes>
          <html xmlns="http://www.w3.org/1999/xhtml">
            <p>FORMULA: C6H12N2O3</p>
            <p>BioCyc: META:D-ALA-D-ALA</p>
            <p>Human Metabolome Database: HMDB03459;HMDB28680</p>
            <p>MetaNetX (MNX) Chemical: MNXM669</p>
            <p>KEGG Compound: C00993</p>
            <p>SEED Compound: cpd00731</p>
          </html>
        </notes>
      </species>
      <species id="M_alaala_e" name="D-Alanyl-D-alanine" compartment="C_e" hasOnlySubstanceUnits="true" boundaryCondition="false" constant="false">
        <notes>
          <html xmlns="http://www.w3.org/1999/xhtml">
            <p>FORMULA: C6H12N2O3</p>
            <p>BioCyc: META:D-ALA-D-ALA</p>
            <p>Human Metabolome Database: HMDB03459;HMDB28680</p>
            <p>MetaNetX (MNX) Chemical: MNXM669</p>
            <p>KEGG Compound: C00993</p>
            <p>SEED Compound: cpd00731</p>
          </html>
        </notes>
      </species>
      <species id="M_asn__L_c" name="L-Asparagine" compartment="C_c" hasOnlySubstanceUnits="true" boundaryCondition="false" constant="false">
        <notes>
          <html xmlns="http://www.w3.org/1999/xhtml">
            <p>FORMULA: C4H8N2O3</p>
            <p>BioCyc: META:ASN</p>
            <p>SEED Compound: cpd00132</p>
            <p>UniPathway Compound: UPC00152</p>
            <p>KEGG Compound: C00152</p>
            <p>BioPath Molecule: L-Asparagine</p>
            <p>MetaNetX (MNX) Chemical: MNXM147</p>
            <p>Reactome: 29642;379703</p>
            <p>Human Metabolome Database: HMDB00168</p>
          </html>
        </notes>
      </species>
      <species id="M_asn__L_e" name="L-Asparagine" compartment="C_e" hasOnlySubstanceUnits="true" boundaryCondition="false" constant="false">
        <notes>
          <html xmlns="http://www.w3.org/1999/xhtml">
            <p>FORMULA: C4H8N2O3</p>
            <p>BioCyc: META:ASN</p>
            <p>SEED Compound: cpd00132</p>
            <p>UniPathway Compound: UPC00152</p>
            <p>KEGG Compound: C00152</p>
            <p>BioPath Molecule: L-Asparagine</p>
            <p>MetaNetX (MNX) Chemical: MNXM147</p>
            <p>Reactome: 29642;379703</p>
            <p>Human Metabolome Database: HMDB00168</p>
          </html>
        </notes>
      </species>
      <species id="M_ala_B_c" name="Beta-Alanine" compartment="C_c" hasOnlySubstanceUnits="true" boundaryCondition="false" constant="false">
        <notes>
          <html xmlns="http://www.w3.org/1999/xhtml">
            <p>FORMULA: C3H7NO2</p>
            <p>BioCyc: META:B-ALANINE</p>
            <p>SEED Compound: cpd00085</p>
            <p>UniPathway Compound: UPC00099</p>
            <p>KEGG Compound: C00099;D07561</p>
            <p>BioPath Molecule: beta-Alanine</p>
            <p>MetaNetX (MNX) Chemical: MNXM144</p>
            <p>Reactome: 73590;909777</p>
            <p>Human Metabolome Database: HMDB00056</p>
          </html>
        </notes>
      </species>
      <species id="M_cys__L_e" name="L-Cysteine" compartment="C_e" hasOnlySubstanceUnits="true" boundaryCondition="false" constant="false">
        <notes>
          <html xmlns="http://www.w3.org/1999/xhtml">
            <p>FORMULA: C3H7NO2S</p>
            <p>BioCyc: META:CYS</p>
            <p>SEED Compound: cpd00084</p>
            <p>UniPathway Compound: UPC00097</p>
            <p>KEGG Compound: C00097;D00026</p>
            <p>BioPath Molecule: L-Cysteine</p>
            <p>MetaNetX (MNX) Chemical: MNXM55</p>
            <p>Reactome: 111707;352016;379721;5668576</p>
            <p>Human Metabolome Database: HMDB00574</p>
          </html>
        </notes>
      </species>
      <species id="M_ala__D_e" name="D-Alanine" compartment="C_e" hasOnlySubstanceUnits="true" boundaryCondition="false" constant="false">
        <notes>
          <html xmlns="http://www.w3.org/1999/xhtml">
            <p>FORMULA: C3H7NO2</p>
            <p>BioCyc: META:D-ALANINE</p>
            <p>SEED Compound: cpd00117</p>
            <p>UniPathway Compound: UPC00133</p>
            <p>KEGG Compound: C00133</p>
            <p>BioPath Molecule: D-Alanine</p>
            <p>MetaNetX (MNX) Chemical: MNXM156</p>
            <p>Human Metabolome Database: HMDB01310</p>
          </html>
        </notes>
      </species>
      <species id="M_gln__L_e" name="L-Glutamine" compartment="C_e" hasOnlySubstanceUnits="true" boundaryCondition="false" constant="false">
        <notes>
          <html xmlns="http://www.w3.org/1999/xhtml">
            <p>FORMULA: C5H10N2O3</p>
            <p>BioCyc: META:GLN</p>
            <p>SEED Compound: cpd00053</p>
            <p>UniPathway Compound: UPC00064</p>
            <p>KEGG Compound: C00064;D00015</p>
            <p>BioPath Molecule: L-Glutamine</p>
            <p>MetaNetX (MNX) Chemical: MNXM37</p>
            <p>Reactome: 113522;210382;212615;29472</p>
            <p>Human Metabolome Database: HMDB00641</p>
          </html>
        </notes>
      </species>
      <species id="M_gly_e" name="Glycine" compartment="C_e" hasOnlySubstanceUnits="true" boundaryCondition="false" constant="false">
        <notes>
          <html xmlns="http://www.w3.org/1999/xhtml">
            <p>FORMULA: C2H5NO2</p>
            <p>BioCyc: META:CPD-8569;META:GLY</p>
            <p>SEED Compound: cpd00033</p>
            <p>UniPathway Compound: UPC00037</p>
            <p>UM-BBD: c0559</p>
            <p>KEGG Compound: C00037;D00011</p>
            <p>BioPath Molecule: Glycine</p>
            <p>MetaNetX (MNX) Chemical: MNXM29</p>
            <p>Reactome: 113545;159549;193446;266029;29424</p>
            <p>Human Metabolome Database: HMDB00123</p>
          </html>
        </notes>
      </species>
      <species id="M_LalaDglu_c" name="L-alanine-D-glutamate" compartment="C_c" hasOnlySubstanceUnits="true" boundaryCondition="false" constant="false">
        <notes>
          <html xmlns="http://www.w3.org/1999/xhtml">
            <p>FORMULA: C8H13N2O5</p>
            <p>KEGG Compound: C20957</p>
            <p>MetaNetX (MNX) Chemical: MNXM3630</p>
            <p>SEED Compound: cpd15385</p>
            <p>BioCyc: META:CPD0-2190</p>
          </html>
        </notes>
      </species>
      <species id="M_LalaLglu_c" name="L-alanine-L-glutamate" compartment="C_c" hasOnlySubstanceUnits="true" boundaryCondition="false" constant="false">
        <notes>
          <html xmlns="http://www.w3.org/1999/xhtml">
            <p>FORMULA: C8H13N2O5</p>
            <p>BioCyc: META:CPD0-1445</p>
            <p>Human Metabolome Database: HMDB28686</p>
            <p>MetaNetX (MNX) Chemical: MNXM4026</p>
            <p>KEGG Compound: C20958</p>
            <p>SEED Compound: cpd15388</p>
          </html>
        </notes>
      </species>
      <species id="M_ser__L_e" name="L-Serine" compartment="C_e" hasOnlySubstanceUnits="true" boundaryCondition="false" constant="false">
        <notes>
          <html xmlns="http://www.w3.org/1999/xhtml">
            <p>FORMULA: C3H7NO3</p>
            <p>BioCyc: META:SER</p>
            <p>SEED Compound: cpd00054</p>
            <p>UniPathway Compound: UPC00065</p>
            <p>UM-BBD: c0933</p>
            <p>KEGG Compound: C00065;D00016</p>
            <p>BioPath Molecule: L-Serine</p>
            <p>MetaNetX (MNX) Chemical: MNXM53</p>
            <p>Reactome: 352002;379732</p>
            <p>Human Metabolome Database: HMDB00187;HMDB00589</p>
          </html>
        </notes>
      </species>
      <species id="M_glu__D_c" name="D-Glutamate" compartment="C_c" hasOnlySubstanceUnits="true" boundaryCondition="false" constant="false">
        <notes>
          <html xmlns="http://www.w3.org/1999/xhtml">
            <p>FORMULA: C5H8NO4</p>
            <p>BioCyc: META:D-GLT</p>
            <p>Human Metabolome Database: HMDB03339</p>
            <p>MetaNetX (MNX) Chemical: MNXM331</p>
            <p>KEGG Compound: C00217</p>
            <p>SEED Compound: cpd00186</p>
          </html>
        </notes>
      </species>
      <species id="M_pyam5p_c" name="Pyridoxamine 5&apos;-phosphate" compartment="C_c" hasOnlySubstanceUnits="true" boundaryCondition="false" constant="false">
        <notes>
          <html xmlns="http://www.w3.org/1999/xhtml">
            <p>FORMULA: C8H12N2O5P</p>
            <p>BioCyc: META:PYRIDOXAMINE-5P</p>
            <p>SEED Compound: cpd00493</p>
            <p>UniPathway Compound: UPC00647</p>
            <p>KEGG Compound: C00647</p>
            <p>BioPath Molecule: Pyridoxamine_phosphate</p>
            <p>MetaNetX (MNX) Chemical: MNXM366</p>
            <p>Reactome: 965146</p>
            <p>Human Metabolome Database: HMDB01555</p>
          </html>
        </notes>
      </species>
      <species id="M_pydx5p_c" name="Pyridoxal 5&apos;-phosphate" compartment="C_c" hasOnlySubstanceUnits="true" boundaryCondition="false" constant="false">
        <notes>
          <html xmlns="http://www.w3.org/1999/xhtml">
            <p>FORMULA: C8H8NO6P;C8H7NO6P</p>
            <p>BioCyc: META:PYRIDOXAL_PHOSPHATE</p>
            <p>SEED Compound: cpd00016</p>
            <p>UniPathway Compound: UPC00018</p>
            <p>KEGG Compound: C00018</p>
            <p>BioPath Molecule: Pyridoxal-phosphate</p>
            <p>MetaNetX (MNX) Chemical: MNXM161</p>
            <p>Reactome: 29390</p>
            <p>Human Metabolome Database: HMDB01491</p>
          </html>
        </notes>
      </species>
      <species id="M_thr__L_e" name="L-Threonine" compartment="C_e" hasOnlySubstanceUnits="true" boundaryCondition="false" constant="false">
        <notes>
          <html xmlns="http://www.w3.org/1999/xhtml">
            <p>FORMULA: C4H9NO3</p>
            <p>BioCyc: META:THR</p>
            <p>SEED Compound: cpd00161</p>
            <p>UniPathway Compound: UPC00188</p>
            <p>UM-BBD: c0413</p>
            <p>KEGG Compound: C00188;D00041</p>
            <p>BioPath Molecule: L-Threonine</p>
            <p>MetaNetX (MNX) Chemical: MNXM142</p>
            <p>Reactome: 351990;352000;379706</p>
            <p>Human Metabolome Database: HMDB00167</p>
          </html>
        </notes>
      </species>
      <species id="M_arg__L_c" name="L-Arginine" compartment="C_c" hasOnlySubstanceUnits="true" boundaryCondition="false" constant="false">
        <notes>
          <html xmlns="http://www.w3.org/1999/xhtml">
            <p>FORMULA: C6H15N4O2</p>
            <p>BioCyc: META:ARG</p>
            <p>SEED Compound: cpd00051</p>
            <p>UniPathway Compound: UPC00062</p>
            <p>KEGG Compound: C00062;D02982</p>
            <p>BioPath Molecule: L-Arginine;L-Arginine_(protonated)</p>
            <p>MetaNetX (MNX) Chemical: MNXM70</p>
            <p>Reactome: 113530;29468;351977;374064</p>
            <p>Human Metabolome Database: HMDB00517</p>
          </html>
        </notes>
      </species>
      <species id="M_arg__L_e" name="L-Arginine" compartment="C_e" hasOnlySubstanceUnits="true" boundaryCondition="false" constant="false">
        <notes>
          <html xmlns="http://www.w3.org/1999/xhtml">
            <p>FORMULA: C6H15N4O2</p>
            <p>BioCyc: META:ARG</p>
            <p>SEED Compound: cpd00051</p>
            <p>UniPathway Compound: UPC00062</p>
            <p>KEGG Compound: C00062;D02982</p>
            <p>BioPath Molecule: L-Arginine;L-Arginine_(protonated)</p>
            <p>MetaNetX (MNX) Chemical: MNXM70</p>
            <p>Reactome: 113530;29468;351977;374064</p>
            <p>Human Metabolome Database: HMDB00517</p>
          </html>
        </notes>
      </species>
      <species id="M_meoh_c" name="Methanol" compartment="C_c" hasOnlySubstanceUnits="true" boundaryCondition="false" constant="false">
        <notes>
          <html xmlns="http://www.w3.org/1999/xhtml">
            <p>FORMULA: CH4O1;CH4O</p>
            <p>BioCyc: META:ALCOHOL-GROUP;META:METOH</p>
            <p>SEED Compound: cpd00116</p>
            <p>UniPathway Compound: UPC00132</p>
            <p>UM-BBD: c0132</p>
            <p>KEGG Compound: C00132;D02309</p>
            <p>BioPath Molecule: Methanol</p>
            <p>MetaNetX (MNX) Chemical: MNXM157</p>
            <p>Human Metabolome Database: HMDB01875</p>
          </html>
        </notes>
      </species>
      <species id="M_glyald_c" name="D-Glyceraldehyde" compartment="C_c" hasOnlySubstanceUnits="true" boundaryCondition="false" constant="false">
        <notes>
          <html xmlns="http://www.w3.org/1999/xhtml">
            <p>FORMULA: C3H6O3</p>
            <p>BioCyc: META:GLYCERALD</p>
            <p>SEED Compound: cpd00448</p>
            <p>KEGG Compound: C00577</p>
            <p>BioPath Molecule: D-Glyceraldehyde</p>
            <p>MetaNetX (MNX) Chemical: MNXM435</p>
            <p>Reactome: 30393</p>
          </html>
        </notes>
      </species>
      <species id="M_glyc_c" name="Glycerol" compartment="C_c" hasOnlySubstanceUnits="true" boundaryCondition="false" constant="false">
        <notes>
          <html xmlns="http://www.w3.org/1999/xhtml">
            <p>FORMULA: C3H8O3</p>
            <p>BioCyc: META:1-ALKYL-SN-GLYCEROL;META:GLYCEROL</p>
            <p>SEED Compound: cpd00100</p>
            <p>UniPathway Compound: UPC00116</p>
            <p>UM-BBD: c0066</p>
            <p>KEGG Compound: C00116;D00028</p>
            <p>BioPath Molecule: Glycerol</p>
            <p>MetaNetX (MNX) Chemical: MNXM89612</p>
            <p>Reactome: 192438</p>
            <p>Human Metabolome Database: HMDB00131</p>
          </html>
        </notes>
      </species>
      <species id="M_lald__D_c" name="D-Lactaldehyde" compartment="C_c" hasOnlySubstanceUnits="true" boundaryCondition="false" constant="false">
        <notes>
          <html xmlns="http://www.w3.org/1999/xhtml">
            <p>FORMULA: C3H6O2</p>
            <p>BioCyc: META:CPD-358</p>
            <p>SEED Compound: cpd00693</p>
            <p>KEGG Compound: C00937</p>
            <p>BioPath Molecule: D-Lactaldehyde</p>
            <p>MetaNetX (MNX) Chemical: MNXM909</p>
            <p>Human Metabolome Database: HMDB06458;HMDB06949</p>
          </html>
        </notes>
      </species>
      <species id="M_lald__L_c" name="L-Lactaldehyde" compartment="C_c" hasOnlySubstanceUnits="true" boundaryCondition="false" constant="false">
        <notes>
          <html xmlns="http://www.w3.org/1999/xhtml">
            <p>FORMULA: C3H6O2</p>
            <p>BioCyc: META:LACTALD</p>
            <p>MetaNetX (MNX) Chemical: MNXM2387</p>
            <p>UniPathway Compound: UPC00424</p>
            <p>KEGG Compound: C00424;C05999</p>
            <p>SEED Compound: cpd00334;cpd03571</p>
            <p>Human Metabolome Database: HMDB03052</p>
          </html>
        </notes>
      </species>
      <species id="M_pacald_c" name="Phenylacetaldehyde" compartment="C_c" hasOnlySubstanceUnits="true" boundaryCondition="false" constant="false">
        <notes>
          <html xmlns="http://www.w3.org/1999/xhtml">
            <p>FORMULA: C8H8O</p>
            <p>BioCyc: META:PHENYLACETALDEHYDE</p>
            <p>SEED Compound: cpd00464</p>
            <p>UniPathway Compound: UPC00601</p>
            <p>UM-BBD: c0210</p>
            <p>KEGG Compound: C00601</p>
            <p>MetaNetX (MNX) Chemical: MNXM473</p>
            <p>Reactome: 500607</p>
            <p>Human Metabolome Database: HMDB06236</p>
          </html>
        </notes>
      </species>
      <species id="M_btal_c" name="Butanal" compartment="C_c" hasOnlySubstanceUnits="true" boundaryCondition="false" constant="false">
        <notes>
          <html xmlns="http://www.w3.org/1999/xhtml">
            <p>FORMULA: C4H8O</p>
            <p>BioCyc: META:BUTANAL</p>
            <p>SEED Compound: cpd01011</p>
            <p>KEGG Compound: C01412</p>
            <p>BioPath Molecule: Butanal</p>
            <p>MetaNetX (MNX) Chemical: MNXM1017</p>
            <p>Human Metabolome Database: HMDB03543</p>
          </html>
        </notes>
      </species>
      <species id="M_pac_c" name="Phenylacetic acid" compartment="C_c" hasOnlySubstanceUnits="true" boundaryCondition="false" constant="false">
        <notes>
          <html xmlns="http://www.w3.org/1999/xhtml">
            <p>FORMULA: C8H7O2</p>
            <p>BioCyc: META:PHENYLACETATE;META:Phenyl-Acetates</p>
            <p>SEED Compound: cpd00430</p>
            <p>UniPathway Compound: UPC07086</p>
            <p>UM-BBD: c0211</p>
            <p>KEGG Compound: C00548;C07086;C15583</p>
            <p>BioPath Molecule: Phenylacetate</p>
            <p>MetaNetX (MNX) Chemical: MNXM497</p>
            <p>Reactome: 177153</p>
            <p>Human Metabolome Database: HMDB00209;HMDB01326;HMDB40733</p>
          </html>
        </notes>
      </species>
      <species id="M_aacald_c" name="Aminoacetaldehyde" compartment="C_c" hasOnlySubstanceUnits="true" boundaryCondition="false" constant="false">
        <notes>
          <html xmlns="http://www.w3.org/1999/xhtml">
            <p>FORMULA: C2H6NO</p>
            <p>BioCyc: META:CPD-1772</p>
            <p>SEED Compound: cpd04122</p>
            <p>UniPathway Compound: UPC06735</p>
            <p>KEGG Compound: C06735</p>
            <p>MetaNetX (MNX) Chemical: MNXM2212</p>
          </html>
        </notes>
      </species>
      <species id="M_glcr_c" name="D-Glucarate" compartment="C_c" hasOnlySubstanceUnits="true" boundaryCondition="false" constant="false">
        <notes>
          <html xmlns="http://www.w3.org/1999/xhtml">
            <p>FORMULA: C6H8O8</p>
            <p>BioCyc: META:D-GLUCARATE</p>
            <p>Human Metabolome Database: HMDB00663;HMDB29881</p>
            <p>SEED Compound: cpd00609</p>
            <p>UniPathway Compound: UPC00818</p>
            <p>KEGG Compound: C00818</p>
            <p>BioPath Molecule: D-Glucarate</p>
            <p>MetaNetX (MNX) Chemical: MNXM744</p>
            <p>LipidMaps: LMFA01170108</p>
          </html>
        </notes>
      </species>
      <species id="M_but_c" name="Butyrate (n-C4:0)" compartment="C_c" hasOnlySubstanceUnits="true" boundaryCondition="false" constant="false">
        <notes>
          <html xmlns="http://www.w3.org/1999/xhtml">
            <p>FORMULA: C4H7O2</p>
            <p>BioCyc: META:BUTYRIC_ACID</p>
            <p>Human Metabolome Database: HMDB00039</p>
            <p>SEED Compound: cpd00211</p>
            <p>UniPathway Compound: UPC00246</p>
            <p>UM-BBD: c0035</p>
            <p>KEGG Compound: C00246</p>
            <p>BioPath Molecule: Butanoate</p>
            <p>MetaNetX (MNX) Chemical: MNXM458</p>
            <p>LipidMaps: LMFA01010004</p>
          </html>
        </notes>
      </species>
      <species id="M_hxa_c" name="Hexanoate (n-C6:0)" compartment="C_c" hasOnlySubstanceUnits="true" boundaryCondition="false" constant="false">
        <notes>
          <html xmlns="http://www.w3.org/1999/xhtml">
            <p>FORMULA: C6H11O2</p>
            <p>BioCyc: META:HEXANOATE</p>
            <p>Human Metabolome Database: HMDB00535;HMDB61883</p>
            <p>SEED Compound: cpd01113</p>
            <p>KEGG Compound: C01585</p>
            <p>MetaNetX (MNX) Chemical: MNXM1653</p>
            <p>LipidMaps: LMFA01010006</p>
          </html>
        </notes>
      </species>
      <species id="M_dha_c" name="Dihydroxyacetone" compartment="C_c" hasOnlySubstanceUnits="true" boundaryCondition="false" constant="false">
        <notes>
          <html xmlns="http://www.w3.org/1999/xhtml">
            <p>FORMULA: C3H6O3</p>
            <p>BioCyc: META:DIHYDROXYACETONE</p>
            <p>MetaNetX (MNX) Chemical: MNXM460</p>
            <p>UniPathway Compound: UPC00184</p>
            <p>KEGG Compound: C00184;D07841</p>
            <p>SEED Compound: cpd00157</p>
            <p>Human Metabolome Database: HMDB01882</p>
          </html>
        </notes>
      </species>
      <species id="M_dhap_c" name="Dihydroxyacetone phosphate" compartment="C_c" hasOnlySubstanceUnits="true" boundaryCondition="false" constant="false">
        <notes>
          <html xmlns="http://www.w3.org/1999/xhtml">
            <p>FORMULA: C3H5O6P</p>
            <p>BioCyc: META:DIHYDROXY-ACETONE-PHOSPHATE</p>
            <p>SEED Compound: cpd00095</p>
            <p>UniPathway Compound: UPC00111</p>
            <p>KEGG Compound: C00111</p>
            <p>BioPath Molecule: 2-Glycerone_phosphate</p>
            <p>MetaNetX (MNX) Chemical: MNXM77</p>
            <p>Reactome: 188451;390404;75970</p>
            <p>Human Metabolome Database: HMDB01473;HMDB11735</p>
          </html>
        </notes>
      </species>
      <species id="M_all__D_c" name="D-Allose" compartment="C_c" hasOnlySubstanceUnits="true" boundaryCondition="false" constant="false">
        <notes>
          <html xmlns="http://www.w3.org/1999/xhtml">
            <p>FORMULA: C6H12O6</p>
            <p>KEGG Compound: C01487</p>
            <p>MetaNetX (MNX) Chemical: MNXM1919</p>
            <p>SEED Compound: cpd01055</p>
            <p>BioCyc: META:D-Allopyranose</p>
          </html>
        </notes>
      </species>
      <species id="M_all__D_p" name="D-Allose" compartment="C_p" hasOnlySubstanceUnits="true" boundaryCondition="false" constant="false">
        <notes>
          <html xmlns="http://www.w3.org/1999/xhtml">
            <p>FORMULA: C6H12O6</p>
            <p>KEGG Compound: C01487</p>
            <p>MetaNetX (MNX) Chemical: MNXM1919</p>
            <p>SEED Compound: cpd01055</p>
            <p>BioCyc: META:D-Allopyranose</p>
          </html>
        </notes>
      </species>
      <species id="M_all6p_c" name="D-Allose 6-phosphate" compartment="C_c" hasOnlySubstanceUnits="true" boundaryCondition="false" constant="false">
        <notes>
          <html xmlns="http://www.w3.org/1999/xhtml">
            <p>FORMULA: C6H11O9P</p>
            <p>KEGG Compound: C02962</p>
            <p>MetaNetX (MNX) Chemical: MNXM4545</p>
            <p>SEED Compound: cpd01901</p>
            <p>BioCyc: META:D-ALLOSE-6-PHOSPHATE</p>
          </html>
        </notes>
      </species>
      <species id="M_allul6p_c" name="Allulose 6-phosphate" compartment="C_c" hasOnlySubstanceUnits="true" boundaryCondition="false" constant="false">
        <notes>
          <html xmlns="http://www.w3.org/1999/xhtml">
            <p>FORMULA: C6H11O9P</p>
            <p>SEED Compound: cpd15394</p>
            <p>MetaNetX (MNX) Chemical: MNXM92101</p>
          </html>
        </notes>
      </species>
      <species id="M_alltt_c" name="Allantoate" compartment="C_c" hasOnlySubstanceUnits="true" boundaryCondition="false" constant="false">
        <notes>
          <html xmlns="http://www.w3.org/1999/xhtml">
            <p>FORMULA: C4H7N4O4</p>
            <p>BioCyc: META:ALLANTOATE</p>
            <p>SEED Compound: cpd00388</p>
            <p>UniPathway Compound: UPC00499</p>
            <p>KEGG Compound: C00499</p>
            <p>BioPath Molecule: Allantoate</p>
            <p>MetaNetX (MNX) Chemical: MNXM584</p>
            <p>Human Metabolome Database: HMDB01209</p>
          </html>
        </notes>
      </species>
      <species id="M_urdglyc_c" name="(-)-Ureidoglycolate" compartment="C_c" hasOnlySubstanceUnits="true" boundaryCondition="false" constant="false">
        <notes>
          <html xmlns="http://www.w3.org/1999/xhtml">
            <p>FORMULA: C3H5N2O4</p>
            <p>BioCyc: META:CPD-1091</p>
            <p>MetaNetX (MNX) Chemical: MNXM490</p>
            <p>UniPathway Compound: UPC00603</p>
            <p>KEGG Compound: C00603;C02766</p>
            <p>BioPath Molecule: Ureidoglycolate</p>
            <p>SEED Compound: cpd00465;cpd01786</p>
            <p>Human Metabolome Database: HMDB01005</p>
          </html>
        </notes>
      </species>
      <species id="M_all__D_e" name="D-Allose" compartment="C_e" hasOnlySubstanceUnits="true" boundaryCondition="false" constant="false">
        <notes>
          <html xmlns="http://www.w3.org/1999/xhtml">
            <p>FORMULA: C6H12O6</p>
            <p>KEGG Compound: C01487</p>
            <p>MetaNetX (MNX) Chemical: MNXM1919</p>
            <p>SEED Compound: cpd01055</p>
            <p>BioCyc: META:D-Allopyranose</p>
          </html>
        </notes>
      </species>
      <species id="M_alltn_c" name="Allantoin" compartment="C_c" hasOnlySubstanceUnits="true" boundaryCondition="false" constant="false">
        <notes>
          <html xmlns="http://www.w3.org/1999/xhtml">
            <p>FORMULA: C4H5N4O3;C4H6N4O3</p>
            <p>BioCyc: META:ALLANTOIN</p>
            <p>SEED Compound: cpd01092</p>
            <p>KEGG Compound: C01551;D00121</p>
            <p>BioPath Molecule: Allantoin</p>
            <p>MetaNetX (MNX) Chemical: MNXM612</p>
            <p>Human Metabolome Database: HMDB00462</p>
          </html>
        </notes>
      </species>
      <species id="M_alltn_e" name="Allantoin" compartment="C_e" hasOnlySubstanceUnits="true" boundaryCondition="false" constant="false">
        <notes>
          <html xmlns="http://www.w3.org/1999/xhtml">
            <p>FORMULA: C4H5N4O3;C4H6N4O3</p>
            <p>BioCyc: META:ALLANTOIN</p>
            <p>SEED Compound: cpd01092</p>
            <p>KEGG Compound: C01551;D00121</p>
            <p>BioPath Molecule: Allantoin</p>
            <p>MetaNetX (MNX) Chemical: MNXM612</p>
            <p>Human Metabolome Database: HMDB00462</p>
          </html>
        </notes>
      </species>
      <species id="M_alltn_p" name="Allantoin" compartment="C_p" hasOnlySubstanceUnits="true" boundaryCondition="false" constant="false">
        <notes>
          <html xmlns="http://www.w3.org/1999/xhtml">
            <p>FORMULA: C4H5N4O3;C4H6N4O3</p>
            <p>BioCyc: META:ALLANTOIN</p>
            <p>SEED Compound: cpd01092</p>
            <p>KEGG Compound: C01551;D00121</p>
            <p>BioPath Molecule: Allantoin</p>
            <p>MetaNetX (MNX) Chemical: MNXM612</p>
            <p>Human Metabolome Database: HMDB00462</p>
          </html>
        </notes>
      </species>
      <species id="M_pe160_p" name="Phosphatidylethanolamine (dihexadecanoyl, n-C16:0)" compartment="C_p" hasOnlySubstanceUnits="true" boundaryCondition="false" constant="false">
        <notes>
          <html xmlns="http://www.w3.org/1999/xhtml">
            <p>FORMULA: C37H74N1O8P1</p>
            <p>Human Metabolome Database: HMDB05317;HMDB08923</p>
            <p>BioCyc: META:CPD-12819</p>
            <p>LipidMaps: LMGP02010037</p>
            <p>MetaNetX (MNX) Chemical: MNXM32178</p>
            <p>SEED Compound: cpd15531</p>
          </html>
        </notes>
      </species>
      <species id="M_pg160_p" name="Phosphatidylglycerol (dihexadecanoyl, n-C16:0)" compartment="C_p" hasOnlySubstanceUnits="true" boundaryCondition="false" constant="false">
        <notes>
          <html xmlns="http://www.w3.org/1999/xhtml">
            <p>FORMULA: C38H74O10P1</p>
            <p>Human Metabolome Database: HMDB10570</p>
            <p>BioCyc: META:CPD-8260</p>
            <p>LipidMaps: LMGP04010986</p>
            <p>MetaNetX (MNX) Chemical: MNXM32179</p>
            <p>SEED Compound: cpd15538</p>
          </html>
        </notes>
      </species>
      <species id="M_2ddglcn_c" name="2-Dehydro-3-deoxy-D-gluconate" compartment="C_c" hasOnlySubstanceUnits="true" boundaryCondition="false" constant="false">
        <notes>
          <html xmlns="http://www.w3.org/1999/xhtml">
            <p>FORMULA: C6H9O6</p>
            <p>BioCyc: META:2-DEHYDRO-3-DEOXY-D-GLUCONATE</p>
            <p>SEED Compound: cpd00176</p>
            <p>UniPathway Compound: UPC00204</p>
            <p>KEGG Compound: C00204</p>
            <p>BioPath Molecule: 2-Dehydro-3-deoxygluconate</p>
            <p>MetaNetX (MNX) Chemical: MNXM440</p>
            <p>LipidMaps: LMFA01050475</p>
          </html>
        </notes>
      </species>
      <species id="M_altrn_c" name="D-Altronate" compartment="C_c" hasOnlySubstanceUnits="true" boundaryCondition="false" constant="false">
        <notes>
          <html xmlns="http://www.w3.org/1999/xhtml">
            <p>FORMULA: C6H11O7</p>
            <p>KEGG Compound: C00817</p>
            <p>MetaNetX (MNX) Chemical: MNXM2011</p>
            <p>SEED Compound: cpd00608</p>
            <p>BioCyc: META:D-ALTRONATE</p>
          </html>
        </notes>
      </species>
      <species id="M_malt_c" name="Maltose" compartment="C_c" hasOnlySubstanceUnits="true" boundaryCondition="false" constant="false">
        <notes>
          <html xmlns="http://www.w3.org/1999/xhtml">
            <p>FORMULA: C12H22O11</p>
            <p>BioCyc: META:MALTOSE</p>
            <p>SEED Compound: cpd00179</p>
            <p>UniPathway Compound: UPC00208</p>
            <p>UM-BBD: c1563</p>
            <p>KEGG Compound: C00208;D00044;G00275</p>
            <p>MetaNetX (MNX) Chemical: MNXM165</p>
            <p>Reactome: 188986;868706</p>
          </html>
        </notes>
      </species>
      <species id="M_malttr_c" name="Maltotriose" compartment="C_c" hasOnlySubstanceUnits="true" boundaryCondition="false" constant="false">
        <notes>
          <html xmlns="http://www.w3.org/1999/xhtml">
            <p>FORMULA: C18H32O16</p>
            <p>BioCyc: META:MALTOTRIOSE</p>
            <p>SEED Compound: cpd01262</p>
            <p>UM-BBD: c1562</p>
            <p>KEGG Compound: C01835</p>
            <p>BioPath Molecule: Amylose3_(not_branched);Maltotriose</p>
            <p>MetaNetX (MNX) Chemical: MNXM468</p>
            <p>Reactome: 191103</p>
            <p>Human Metabolome Database: HMDB01262</p>
          </html>
        </notes>
      </species>
      <species id="M_maltttr_c" name="Maltotetraose" compartment="C_c" hasOnlySubstanceUnits="true" boundaryCondition="false" constant="false">
        <notes>
          <html xmlns="http://www.w3.org/1999/xhtml">
            <p>FORMULA: C24H42O21</p>
            <p>BioCyc: META:CPD-13205;META:MALTOTETRAOSE</p>
            <p>Human Metabolome Database: HMDB01296</p>
            <p>MetaNetX (MNX) Chemical: MNXM5663</p>
            <p>KEGG Compound: C02013;C02052;G00459</p>
            <p>SEED Compound: cpd01376;cpd01399</p>
          </html>
        </notes>
      </species>
      <species id="M_maltpt_c" name="Maltopentaose" compartment="C_c" hasOnlySubstanceUnits="true" boundaryCondition="false" constant="false">
        <notes>
          <html xmlns="http://www.w3.org/1999/xhtml">
            <p>FORMULA: C30H52O26</p>
            <p>BioCyc: META:CPD-13237;META:MALTOPENTAOSE</p>
            <p>SEED Compound: cpd03720;cpd15495</p>
            <p>KEGG Compound: C06218;G00546</p>
            <p>BioPath Molecule: Cellulose_(n+2)</p>
            <p>MetaNetX (MNX) Chemical: MNXM1538</p>
            <p>Human Metabolome Database: HMDB12254</p>
          </html>
        </notes>
      </species>
      <species id="M_malthp_c" name="Maltoheptaose" compartment="C_c" hasOnlySubstanceUnits="true" boundaryCondition="false" constant="false">
        <notes>
          <html xmlns="http://www.w3.org/1999/xhtml">
            <p>FORMULA: C42H72O36</p>
            <p>BioCyc: META:CPD0-1133</p>
            <p>Human Metabolome Database: HMDB13000</p>
            <p>MetaNetX (MNX) Chemical: MNXM2635</p>
            <p>KEGG Compound: C06216;G01455</p>
            <p>SEED Compound: cpd03718;cpd15494</p>
          </html>
        </notes>
      </species>
      <species id="M_man_c" name="D-Mannose" compartment="C_c" hasOnlySubstanceUnits="true" boundaryCondition="false" constant="false">
        <notes>
          <html xmlns="http://www.w3.org/1999/xhtml">
            <p>FORMULA: C6H12O6</p>
            <p>BioCyc: META:D-mannopyranose</p>
            <p>SEED Compound: cpd00138</p>
            <p>UM-BBD: c1561</p>
            <p>KEGG Compound: C00159</p>
            <p>MetaNetX (MNX) Chemical: MNXM182</p>
            <p>Reactome: 964752</p>
            <p>Human Metabolome Database: HMDB00169</p>
          </html>
        </notes>
      </species>
      <species id="M_2dmmql8_c" name="2-Demethylmenaquinol 8" compartment="C_c" hasOnlySubstanceUnits="true" boundaryCondition="false" constant="false">
        <notes>
          <html xmlns="http://www.w3.org/1999/xhtml">
            <p>FORMULA: C50H72O2</p>
            <p>BioCyc: META:CPD0-2129;META:CPD-12115</p>
            <p>SEED Compound: cpd15353</p>
            <p>MetaNetX (MNX) Chemical: MNXM558</p>
          </html>
        </notes>
      </species>
      <species id="M_mql8_c" name="Menaquinol 8" compartment="C_c" hasOnlySubstanceUnits="true" boundaryCondition="false" constant="false">
        <notes>
          <html xmlns="http://www.w3.org/1999/xhtml">
            <p>FORMULA: C51H74O2</p>
            <p>BioCyc: META:REDUCED-MENAQUINONE</p>
            <p>SEED Compound: cpd15499</p>
            <p>MetaNetX (MNX) Chemical: MNXM223</p>
          </html>
        </notes>
      </species>
      <species id="M_mqn6_c" name="Menaquinone 6" compartment="C_c" hasOnlySubstanceUnits="true" boundaryCondition="false" constant="false">
        <notes>
          <html xmlns="http://www.w3.org/1999/xhtml">
            <p>FORMULA: C41H56O2</p>
            <p>BioCyc: META:CPD-9724</p>
            <p>LipidMaps: LMPR02030001</p>
            <p>SEED Compound: cpd15995</p>
            <p>BioPath Molecule: Menaquinone</p>
            <p>MetaNetX (MNX) Chemical: MNXM12235</p>
            <p>Human Metabolome Database: HMDB30017</p>
          </html>
        </notes>
      </species>
      <species id="M_2dmmq8_c" name="2-Demethylmenaquinone 8" compartment="C_c" hasOnlySubstanceUnits="true" boundaryCondition="false" constant="false">
        <notes>
          <html xmlns="http://www.w3.org/1999/xhtml">
            <p>FORMULA: C50H70O2</p>
            <p>MetaNetX (MNX) Chemical: MNXM2178</p>
            <p>LipidMaps: LMPR02030027</p>
            <p>SEED Compound: cpd15352</p>
            <p>BioCyc: META:DEMETHYLMENAQUINONE</p>
          </html>
        </notes>
      </species>
      <species id="M_mqn8_c" name="Menaquinone 8" compartment="C_c" hasOnlySubstanceUnits="true" boundaryCondition="false" constant="false">
        <notes>
          <html xmlns="http://www.w3.org/1999/xhtml">
            <p>FORMULA: C51H72O2</p>
            <p>BioCyc: META:CPD-9728</p>
            <p>SEED Compound: cpd15500</p>
            <p>MetaNetX (MNX) Chemical: MNXM509</p>
          </html>
        </notes>
      </species>
      <species id="M_amp_e" name="AMP" compartment="C_e" hasOnlySubstanceUnits="true" boundaryCondition="false" constant="false">
        <notes>
          <html xmlns="http://www.w3.org/1999/xhtml">
            <p>FORMULA: C10H12N5O7P</p>
            <p>BioCyc: META:AMP;META:AMP-GROUP;META:CPD0-1139</p>
            <p>SEED Compound: cpd00018</p>
            <p>UniPathway Compound: UPC00020</p>
            <p>KEGG Compound: C00020;D02769;D06299</p>
            <p>BioPath Molecule: Adenosine-5-prime-phosphate</p>
            <p>MetaNetX (MNX) Chemical: MNXM14</p>
            <p>Reactome: 164121;389620</p>
            <p>Human Metabolome Database: HMDB00045</p>
          </html>
        </notes>
      </species>
      <species id="M_cgly_c" name="Cys-Gly" compartment="C_c" hasOnlySubstanceUnits="true" boundaryCondition="false" constant="false">
        <notes>
          <html xmlns="http://www.w3.org/1999/xhtml">
            <p>FORMULA: C5H10N2O3S</p>
            <p>BioCyc: META:CYS-GLY</p>
            <p>SEED Compound: cpd01017</p>
            <p>KEGG Compound: C01419</p>
            <p>BioPath Molecule: L-Cysteinylglycine</p>
            <p>MetaNetX (MNX) Chemical: MNXM683</p>
            <p>Reactome: 1247904</p>
            <p>Human Metabolome Database: HMDB00078;HMDB28775</p>
          </html>
        </notes>
      </species>
      <species id="M_cgly_e" name="Cys-Gly" compartment="C_e" hasOnlySubstanceUnits="true" boundaryCondition="false" constant="false">
        <notes>
          <html xmlns="http://www.w3.org/1999/xhtml">
            <p>FORMULA: C5H10N2O3S</p>
            <p>BioCyc: META:CYS-GLY</p>
            <p>SEED Compound: cpd01017</p>
            <p>KEGG Compound: C01419</p>
            <p>BioPath Molecule: L-Cysteinylglycine</p>
            <p>MetaNetX (MNX) Chemical: MNXM683</p>
            <p>Reactome: 1247904</p>
            <p>Human Metabolome Database: HMDB00078;HMDB28775</p>
          </html>
        </notes>
      </species>
      <species id="M_pro__L_c" name="L-Proline" compartment="C_c" hasOnlySubstanceUnits="true" boundaryCondition="false" constant="false">
        <notes>
          <html xmlns="http://www.w3.org/1999/xhtml">
            <p>FORMULA: C5H9NO2</p>
            <p>BioCyc: META:PRO</p>
            <p>SEED Compound: cpd00129</p>
            <p>UniPathway Compound: UPC00148</p>
            <p>KEGG Compound: C00148;D00035</p>
            <p>BioPath Molecule: L-Proline</p>
            <p>MetaNetX (MNX) Chemical: MNXM114</p>
            <p>Reactome: 113538;352033;379717</p>
            <p>Human Metabolome Database: HMDB00162</p>
          </html>
        </notes>
      </species>
      <species id="M_progly_c" name="L-Prolinylglycine" compartment="C_c" hasOnlySubstanceUnits="true" boundaryCondition="false" constant="false">
        <notes>
          <html xmlns="http://www.w3.org/1999/xhtml">
            <p>FORMULA: C7H12N2O3</p>
            <p>MetaNetX (MNX) Chemical: MNXM7481</p>
            <p>Human Metabolome Database: HMDB11178</p>
            <p>SEED Compound: cpd15551</p>
            <p>BioCyc: META:CPD0-2182</p>
          </html>
        </notes>
      </species>
      <species id="M_amp_p" name="AMP" compartment="C_p" hasOnlySubstanceUnits="true" boundaryCondition="false" constant="false">
        <notes>
          <html xmlns="http://www.w3.org/1999/xhtml">
            <p>FORMULA: C10H12N5O7P</p>
            <p>BioCyc: META:AMP;META:AMP-GROUP;META:CPD0-1139</p>
            <p>SEED Compound: cpd00018</p>
            <p>UniPathway Compound: UPC00020</p>
            <p>KEGG Compound: C00020;D02769;D06299</p>
            <p>BioPath Molecule: Adenosine-5-prime-phosphate</p>
            <p>MetaNetX (MNX) Chemical: MNXM14</p>
            <p>Reactome: 164121;389620</p>
            <p>Human Metabolome Database: HMDB00045</p>
          </html>
        </notes>
      </species>
      <species id="M_malt_e" name="Maltose" compartment="C_e" hasOnlySubstanceUnits="true" boundaryCondition="false" constant="false">
        <notes>
          <html xmlns="http://www.w3.org/1999/xhtml">
            <p>FORMULA: C12H22O11</p>
            <p>BioCyc: META:MALTOSE</p>
            <p>SEED Compound: cpd00179</p>
            <p>UniPathway Compound: UPC00208</p>
            <p>UM-BBD: c1563</p>
            <p>KEGG Compound: C00208;D00044;G00275</p>
            <p>MetaNetX (MNX) Chemical: MNXM165</p>
            <p>Reactome: 188986;868706</p>
          </html>
        </notes>
      </species>
      <species id="M_malttr_e" name="Maltotriose" compartment="C_e" hasOnlySubstanceUnits="true" boundaryCondition="false" constant="false">
        <notes>
          <html xmlns="http://www.w3.org/1999/xhtml">
            <p>FORMULA: C18H32O16</p>
            <p>BioCyc: META:MALTOTRIOSE</p>
            <p>SEED Compound: cpd01262</p>
            <p>UM-BBD: c1562</p>
            <p>KEGG Compound: C01835</p>
            <p>BioPath Molecule: Amylose3_(not_branched);Maltotriose</p>
            <p>MetaNetX (MNX) Chemical: MNXM468</p>
            <p>Reactome: 191103</p>
            <p>Human Metabolome Database: HMDB01262</p>
          </html>
        </notes>
      </species>
      <species id="M_anhgm_e" name="N-Acetyl-D-glucosamine(anhydrous)N-Acetylmuramic acid" compartment="C_e" hasOnlySubstanceUnits="true" boundaryCondition="false" constant="false">
        <notes>
          <html xmlns="http://www.w3.org/1999/xhtml">
            <p>FORMULA: C19H29N2O12</p>
            <p>SEED Compound: cpd15396</p>
            <p>MetaNetX (MNX) Chemical: MNXM3060</p>
          </html>
        </notes>
      </species>
      <species id="M_nmn_c" name="NMN" compartment="C_c" hasOnlySubstanceUnits="true" boundaryCondition="false" constant="false">
        <notes>
          <html xmlns="http://www.w3.org/1999/xhtml">
            <p>FORMULA: C11H14N2O8P;C11H13N2O8P</p>
            <p>BioCyc: META:NICOTINAMIDE_NUCLEOTIDE</p>
            <p>MetaNetX (MNX) Chemical: MNXM355</p>
            <p>UniPathway Compound: UPC00455</p>
            <p>KEGG Compound: C00455</p>
            <p>BioPath Molecule: Nicotinamide_D-ribonucleotide</p>
            <p>SEED Compound: cpd00355</p>
            <p>Human Metabolome Database: HMDB00229;HMDB59645</p>
          </html>
        </notes>
      </species>
      <species id="M_pran_c" name="N-(5-Phospho-D-ribosyl)anthranilate" compartment="C_c" hasOnlySubstanceUnits="true" boundaryCondition="false" constant="false">
        <notes>
          <html xmlns="http://www.w3.org/1999/xhtml">
            <p>FORMULA: C12H13NO9P</p>
            <p>BioCyc: META:N-5-PHOSPHORIBOSYL-ANTHRANILATE</p>
            <p>SEED Compound: cpd02642</p>
            <p>UniPathway Compound: UPC04302</p>
            <p>KEGG Compound: C04302</p>
            <p>BioPath Molecule: N-(5-prime-phosphoribosyl)-anthranilate</p>
            <p>MetaNetX (MNX) Chemical: MNXM1489</p>
          </html>
        </notes>
      </species>
      <species id="M_hisp_c" name="L-Histidinol phosphate" compartment="C_c" hasOnlySubstanceUnits="true" boundaryCondition="false" constant="false">
        <notes>
          <html xmlns="http://www.w3.org/1999/xhtml">
            <p>FORMULA: C6H11N3O4P</p>
            <p>BioCyc: META:L-HISTIDINOL-P</p>
            <p>SEED Compound: cpd00807</p>
            <p>UniPathway Compound: UPC01100</p>
            <p>KEGG Compound: C01100</p>
            <p>BioPath Molecule: L-Histidinol_phosphate</p>
            <p>MetaNetX (MNX) Chemical: MNXM1482</p>
          </html>
        </notes>
      </species>
      <species id="M_imacp_c" name="3-(Imidazol-4-yl)-2-oxopropyl phosphate" compartment="C_c" hasOnlySubstanceUnits="true" boundaryCondition="false" constant="false">
        <notes>
          <html xmlns="http://www.w3.org/1999/xhtml">
            <p>FORMULA: C6H7N2O5P;C6H8N2O5P</p>
            <p>BioCyc: META:IMIDAZOLE-ACETOL-P</p>
            <p>SEED Compound: cpd00930</p>
            <p>UniPathway Compound: UPC01267</p>
            <p>KEGG Compound: C01267</p>
            <p>BioPath Molecule: 3-(Imidazol-4-yl)-2-oxopropyl_phosphate</p>
            <p>MetaNetX (MNX) Chemical: MNXM1456</p>
            <p>Human Metabolome Database: HMDB12236</p>
          </html>
        </notes>
      </species>
      <species id="M_ap4a_c" name="P1,P4-Bis(5&apos;-adenosyl) tetraphosphate" compartment="C_c" hasOnlySubstanceUnits="true" boundaryCondition="false" constant="false">
        <notes>
          <html xmlns="http://www.w3.org/1999/xhtml">
            <p>FORMULA: C20H24N10O19P4</p>
            <p>BioCyc: META:ADENOSYL-P4</p>
            <p>Human Metabolome Database: HMDB01211;HMDB06502</p>
            <p>MetaNetX (MNX) Chemical: MNXM1089</p>
            <p>KEGG Compound: C01260</p>
            <p>SEED Compound: cpd00924</p>
          </html>
        </notes>
      </species>
      <species id="M_thdp_c" name="2,3,4,5-Tetrahydrodipicolinate" compartment="C_c" hasOnlySubstanceUnits="true" boundaryCondition="false" constant="false">
        <notes>
          <html xmlns="http://www.w3.org/1999/xhtml">
            <p>FORMULA: C7H7NO4</p>
            <p>BioCyc: META:DELTA1-PIPERIDEINE-2-6-DICARBOXYLATE</p>
            <p>SEED Compound: cpd02465</p>
            <p>UniPathway Compound: UPC03972</p>
            <p>KEGG Compound: C03972</p>
            <p>BioPath Molecule: delta1-Piperidine-2,6-dicarboxylate</p>
            <p>MetaNetX (MNX) Chemical: MNXM480</p>
            <p>Human Metabolome Database: HMDB12289</p>
          </html>
        </notes>
      </species>
      <species id="M_4ppcys_c" name="N-((R)-4-Phosphopantothenoyl)-L-cysteine" compartment="C_c" hasOnlySubstanceUnits="true" boundaryCondition="false" constant="false">
        <notes>
          <html xmlns="http://www.w3.org/1999/xhtml">
            <p>FORMULA: C12H20N2O9PS;C12H19N2O9PS</p>
            <p>BioCyc: META:R-4-PHOSPHOPANTOTHENOYL-L-CYSTEINE</p>
            <p>SEED Compound: cpd02666</p>
            <p>UniPathway Compound: UPC04352</p>
            <p>KEGG Compound: C04352</p>
            <p>BioPath Molecule: (R)-4-prime-Phosphopantothenoyl-L-cysteine</p>
            <p>MetaNetX (MNX) Chemical: MNXM483</p>
            <p>Reactome: 196834</p>
            <p>Human Metabolome Database: HMDB01117</p>
          </html>
        </notes>
      </species>
      <species id="M_15dap_c" name="1,5-Diaminopentane" compartment="C_c" hasOnlySubstanceUnits="true" boundaryCondition="false" constant="false">
        <notes>
          <html xmlns="http://www.w3.org/1999/xhtml">
            <p>FORMULA: C5H16N2</p>
            <p>BioCyc: META:CADAVERINE</p>
            <p>SEED Compound: cpd01155</p>
            <p>KEGG Compound: C01672</p>
            <p>BioPath Molecule: Cadaverine</p>
            <p>MetaNetX (MNX) Chemical: MNXM943</p>
            <p>Human Metabolome Database: HMDB02322</p>
          </html>
        </notes>
      </species>
      <species id="M_5aptn_c" name="5-Aminopentanoate" compartment="C_c" hasOnlySubstanceUnits="true" boundaryCondition="false" constant="false">
        <notes>
          <html xmlns="http://www.w3.org/1999/xhtml">
            <p>FORMULA: C5H11NO2</p>
            <p>BioCyc: META:5-AMINOPENTANOATE</p>
            <p>Human Metabolome Database: HMDB03355</p>
            <p>SEED Compound: cpd00339</p>
            <p>UniPathway Compound: UPC00431</p>
            <p>KEGG Compound: C00431</p>
            <p>BioPath Molecule: 5-Aminopentanoate</p>
            <p>MetaNetX (MNX) Chemical: MNXM792</p>
            <p>LipidMaps: LMFA01100040</p>
          </html>
        </notes>
      </species>
      <species id="M_5apentam_c" name="5-Aminopentanamide" compartment="C_c" hasOnlySubstanceUnits="true" boundaryCondition="false" constant="false">
        <notes>
          <html xmlns="http://www.w3.org/1999/xhtml">
            <p>FORMULA: C5H12N2O</p>
            <p>BioCyc: META:5-AMINOPENTANAMIDE</p>
            <p>Human Metabolome Database: HMDB12176</p>
            <p>MetaNetX (MNX) Chemical: MNXM2090</p>
            <p>KEGG Compound: C00990</p>
            <p>SEED Compound: cpd00729</p>
          </html>
        </notes>
      </species>
      <species id="M_nh3_c" name="Ammonia" compartment="C_c" hasOnlySubstanceUnits="true" boundaryCondition="false" constant="false">
        <notes>
          <html xmlns="http://www.w3.org/1999/xhtml">
            <p>FORMULA: H3N</p>
            <p>BioCyc: META:AMMONIA;META:AMMONIUM;META:SUBSTITUTED-AMINE</p>
            <p>SEED Compound: cpd03811</p>
            <p>UniPathway Compound: UPC00014</p>
            <p>UM-BBD: c1581</p>
            <p>KEGG Compound: C00014;C01342;D02915;D02916</p>
            <p>BioPath Molecule: Ammonia;Ammonium-ion</p>
            <p>MetaNetX (MNX) Chemical: MNXM15</p>
            <p>Reactome: 113561;140912;2022135;29382;31633;389843</p>
            <p>Human Metabolome Database: HMDB00051;HMDB41827</p>
          </html>
        </notes>
      </species>
      <species id="M_glyc3p_c" name="Glycerol 3-phosphate" compartment="C_c" hasOnlySubstanceUnits="true" boundaryCondition="false" constant="false">
        <notes>
          <html xmlns="http://www.w3.org/1999/xhtml">
            <p>FORMULA: C3H7O6P</p>
            <p>BioCyc: META:GLYCEROL-3P</p>
            <p>SEED Compound: cpd00080</p>
            <p>UniPathway Compound: UPC00093</p>
            <p>KEGG Compound: C00093</p>
            <p>BioPath Molecule: sn-Glycerol_3-phosphate</p>
            <p>MetaNetX (MNX) Chemical: MNXM66</p>
            <p>Reactome: 188458;76114</p>
            <p>Human Metabolome Database: HMDB00126;HMDB02722</p>
          </html>
        </notes>
      </species>
      <species id="M_lys__L_c" name="L-Lysine" compartment="C_c" hasOnlySubstanceUnits="true" boundaryCondition="false" constant="false">
        <notes>
          <html xmlns="http://www.w3.org/1999/xhtml">
            <p>FORMULA: C6H15N2O2</p>
            <p>BioCyc: META:LYS</p>
            <p>SEED Compound: cpd00039</p>
            <p>UniPathway Compound: UPC00047</p>
            <p>KEGG Compound: C00047;D02304</p>
            <p>BioPath Molecule: L-Lysine</p>
            <p>MetaNetX (MNX) Chemical: MNXM78</p>
            <p>Reactome: 29444;351979;351991</p>
            <p>Human Metabolome Database: HMDB00182</p>
          </html>
        </notes>
      </species>
      <species id="M_dpcoa_c" name="Dephospho-CoA" compartment="C_c" hasOnlySubstanceUnits="true" boundaryCondition="false" constant="false">
        <notes>
          <html xmlns="http://www.w3.org/1999/xhtml">
            <p>FORMULA: C21H33N7O13P2S</p>
            <p>BioCyc: META:DEPHOSPHO-COA</p>
            <p>Human Metabolome Database: HMDB01373</p>
            <p>SEED Compound: cpd00655</p>
            <p>UniPathway Compound: UPC00882</p>
            <p>KEGG Compound: C00882</p>
            <p>BioPath Molecule: Dephospho-CoA</p>
            <p>MetaNetX (MNX) Chemical: MNXM481</p>
            <p>Reactome: 196778</p>
            <p>LipidMaps: LMFA07050315</p>
          </html>
        </notes>
      </species>
      <species id="M_5aprbu_c" name="5-Amino-6-(5&apos;-phosphoribitylamino)uracil" compartment="C_c" hasOnlySubstanceUnits="true" boundaryCondition="false" constant="false">
        <notes>
          <html xmlns="http://www.w3.org/1999/xhtml">
            <p>FORMULA: C9H15N4O9P</p>
            <p>BioCyc: META:CPD-1086</p>
            <p>MetaNetX (MNX) Chemical: MNXM1178</p>
            <p>UniPathway Compound: UPC04454</p>
            <p>KEGG Compound: C04454</p>
            <p>SEED Compound: cpd02720</p>
            <p>Human Metabolome Database: HMDB03841</p>
          </html>
        </notes>
      </species>
      <species id="M_5apru_c" name="5-Amino-6-(5&apos;-phosphoribosylamino)uracil" compartment="C_c" hasOnlySubstanceUnits="true" boundaryCondition="false" constant="false">
        <notes>
          <html xmlns="http://www.w3.org/1999/xhtml">
            <p>FORMULA: C9H13N4O9P</p>
            <p>BioCyc: META:CPD-602</p>
            <p>SEED Compound: cpd00931</p>
            <p>UniPathway Compound: UPC01268</p>
            <p>KEGG Compound: C01268</p>
            <p>MetaNetX (MNX) Chemical: MNXM1532</p>
          </html>
        </notes>
      </species>
      <species id="M_oxptn_c" name="5-Oxopentanoate" compartment="C_c" hasOnlySubstanceUnits="true" boundaryCondition="false" constant="false">
        <notes>
          <html xmlns="http://www.w3.org/1999/xhtml">
            <p>FORMULA: C5H7O3</p>
            <p>BioCyc: META:CPD-280</p>
            <p>Human Metabolome Database: HMDB12233</p>
            <p>SEED Compound: cpd02089</p>
            <p>UniPathway Compound: UPC03273</p>
            <p>KEGG Compound: C03273</p>
            <p>MetaNetX (MNX) Chemical: MNXM1410</p>
            <p>LipidMaps: LMFA01060161</p>
          </html>
        </notes>
      </species>
      <species id="M_arab__D_c" name="D Arabinose C5H10O5" compartment="C_c" hasOnlySubstanceUnits="true" boundaryCondition="false" constant="false">
        <notes>
          <html xmlns="http://www.w3.org/1999/xhtml">
            <p>FORMULA: C5H10O5</p>
            <p>BioCyc: META:CPD-12047;META:CPD-12049;META:D-arabinopyranose</p>
            <p>SEED Compound: cpd00185</p>
            <p>UniPathway Compound: UPC00216</p>
            <p>KEGG Compound: C00216</p>
            <p>MetaNetX (MNX) Chemical: MNXM544</p>
          </html>
        </notes>
      </species>
      <species id="M_rbl__D_c" name="D-Ribulose" compartment="C_c" hasOnlySubstanceUnits="true" boundaryCondition="false" constant="false">
        <notes>
          <html xmlns="http://www.w3.org/1999/xhtml">
            <p>FORMULA: C5H10O5</p>
            <p>BioCyc: META:D-RIBULOSE</p>
            <p>SEED Compound: cpd00258;cpd05268</p>
            <p>KEGG Compound: C00309;C08354</p>
            <p>BioPath Molecule: D-Ribulose</p>
            <p>MetaNetX (MNX) Chemical: MNXM41271</p>
            <p>Human Metabolome Database: HMDB00621</p>
          </html>
        </notes>
      </species>
      <species id="M_arab__D_e" name="D Arabinose C5H10O5" compartment="C_e" hasOnlySubstanceUnits="true" boundaryCondition="false" constant="false">
        <notes>
          <html xmlns="http://www.w3.org/1999/xhtml">
            <p>FORMULA: C5H10O5</p>
            <p>BioCyc: META:CPD-12047;META:CPD-12049;META:D-arabinopyranose</p>
            <p>SEED Compound: cpd00185</p>
            <p>UniPathway Compound: UPC00216</p>
            <p>KEGG Compound: C00216</p>
            <p>MetaNetX (MNX) Chemical: MNXM544</p>
          </html>
        </notes>
      </species>
      <species id="M_rbl__L_c" name="L-Ribulose" compartment="C_c" hasOnlySubstanceUnits="true" boundaryCondition="false" constant="false">
        <notes>
          <html xmlns="http://www.w3.org/1999/xhtml">
            <p>FORMULA: C5H10O5</p>
            <p>BioCyc: META:D-XYLULOSE;META:L-RIBULOSE</p>
            <p>SEED Compound: cpd00259;cpd00397</p>
            <p>UniPathway Compound: UPC00310;UPC00508</p>
            <p>KEGG Compound: C00310;C00508</p>
            <p>BioPath Molecule: D-Xylulose;L-Ribulose</p>
            <p>MetaNetX (MNX) Chemical: MNXM685</p>
            <p>Human Metabolome Database: HMDB00654;HMDB01644;HMDB03371</p>
          </html>
        </notes>
      </species>
      <species id="M_arab__L_p" name="L-Arabinose" compartment="C_p" hasOnlySubstanceUnits="true" boundaryCondition="false" constant="false">
        <notes>
          <html xmlns="http://www.w3.org/1999/xhtml">
            <p>FORMULA: C5H10O5</p>
            <p>BioCyc: META:L-arabinopyranose</p>
            <p>MetaNetX (MNX) Chemical: MNXM461</p>
            <p>UniPathway Compound: UPC00259</p>
            <p>KEGG Compound: C00259</p>
            <p>SEED Compound: cpd00224</p>
            <p>Human Metabolome Database: HMDB00487;HMDB00646</p>
          </html>
        </notes>
      </species>
      <species id="M_fe3_e" name="Fe3+" compartment="C_e" hasOnlySubstanceUnits="true" boundaryCondition="false" constant="false">
        <notes>
          <html xmlns="http://www.w3.org/1999/xhtml">
            <p>FORMULA: Fe</p>
            <p>BioCyc: META:FE+3</p>
            <p>SEED Compound: cpd10516</p>
            <p>KEGG Compound: C14819</p>
            <p>BioPath Molecule: Fe3+</p>
            <p>MetaNetX (MNX) Chemical: MNXM196</p>
            <p>Reactome: 111736;912516;912519;917943;917966</p>
            <p>Human Metabolome Database: HMDB12943</p>
          </html>
        </notes>
      </species>
      <species id="M_fe2_c" name="Fe2+" compartment="C_c" hasOnlySubstanceUnits="true" boundaryCondition="false" constant="false">
        <notes>
          <html xmlns="http://www.w3.org/1999/xhtml">
            <p>FORMULA: Fe</p>
            <p>BioCyc: META:FE+2</p>
            <p>SEED Compound: cpd10515</p>
            <p>UniPathway Compound: UPC14818</p>
            <p>KEGG Compound: C14818</p>
            <p>BioPath Molecule: Fe2+</p>
            <p>MetaNetX (MNX) Chemical: MNXM111</p>
            <p>Reactome: 113531;435347;71067</p>
[truncated: 6,713,061 more chars]
