# Supplementary material for: Architect: A tool for aiding the reconstruction of high-quality metabolic models through improved enzyme annotation
Source: PLoS Comput Biol. 2022 Sep 8;18(9):e1010452. doi: 10.1371/journal.pcbi.1010452 (PMC9488769; doi:10.1371/journal.pcbi.1010452)
Supplement: S1 Data — Architect models built using BiGG and KEGG reaction definitions are found in the folders named Architect_BiGG and Architect_KEGG respectively, and those built using CarveMe, ModelSEED and PRIAM are similarly found in the folders thus named. Where applicable, additional settings had to be specified as follows. C. elegans models were built using undefined/complete media and ModelSEED’s core template and BiGG’s main reaction database (in the case of CarveMe and Architect-BiGG reconstructions). E. coli and N. meningitidis models were built under specifications of anaerobic and aerobic (respectively) minimal media conditions and with the specification that a gram-negative organism’s sequences had been input. (ZIP) [file pcbi.1010452.s027.zip › PRIAM/Celegans.xml]

<?xml version='1.0' encoding='UTF-8' standalone='no'?>
<sbml xmlns="http://www.sbml.org/sbml/level3/version1/core" level="3" version="1" xmlns:html="http://www.w3.org/1999/xhtml">
  <model name="Automatic model generated with PRIAM" id="PRIAM_test_default">
    <listOfCompartments>
      <compartment name="Default Compartment" constant="true" id="UNK_COMP"/>
    </listOfCompartments>
    <listOfSpecies>
      <species boundaryCondition="false" constant="false" hasOnlySubstanceUnits="false" compartment="UNK_COMP" name="Lauroyl-CoA" id="C01832">
<notes><html:p>COMPOUND_ID: C01832</html:p></notes>
      </species>
      <species boundaryCondition="false" constant="false" metaid="_d5be69d8_3321_4d69_8345_b55e1c58b613" hasOnlySubstanceUnits="false" compartment="UNK_COMP" name="OPC8-CoA" id="C16327">
<notes><html:p>COMPOUND_ID: C16327</html:p></notes>
      </species>
      <species boundaryCondition="false" constant="false" metaid="_433e4be1_20d0_4351_9d5d_99075643d81c" hasOnlySubstanceUnits="false" compartment="UNK_COMP" name="Propanoate" id="C00163">
<notes><html:p>COMPOUND_ID: C00163</html:p></notes>
      </species>
      <species boundaryCondition="false" constant="false" metaid="_2c143c13_be38_4970_8e40_8bf0a0c9e341" hasOnlySubstanceUnits="false" compartment="UNK_COMP" name="14,15-EET" id="C14771">
<notes><html:p>COMPOUND_ID: C14771</html:p></notes>
      </species>
      <species boundaryCondition="false" constant="false" metaid="_26b4b64b_6b99_492b_ac6a_bad30b6c3a73" hasOnlySubstanceUnits="false" compartment="UNK_COMP" name="1,2-Dibromoethane" id="C11088">
<notes><html:p>COMPOUND_ID: C11088</html:p></notes>
      </species>
      <species boundaryCondition="false" constant="false" metaid="_4d56aaca_8b89_44ba_8c28_ba08ec25ea2c" hasOnlySubstanceUnits="false" compartment="UNK_COMP" name="L-Xylulose" id="C00312">
<notes><html:p>COMPOUND_ID: C00312</html:p></notes>
      </species>
      <species boundaryCondition="false" constant="false" metaid="_6ac12ea7_c3e0_4c31_93d4_bf5a60f7186c" hasOnlySubstanceUnits="false" compartment="UNK_COMP" name="(S)-Dihydroorotate" id="C00337">
<notes><html:p>COMPOUND_ID: C00337</html:p></notes>
      </species>
      <species boundaryCondition="false" constant="false" metaid="_e94de530_2316_4bb6_b464_e41adcd956e9" hasOnlySubstanceUnits="false" compartment="UNK_COMP" name="L-Proline" id="C00148">
<notes><html:p>COMPOUND_ID: C00148</html:p></notes>
      </species>
      <species boundaryCondition="false" constant="false" metaid="_1a3c0f5e_9ffd_4117_8ae1_06499806628e" hasOnlySubstanceUnits="false" compartment="UNK_COMP" name="Aflatoxin B1-exo-8,9-epoxide" id="C19586">
<notes><html:p>COMPOUND_ID: C19586</html:p></notes>
      </species>
      <species boundaryCondition="false" constant="false" metaid="_bf782bc7_77bc_4cc8_8930_130136956eed" hasOnlySubstanceUnits="false" compartment="UNK_COMP" name="2-Methyl-3-oxopropanoate" id="C00349">
<notes><html:p>COMPOUND_ID: C00349</html:p></notes>
      </species>
      <species boundaryCondition="false" constant="false" metaid="_c74d8691_fc8d_4ba6_9ae9_c7493780953c" hasOnlySubstanceUnits="false" compartment="UNK_COMP" name="4-Nitrophenyl phosphate" id="C03360">
<notes><html:p>COMPOUND_ID: C03360</html:p></notes>
      </species>
      <species boundaryCondition="false" constant="false" metaid="_6914e9ef_c4fb_4ae7_a40e_8dea2e3b17ee" hasOnlySubstanceUnits="false" compartment="UNK_COMP" name="Phytoceramide" id="C12145">
<notes><html:p>COMPOUND_ID: C12145</html:p></notes>
      </species>
      <species boundaryCondition="false" constant="false" metaid="_f5df8af5_5022_4aba_99ea_1f2b2af4ea42" hasOnlySubstanceUnits="false" compartment="UNK_COMP" name="(alpha-D-Mannosyl)4-beta-D-mannosyl-diacetylchitobiosyldiphosphodolichol" id="C05864">
<notes><html:p>COMPOUND_ID: C05864</html:p></notes>
      </species>
      <species boundaryCondition="false" constant="false" metaid="_3f9d76d8_080b_4e26_8bae_3d8728d6a2a6" hasOnlySubstanceUnits="false" compartment="UNK_COMP" name="Peptidylproline (omega=180)" id="C03798">
<notes><html:p>COMPOUND_ID: C03798</html:p></notes>
      </species>
      <species boundaryCondition="false" constant="false" metaid="_97cd66f8_a184_47d6_b412_5fb02e9013d8" hasOnlySubstanceUnits="false" compartment="UNK_COMP" name="Enzyme N6-(dihydrolipoyl)lysine" id="C15973">
<notes><html:p>COMPOUND_ID: C15973</html:p></notes>
      </species>
      <species boundaryCondition="false" constant="false" metaid="_79d79456_aa1f_426b_ab2d_3240a5006ed8" hasOnlySubstanceUnits="false" compartment="UNK_COMP" name="Epoxide" id="C00722">
<notes><html:p>COMPOUND_ID: C00722</html:p></notes>
      </species>
      <species boundaryCondition="false" constant="false" metaid="_a7f6aabd_f4a0_490e_864a_11eec9b60874" hasOnlySubstanceUnits="false" compartment="UNK_COMP" name="UDP-glucose" id="C00029">
<notes><html:p>COMPOUND_ID: C00029</html:p></notes>
      </species>
      <species boundaryCondition="false" constant="false" metaid="_65a56396_f14d_416d_b35b_36600d1faf79" hasOnlySubstanceUnits="false" compartment="UNK_COMP" name="Glycerol" id="C00116">
<notes><html:p>COMPOUND_ID: C00116</html:p></notes>
      </species>
      <species boundaryCondition="false" constant="false" metaid="_4b3b6e76_1772_40ee_8f30_a81409a763b8" hasOnlySubstanceUnits="false" compartment="UNK_COMP" name="[Hydroxymethylglutaryl-CoA reductase (NADPH)] phosphate" id="C04768">
<notes><html:p>COMPOUND_ID: C04768</html:p></notes>
      </species>
      <species boundaryCondition="false" constant="false" metaid="_10ea806f_80ac_4257_9945_cbce19769911" hasOnlySubstanceUnits="false" compartment="UNK_COMP" name="Reduced FMN" id="C01847">
<notes><html:p>COMPOUND_ID: C01847</html:p></notes>
      </species>
      <species boundaryCondition="false" constant="false" metaid="_5ac2bc7d_c9be_40cb_92ca_075abefd1153" hasOnlySubstanceUnits="false" compartment="UNK_COMP" name="N-Acetyl-alpha-D-galactosaminyl-polypeptide" id="C04387">
<notes><html:p>COMPOUND_ID: C04387</html:p></notes>
      </species>
      <species boundaryCondition="false" constant="false" metaid="_b8e741f0_c76d_4682_bcad_f45326f8e710" hasOnlySubstanceUnits="false" compartment="UNK_COMP" name="[Methionine synthase]-cob(II)alamin" id="C06409">
<notes><html:p>COMPOUND_ID: C06409</html:p></notes>
      </species>
      <species boundaryCondition="false" constant="false" metaid="_8b726e99_9eb2_4c8b_906c_007ac04da9d4" hasOnlySubstanceUnits="false" compartment="UNK_COMP" name="Deoxynucleoside triphosphate" id="C00677">
<notes><html:p>COMPOUND_ID: C00677</html:p></notes>
      </species>
      <species boundaryCondition="false" constant="false" metaid="_4efc82bf_89f7_4fa2_bcaa_46ae4a1e59bb" hasOnlySubstanceUnits="false" compartment="UNK_COMP" name="L-Formylkynurenine" id="C02700">
<notes><html:p>COMPOUND_ID: C02700</html:p></notes>
      </species>
      <species boundaryCondition="false" constant="false" metaid="_5e20a7d8_29c6_475b_b780_9a623a6448ac" hasOnlySubstanceUnits="false" compartment="UNK_COMP" name="Gal-alpha1->3(Fuc-alpha1->2)Gal-beta1->3GlcNAc-beta1->3LacCer" id="C06130">
<notes><html:p>COMPOUND_ID: C06130</html:p></notes>
      </species>
      <species boundaryCondition="false" constant="false" metaid="_f480bd8a_abfc_42a3_8977_2a3a43f345ff" hasOnlySubstanceUnits="false" compartment="UNK_COMP" id="G13129">
<notes><html:p>COMPOUND_ID: G13129</html:p></notes>
      </species>
      <species boundaryCondition="false" constant="false" metaid="_11e3b697_31e0_46c3_a45e_21cb4571367b" hasOnlySubstanceUnits="false" compartment="UNK_COMP" name="(3E)-3-Enoyl-CoA" id="C05067">
<notes><html:p>COMPOUND_ID: C05067</html:p></notes>
      </species>
      <species boundaryCondition="false" constant="false" metaid="_8501f704_671e_4882_bc2b_ea79b18652fb" hasOnlySubstanceUnits="false" compartment="UNK_COMP" name="[alpha-Tubulin]-L-lysine" id="C03318">
<notes><html:p>COMPOUND_ID: C03318</html:p></notes>
      </species>
      <species boundaryCondition="false" constant="false" metaid="_3f67081d_f81f_47f2_9dc4_b25a923044ee" hasOnlySubstanceUnits="false" compartment="UNK_COMP" name="Secondary alcohol" id="C01612">
<notes><html:p>COMPOUND_ID: C01612</html:p></notes>
      </species>
      <species boundaryCondition="false" constant="false" metaid="_f9a86f99_865b_4479_a86a_c12b3a85b4a1" hasOnlySubstanceUnits="false" compartment="UNK_COMP" name="Polypeptide" id="C00403">
<notes><html:p>COMPOUND_ID: C00403</html:p></notes>
      </species>
      <species boundaryCondition="false" constant="false" metaid="_82981ed3_5f34_428b_b8bf_e25361efb14c" hasOnlySubstanceUnits="false" compartment="UNK_COMP" name="Phosphatidylethanolamine" id="C00350">
<notes><html:p>COMPOUND_ID: C00350</html:p></notes>
      </species>
      <species boundaryCondition="false" constant="false" metaid="_e109b5d3_f8da_477e_9a8b_5acaa689036b" hasOnlySubstanceUnits="false" compartment="UNK_COMP" name="3-Oxopristanoyl-CoA" id="C07297">
<notes><html:p>COMPOUND_ID: C07297</html:p></notes>
      </species>
      <species boundaryCondition="false" constant="false" metaid="_a2d3774b_6f5f_4f32_af0e_f0030762184f" hasOnlySubstanceUnits="false" compartment="UNK_COMP" name="L-Histidyl-tRNA(His)" id="C02988">
<notes><html:p>COMPOUND_ID: C02988</html:p></notes>
      </species>
      <species boundaryCondition="false" constant="false" metaid="_c2ed8db7_b9bb_413e_9a3f_566f43d20862" hasOnlySubstanceUnits="false" compartment="UNK_COMP" name="tRNA(Cys)" id="C01639">
<notes><html:p>COMPOUND_ID: C01639</html:p></notes>
      </species>
      <species boundaryCondition="false" constant="false" metaid="_5ec4c818_4fa7_4dac_a74c_6a7477495ea2" hasOnlySubstanceUnits="false" compartment="UNK_COMP" name="Starch" id="C00369">
<notes><html:p>COMPOUND_ID: C00369</html:p></notes>
      </species>
      <species boundaryCondition="false" constant="false" metaid="_1634b557_8858_4dd4_952c_7ea4407bf0df" hasOnlySubstanceUnits="false" compartment="UNK_COMP" name="Biotinyl-5&amp;apos;-AMP" id="C05921">
<notes><html:p>COMPOUND_ID: C05921</html:p></notes>
      </species>
      <species boundaryCondition="false" constant="false" metaid="_e5437046_85fb_4f60_b1d6_752d92a18ea8" hasOnlySubstanceUnits="false" compartment="UNK_COMP" name="[Lipoyl-carrier protein E2]-N6-octanoyl-L-lysine" id="C22160">
<notes><html:p>COMPOUND_ID: C22160</html:p></notes>
      </species>
      <species boundaryCondition="false" constant="false" metaid="_04c11dd6_e88f_465d_818e_fc3d82e26173" hasOnlySubstanceUnits="false" compartment="UNK_COMP" name="4-Nitrophenol" id="C00870">
<notes><html:p>COMPOUND_ID: C00870</html:p></notes>
      </species>
      <species boundaryCondition="false" constant="false" metaid="_8d6fbca1_faed_4b52_9bf5_70b78a6db4e5" hasOnlySubstanceUnits="false" compartment="UNK_COMP" name="1-Nitro-7-hydroxy-8-glutathionyl-7,8-dihydronaphthalene" id="C14803">
<notes><html:p>COMPOUND_ID: C14803</html:p></notes>
      </species>
      <species boundaryCondition="false" constant="false" metaid="_efa00c99_8723_4a0c_bf3a_8f35cb29b2b2" hasOnlySubstanceUnits="false" compartment="UNK_COMP" name="4,8,12-Trimethyltridecanoyl-CoA" id="C07296">
<notes><html:p>COMPOUND_ID: C07296</html:p></notes>
      </species>
      <species boundaryCondition="false" constant="false" metaid="_df33dfe9_d5c0_4986_a046_cfddd4ea7d63" hasOnlySubstanceUnits="false" compartment="UNK_COMP" name="D-Galactosamine 6-phosphate" id="C06377">
<notes><html:p>COMPOUND_ID: C06377</html:p></notes>
      </species>
      <species boundaryCondition="false" constant="false" metaid="_4b7eb0de_c2e0_43dd_8417_e5000028c98e" hasOnlySubstanceUnits="false" compartment="UNK_COMP" name="D-Fructose 1-phosphate" id="C01094">
<notes><html:p>COMPOUND_ID: C01094</html:p></notes>
      </species>
      <species boundaryCondition="false" constant="false" metaid="_983a31c2_0305_4789_8615_60033f54170d" hasOnlySubstanceUnits="false" compartment="UNK_COMP" name="beta-D-Glucuronosyl-(1->3)-N-acetyl-beta-D-galactosaminyl-(1->4)-beta-D-glucuronosylproteoglycan" id="C15578">
<notes><html:p>COMPOUND_ID: C15578</html:p></notes>
      </species>
      <species boundaryCondition="false" constant="false" metaid="_8faa7ba3_c460_4173_8255_9f369de2a137" hasOnlySubstanceUnits="false" compartment="UNK_COMP" id="G00069">
<notes><html:p>COMPOUND_ID: G00069</html:p></notes>
      </species>
      <species boundaryCondition="false" constant="false" metaid="_167f0cb7_2979_4ce7_a8c6_a00f4e4bb96f" hasOnlySubstanceUnits="false" compartment="UNK_COMP" name="H2O" id="C00001">
<notes><html:p>COMPOUND_ID: C00001</html:p></notes>
      </species>
      <species boundaryCondition="false" constant="false" metaid="_d249d15d_1b10_4a0a_9205_bd90e67dd806" hasOnlySubstanceUnits="false" compartment="UNK_COMP" name="6-Mercaptopurine" id="C02380">
<notes><html:p>COMPOUND_ID: C02380</html:p></notes>
      </species>
      <species boundaryCondition="false" constant="false" metaid="_bdfa35ae_c7a1_40a0_b668_d301b5886e32" hasOnlySubstanceUnits="false" compartment="UNK_COMP" name="Long-chain acid anion" id="C03129">
<notes><html:p>COMPOUND_ID: C03129</html:p></notes>
      </species>
      <species boundaryCondition="false" constant="false" metaid="_0c612858_716c_42e2_8a3e_3bf2f621a62f" hasOnlySubstanceUnits="false" compartment="UNK_COMP" id="G10770">
<notes><html:p>COMPOUND_ID: G10770</html:p></notes>
      </species>
      <species boundaryCondition="false" constant="false" metaid="_db6c3acb_a965_4d75_8e3c_b45a62bfcf8e" hasOnlySubstanceUnits="false" compartment="UNK_COMP" name="6-Pyruvoyltetrahydropterin" id="C03684">
<notes><html:p>COMPOUND_ID: C03684</html:p></notes>
      </species>
      <species boundaryCondition="false" constant="false" metaid="_0cf2f221_14ed_45c8_bb4e_2395ecf3e88d" hasOnlySubstanceUnits="false" compartment="UNK_COMP" name="Protein L-isoaspartate" id="C03306">
<notes><html:p>COMPOUND_ID: C03306</html:p></notes>
      </species>
      <species boundaryCondition="false" constant="false" metaid="_51e77c87_daff_4e13_911a_fd99a51afd9a" hasOnlySubstanceUnits="false" compartment="UNK_COMP" name="[eIF5A-precursor]-lysine" id="C07281">
<notes><html:p>COMPOUND_ID: C07281</html:p></notes>
      </species>
      <species boundaryCondition="false" constant="false" metaid="_b07a5156_1b07_45fa_b0b5_7f2357686631" hasOnlySubstanceUnits="false" compartment="UNK_COMP" name="Estriol" id="C05141">
<notes><html:p>COMPOUND_ID: C05141</html:p></notes>
      </species>
      <species boundaryCondition="false" constant="false" metaid="_48272ebe_fb10_4850_abaa_d888e0498b7c" hasOnlySubstanceUnits="false" compartment="UNK_COMP" name="L-Cysteine" id="C00097">
<notes><html:p>COMPOUND_ID: C00097</html:p></notes>
      </species>
      <species boundaryCondition="false" constant="false" metaid="_29e3262d_4616_428e_aef2_1327040bad17" hasOnlySubstanceUnits="false" compartment="UNK_COMP" name="Aminopropylcadaverine" id="C16565">
<notes><html:p>COMPOUND_ID: C16565</html:p></notes>
      </species>
      <species boundaryCondition="false" constant="false" metaid="_d55bb46b_af1b_47e3_8733_3ec4a5470c00" hasOnlySubstanceUnits="false" compartment="UNK_COMP" name="5(S)-HETE" id="C04805">
<notes><html:p>COMPOUND_ID: C04805</html:p></notes>
      </species>
      <species boundaryCondition="false" constant="false" metaid="_089f8d4b_70f1_4441_8315_72f329c19e66" hasOnlySubstanceUnits="false" compartment="UNK_COMP" name="Propionyladenylate" id="C05983">
<notes><html:p>COMPOUND_ID: C05983</html:p></notes>
      </species>
      <species boundaryCondition="false" constant="false" metaid="_154c6140_8b8e_48d4_be1c_0a7e975cfb0d" hasOnlySubstanceUnits="false" compartment="UNK_COMP" name="L-Palmitoylcarnitine" id="C02990">
<notes><html:p>COMPOUND_ID: C02990</html:p></notes>
      </species>
      <species boundaryCondition="false" constant="false" metaid="_b2280e73_6d24_4b1c_a65e_945de1f46991" hasOnlySubstanceUnits="false" compartment="UNK_COMP" name="3-Oxo-OPC6-CoA" id="C16334">
<notes><html:p>COMPOUND_ID: C16334</html:p></notes>
      </species>
      <species boundaryCondition="false" constant="false" metaid="_ddbadbaf_0ec1_467a_be12_17f83175da18" hasOnlySubstanceUnits="false" compartment="UNK_COMP" name="Chloroacetic acid" id="C06755">
<notes><html:p>COMPOUND_ID: C06755</html:p></notes>
      </species>
      <species boundaryCondition="false" constant="false" metaid="_b89e7c18_002a_445d_ba97_0cd1722590f9" hasOnlySubstanceUnits="false" compartment="UNK_COMP" name="Methaneselenol" id="C05703">
<notes><html:p>COMPOUND_ID: C05703</html:p></notes>
      </species>
      <species boundaryCondition="false" constant="false" metaid="_ce72b799_3b9a_43d6_aa68_0bbb359aef64" hasOnlySubstanceUnits="false" compartment="UNK_COMP" name="gamma-L-Glutamyl-L-cysteine" id="C00669">
<notes><html:p>COMPOUND_ID: C00669</html:p></notes>
      </species>
      <species boundaryCondition="false" constant="false" metaid="_c82d4b06_8147_4e37_ae69_be4d131e1f5b" hasOnlySubstanceUnits="false" compartment="UNK_COMP" name="Demethylmenaquinol" id="C19847">
<notes><html:p>COMPOUND_ID: C19847</html:p></notes>
      </species>
      <species boundaryCondition="false" constant="false" metaid="_c43f1d71_65cd_491b_94ae_173489ae4b0a" hasOnlySubstanceUnits="false" compartment="UNK_COMP" name="Hydrogen peroxide" id="C00027">
<notes><html:p>COMPOUND_ID: C00027</html:p></notes>
      </species>
      <species boundaryCondition="false" constant="false" metaid="_5117615b_202d_4c90_b8a9_e0c818d102c3" hasOnlySubstanceUnits="false" compartment="UNK_COMP" name="Trypanothione" id="C02090">
<notes><html:p>COMPOUND_ID: C02090</html:p></notes>
      </species>
      <species boundaryCondition="false" constant="false" metaid="_22162073_a2a2_417d_82a2_63659bf82e3e" hasOnlySubstanceUnits="false" compartment="UNK_COMP" name="Cobamide coenzyme" id="C00194">
<notes><html:p>COMPOUND_ID: C00194</html:p></notes>
      </species>
      <species boundaryCondition="false" constant="false" metaid="_065d30a3_72e5_4e15_9e22_bac4e964a127" hasOnlySubstanceUnits="false" compartment="UNK_COMP" id="G00046">
<notes><html:p>COMPOUND_ID: G00046</html:p></notes>
      </species>
      <species boundaryCondition="false" constant="false" metaid="_6be8077b_0ae7_4fdd_a95b_6c90f1ca85aa" hasOnlySubstanceUnits="false" compartment="UNK_COMP" name="tRNA(Val)" id="C01653">
<notes><html:p>COMPOUND_ID: C01653</html:p></notes>
      </species>
      <species boundaryCondition="false" constant="false" metaid="_ca897c6c_9543_49c2_8e9b_9b6da32e435f" hasOnlySubstanceUnits="false" compartment="UNK_COMP" name="Isopentenyl diphosphate" id="C00129">
<notes><html:p>COMPOUND_ID: C00129</html:p></notes>
      </species>
      <species boundaryCondition="false" constant="false" metaid="_007fbefc_1cb0_43fb_b144_b95eec71d2b7" hasOnlySubstanceUnits="false" compartment="UNK_COMP" name="Anandamide" id="C11695">
<notes><html:p>COMPOUND_ID: C11695</html:p></notes>
      </species>
      <species boundaryCondition="false" constant="false" metaid="_ea8d187b_c4db_4186_a1a4_416b41b4e89b" hasOnlySubstanceUnits="false" compartment="UNK_COMP" name="Thiamin diphosphate" id="C00068">
<notes><html:p>COMPOUND_ID: C00068</html:p></notes>
      </species>
      <species boundaryCondition="false" constant="false" metaid="_a1c089b5_e6b0_4c3f_995c_2ca1db4d5644" hasOnlySubstanceUnits="false" compartment="UNK_COMP" name="Fe3+" id="C14819">
<notes><html:p>COMPOUND_ID: C14819</html:p></notes>
      </species>
      <species boundaryCondition="false" constant="false" metaid="_1e3db4bc_3ea0_4512_af6d_b2d1e7355739" hasOnlySubstanceUnits="false" compartment="UNK_COMP" name="D-myo-Inositol 1,4,5-trisphosphate" id="C01245">
<notes><html:p>COMPOUND_ID: C01245</html:p></notes>
      </species>
      <species boundaryCondition="false" constant="false" metaid="_21f636f6_372e_425a_98b0_dad7f932b3c0" hasOnlySubstanceUnits="false" compartment="UNK_COMP" name="Protein N6-methyl-L-lysine" id="C05544">
<notes><html:p>COMPOUND_ID: C05544</html:p></notes>
      </species>
      <species boundaryCondition="false" constant="false" metaid="_2e3c1de6_7c2a_4a76_a1aa_549ce59de4ab" hasOnlySubstanceUnits="false" compartment="UNK_COMP" name="1-Acyl-sn-glycerol 3-phosphate" id="C00681">
<notes><html:p>COMPOUND_ID: C00681</html:p></notes>
      </species>
      <species boundaryCondition="false" constant="false" metaid="_dcc18e36_6af0_4177_bf0f_bbd449a8d4a7" hasOnlySubstanceUnits="false" compartment="UNK_COMP" name="NADP+" id="C00006">
<notes><html:p>COMPOUND_ID: C00006</html:p></notes>
      </species>
      <species boundaryCondition="false" constant="false" metaid="_9e5527fa_f4cc_4716_a900_9d2dc9ee9199" hasOnlySubstanceUnits="false" compartment="UNK_COMP" name="L-Isoleucyl-tRNA(Ile)" id="C03127">
<notes><html:p>COMPOUND_ID: C03127</html:p></notes>
      </species>
      <species boundaryCondition="false" constant="false" metaid="_aaf649d2_0bdc_4e9a_956d_4d706c31b5b4" hasOnlySubstanceUnits="false" compartment="UNK_COMP" name="Retinol" id="C00473">
<notes><html:p>COMPOUND_ID: C00473</html:p></notes>
      </species>
      <species boundaryCondition="false" constant="false" metaid="_addb5b99_73fc_4dbd_8b34_a965625f0ee4" hasOnlySubstanceUnits="false" compartment="UNK_COMP" name="Indole-3-acetaldehyde" id="C00637">
<notes><html:p>COMPOUND_ID: C00637</html:p></notes>
      </species>
      <species boundaryCondition="false" constant="false" metaid="_2ead75ef_a564_4d40_bd5b_b76def1b9cc5" hasOnlySubstanceUnits="false" compartment="UNK_COMP" name="Delta1-Pyrroline-5-carboxylate" id="C04322">
<notes><html:p>COMPOUND_ID: C04322</html:p></notes>
      </species>
      <species boundaryCondition="false" constant="false" metaid="_61237409_da84_4ce0_aca6_45d6fdfbc4d4" hasOnlySubstanceUnits="false" compartment="UNK_COMP" name="4-Methyl-2-oxopentanoate" id="C00233">
<notes><html:p>COMPOUND_ID: C00233</html:p></notes>
      </species>
      <species boundaryCondition="false" constant="false" metaid="_e43ed293_bce0_4645_b6e3_a3da16edf7fa" hasOnlySubstanceUnits="false" compartment="UNK_COMP" name="trans-2,3-Dehydroacyl-[acyl-carrier protein]" id="C00693">
<notes><html:p>COMPOUND_ID: C00693</html:p></notes>
      </species>
      <species boundaryCondition="false" constant="false" metaid="_a017e214_a9d1_4763_a15d_2930398b1d78" hasOnlySubstanceUnits="false" compartment="UNK_COMP" name="Homogentisate" id="C00544">
<notes><html:p>COMPOUND_ID: C00544</html:p></notes>
      </species>
      <species boundaryCondition="false" constant="false" metaid="_b2f3daec_5345_420d_a449_054ae95f547d" hasOnlySubstanceUnits="false" compartment="UNK_COMP" name="cis-3-Chloroacrylic acid" id="C06615">
<notes><html:p>COMPOUND_ID: C06615</html:p></notes>
      </species>
      <species boundaryCondition="false" constant="false" metaid="_66a944b4_6406_407b_b251_f95cfe1e1c68" hasOnlySubstanceUnits="false" compartment="UNK_COMP" id="G10920">
<notes><html:p>COMPOUND_ID: G10920</html:p></notes>
      </species>
      <species boundaryCondition="false" constant="false" metaid="_fc60218e_3450_4a87_b9e4_506396248615" hasOnlySubstanceUnits="false" compartment="UNK_COMP" name="L-Asparaginyl-tRNA(Asn)" id="C03402">
<notes><html:p>COMPOUND_ID: C03402</html:p></notes>
      </species>
      <species boundaryCondition="false" constant="false" metaid="_2d504427_dc8a_4b77_9681_91ddcafdcf20" hasOnlySubstanceUnits="false" compartment="UNK_COMP" name="5&amp;apos;-Phosphoribosyl-N-formylglycinamide" id="C04376">
<notes><html:p>COMPOUND_ID: C04376</html:p></notes>
      </species>
      <species boundaryCondition="false" constant="false" metaid="_ea566d60_7de2_4944_8639_e45f568c36c7" hasOnlySubstanceUnits="false" compartment="UNK_COMP" name="Heme" id="C00032">
<notes><html:p>COMPOUND_ID: C00032</html:p></notes>
      </species>
      <species boundaryCondition="false" constant="false" metaid="_030ca9f4_d9e8_4a2c_8c9e_92314067521a" hasOnlySubstanceUnits="false" compartment="UNK_COMP" name="[Protein]-S8-aminomethyldihydrolipoyllysine" id="C01242">
<notes><html:p>COMPOUND_ID: C01242</html:p></notes>
      </species>
      <species boundaryCondition="false" constant="false" metaid="_e58545fc_44bb_4807_8859_f45225565648" hasOnlySubstanceUnits="false" compartment="UNK_COMP" name="Choloyl-CoA" id="C01794">
<notes><html:p>COMPOUND_ID: C01794</html:p></notes>
      </species>
      <species boundaryCondition="false" constant="false" metaid="_55470482_16de_469d_a69b_d5a27b075fdb" hasOnlySubstanceUnits="false" compartment="UNK_COMP" name="5-Fluorouridine diphosphate" id="C21748">
<notes><html:p>COMPOUND_ID: C21748</html:p></notes>
      </species>
      <species boundaryCondition="false" constant="false" metaid="_ef2dbc6b_1760_4949_a7a4_49ffcb3dfe53" hasOnlySubstanceUnits="false" compartment="UNK_COMP" name="Aldehyde" id="C00071">
<notes><html:p>COMPOUND_ID: C00071</html:p></notes>
      </species>
      <species boundaryCondition="false" constant="false" metaid="_82884c7e_059d_474f_9d3a_e4af89c89340" hasOnlySubstanceUnits="false" compartment="UNK_COMP" name="6-Thioguanosine monophosphate" id="C16619">
<notes><html:p>COMPOUND_ID: C16619</html:p></notes>
      </species>
      <species boundaryCondition="false" constant="false" metaid="_8fdd5c0b_6883_48cd_9bec_e2d29a2323a7" hasOnlySubstanceUnits="false" compartment="UNK_COMP" name="Carboxybiotin-carboxyl-carrier protein" id="C04419">
<notes><html:p>COMPOUND_ID: C04419</html:p></notes>
      </species>
      <species boundaryCondition="false" constant="false" metaid="_2608f8f4_04c9_4c7a_971b_119c1d080cc7" hasOnlySubstanceUnits="false" compartment="UNK_COMP" name="2-Hydroxy-3-phenylpropenoate" id="C02763">
<notes><html:p>COMPOUND_ID: C02763</html:p></notes>
      </species>
      <species boundaryCondition="false" constant="false" metaid="_be1f8158_a96c_4a13_bcb2_9d5cdfaddba2" hasOnlySubstanceUnits="false" compartment="UNK_COMP" name="alpha-D-Galactose 1-phosphate" id="C00446">
<notes><html:p>COMPOUND_ID: C00446</html:p></notes>
      </species>
      <species boundaryCondition="false" constant="false" metaid="_1ff7890e_580d_4604_b09c_3fbf48601347" hasOnlySubstanceUnits="false" compartment="UNK_COMP" name="L-Histidine" id="C00135">
<notes><html:p>COMPOUND_ID: C00135</html:p></notes>
      </species>
      <species boundaryCondition="false" constant="false" metaid="_c4eb52b9_f065_4a0c_974c_64c7033506c6" hasOnlySubstanceUnits="false" compartment="UNK_COMP" name="Se-Methyl-L-selenocysteine" id="C05689">
<notes><html:p>COMPOUND_ID: C05689</html:p></notes>
      </species>
      <species boundaryCondition="false" constant="false" metaid="_19c9a5e4_8d4d_4cdc_9e77_c0b38d87588d" hasOnlySubstanceUnits="false" compartment="UNK_COMP" name="10-Formyltetrahydrofolylpolyglutamate" id="C05929">
<notes><html:p>COMPOUND_ID: C05929</html:p></notes>
      </species>
      <species boundaryCondition="false" constant="false" metaid="_fcc2a46f_026f_45b4_bb50_3239e7b90da5" hasOnlySubstanceUnits="false" compartment="UNK_COMP" name="Acetyl adenylate" id="C05993">
<notes><html:p>COMPOUND_ID: C05993</html:p></notes>
      </species>
      <species boundaryCondition="false" constant="false" metaid="_49a683c3_a15f_4ea4_9914_803666b39052" hasOnlySubstanceUnits="false" compartment="UNK_COMP" name="Ester" id="C02391">
<notes><html:p>COMPOUND_ID: C02391</html:p></notes>
      </species>
      <species boundaryCondition="false" constant="false" metaid="_77eabc6a_0995_476c_950a_3362ee6ffc04" hasOnlySubstanceUnits="false" compartment="UNK_COMP" name="S-(Formylmethyl)glutathione" id="C14871">
<notes><html:p>COMPOUND_ID: C14871</html:p></notes>
      </species>
      <species boundaryCondition="false" constant="false" metaid="_a0b86f09_dc77_407b_96fd_cf60cc887a5f" hasOnlySubstanceUnits="false" compartment="UNK_COMP" name="[Acetyl-CoA:carbon-dioxide ligase (ADP-forming)]" id="C04681">
<notes><html:p>COMPOUND_ID: C04681</html:p></notes>
      </species>
      <species boundaryCondition="false" constant="false" metaid="_4a6b72f3_4d02_4d34_a1ab_18e6a379242a" hasOnlySubstanceUnits="false" compartment="UNK_COMP" name="Phytosphingosine" id="C12144">
<notes><html:p>COMPOUND_ID: C12144</html:p></notes>
      </species>
      <species boundaryCondition="false" constant="false" metaid="_7a4ea96c_f381_4ed2_a219_b8587be2f0b7" hasOnlySubstanceUnits="false" compartment="UNK_COMP" name="alpha-N-Acetylneuraminyl-2,3-beta-D-galactosyl-1,4-N-acetyl-beta-D-glucosaminyl-1,3-beta-D-galactosyl-1,4-D-glucosylceramide" id="C04936">
<notes><html:p>COMPOUND_ID: C04936</html:p></notes>
      </species>
      <species boundaryCondition="false" constant="false" metaid="_80fed689_e5b2_4b21_821e_05a5bdaf0058" hasOnlySubstanceUnits="false" compartment="UNK_COMP" name="dCMP" id="C00239">
<notes><html:p>COMPOUND_ID: C00239</html:p></notes>
      </species>
      <species boundaryCondition="false" constant="false" metaid="_fc78e1cc_3a8e_47f2_a5fe_06d96ca540fd" hasOnlySubstanceUnits="false" compartment="UNK_COMP" name="OPC4-CoA" id="C16335">
<notes><html:p>COMPOUND_ID: C16335</html:p></notes>
      </species>
      <species boundaryCondition="false" constant="false" metaid="_5a751299_bb05_4453_bdb1_e98615a7a079" hasOnlySubstanceUnits="false" compartment="UNK_COMP" name="Oxidized [2Fe-2S] ferredoxin" id="C22151">
<notes><html:p>COMPOUND_ID: C22151</html:p></notes>
      </species>
      <species boundaryCondition="false" constant="false" metaid="_f21a66e7_40ca_4521_8e55_ec2cf8664cb7" hasOnlySubstanceUnits="false" compartment="UNK_COMP" id="G10598">
<notes><html:p>COMPOUND_ID: G10598</html:p></notes>
      </species>
      <species boundaryCondition="false" constant="false" metaid="_d4e6a85e_6c87_4714_afb1_b2e9f9569b8f" hasOnlySubstanceUnits="false" compartment="UNK_COMP" name="Isonicotinic acid" id="C07446">
<notes><html:p>COMPOUND_ID: C07446</html:p></notes>
      </species>
      <species boundaryCondition="false" constant="false" metaid="_b87a19ad_381d_4a9a_962e_789ed47c10d1" hasOnlySubstanceUnits="false" compartment="UNK_COMP" id="G00872">
<notes><html:p>COMPOUND_ID: G00872</html:p></notes>
      </species>
      <species boundaryCondition="false" constant="false" metaid="_f0c70612_a4ce_4ae2_bf00_8cbd220b2007" hasOnlySubstanceUnits="false" compartment="UNK_COMP" name="Guanine" id="C00242">
<notes><html:p>COMPOUND_ID: C00242</html:p></notes>
      </species>
      <species boundaryCondition="false" constant="false" metaid="_4e3b2ae5_8b98_464c_9092_acb2f03c4801" hasOnlySubstanceUnits="false" compartment="UNK_COMP" name="1D-myo-Inositol 1,3,4-trisphosphate" id="C01243">
<notes><html:p>COMPOUND_ID: C01243</html:p></notes>
      </species>
      <species boundaryCondition="false" constant="false" metaid="_4c69a099_4336_4195_b77d_b84b3b398fb7" hasOnlySubstanceUnits="false" compartment="UNK_COMP" name="Codeine" id="C06174">
<notes><html:p>COMPOUND_ID: C06174</html:p></notes>
      </species>
      <species boundaryCondition="false" constant="false" metaid="_e99a5b86_a344_4b8a_abaa_fea64ef8679b" hasOnlySubstanceUnits="false" compartment="UNK_COMP" name="AMP" id="C00020">
<notes><html:p>COMPOUND_ID: C00020</html:p></notes>
      </species>
      <species boundaryCondition="false" constant="false" metaid="_c45cddb1_3061_4d38_ac4a_c9af06ba0f6f" hasOnlySubstanceUnits="false" compartment="UNK_COMP" name="Pantothenate" id="C00864">
<notes><html:p>COMPOUND_ID: C00864</html:p></notes>
      </species>
      <species boundaryCondition="false" constant="false" metaid="_82766744_fee5_4c74_9993_a9649c7cb384" hasOnlySubstanceUnits="false" compartment="UNK_COMP" name="N-D-Ribosylpurine" id="C15586">
<notes><html:p>COMPOUND_ID: C15586</html:p></notes>
      </species>
      <species boundaryCondition="false" constant="false" metaid="_2645fc91_a719_4995_8a3f_677c66efabf7" hasOnlySubstanceUnits="false" compartment="UNK_COMP" name="3,4-Dihydroxymandelaldehyde" id="C05577">
<notes><html:p>COMPOUND_ID: C05577</html:p></notes>
      </species>
      <species boundaryCondition="false" constant="false" metaid="_9509dbe8_c115_47d6_965a_b96e153b399a" hasOnlySubstanceUnits="false" compartment="UNK_COMP" name="trans-2-Enoyl-OPC4-CoA" id="C16336">
<notes><html:p>COMPOUND_ID: C16336</html:p></notes>
      </species>
      <species boundaryCondition="false" constant="false" metaid="_93e53832_01c2_4a92_b6b3_09a2ed8c6bb2" hasOnlySubstanceUnits="false" compartment="UNK_COMP" name="D-Alanine" id="C00133">
<notes><html:p>COMPOUND_ID: C00133</html:p></notes>
      </species>
      <species boundaryCondition="false" constant="false" metaid="_667c1687_b143_4903_815d_db297fb222c0" hasOnlySubstanceUnits="false" compartment="UNK_COMP" name="3-Hydroxy-OPC6-CoA" id="C16333">
<notes><html:p>COMPOUND_ID: C16333</html:p></notes>
      </species>
      <species boundaryCondition="false" constant="false" metaid="_e390f2f7_6b3e_4921_bd22_b8f4342cc327" hasOnlySubstanceUnits="false" compartment="UNK_COMP" name="Globoside" id="C03272">
<notes><html:p>COMPOUND_ID: C03272</html:p></notes>
      </species>
      <species boundaryCondition="false" constant="false" metaid="_0750153e_cbd2_43e4_acec_5c51e0907c31" hasOnlySubstanceUnits="false" compartment="UNK_COMP" id="G00013">
<notes><html:p>COMPOUND_ID: G00013</html:p></notes>
      </species>
      <species boundaryCondition="false" constant="false" metaid="_f211d1f2_f9d5_4f8e_8b0e_fee5cc9f3f9e" hasOnlySubstanceUnits="false" compartment="UNK_COMP" name="gamma-Glutamyl-beta-cyanoalanine" id="C05711">
<notes><html:p>COMPOUND_ID: C05711</html:p></notes>
      </species>
      <species boundaryCondition="false" constant="false" metaid="_8a84e04c_3c1c_4967_9de0_ba8ce8481d2f" hasOnlySubstanceUnits="false" compartment="UNK_COMP" name="N-Acetyl-alpha-D-glucosamine 1-phosphate" id="C04501">
<notes><html:p>COMPOUND_ID: C04501</html:p></notes>
      </species>
      <species boundaryCondition="false" constant="false" metaid="_455de25d_bca6_4a8c_aa73_224752bf5bfd" hasOnlySubstanceUnits="false" compartment="UNK_COMP" name="[Pyruvate dehydrogenase (acetyl-transferring)] phosphate" id="C01293">
<notes><html:p>COMPOUND_ID: C01293</html:p></notes>
      </species>
      <species boundaryCondition="false" constant="false" metaid="_b4208f33_2995_417d_8956_44a875fc1212" hasOnlySubstanceUnits="false" compartment="UNK_COMP" name="N-Acetylaspartylglutamylglutamate" id="C20776">
<notes><html:p>COMPOUND_ID: C20776</html:p></notes>
      </species>
      <species boundaryCondition="false" constant="false" metaid="_a4464313_0463_4792_ad84_33b123a570c2" hasOnlySubstanceUnits="false" compartment="UNK_COMP" name="L-Tyrosine" id="C00082">
<notes><html:p>COMPOUND_ID: C00082</html:p></notes>
      </species>
      <species boundaryCondition="false" constant="false" metaid="_5869070b_62e3_41c4_8ef8_ffacd22c4a65" hasOnlySubstanceUnits="false" compartment="UNK_COMP" id="G10694">
<notes><html:p>COMPOUND_ID: G10694</html:p></notes>
      </species>
      <species boundaryCondition="false" constant="false" metaid="_75292fca_be76_4d20_aee7_dd24974f678a" hasOnlySubstanceUnits="false" compartment="UNK_COMP" name="5-Hydroxy-2-oxo-4-ureido-2,5-dihydro-1H-imidazole-5-carboxylate" id="C12248">
<notes><html:p>COMPOUND_ID: C12248</html:p></notes>
      </species>
      <species boundaryCondition="false" constant="false" metaid="_3b0dcd3b_ac3f_4bd3_9f0a_025601c4256e" hasOnlySubstanceUnits="false" compartment="UNK_COMP" name="trans-Hex-2-enoyl-CoA" id="C05271">
<notes><html:p>COMPOUND_ID: C05271</html:p></notes>
      </species>
      <species boundaryCondition="false" constant="false" metaid="_d811a681_3f67_48f2_902e_3655fd4353b6" hasOnlySubstanceUnits="false" compartment="UNK_COMP" name="Maleylpyruvate" id="C02167">
<notes><html:p>COMPOUND_ID: C02167</html:p></notes>
      </species>
      <species boundaryCondition="false" constant="false" metaid="_1f8393a1_f2b5_4a1a_ac10_3ea3e4716a34" hasOnlySubstanceUnits="false" compartment="UNK_COMP" name="(1R,2S)-Naphthalene 1,2-oxide" id="C14786">
<notes><html:p>COMPOUND_ID: C14786</html:p></notes>
      </species>
      <species boundaryCondition="false" constant="false" metaid="_9f1a7265_dcab_450e_8260_3b3097be0409" hasOnlySubstanceUnits="false" compartment="UNK_COMP" name="cis-4-Hydroxy-D-proline" id="C03440">
<notes><html:p>COMPOUND_ID: C03440</html:p></notes>
      </species>
      <species boundaryCondition="false" constant="false" metaid="_7cc1e77c_429b_476d_9e88_5c2a55cbd337" hasOnlySubstanceUnits="false" compartment="UNK_COMP" name="trans-2-Methyl-5-isopropylhexa-2,5-dienoyl-CoA" id="C11945">
<notes><html:p>COMPOUND_ID: C11945</html:p></notes>
      </species>
      <species boundaryCondition="false" constant="false" metaid="_952c4e03_82ab_41c5_8cde_5e7877833642" hasOnlySubstanceUnits="false" compartment="UNK_COMP" id="G00179">
<notes><html:p>COMPOUND_ID: G00179</html:p></notes>
      </species>
      <species boundaryCondition="false" constant="false" metaid="_9da11f5e_cea7_4fbd_9bc3_ebe72040f83e" hasOnlySubstanceUnits="false" compartment="UNK_COMP" name="Adenylated molybdopterin" id="C19848">
<notes><html:p>COMPOUND_ID: C19848</html:p></notes>
      </species>
      <species boundaryCondition="false" constant="false" metaid="_7e90a138_79a7_41ba_a1dc_cb289da9cfdf" hasOnlySubstanceUnits="false" compartment="UNK_COMP" name="tRNA" id="C00066">
<notes><html:p>COMPOUND_ID: C00066</html:p></notes>
      </species>
      <species boundaryCondition="false" constant="false" metaid="_b3eaf8df_a6d9_42c1_ad0d_f62b09bb3348" hasOnlySubstanceUnits="false" compartment="UNK_COMP" name="Fatty acid" id="C00162">
<notes><html:p>COMPOUND_ID: C00162</html:p></notes>
      </species>
      <species boundaryCondition="false" constant="false" metaid="_6bdb874a_4a48_451c_89a4_0b94522d6145" hasOnlySubstanceUnits="false" compartment="UNK_COMP" name="1,3-beta-D-Galactosyl-N-acetyl-D-glucosaminyl-R" id="C04656">
<notes><html:p>COMPOUND_ID: C04656</html:p></notes>
      </species>
      <species boundaryCondition="false" constant="false" metaid="_1adbba8d_379a_4d7f_9c44_2480d0522e9b" hasOnlySubstanceUnits="false" compartment="UNK_COMP" name="2-Hydroxyglutarate" id="C02630">
<notes><html:p>COMPOUND_ID: C02630</html:p></notes>
      </species>
      <species boundaryCondition="false" constant="false" metaid="_6cf0d23d_855a_4df6_859b_57d68d14a3db" hasOnlySubstanceUnits="false" compartment="UNK_COMP" id="G00178">
<notes><html:p>COMPOUND_ID: G00178</html:p></notes>
      </species>
      <species boundaryCondition="false" constant="false" metaid="_ddc25000_24ca_4108_822a_ed03f5064615" hasOnlySubstanceUnits="false" compartment="UNK_COMP" name="2-Methylbut-2-enoyl-CoA" id="C03345">
<notes><html:p>COMPOUND_ID: C03345</html:p></notes>
      </species>
      <species boundaryCondition="false" constant="false" metaid="_2e7ddf88_970d_4894_af1b_ce91d8d35829" hasOnlySubstanceUnits="false" compartment="UNK_COMP" name="Glutathione disulfide" id="C00127">
<notes><html:p>COMPOUND_ID: C00127</html:p></notes>
      </species>
      <species boundaryCondition="false" constant="false" metaid="_408a50b3_370b_4231_a185_8a3722fad16e" hasOnlySubstanceUnits="false" compartment="UNK_COMP" name="Cytochrome P-450 reduced form" id="C06110">
<notes><html:p>COMPOUND_ID: C06110</html:p></notes>
      </species>
      <species boundaryCondition="false" constant="false" metaid="_7719f8e0_63c3_4b54_8cd8_4fdf14451668" hasOnlySubstanceUnits="false" compartment="UNK_COMP" name="Farnesoic acid" id="C16502">
<notes><html:p>COMPOUND_ID: C16502</html:p></notes>
      </species>
      <species boundaryCondition="false" constant="false" metaid="_af6c1716_764c_4d9f_8aab_4572f1bf646d" hasOnlySubstanceUnits="false" compartment="UNK_COMP" name="alpha-D-Glucosylglycogenin" id="C02687">
<notes><html:p>COMPOUND_ID: C02687</html:p></notes>
      </species>
      <species boundaryCondition="false" constant="false" metaid="_66e69ef4_b224_4d7c_bc4e_e326bd71888b" hasOnlySubstanceUnits="false" compartment="UNK_COMP" name="3-Aminopropanal" id="C05665">
<notes><html:p>COMPOUND_ID: C05665</html:p></notes>
      </species>
      <species boundaryCondition="false" constant="false" metaid="_f6b8a475_ecde_43ab_9e2e_7206b9bc1da8" hasOnlySubstanceUnits="false" compartment="UNK_COMP" id="G00086">
<notes><html:p>COMPOUND_ID: G00086</html:p></notes>
      </species>
      <species boundaryCondition="false" constant="false" metaid="_f709bc1d_3566_4614_aa65_b0ba18d9bf7b" hasOnlySubstanceUnits="false" compartment="UNK_COMP" name="Ubiquinone" id="C00399">
<notes><html:p>COMPOUND_ID: C00399</html:p></notes>
      </species>
      <species boundaryCondition="false" constant="false" metaid="_6dfe2286_3580_44e6_9aa2_d5e1da06cbcf" hasOnlySubstanceUnits="false" compartment="UNK_COMP" name="(R)-Methylmalonyl-CoA" id="C01213">
<notes><html:p>COMPOUND_ID: C01213</html:p></notes>
      </species>
      <species boundaryCondition="false" constant="false" metaid="_6e6181be_1891_45a9_a5dd_5ac510e75c4a" hasOnlySubstanceUnits="false" compartment="UNK_COMP" name="Glutamate" id="C00302">
<notes><html:p>COMPOUND_ID: C00302</html:p></notes>
      </species>
      <species boundaryCondition="false" constant="false" metaid="_8ad6060a_34f7_431a_a46b_578c68de14de" hasOnlySubstanceUnits="false" compartment="UNK_COMP" name="D-Glyceraldehyde 3-phosphate" id="C00118">
<notes><html:p>COMPOUND_ID: C00118</html:p></notes>
      </species>
      <species boundaryCondition="false" constant="false" metaid="_81f356d7_2e6e_411b_a275_8aeb026b376b" hasOnlySubstanceUnits="false" compartment="UNK_COMP" name="D-Fructose 1,6-bisphosphate" id="C00354">
<notes><html:p>COMPOUND_ID: C00354</html:p></notes>
      </species>
      <species boundaryCondition="false" constant="false" metaid="_d30ade37_3a64_4c1f_8bd8_33c11ab63dc1" hasOnlySubstanceUnits="false" compartment="UNK_COMP" name="(2S,3R)-3-Hydroxybutane-1,2,3-tricarboxylate" id="C04593">
<notes><html:p>COMPOUND_ID: C04593</html:p></notes>
      </species>
      <species boundaryCondition="false" constant="false" metaid="_24b84003_68fe_48ec_bc7e_270840e7fc73" hasOnlySubstanceUnits="false" compartment="UNK_COMP" name="Testosterone" id="C00535">
<notes><html:p>COMPOUND_ID: C00535</html:p></notes>
      </species>
      <species boundaryCondition="false" constant="false" metaid="_e9241958_6661_4ae1_af76_11879e31feb8" hasOnlySubstanceUnits="false" compartment="UNK_COMP" name="N-Acetylaspartylglutamate" id="C12270">
<notes><html:p>COMPOUND_ID: C12270</html:p></notes>
      </species>
      <species boundaryCondition="false" constant="false" metaid="_045cdcdf_0e52_4f02_a1e9_3f245550a39b" hasOnlySubstanceUnits="false" compartment="UNK_COMP" name="Adenylyl-[sulfur-carrier protein]" id="C15813">
<notes><html:p>COMPOUND_ID: C15813</html:p></notes>
      </species>
      <species boundaryCondition="false" constant="false" metaid="_71a88628_4642_4998_a101_29d9acf8dccd" hasOnlySubstanceUnits="false" compartment="UNK_COMP" name="S-Adenosylmethioninamine" id="C01137">
<notes><html:p>COMPOUND_ID: C01137</html:p></notes>
      </species>
      <species boundaryCondition="false" constant="false" metaid="_69f793dd_8e56_44c5_952a_6bdf6d9bcb3f" hasOnlySubstanceUnits="false" compartment="UNK_COMP" name="Mercaptopyruvate" id="C00957">
<notes><html:p>COMPOUND_ID: C00957</html:p></notes>
      </species>
      <species boundaryCondition="false" constant="false" metaid="_7e572716_8ba1_4da9_b669_a077583340d9" hasOnlySubstanceUnits="false" compartment="UNK_COMP" name="L-Tryptophan" id="C00078">
<notes><html:p>COMPOUND_ID: C00078</html:p></notes>
      </species>
      <species boundaryCondition="false" constant="false" metaid="_85ab1a34_2186_489e_ad08_5f4c1eaa2a30" hasOnlySubstanceUnits="false" compartment="UNK_COMP" name="Cardiolipin" id="C05980">
<notes><html:p>COMPOUND_ID: C05980</html:p></notes>
      </species>
      <species boundaryCondition="false" constant="false" metaid="_4d206ed6_e514_4576_9e3d_63663b9274fb" hasOnlySubstanceUnits="false" compartment="UNK_COMP" name="Lactosylceramide" id="C01290">
<notes><html:p>COMPOUND_ID: C01290</html:p></notes>
      </species>
      <species boundaryCondition="false" constant="false" metaid="_23db4d33_ba25_4af9_8d7e_fccab34db8da" hasOnlySubstanceUnits="false" compartment="UNK_COMP" name="Estrone glucuronide" id="C11133">
<notes><html:p>COMPOUND_ID: C11133</html:p></notes>
      </species>
      <species boundaryCondition="false" constant="false" metaid="_7257754c_55f2_49e0_996f_4e48d288019f" hasOnlySubstanceUnits="false" compartment="UNK_COMP" name="L-Alanine" id="C00041">
<notes><html:p>COMPOUND_ID: C00041</html:p></notes>
      </species>
      <species boundaryCondition="false" constant="false" metaid="_29bb1f91_e35b_4cd3_a377_8e01ce56ef70" hasOnlySubstanceUnits="false" compartment="UNK_COMP" name="5-Fluorodeoxyuridine" id="C11736">
<notes><html:p>COMPOUND_ID: C11736</html:p></notes>
      </species>
      <species boundaryCondition="false" constant="false" metaid="_57c43869_9aa2_4abe_8416_1c9d065722ac" hasOnlySubstanceUnits="false" compartment="UNK_COMP" name="L-Ornithine" id="C00077">
<notes><html:p>COMPOUND_ID: C00077</html:p></notes>
      </species>
      <species boundaryCondition="false" constant="false" metaid="_1f869adc_0b47_4fd4_87ac_eba04859879f" hasOnlySubstanceUnits="false" compartment="UNK_COMP" name="D-Glyceraldehyde" id="C00577">
<notes><html:p>COMPOUND_ID: C00577</html:p></notes>
      </species>
      <species boundaryCondition="false" constant="false" metaid="_ac0319dd_4e33_4aca_9f14_ac28586eb73e" hasOnlySubstanceUnits="false" compartment="UNK_COMP" name="N-((R)-Pantothenoyl)-L-cysteine" id="C04079">
<notes><html:p>COMPOUND_ID: C04079</html:p></notes>
      </species>
      <species boundaryCondition="false" constant="false" metaid="_cbbc2509_3ede_4c04_8ff7_8d1c4260edfe" hasOnlySubstanceUnits="false" compartment="UNK_COMP" name="2-Hydroxybutanoic acid" id="C05984">
<notes><html:p>COMPOUND_ID: C05984</html:p></notes>
      </species>
      <species boundaryCondition="false" constant="false" metaid="_6834e234_75d7_48cb_8ca7_67c2715531d7" hasOnlySubstanceUnits="false" compartment="UNK_COMP" name="Nicotinate D-ribonucleotide" id="C01185">
<notes><html:p>COMPOUND_ID: C01185</html:p></notes>
      </species>
      <species boundaryCondition="false" constant="false" metaid="_70191d89_5176_447d_b46f_381b72ac48ad" hasOnlySubstanceUnits="false" compartment="UNK_COMP" name="3-Octaprenyl-4-hydroxybenzoate" id="C05809">
<notes><html:p>COMPOUND_ID: C05809</html:p></notes>
      </species>
      <species boundaryCondition="false" constant="false" metaid="_fdd9e584_4f81_44d6_b892_b5b927cee7fe" hasOnlySubstanceUnits="false" compartment="UNK_COMP" name="3-Oxotetradecanoyl-CoA" id="C05261">
<notes><html:p>COMPOUND_ID: C05261</html:p></notes>
      </species>
      <species boundaryCondition="false" constant="false" metaid="_b00e9280_1bc6_4d1d_a8e4_ee7479c96524" hasOnlySubstanceUnits="false" compartment="UNK_COMP" name="N4-Acetylaminobutanal" id="C05936">
<notes><html:p>COMPOUND_ID: C05936</html:p></notes>
      </species>
      <species boundaryCondition="false" constant="false" metaid="_35b08989_7b8f_482e_9e4a_9bc95155e702" hasOnlySubstanceUnits="false" compartment="UNK_COMP" name="Prostaglandin H2" id="C00427">
<notes><html:p>COMPOUND_ID: C00427</html:p></notes>
      </species>
      <species boundaryCondition="false" constant="false" metaid="_95381499_7488_4759_bf25_073a818764bc" hasOnlySubstanceUnits="false" compartment="UNK_COMP" name="Acetaldehyde" id="C00084">
<notes><html:p>COMPOUND_ID: C00084</html:p></notes>
      </species>
      <species boundaryCondition="false" constant="false" metaid="_8f2363c2_b343_4742_9149_d90adfa13b01" hasOnlySubstanceUnits="false" compartment="UNK_COMP" name="3-Oxododecanoyl-CoA" id="C05263">
<notes><html:p>COMPOUND_ID: C05263</html:p></notes>
      </species>
      <species boundaryCondition="false" constant="false" metaid="_a8a25150_2f8d_40fa_abdf_6e829fd378b8" hasOnlySubstanceUnits="false" compartment="UNK_COMP" name="Propynoate" id="C00804">
<notes><html:p>COMPOUND_ID: C00804</html:p></notes>
      </species>
      <species boundaryCondition="false" constant="false" metaid="_3276cce5_0d0c_40a8_b10a_145175aaca76" hasOnlySubstanceUnits="false" compartment="UNK_COMP" name="N,N-Diethylglycine" id="C16647">
<notes><html:p>COMPOUND_ID: C16647</html:p></notes>
      </species>
      <species boundaryCondition="false" constant="false" metaid="_fcef922c_bff5_4a25_9f9a_d0b318bd9de4" hasOnlySubstanceUnits="false" compartment="UNK_COMP" name="DNA containing 6-O-methylguanine" id="C04250">
<notes><html:p>COMPOUND_ID: C04250</html:p></notes>
      </species>
      <species boundaryCondition="false" constant="false" metaid="_60f90523_5540_482d_a21f_da27ee8834c8" hasOnlySubstanceUnits="false" compartment="UNK_COMP" name="dTDP-4-oxo-6-deoxy-D-glucose" id="C11907">
<notes><html:p>COMPOUND_ID: C11907</html:p></notes>
      </species>
      <species boundaryCondition="false" constant="false" metaid="_18e604a4_a445_4512_a6f6_7adc6009a5e9" hasOnlySubstanceUnits="false" compartment="UNK_COMP" name="tRNA guanine" id="C01977">
<notes><html:p>COMPOUND_ID: C01977</html:p></notes>
      </species>
      <species boundaryCondition="false" constant="false" metaid="_c3a2bb4a_1f12_49a7_80d4_15d9cd409cc7" hasOnlySubstanceUnits="false" compartment="UNK_COMP" name="Glycogenin" id="C01702">
<notes><html:p>COMPOUND_ID: C01702</html:p></notes>
      </species>
      <species boundaryCondition="false" constant="false" metaid="_243ad296_5662_4f5e_b183_cad21185542f" hasOnlySubstanceUnits="false" compartment="UNK_COMP" name="2-Acyl-sn-glycero-3-phosphocholine" id="C04233">
<notes><html:p>COMPOUND_ID: C04233</html:p></notes>
      </species>
      <species boundaryCondition="false" constant="false" metaid="_e7ed851a_3c45_4b92_9c07_1ac1ebf560a4" hasOnlySubstanceUnits="false" compartment="UNK_COMP" name="OPC6-CoA" id="C16331">
<notes><html:p>COMPOUND_ID: C16331</html:p></notes>
      </species>
      <species boundaryCondition="false" constant="false" metaid="_96316adf_0dd1_4efe_a0ad_d97bc79e57c6" hasOnlySubstanceUnits="false" compartment="UNK_COMP" name="trans-3-Chloroallyl aldehyde" id="C06613">
<notes><html:p>COMPOUND_ID: C06613</html:p></notes>
      </species>
      <species boundaryCondition="false" constant="false" metaid="_16879742_d369_4eff_ae46_3b666ed6fa21" hasOnlySubstanceUnits="false" compartment="UNK_COMP" name="Perillyl aldehyde" id="C02576">
<notes><html:p>COMPOUND_ID: C02576</html:p></notes>
      </species>
      <species boundaryCondition="false" constant="false" metaid="_8d80a49f_12a5_4c9b_bd5b_ca8a0caef444" hasOnlySubstanceUnits="false" compartment="UNK_COMP" name="2-Acyl-1-alkyl-sn-glycero-3-phosphate" id="C05977">
<notes><html:p>COMPOUND_ID: C05977</html:p></notes>
      </species>
      <species boundaryCondition="false" constant="false" metaid="_e11ac359_d0ce_47a8_b046_dce91376af5e" hasOnlySubstanceUnits="false" compartment="UNK_COMP" name="Apocytochrome c" id="C02248">
<notes><html:p>COMPOUND_ID: C02248</html:p></notes>
      </species>
      <species boundaryCondition="false" constant="false" metaid="_425b879d_fe15_43e7_99cc_a9ace5d2954e" hasOnlySubstanceUnits="false" compartment="UNK_COMP" name="(6S)-6beta-Hydroxy-1,4,5,6-tetrahydronicotinamide-adenine dinucleotide phosphate" id="C04899">
<notes><html:p>COMPOUND_ID: C04899</html:p></notes>
      </species>
      <species boundaryCondition="false" constant="false" metaid="_850f4393_1639_4eb7_9818_284987067b4e" hasOnlySubstanceUnits="false" compartment="UNK_COMP" name="L-Glutaminyl-peptide" id="C02986">
<notes><html:p>COMPOUND_ID: C02986</html:p></notes>
      </species>
      <species boundaryCondition="false" constant="false" metaid="_7e653bb6_ce7a_4a73_9419_6349d6cc0658" hasOnlySubstanceUnits="false" compartment="UNK_COMP" name="7,8-Dihydroneopterin 3&amp;apos;-triphosphate" id="C04895">
<notes><html:p>COMPOUND_ID: C04895</html:p></notes>
      </species>
      <species boundaryCondition="false" constant="false" metaid="_ec6aeccf_fe66_47b3_83c3_e78e05189ca0" hasOnlySubstanceUnits="false" compartment="UNK_COMP" name="L-Alanyl-tRNA" id="C00886">
<notes><html:p>COMPOUND_ID: C00886</html:p></notes>
      </species>
      <species boundaryCondition="false" constant="false" metaid="_83aa434d_04dc_4705_a8d3_b31458e84219" hasOnlySubstanceUnits="false" compartment="UNK_COMP" name="alpha-Fluoro-beta-ureidopropionic acid" id="C16631">
<notes><html:p>COMPOUND_ID: C16631</html:p></notes>
      </species>
      <species boundaryCondition="false" constant="false" metaid="_12a93bf4_63b7_405a_899d_902277ee3f3a" hasOnlySubstanceUnits="false" compartment="UNK_COMP" name="N-Terminal-N-tetradecanoylglycyl-[protein]" id="C03881">
<notes><html:p>COMPOUND_ID: C03881</html:p></notes>
      </species>
      <species boundaryCondition="false" constant="false" metaid="_c8fed90e_75b8_4002_939f_8685fdd785f5" hasOnlySubstanceUnits="false" compartment="UNK_COMP" name="Trichloroethanol glucuronide" id="C14869">
<notes><html:p>COMPOUND_ID: C14869</html:p></notes>
      </species>
      <species boundaryCondition="false" constant="false" metaid="_062e8366_2898_4d71_b489_b6e645f3575d" hasOnlySubstanceUnits="false" compartment="UNK_COMP" name="2-Hydroxyphytanoyl-CoA" id="C07343">
<notes><html:p>COMPOUND_ID: C07343</html:p></notes>
      </species>
      <species boundaryCondition="false" constant="false" metaid="_5dbb7656_b624_46fb_9101_d74652e331e6" hasOnlySubstanceUnits="false" compartment="UNK_COMP" name="3-Oxostearoyl-CoA" id="C16216">
<notes><html:p>COMPOUND_ID: C16216</html:p></notes>
      </species>
      <species boundaryCondition="false" constant="false" metaid="_7515d639_3d1c_4436_92de_6db74e197664" hasOnlySubstanceUnits="false" compartment="UNK_COMP" name="dTDP-galactose" id="C02097">
<notes><html:p>COMPOUND_ID: C02097</html:p></notes>
      </species>
      <species boundaryCondition="false" constant="false" metaid="_b67475fb_7dd2_4c10_b0f3_6359da73dde6" hasOnlySubstanceUnits="false" compartment="UNK_COMP" name="beta-D-Galactosyl-1,3-N-acetyl-alpha-D-galactosaminyl-R" id="C04750">
<notes><html:p>COMPOUND_ID: C04750</html:p></notes>
      </species>
      <species boundaryCondition="false" constant="false" metaid="_f3c74ebe_15df_4619_9425_da762e25c616" hasOnlySubstanceUnits="false" compartment="UNK_COMP" name="Dopamine" id="C03758">
<notes><html:p>COMPOUND_ID: C03758</html:p></notes>
      </species>
      <species boundaryCondition="false" constant="false" metaid="_9181b8c2_883e_446e_861e_40cbef2a0ce7" hasOnlySubstanceUnits="false" compartment="UNK_COMP" name="Selenohomocysteine" id="C05698">
<notes><html:p>COMPOUND_ID: C05698</html:p></notes>
      </species>
      <species boundaryCondition="false" constant="false" metaid="_8a4ecea5_690c_4019_9cdf_b8c7339bd317" hasOnlySubstanceUnits="false" compartment="UNK_COMP" name="Acetylhydrazine" id="C07447">
<notes><html:p>COMPOUND_ID: C07447</html:p></notes>
      </species>
      <species boundaryCondition="false" constant="false" metaid="_f5d04c3d_6100_4e47_a6d6_0b595725c7e9" hasOnlySubstanceUnits="false" compartment="UNK_COMP" name="(S)-Malate" id="C00149">
<notes><html:p>COMPOUND_ID: C00149</html:p></notes>
      </species>
      <species boundaryCondition="false" constant="false" metaid="_f4e02ed3_585f_46e9_862f_f2b1b956d12f" hasOnlySubstanceUnits="false" compartment="UNK_COMP" name="Deoxyinosine" id="C05512">
<notes><html:p>COMPOUND_ID: C05512</html:p></notes>
      </species>
      <species boundaryCondition="false" constant="false" metaid="_6f322ba9_21ac_49fe_9775_94b40a3aed81" hasOnlySubstanceUnits="false" compartment="UNK_COMP" name="tRNA(Thr)" id="C01651">
<notes><html:p>COMPOUND_ID: C01651</html:p></notes>
      </species>
      <species boundaryCondition="false" constant="false" metaid="_a598e379_35c1_486e_a844_d32a9eeabaa4" hasOnlySubstanceUnits="false" compartment="UNK_COMP" name="5&amp;apos;-Deoxyadenosine" id="C05198">
<notes><html:p>COMPOUND_ID: C05198</html:p></notes>
      </species>
      <species boundaryCondition="false" constant="false" metaid="_8cfaf2ca_11c0_40f3_bd24_7a5925081a75" hasOnlySubstanceUnits="false" compartment="UNK_COMP" name="Ubiquinol" id="C00390">
<notes><html:p>COMPOUND_ID: C00390</html:p></notes>
      </species>
      <species boundaryCondition="false" constant="false" metaid="_b2f2d371_f475_4506_b802_e7ac17a9dcbb" hasOnlySubstanceUnits="false" compartment="UNK_COMP" name="3alpha,7alpha,12alpha-Trihydroxy-5beta-cholestanoate" id="C04722">
<notes><html:p>COMPOUND_ID: C04722</html:p></notes>
      </species>
      <species boundaryCondition="false" constant="false" metaid="_e535f18d_5334_4c4f_9d25_3c286250fc46" hasOnlySubstanceUnits="false" compartment="UNK_COMP" id="G00015">
<notes><html:p>COMPOUND_ID: G00015</html:p></notes>
      </species>
      <species boundaryCondition="false" constant="false" metaid="_008ee5e7_9d25_4419_b433_f70e2b2d52c3" hasOnlySubstanceUnits="false" compartment="UNK_COMP" name="[Protein]-3-O-(N-acetyl-D-glucosaminyl)-L-serine" id="C19802">
<notes><html:p>COMPOUND_ID: C19802</html:p></notes>
      </species>
      <species boundaryCondition="false" constant="false" metaid="_4d4bacaa_12cd_4e38_b2af_1cc03955cc7e" hasOnlySubstanceUnits="false" compartment="UNK_COMP" name="Protein N(omega),N(omega)&amp;apos;-dimethyl-L-arginine" id="C21189">
<notes><html:p>COMPOUND_ID: C21189</html:p></notes>
      </species>
      <species boundaryCondition="false" constant="false" metaid="_d2c35c20_6406_4d42_b6a8_26078bb21743" hasOnlySubstanceUnits="false" compartment="UNK_COMP" name="tRNA containing 2-thiouridine" id="C17322">
<notes><html:p>COMPOUND_ID: C17322</html:p></notes>
      </species>
      <species boundaryCondition="false" constant="false" metaid="_3f6e17bf_33d6_4694_aa9b_da460b3a99cd" hasOnlySubstanceUnits="false" compartment="UNK_COMP" name="2-Aminomuconate semialdehyde" id="C03824">
<notes><html:p>COMPOUND_ID: C03824</html:p></notes>
      </species>
      <species boundaryCondition="false" constant="false" metaid="_d5ddf2fe_2c5b_4716_938e_3299e98c2d2c" hasOnlySubstanceUnits="false" compartment="UNK_COMP" name="Androstenediol" id="C04295">
<notes><html:p>COMPOUND_ID: C04295</html:p></notes>
      </species>
      <species boundaryCondition="false" constant="false" metaid="_10c3f725_8a38_4144_bb3b_74faba436744" hasOnlySubstanceUnits="false" compartment="UNK_COMP" id="G13058">
<notes><html:p>COMPOUND_ID: G13058</html:p></notes>
      </species>
      <species boundaryCondition="false" constant="false" metaid="_9f2bbea9_fe2a_41ca_a8ef_910c4283b776" hasOnlySubstanceUnits="false" compartment="UNK_COMP" name="Butanoyl-CoA" id="C00136">
<notes><html:p>COMPOUND_ID: C00136</html:p></notes>
      </species>
      <species boundaryCondition="false" constant="false" metaid="_dbdf7bf6_3490_4a89_b3bc_3df837d12994" hasOnlySubstanceUnits="false" compartment="UNK_COMP" name="tRNA(Asn)" id="C01637">
<notes><html:p>COMPOUND_ID: C01637</html:p></notes>
      </species>
      <species boundaryCondition="false" constant="false" metaid="_1f4cf492_0b36_47bf_9354_d4f2db8396ee" hasOnlySubstanceUnits="false" compartment="UNK_COMP" name="(6R)-6beta-Hydroxy-1,4,5,6-tetrahydronicotinamide-adenine dinucleotide" id="C20482">
<notes><html:p>COMPOUND_ID: C20482</html:p></notes>
      </species>
      <species boundaryCondition="false" constant="false" metaid="_39bebb86_2173_49d4_ac7f_5c0b027f4ed4" hasOnlySubstanceUnits="false" compartment="UNK_COMP" name="6-Methoxy-3-methyl-2-all-trans-polyprenyl-1,4-benzoquinol" id="C19859">
<notes><html:p>COMPOUND_ID: C19859</html:p></notes>
      </species>
      <species boundaryCondition="false" constant="false" metaid="_49fa7ba2_d852_4df5_8249_ffc25f2ce743" hasOnlySubstanceUnits="false" compartment="UNK_COMP" name="1-(5&amp;apos;-Phosphoribosyl)-5-amino-4-imidazolecarboxamide" id="C04677">
<notes><html:p>COMPOUND_ID: C04677</html:p></notes>
      </species>
      <species boundaryCondition="false" constant="false" metaid="_fe13aa44_c111_413b_898d_d64786b011ee" hasOnlySubstanceUnits="false" compartment="UNK_COMP" name="N-Acetyl-D-glucosaminyldiphosphodolichol" id="C04500">
<notes><html:p>COMPOUND_ID: C04500</html:p></notes>
      </species>
      <species boundaryCondition="false" constant="false" metaid="_5a9cdef1_f126_4323_9e2b_e741155e6618" hasOnlySubstanceUnits="false" compartment="UNK_COMP" name="2-Bromoacetaldehyde" id="C14870">
<notes><html:p>COMPOUND_ID: C14870</html:p></notes>
      </species>
      <species boundaryCondition="false" constant="false" metaid="_633c14a7_cebc_49c3_99ac_06f773d99c99" hasOnlySubstanceUnits="false" compartment="UNK_COMP" name="(2E,4Z)-2,4-Dienoyl-CoA" id="C22258">
<notes><html:p>COMPOUND_ID: C22258</html:p></notes>
      </species>
      <species boundaryCondition="false" constant="false" metaid="_fa155178_781a_4747_ab06_ef5a2df07f43" hasOnlySubstanceUnits="false" compartment="UNK_COMP" name="(3S)-3-Hydroxyadipyl-CoA" id="C14145">
<notes><html:p>COMPOUND_ID: C14145</html:p></notes>
      </species>
      <species boundaryCondition="false" constant="false" metaid="_488ccf92_7758_4db5_89ab_985b57266ece" hasOnlySubstanceUnits="false" compartment="UNK_COMP" name="beta-D-Glucuronosyl-(1->4)-N-acetyl-alpha-D-glucosaminyl-(1->4)-beta-D-glucuronosylproteoglycan" id="C15576">
<notes><html:p>COMPOUND_ID: C15576</html:p></notes>
      </species>
      <species boundaryCondition="false" constant="false" metaid="_6e82bb0e_dd0b_47ee_81e7_175baa941bed" hasOnlySubstanceUnits="false" compartment="UNK_COMP" name="Thioguanine" id="C07648">
<notes><html:p>COMPOUND_ID: C07648</html:p></notes>
      </species>
      <species boundaryCondition="false" constant="false" metaid="_89bd421e_dc8d_4ad7_9f36_5e4ca9b7d367" hasOnlySubstanceUnits="false" compartment="UNK_COMP" id="G00159">
<notes><html:p>COMPOUND_ID: G00159</html:p></notes>
      </species>
      <species boundaryCondition="false" constant="false" metaid="_1b0b13f9_7eaf_4a7c_89b2_acde9e155269" hasOnlySubstanceUnits="false" compartment="UNK_COMP" name="Peptidylproline (omega=0)" id="C03633">
<notes><html:p>COMPOUND_ID: C03633</html:p></notes>
      </species>
      <species boundaryCondition="false" constant="false" metaid="_97d8c205_d410_4022_bbed_75e63259fdbb" hasOnlySubstanceUnits="false" compartment="UNK_COMP" name="1-(1-Alkenyl)-sn-glycero-3-phosphoethanolamine" id="C04635">
<notes><html:p>COMPOUND_ID: C04635</html:p></notes>
      </species>
      <species boundaryCondition="false" constant="false" metaid="_59694267_10f3_4e2d_8f8a_979c70e73e10" hasOnlySubstanceUnits="false" compartment="UNK_COMP" name="beta-D-Mannoside" id="C02478">
<notes><html:p>COMPOUND_ID: C02478</html:p></notes>
      </species>
      <species boundaryCondition="false" constant="false" metaid="_505fa8d3_6968_4299_85e2_b10181dca0b5" hasOnlySubstanceUnits="false" compartment="UNK_COMP" name="Xanthosine" id="C01762">
<notes><html:p>COMPOUND_ID: C01762</html:p></notes>
      </species>
      <species boundaryCondition="false" constant="false" metaid="_38050b77_bc81_48c1_a31d_ab4219882f31" hasOnlySubstanceUnits="false" compartment="UNK_COMP" name="7,8-Dihydro-7-hydroxy-8-S-glutathionyl-benzo[a]pyrene" id="C14856">
<notes><html:p>COMPOUND_ID: C14856</html:p></notes>
      </species>
      <species boundaryCondition="false" constant="false" metaid="_d149255e_9d09_46a0_a627_c8817f36576c" hasOnlySubstanceUnits="false" compartment="UNK_COMP" name="Palmitoyl-protein" id="C06412">
<notes><html:p>COMPOUND_ID: C06412</html:p></notes>
      </species>
      <species boundaryCondition="false" constant="false" metaid="_e3097589_1186_431d_91a0_9a4df0b65ca7" hasOnlySubstanceUnits="false" compartment="UNK_COMP" name="tRNA(Arg)" id="C01636">
<notes><html:p>COMPOUND_ID: C01636</html:p></notes>
      </species>
      <species boundaryCondition="false" constant="false" metaid="_b93ceae1_901f_4857_a984_3d879342ca87" hasOnlySubstanceUnits="false" compartment="UNK_COMP" name="Ferricytochrome b5" id="C00996">
<notes><html:p>COMPOUND_ID: C00996</html:p></notes>
      </species>
      <species boundaryCondition="false" constant="false" metaid="_4e86b058_f554_4fa7_b705_cf047187b210" hasOnlySubstanceUnits="false" compartment="UNK_COMP" name="Citrate" id="C00158">
<notes><html:p>COMPOUND_ID: C00158</html:p></notes>
      </species>
      <species boundaryCondition="false" constant="false" metaid="_69a930d0_4227_4f1d_a03b_85b028ea08eb" hasOnlySubstanceUnits="false" compartment="UNK_COMP" name="Itaconate" id="C00490">
<notes><html:p>COMPOUND_ID: C00490</html:p></notes>
      </species>
      <species boundaryCondition="false" constant="false" metaid="_4166f7a2_b2fa_42d9_ae08_1707804eda3a" hasOnlySubstanceUnits="false" compartment="UNK_COMP" name="Cob(II)yrinate a,c diamide" id="C06504">
<notes><html:p>COMPOUND_ID: C06504</html:p></notes>
      </species>
      <species boundaryCondition="false" constant="false" metaid="_ea455b41_e39b_4f4b_bf3f_ad8973780159" hasOnlySubstanceUnits="false" compartment="UNK_COMP" name="L-Amino acid" id="C00151">
<notes><html:p>COMPOUND_ID: C00151</html:p></notes>
      </species>
      <species boundaryCondition="false" constant="false" metaid="_50457b51_81a6_4b01_a1bb_200b236a14dd" hasOnlySubstanceUnits="false" compartment="UNK_COMP" name="Dephospho-CoA" id="C00882">
<notes><html:p>COMPOUND_ID: C00882</html:p></notes>
      </species>
      <species boundaryCondition="false" constant="false" metaid="_885fbcb7_ac5a_4920_813b_286f5903949b" hasOnlySubstanceUnits="false" compartment="UNK_COMP" name="L-Selenocysteinyl-tRNA(Sec)" id="C06482">
<notes><html:p>COMPOUND_ID: C06482</html:p></notes>
      </species>
      <species boundaryCondition="false" constant="false" metaid="_9668916f_2b44_43de_bf1a_16125b68f87d" hasOnlySubstanceUnits="false" compartment="UNK_COMP" name="SN-38" id="C11173">
<notes><html:p>COMPOUND_ID: C11173</html:p></notes>
      </species>
      <species boundaryCondition="false" constant="false" metaid="_b75a76a2_f697_4b2a_871f_a79b9bb5c132" hasOnlySubstanceUnits="false" compartment="UNK_COMP" name="N-Acetyl-D-glucosamine" id="C00140">
<notes><html:p>COMPOUND_ID: C00140</html:p></notes>
      </species>
      <species boundaryCondition="false" constant="false" metaid="_2bacfd2c_6cab_4cce_aec3_d21bdcc7e6f6" hasOnlySubstanceUnits="false" compartment="UNK_COMP" name="Enzyme N6-(S-propyldihydrolipoyl)lysine" id="C21018">
<notes><html:p>COMPOUND_ID: C21018</html:p></notes>
      </species>
      <species boundaryCondition="false" constant="false" metaid="_f3da45f2_5c3b_421a_8a88_58b6b1093eaf" hasOnlySubstanceUnits="false" compartment="UNK_COMP" name="Epiandrosterone" id="C07635">
<notes><html:p>COMPOUND_ID: C07635</html:p></notes>
      </species>
      <species boundaryCondition="false" constant="false" metaid="_568aa1c8_c65c_4df4_ab30_8b41ea7f2809" hasOnlySubstanceUnits="false" compartment="UNK_COMP" name="O-Phospho-L-serine" id="C01005">
<notes><html:p>COMPOUND_ID: C01005</html:p></notes>
      </species>
      <species boundaryCondition="false" constant="false" metaid="_ab22b295_0e29_4923_bbc2_46e374147a4c" hasOnlySubstanceUnits="false" compartment="UNK_COMP" name="4-(Methylnitrosamino)-1-(3-pyridyl)-1-butanol glucuronide" id="C19605">
<notes><html:p>COMPOUND_ID: C19605</html:p></notes>
      </species>
      <species boundaryCondition="false" constant="false" metaid="_535b54d3_7206_4b54_a7b8_9ab85569ae73" hasOnlySubstanceUnits="false" compartment="UNK_COMP" name="gamma-L-Glutamyl-L-2-aminobutyrate" id="C21015">
<notes><html:p>COMPOUND_ID: C21015</html:p></notes>
      </species>
      <species boundaryCondition="false" constant="false" metaid="_c6d64361_d753_4235_abfe_51a679a95677" hasOnlySubstanceUnits="false" compartment="UNK_COMP" name="tRNA(Tyr)" id="C00787">
<notes><html:p>COMPOUND_ID: C00787</html:p></notes>
      </species>
      <species boundaryCondition="false" constant="false" metaid="_221095d1_18bb_4159_b636_cd1f4c0f0708" hasOnlySubstanceUnits="false" compartment="UNK_COMP" name="14,15-DHET" id="C14775">
<notes><html:p>COMPOUND_ID: C14775</html:p></notes>
      </species>
      <species boundaryCondition="false" constant="false" metaid="_d86f9129_e725_41b9_abf1_8b3554c4703a" hasOnlySubstanceUnits="false" compartment="UNK_COMP" id="G00060">
<notes><html:p>COMPOUND_ID: G00060</html:p></notes>
      </species>
      <species boundaryCondition="false" constant="false" metaid="_546ccc42_5b29_4a42_9997_a7e12a5a4409" hasOnlySubstanceUnits="false" compartment="UNK_COMP" name="Hydrogen selenide" id="C01528">
<notes><html:p>COMPOUND_ID: C01528</html:p></notes>
      </species>
      <species boundaryCondition="false" constant="false" metaid="_1f8b0a61_90f6_4a84_b660_208462c21ff0" hasOnlySubstanceUnits="false" compartment="UNK_COMP" name="5,6,7,8-Tetrahydromethanopterin" id="C01217">
<notes><html:p>COMPOUND_ID: C01217</html:p></notes>
      </species>
      <species boundaryCondition="false" constant="false" metaid="_8e30ae70_573e_4ed3_ba30_f70ff16057d3" hasOnlySubstanceUnits="false" compartment="UNK_COMP" name="Protein N6-(lipoyl)lysine" id="C16237">
<notes><html:p>COMPOUND_ID: C16237</html:p></notes>
      </species>
      <species boundaryCondition="false" constant="false" metaid="_99079918_0716_4a39_93ce_e843968ca57e" hasOnlySubstanceUnits="false" compartment="UNK_COMP" name="Thiamine" id="C00378">
<notes><html:p>COMPOUND_ID: C00378</html:p></notes>
      </species>
      <species boundaryCondition="false" constant="false" metaid="_120ecb40_f870_4d80_8d15_c0609b7e54d4" hasOnlySubstanceUnits="false" compartment="UNK_COMP" id="G00020">
<notes><html:p>COMPOUND_ID: G00020</html:p></notes>
      </species>
      <species boundaryCondition="false" constant="false" metaid="_5025c4f8_dad2_460f_9d60_1ec85f6736fa" hasOnlySubstanceUnits="false" compartment="UNK_COMP" name="Acetoacetyl-CoA" id="C00332">
<notes><html:p>COMPOUND_ID: C00332</html:p></notes>
      </species>
      <species boundaryCondition="false" constant="false" metaid="_4e2acf03_e04e_4bb1_88fa_7a92899c57be" hasOnlySubstanceUnits="false" compartment="UNK_COMP" name="1-Nitro-5-hydroxy-6-glutathionyl-5,6-dihydronaphthalene" id="C14805">
<notes><html:p>COMPOUND_ID: C14805</html:p></notes>
      </species>
      <species boundaryCondition="false" constant="false" metaid="_0700f71b_3072_435d_99ee_a4955639974a" hasOnlySubstanceUnits="false" compartment="UNK_COMP" name="(S)-3-Hydroxytetradecanoyl-CoA" id="C05260">
<notes><html:p>COMPOUND_ID: C05260</html:p></notes>
      </species>
      <species boundaryCondition="false" constant="false" metaid="_c07c8fe4_1fac_4029_b469_2987acc73a0e" hasOnlySubstanceUnits="false" compartment="UNK_COMP" name="6-Lactoyl-5,6,7,8-tetrahydropterin" id="C04244">
<notes><html:p>COMPOUND_ID: C04244</html:p></notes>
      </species>
      <species boundaryCondition="false" constant="false" metaid="_792b4e45_a6b2_462c_b780_6e5d280976e3" hasOnlySubstanceUnits="false" compartment="UNK_COMP" name="1-Octanal" id="C01545">
<notes><html:p>COMPOUND_ID: C01545</html:p></notes>
      </species>
      <species boundaryCondition="false" constant="false" metaid="_a4ec8e78_f13e_407f_976b_79a3ef2191ff" hasOnlySubstanceUnits="false" compartment="UNK_COMP" name="Heparosan-N-sulfate L-iduronate" id="C04073">
<notes><html:p>COMPOUND_ID: C04073</html:p></notes>
      </species>
      <species boundaryCondition="false" constant="false" metaid="_0d20cd9d_a673_4fbf_86eb_96a68f1eb508" hasOnlySubstanceUnits="false" compartment="UNK_COMP" name="CMP-2-aminoethylphosphonate" id="C05673">
<notes><html:p>COMPOUND_ID: C05673</html:p></notes>
      </species>
      <species boundaryCondition="false" constant="false" metaid="_4e3f8bd0_cf61_48a9_9162_8f70a8aa46a9" hasOnlySubstanceUnits="false" compartment="UNK_COMP" name="2-Methylacetoacetyl-CoA" id="C03344">
<notes><html:p>COMPOUND_ID: C03344</html:p></notes>
      </species>
      <species boundaryCondition="false" constant="false" metaid="_7e7761bc_13df_42ab_8d7f_4e3e3c8a7163" hasOnlySubstanceUnits="false" compartment="UNK_COMP" name="Choline phosphate" id="C00588">
<notes><html:p>COMPOUND_ID: C00588</html:p></notes>
      </species>
      <species boundaryCondition="false" constant="false" metaid="_89016b1e_96fb_45bd_a5fd_8d54beae865b" hasOnlySubstanceUnits="false" compartment="UNK_COMP" name="Morphine-3-glucuronide" id="C16643">
<notes><html:p>COMPOUND_ID: C16643</html:p></notes>
      </species>
      <species boundaryCondition="false" constant="false" metaid="_f2685a96_8431_45ad_acdb_ea48e7967688" hasOnlySubstanceUnits="false" compartment="UNK_COMP" name="Malonyl-CoA" id="C00083">
<notes><html:p>COMPOUND_ID: C00083</html:p></notes>
      </species>
      <species boundaryCondition="false" constant="false" metaid="_cfd963d3_6bc5_462b_a76f_2c14db164420" hasOnlySubstanceUnits="false" compartment="UNK_COMP" name="Orthophosphate" id="C00009">
<notes><html:p>COMPOUND_ID: C00009</html:p></notes>
      </species>
      <species boundaryCondition="false" constant="false" metaid="_a9369960_639b_4cc6_9481_dff72dc3e09d" hasOnlySubstanceUnits="false" compartment="UNK_COMP" name="N-(4-Aminobutylidene)-[eIF5A-precursor]-lysine" id="C15854">
<notes><html:p>COMPOUND_ID: C15854</html:p></notes>
      </species>
      <species boundaryCondition="false" constant="false" metaid="_860a6d32_3ae3_4c8f_8c1f_3cddfd32177c" hasOnlySubstanceUnits="false" compartment="UNK_COMP" name="(2E,6Z,9Z,12Z,15Z,18Z)-Tetracosahexaenoyl-CoA" id="C16387">
<notes><html:p>COMPOUND_ID: C16387</html:p></notes>
      </species>
      <species boundaryCondition="false" constant="false" metaid="_0fa7c794_68df_4ed1_b2c8_2bfb30c947ef" hasOnlySubstanceUnits="false" compartment="UNK_COMP" name="trans-3,4-Dihydro-3,4-dihydroxy-7,12-dimethylbenz[a]anthracene" id="C19490">
<notes><html:p>COMPOUND_ID: C19490</html:p></notes>
      </species>
      <species boundaryCondition="false" constant="false" metaid="_70d8af8e_5781_4921_b196_ae193be8f13e" hasOnlySubstanceUnits="false" compartment="UNK_COMP" name="Phospho-[DNA-directed RNA polymerase]" id="C04395">
<notes><html:p>COMPOUND_ID: C04395</html:p></notes>
      </species>
      <species boundaryCondition="false" constant="false" metaid="_b3f4c3a9_9111_4eaf_bc2a_07299d83a475" hasOnlySubstanceUnits="false" compartment="UNK_COMP" id="G10595">
<notes><html:p>COMPOUND_ID: G10595</html:p></notes>
      </species>
      <species boundaryCondition="false" constant="false" metaid="_117c7840_f7e7_4b41_8769_a82644a8b944" hasOnlySubstanceUnits="false" compartment="UNK_COMP" name="N-Terminal-glycyl-[protein]" id="C02038">
<notes><html:p>COMPOUND_ID: C02038</html:p></notes>
      </species>
      <species boundaryCondition="false" constant="false" metaid="_5f542cf2_1dc9_479b_82f7_e1d60097d2f2" hasOnlySubstanceUnits="false" compartment="UNK_COMP" name="alpha-L-Fucoside" id="C02475">
<notes><html:p>COMPOUND_ID: C02475</html:p></notes>
      </species>
      <species boundaryCondition="false" constant="false" metaid="_4634df86_3324_40da_9b33_e6e05eadd947" hasOnlySubstanceUnits="false" compartment="UNK_COMP" name="Bromobenzene-3,4-dihydrodiol" id="C14844">
<notes><html:p>COMPOUND_ID: C14844</html:p></notes>
      </species>
      <species boundaryCondition="false" constant="false" metaid="_3309a981_528f_4863_b5ae_84488b048b81" hasOnlySubstanceUnits="false" compartment="UNK_COMP" name="2,6-Dimethylaniline" id="C11004">
<notes><html:p>COMPOUND_ID: C11004</html:p></notes>
      </species>
      <species boundaryCondition="false" constant="false" metaid="_b44295f5_c516_4a9e_9f92_63b58b6dd4d2" hasOnlySubstanceUnits="false" compartment="UNK_COMP" name="N6-(1,2-Dicarboxyethyl)-AMP" id="C03794">
<notes><html:p>COMPOUND_ID: C03794</html:p></notes>
      </species>
      <species boundaryCondition="false" constant="false" metaid="_982b206b_06da_4e1c_a5b7_cef480178446" hasOnlySubstanceUnits="false" compartment="UNK_COMP" name="Malonyl-[acyl-carrier protein]" id="C01209">
<notes><html:p>COMPOUND_ID: C01209</html:p></notes>
      </species>
      <species boundaryCondition="false" constant="false" metaid="_4171ef3d_f3d9_4740_bfcd_b15d98be831d" hasOnlySubstanceUnits="false" compartment="UNK_COMP" id="G01391">
<notes><html:p>COMPOUND_ID: G01391</html:p></notes>
      </species>
      <species boundaryCondition="false" constant="false" metaid="_2e2f96be_54d3_4e5f_9491_cc3d788972b6" hasOnlySubstanceUnits="false" compartment="UNK_COMP" name="1-Phosphatidyl-1D-myo-inositol 5-phosphate" id="C11557">
<notes><html:p>COMPOUND_ID: C11557</html:p></notes>
      </species>
      <species boundaryCondition="false" constant="false" metaid="_2fed7dfd_9e7b_489d_af7f_d5212ecf554c" hasOnlySubstanceUnits="false" compartment="UNK_COMP" name="O-Acetyl-L-serine" id="C00979">
<notes><html:p>COMPOUND_ID: C00979</html:p></notes>
      </species>
      <species boundaryCondition="false" constant="false" metaid="_e48603d6_4d61_47bf_becd_7f69e00e8514" hasOnlySubstanceUnits="false" compartment="UNK_COMP" name="Nicotinamide" id="C00153">
<notes><html:p>COMPOUND_ID: C00153</html:p></notes>
      </species>
      <species boundaryCondition="false" constant="false" metaid="_2a1f04e4_4c46_439c_947a_673e1472d6cb" hasOnlySubstanceUnits="false" compartment="UNK_COMP" name="L-Asparagine" id="C00152">
<notes><html:p>COMPOUND_ID: C00152</html:p></notes>
      </species>
      <species boundaryCondition="false" constant="false" metaid="_e5eae403_012e_4aa7_8637_3b4585785041" hasOnlySubstanceUnits="false" compartment="UNK_COMP" name="5(S)-HPETE" id="C05356">
<notes><html:p>COMPOUND_ID: C05356</html:p></notes>
      </species>
      <species boundaryCondition="false" constant="false" metaid="_fb619ec6_9939_46b6_bb2d_5ab60ca00486" hasOnlySubstanceUnits="false" compartment="UNK_COMP" name="5&amp;apos;-Phospho-DNA" id="C02128">
<notes><html:p>COMPOUND_ID: C02128</html:p></notes>
      </species>
      <species boundaryCondition="false" constant="false" metaid="_a34c4895_87b5_4321_82e5_08ea9dbff7d8" hasOnlySubstanceUnits="false" compartment="UNK_COMP" name="Glutaminyl-tRNA" id="C02282">
<notes><html:p>COMPOUND_ID: C02282</html:p></notes>
      </species>
      <species boundaryCondition="false" constant="false" metaid="_c4503db0_16ca_4032_8762_f1711274ae23" hasOnlySubstanceUnits="false" compartment="UNK_COMP" name="5-L-Glutamyl-taurine" id="C05844">
<notes><html:p>COMPOUND_ID: C05844</html:p></notes>
      </species>
      <species boundaryCondition="false" constant="false" metaid="_8b79b1bf_8261_408e_9974_a9ac6d5e65af" hasOnlySubstanceUnits="false" compartment="UNK_COMP" name="Phosphoprotein" id="C00562">
<notes><html:p>COMPOUND_ID: C00562</html:p></notes>
      </species>
      <species boundaryCondition="false" constant="false" metaid="_f3f445c6_d2e9_4a3b_9720_cf8a38f92535" hasOnlySubstanceUnits="false" compartment="UNK_COMP" name="3-Hydroxy-2-methylpropanoate" id="C01188">
<notes><html:p>COMPOUND_ID: C01188</html:p></notes>
      </species>
      <species boundaryCondition="false" constant="false" metaid="_cc6f41e5_a1c8_4ffd_9d1f_05b74a073d27" hasOnlySubstanceUnits="false" compartment="UNK_COMP" name="3alpha,7alpha-Dihydroxy-5beta-24-oxocholestanoyl-CoA" id="C05449">
<notes><html:p>COMPOUND_ID: C05449</html:p></notes>
      </species>
      <species boundaryCondition="false" constant="false" metaid="_ef05829f_8692_4169_a508_4824a4546598" hasOnlySubstanceUnits="false" compartment="UNK_COMP" name="5-Amino-4-imidazolecarboxyamide" id="C04051">
<notes><html:p>COMPOUND_ID: C04051</html:p></notes>
      </species>
      <species boundaryCondition="false" constant="false" metaid="_ba16b610_e07d_4027_ad36_5ed82e995ef1" hasOnlySubstanceUnits="false" compartment="UNK_COMP" name="Hydrogen sulfide" id="C00283">
<notes><html:p>COMPOUND_ID: C00283</html:p></notes>
      </species>
      <species boundaryCondition="false" constant="false" metaid="_29aa8005_8b26_488c_8084_ed1e7c7dee3b" hasOnlySubstanceUnits="false" compartment="UNK_COMP" name="Very-long-chain 3-oxoacyl-CoA" id="C20877">
<notes><html:p>COMPOUND_ID: C20877</html:p></notes>
      </species>
      <species boundaryCondition="false" constant="false" metaid="_b4a05bb4_13ad_47c8_8d38_83d17e3f3720" hasOnlySubstanceUnits="false" compartment="UNK_COMP" name="D-Aspartate" id="C00402">
<notes><html:p>COMPOUND_ID: C00402</html:p></notes>
      </species>
      <species boundaryCondition="false" constant="false" metaid="_bd8b45c1_dc3e_4082_9926_48f560d9f5be" hasOnlySubstanceUnits="false" compartment="UNK_COMP" name="Formamidopyrimidine nucleoside triphosphate" id="C05922">
<notes><html:p>COMPOUND_ID: C05922</html:p></notes>
      </species>
      <species boundaryCondition="false" constant="false" metaid="_30d5fa03_adb4_436b_9060_f5fdec7bb257" hasOnlySubstanceUnits="false" compartment="UNK_COMP" name="1D-myo-Inositol 1,3,4,5-tetrakisphosphate" id="C01272">
<notes><html:p>COMPOUND_ID: C01272</html:p></notes>
      </species>
      <species boundaryCondition="false" constant="false" metaid="_67a0f07e_b12d_4f95_aa13_aa45dfe2479a" hasOnlySubstanceUnits="false" compartment="UNK_COMP" name="3-Oxoacyl-CoA" id="C00264">
<notes><html:p>COMPOUND_ID: C00264</html:p></notes>
      </species>
      <species boundaryCondition="false" constant="false" metaid="_dd20901f_3ef5_4255_b83a_8d5975a16606" hasOnlySubstanceUnits="false" compartment="UNK_COMP" name="Prostaglandin E2" id="C00584">
<notes><html:p>COMPOUND_ID: C00584</html:p></notes>
      </species>
      <species boundaryCondition="false" constant="false" metaid="_f1c8f3e8_3ef2_4ac7_8a41_8b2d02506783" hasOnlySubstanceUnits="false" compartment="UNK_COMP" name="Tryparedoxin" id="C16663">
<notes><html:p>COMPOUND_ID: C16663</html:p></notes>
      </species>
      <species boundaryCondition="false" constant="false" metaid="_6a6274e2_d9c2_401d_a0ad_2517bfec7737" hasOnlySubstanceUnits="false" compartment="UNK_COMP" name="R-S-Glutathione" id="C02320">
<notes><html:p>COMPOUND_ID: C02320</html:p></notes>
      </species>
      <species boundaryCondition="false" constant="false" metaid="_a2398559_c9cd_490b_8360_a1856ba5f7c8" hasOnlySubstanceUnits="false" compartment="UNK_COMP" name="5-Methyltetrahydrofolate" id="C00440">
<notes><html:p>COMPOUND_ID: C00440</html:p></notes>
      </species>
      <species boundaryCondition="false" constant="false" metaid="_6b72ce96_d209_4eb1_ad37_04af2fa7711d" hasOnlySubstanceUnits="false" compartment="UNK_COMP" name="Cytosine" id="C00380">
<notes><html:p>COMPOUND_ID: C00380</html:p></notes>
      </species>
      <species boundaryCondition="false" constant="false" metaid="_5ea7674e_00f2_45e6_a523_4878ee40e4a7" hasOnlySubstanceUnits="false" compartment="UNK_COMP" id="G10596">
<notes><html:p>COMPOUND_ID: G10596</html:p></notes>
      </species>
      <species boundaryCondition="false" constant="false" metaid="_390fb053_1589_4d2b_8c14_f17cd1a99b0c" hasOnlySubstanceUnits="false" compartment="UNK_COMP" id="G00008">
<notes><html:p>COMPOUND_ID: G00008</html:p></notes>
      </species>
      <species boundaryCondition="false" constant="false" metaid="_da429760_4f3d_4d50_bc58_9f8847c819ac" hasOnlySubstanceUnits="false" compartment="UNK_COMP" name="L-Arginine phosphate" id="C05945">
<notes><html:p>COMPOUND_ID: C05945</html:p></notes>
      </species>
      <species boundaryCondition="false" constant="false" metaid="_ca4d0e27_e1f2_4d7e_8f78_8b305178d1bb" hasOnlySubstanceUnits="false" compartment="UNK_COMP" name="alpha-D-Hexose 6-phosphate" id="C03735">
<notes><html:p>COMPOUND_ID: C03735</html:p></notes>
      </species>
      <species boundaryCondition="false" constant="false" metaid="_d82087b7_05a2_435c_ad6f_b13ccf192e06" hasOnlySubstanceUnits="false" compartment="UNK_COMP" name="5-Amino-2-oxopentanoic acid" id="C01110">
<notes><html:p>COMPOUND_ID: C01110</html:p></notes>
      </species>
      <species boundaryCondition="false" constant="false" metaid="_46a89293_9374_49fd_a777_3c6f93d5dd3f" hasOnlySubstanceUnits="false" compartment="UNK_COMP" name="Cytidine" id="C00475">
<notes><html:p>COMPOUND_ID: C00475</html:p></notes>
      </species>
      <species boundaryCondition="false" constant="false" metaid="_58e004e8_67cb_486c_a643_5f507f4acd3c" hasOnlySubstanceUnits="false" compartment="UNK_COMP" name="(S)-3-Hydroxybutanoate" id="C03197">
<notes><html:p>COMPOUND_ID: C03197</html:p></notes>
      </species>
      <species boundaryCondition="false" constant="false" metaid="_d794ae19_4182_47fe_88bb_6335ba2f4fe3" hasOnlySubstanceUnits="false" compartment="UNK_COMP" name="Inositol 1-phosphate" id="C01177">
<notes><html:p>COMPOUND_ID: C01177</html:p></notes>
      </species>
      <species boundaryCondition="false" constant="false" metaid="_2c0ae4b8_bffd_4104_bd30_d958618a58ee" hasOnlySubstanceUnits="false" compartment="UNK_COMP" name="Crotonoyl-CoA" id="C00877">
<notes><html:p>COMPOUND_ID: C00877</html:p></notes>
      </species>
      <species boundaryCondition="false" constant="false" metaid="_47abc610_ab24_4ffd_ba29_ef05a245c4d4" hasOnlySubstanceUnits="false" compartment="UNK_COMP" name="10-Formyltetrahydrofolate" id="C00234">
<notes><html:p>COMPOUND_ID: C00234</html:p></notes>
      </species>
      <species boundaryCondition="false" constant="false" metaid="_4e1d5a43_667d_4907_b53d_9a1de44df2b7" hasOnlySubstanceUnits="false" compartment="UNK_COMP" name="alpha-Aminopropiononitrile" id="C05714">
<notes><html:p>COMPOUND_ID: C05714</html:p></notes>
      </species>
      <species boundaryCondition="false" constant="false" metaid="_aee051ee_7bb0_423c_bb9c_7f1683ba1c42" hasOnlySubstanceUnits="false" compartment="UNK_COMP" name="2&amp;apos;-Deoxy-5-hydroxymethylcytidine-5&amp;apos;-diphosphate" id="C11038">
<notes><html:p>COMPOUND_ID: C11038</html:p></notes>
      </species>
      <species boundaryCondition="false" constant="false" metaid="_42663bc1_44ec_45d1_8b71_bd69caba5b10" hasOnlySubstanceUnits="false" compartment="UNK_COMP" name="2-Propynal" id="C05985">
<notes><html:p>COMPOUND_ID: C05985</html:p></notes>
      </species>
      <species boundaryCondition="false" constant="false" metaid="_dd2e566f_5168_481a_a7b4_60794acc9eb5" hasOnlySubstanceUnits="false" compartment="UNK_COMP" name="Sphingosyl-phosphocholine" id="C03640">
<notes><html:p>COMPOUND_ID: C03640</html:p></notes>
      </species>
      <species boundaryCondition="false" constant="false" metaid="_4347fe97_b9f5_489b_b9f8_544fa040adcc" hasOnlySubstanceUnits="false" compartment="UNK_COMP" name="Superoxide" id="C00704">
<notes><html:p>COMPOUND_ID: C00704</html:p></notes>
      </species>
      <species boundaryCondition="false" constant="false" metaid="_596592d6_fdb2_4684_85e1_b6865625aacd" hasOnlySubstanceUnits="false" compartment="UNK_COMP" name="Sphingosine" id="C00319">
<notes><html:p>COMPOUND_ID: C00319</html:p></notes>
      </species>
      <species boundaryCondition="false" constant="false" metaid="_67128120_7f5b_4615_936f_2cef8bae262a" hasOnlySubstanceUnits="false" compartment="UNK_COMP" name="DNA 5-hydroxymethylcytosine" id="C21031">
<notes><html:p>COMPOUND_ID: C21031</html:p></notes>
      </species>
      <species boundaryCondition="false" constant="false" metaid="_2013acac_55cd_4d9e_b7f3_96f63d0f6f15" hasOnlySubstanceUnits="false" compartment="UNK_COMP" name="Hexadecanal" id="C00517">
<notes><html:p>COMPOUND_ID: C00517</html:p></notes>
      </species>
      <species boundaryCondition="false" constant="false" metaid="_22b18833_c71d_4327_8bb8_8ae2cdb5cc69" hasOnlySubstanceUnits="false" compartment="UNK_COMP" name="L-Threonyl-tRNA(Thr)" id="C02992">
<notes><html:p>COMPOUND_ID: C02992</html:p></notes>
      </species>
      <species boundaryCondition="false" constant="false" metaid="_91741efa_4de7_4377_a176_5bb8e88a908b" hasOnlySubstanceUnits="false" compartment="UNK_COMP" name="3-Phosphonooxypyruvate" id="C03232">
<notes><html:p>COMPOUND_ID: C03232</html:p></notes>
      </species>
      <species boundaryCondition="false" constant="false" metaid="_683b5d93_9fd6_469e_afd0_6c4390c2744a" hasOnlySubstanceUnits="false" compartment="UNK_COMP" id="G13074">
<notes><html:p>COMPOUND_ID: G13074</html:p></notes>
      </species>
      <species boundaryCondition="false" constant="false" metaid="_59cee210_4b86_480f_971e_fc40d95131b9" hasOnlySubstanceUnits="false" compartment="UNK_COMP" name="CDP-choline" id="C00307">
<notes><html:p>COMPOUND_ID: C00307</html:p></notes>
      </species>
      <species boundaryCondition="false" constant="false" metaid="_0dec8862_7e62_41fe_aed3_6b7483325658" hasOnlySubstanceUnits="false" compartment="UNK_COMP" name="L-Homocysteine" id="C00155">
<notes><html:p>COMPOUND_ID: C00155</html:p></notes>
      </species>
      <species boundaryCondition="false" constant="false" metaid="_eed383a2_68dd_4a80_a8a0_b41adc2d54ed" hasOnlySubstanceUnits="false" compartment="UNK_COMP" name="ATP" id="C00002">
<notes><html:p>COMPOUND_ID: C00002</html:p></notes>
      </species>
      <species boundaryCondition="false" constant="false" metaid="_c4e8715a_75f4_427e_8467_fa8206bc384d" hasOnlySubstanceUnits="false" compartment="UNK_COMP" name="Protein N(omega),N(omega)-dimethyl-L-arginine" id="C21188">
<notes><html:p>COMPOUND_ID: C21188</html:p></notes>
      </species>
      <species boundaryCondition="false" constant="false" metaid="_dca203c6_8129_472a_93bd_6e253bd6e08d" hasOnlySubstanceUnits="false" compartment="UNK_COMP" name="cis-2,3-Dehydroacyl-CoA" id="C01122">
<notes><html:p>COMPOUND_ID: C01122</html:p></notes>
      </species>
      <species boundaryCondition="false" constant="false" metaid="_015ae4b4_60ee_44f8_9ae7_20775657103d" hasOnlySubstanceUnits="false" compartment="UNK_COMP" name="Very-long-chain acyl-CoA" id="C20876">
<notes><html:p>COMPOUND_ID: C20876</html:p></notes>
      </species>
      <species boundaryCondition="false" constant="false" metaid="_4358d06c_2955_47e7_8c75_6df295a47208" hasOnlySubstanceUnits="false" compartment="UNK_COMP" name="[Pyruvate dehydrogenase (acetyl-transferring)]" id="C01256">
<notes><html:p>COMPOUND_ID: C01256</html:p></notes>
      </species>
      <species boundaryCondition="false" constant="false" metaid="_87741229_cc26_43e1_928b_8b13c0edce26" hasOnlySubstanceUnits="false" compartment="UNK_COMP" name="3-Hydroxypimeloyl-CoA" id="C06714">
<notes><html:p>COMPOUND_ID: C06714</html:p></notes>
      </species>
      <species boundaryCondition="false" constant="false" metaid="_23ded713_a754_42fd_bcad_8e741a681a6f" hasOnlySubstanceUnits="false" compartment="UNK_COMP" name="2,3-Diketo-5-methylthiopentyl-1-phosphate" id="C15650">
<notes><html:p>COMPOUND_ID: C15650</html:p></notes>
      </species>
      <species boundaryCondition="false" constant="false" metaid="_8a3db646_e445_4515_890b_8b6cd7394eb6" hasOnlySubstanceUnits="false" compartment="UNK_COMP" name="[eIF5A-precursor]-deoxyhypusine" id="C07282">
<notes><html:p>COMPOUND_ID: C07282</html:p></notes>
      </species>
      <species boundaryCondition="false" constant="false" metaid="_2a99cc8d_306b_422c_94d6_1edb5effd7f1" hasOnlySubstanceUnits="false" compartment="UNK_COMP" name="(R)-3-Amino-2-methylpropanoate" id="C01205">
<notes><html:p>COMPOUND_ID: C01205</html:p></notes>
      </species>
      <species boundaryCondition="false" constant="false" metaid="_eef62c36_f88a_4ab4_8a41_1906616d2e3d" hasOnlySubstanceUnits="false" compartment="UNK_COMP" name="Glutathione" id="C00051">
<notes><html:p>COMPOUND_ID: C00051</html:p></notes>
      </species>
      <species boundaryCondition="false" constant="false" metaid="_86157a27_a9c3_425d_bcce_c990aa06429c" hasOnlySubstanceUnits="false" compartment="UNK_COMP" name="Dextrin" id="C00721">
<notes><html:p>COMPOUND_ID: C00721</html:p></notes>
      </species>
      <species boundaryCondition="false" constant="false" metaid="_afd989a7_047e_4c0a_abe9_3d9709938735" hasOnlySubstanceUnits="false" compartment="UNK_COMP" id="G13062">
<notes><html:p>COMPOUND_ID: G13062</html:p></notes>
      </species>
      <species boundaryCondition="false" constant="false" metaid="_7c99b694_458e_4e72_bdcc_b2514264dbc2" hasOnlySubstanceUnits="false" compartment="UNK_COMP" name="1-Phosphatidyl-1D-myo-inositol 4-phosphate" id="C01277">
<notes><html:p>COMPOUND_ID: C01277</html:p></notes>
      </species>
      <species boundaryCondition="false" constant="false" metaid="_50a2e339_5774_49af_b53f_636a6c296836" hasOnlySubstanceUnits="false" compartment="UNK_COMP" name="2-Hydroxyphenylacetate" id="C05852">
<notes><html:p>COMPOUND_ID: C05852</html:p></notes>
      </species>
      <species boundaryCondition="false" constant="false" metaid="_19b986d2_f1be_4b8b_bffa_cfc949a69bf5" hasOnlySubstanceUnits="false" compartment="UNK_COMP" name="alpha-Amino acid" id="C05167">
<notes><html:p>COMPOUND_ID: C05167</html:p></notes>
      </species>
      <species boundaryCondition="false" constant="false" metaid="_6bdc2eb4_7f65_445d_bde6_d9f52d92abff" hasOnlySubstanceUnits="false" compartment="UNK_COMP" name="Tetrahydrofolate" id="C00101">
<notes><html:p>COMPOUND_ID: C00101</html:p></notes>
      </species>
      <species boundaryCondition="false" constant="false" metaid="_471e1d83_012f_4ecb_900e_11559d9ba667" hasOnlySubstanceUnits="false" compartment="UNK_COMP" name="Androstenedione" id="C00280">
<notes><html:p>COMPOUND_ID: C00280</html:p></notes>
      </species>
      <species boundaryCondition="false" constant="false" metaid="_8c0848ba_5877_4e16_83ba_3b6c5e772645" hasOnlySubstanceUnits="false" compartment="UNK_COMP" name="Dihydrolipoamide" id="C00579">
<notes><html:p>COMPOUND_ID: C00579</html:p></notes>
      </species>
      <species boundaryCondition="false" constant="false" metaid="_9febb9ca_ff94_4599_9fdc_978b99c0b9f5" hasOnlySubstanceUnits="false" compartment="UNK_COMP" name="Glycoprotein with the oligosaccharide chain attached by N-glycosyl linkage to protein L-asparagine" id="C11572">
<notes><html:p>COMPOUND_ID: C11572</html:p></notes>
      </species>
      <species boundaryCondition="false" constant="false" metaid="_5919a2e5_3290_4645_9c8d_aae46dc80776" hasOnlySubstanceUnits="false" compartment="UNK_COMP" name="3-Phospho-D-erythronate" id="C03356">
<notes><html:p>COMPOUND_ID: C03356</html:p></notes>
      </species>
      <species boundaryCondition="false" constant="false" metaid="_6c69b865_b63d_401a_889c_fb146085e202" hasOnlySubstanceUnits="false" compartment="UNK_COMP" name="7-Methylguanosine 5&amp;apos;-phosphate" id="C03998">
<notes><html:p>COMPOUND_ID: C03998</html:p></notes>
      </species>
      <species boundaryCondition="false" constant="false" metaid="_d35c3162_dfc8_4c33_87e8_c63edd2f2481" hasOnlySubstanceUnits="false" compartment="UNK_COMP" name="2-(alpha-Hydroxyethyl)thiamine diphosphate" id="C05125">
<notes><html:p>COMPOUND_ID: C05125</html:p></notes>
      </species>
      <species boundaryCondition="false" constant="false" metaid="_b1dc4ab2_8f5c_4d1b_94dd_5772a0fc4b18" hasOnlySubstanceUnits="false" compartment="UNK_COMP" name="3-Cyano-L-alanine" id="C02512">
<notes><html:p>COMPOUND_ID: C02512</html:p></notes>
      </species>
      <species boundaryCondition="false" constant="false" metaid="_f1576031_e872_4d34_933a_2214b7ec75a7" hasOnlySubstanceUnits="false" compartment="UNK_COMP" name="Irinotecan" id="C16641">
<notes><html:p>COMPOUND_ID: C16641</html:p></notes>
      </species>
      <species boundaryCondition="false" constant="false" metaid="_93cafae5_08c4_4543_a9ca_559c048c9382" hasOnlySubstanceUnits="false" compartment="UNK_COMP" name="trans-Dec-2-enoyl-CoA" id="C05275">
<notes><html:p>COMPOUND_ID: C05275</html:p></notes>
      </species>
      <species boundaryCondition="false" constant="false" metaid="_7955a4bb_a355_46e9_b80d_caadfee4ff1b" hasOnlySubstanceUnits="false" compartment="UNK_COMP" name="Quinone" id="C15602">
<notes><html:p>COMPOUND_ID: C15602</html:p></notes>
      </species>
      <species boundaryCondition="false" constant="false" metaid="_d6b74acb_5fc7_4713_95cc_f8db3c1f5c28" hasOnlySubstanceUnits="false" compartment="UNK_COMP" name="D-Tagatose 6-phosphate" id="C01097">
<notes><html:p>COMPOUND_ID: C01097</html:p></notes>
      </species>
      <species boundaryCondition="false" constant="false" metaid="_f3da637b_be00_49ac_91a8_29f8b71d4abf" hasOnlySubstanceUnits="false" compartment="UNK_COMP" name="[Peptide]-(2S)-2-hydroxyglycine" id="C03303">
<notes><html:p>COMPOUND_ID: C03303</html:p></notes>
      </species>
      <species boundaryCondition="false" constant="false" metaid="_d21d52e9_b299_4638_bdbc_3647480bf28e" hasOnlySubstanceUnits="false" compartment="UNK_COMP" name="Oxidized adrenal ferredoxin" id="C00667">
<notes><html:p>COMPOUND_ID: C00667</html:p></notes>
      </species>
      <species boundaryCondition="false" constant="false" metaid="_04277c46_40d5_4bd8_bde1_078a79d2dda2" hasOnlySubstanceUnits="false" compartment="UNK_COMP" name="(+)-7-Isojasmonic acid CoA" id="C16339">
<notes><html:p>COMPOUND_ID: C16339</html:p></notes>
      </species>
      <species boundaryCondition="false" constant="false" metaid="_bcc81461_4018_463f_a5b7_2b66815b5d5c" hasOnlySubstanceUnits="false" compartment="UNK_COMP" id="G00009">
<notes><html:p>COMPOUND_ID: G00009</html:p></notes>
      </species>
      <species boundaryCondition="false" constant="false" metaid="_f0f36dd5_9a2a_4b8b_b397_7afd4a3e2a42" hasOnlySubstanceUnits="false" compartment="UNK_COMP" name="L-Serine" id="C00065">
<notes><html:p>COMPOUND_ID: C00065</html:p></notes>
      </species>
      <species boundaryCondition="false" constant="false" metaid="_55ca6f40_1310_44f0_923c_c09bf5324fdb" hasOnlySubstanceUnits="false" compartment="UNK_COMP" name="beta-D-Glucuronosyl-(1->4)-N-acetyl-alpha-D-glucosaminylproteoglycan" id="C15573">
<notes><html:p>COMPOUND_ID: C15573</html:p></notes>
      </species>
      <species boundaryCondition="false" constant="false" metaid="_2e550289_fe90_44af_b838_a0a8a28dcc25" hasOnlySubstanceUnits="false" compartment="UNK_COMP" name="4-(2-Aminophenyl)-2,4-dioxobutanoate" id="C01252">
<notes><html:p>COMPOUND_ID: C01252</html:p></notes>
      </species>
      <species boundaryCondition="false" constant="false" metaid="_f8a3d2c5_f061_4ca6_8b5c_3b9168789c97" hasOnlySubstanceUnits="false" compartment="UNK_COMP" name="2-(alpha-Hydroxypropyl)thiamine diphosphate" id="C21017">
<notes><html:p>COMPOUND_ID: C21017</html:p></notes>
      </species>
      <species boundaryCondition="false" constant="false" metaid="_4ee79741_dab1_4d18_b7d0_92d6a3afd896" hasOnlySubstanceUnits="false" compartment="UNK_COMP" name="Glutaryl-CoA" id="C00527">
<notes><html:p>COMPOUND_ID: C00527</html:p></notes>
      </species>
      <species boundaryCondition="false" constant="false" metaid="_e9211e2c_d268_4d2e_8e9c_4df2000f0755" hasOnlySubstanceUnits="false" compartment="UNK_COMP" name="Testosterone glucuronide" id="C11134">
<notes><html:p>COMPOUND_ID: C11134</html:p></notes>
      </species>
      <species boundaryCondition="false" constant="false" metaid="_ea237c1b_20e0_40dd_ad77_bd1e20f88555" hasOnlySubstanceUnits="false" compartment="UNK_COMP" name="N-Acetylisoniazid" id="C07585">
<notes><html:p>COMPOUND_ID: C07585</html:p></notes>
      </species>
      <species boundaryCondition="false" constant="false" metaid="_a6b9d616_f574_4382_9309_05b0f3de7ec2" hasOnlySubstanceUnits="false" compartment="UNK_COMP" name="[Acetyl-CoA carboxylase]" id="C01139">
<notes><html:p>COMPOUND_ID: C01139</html:p></notes>
      </species>
      <species boundaryCondition="false" constant="false" metaid="_664e6eb9_70c0_47e2_8079_beaf476939ea" hasOnlySubstanceUnits="false" compartment="UNK_COMP" name="Nucleotide" id="C00215">
<notes><html:p>COMPOUND_ID: C00215</html:p></notes>
      </species>
      <species boundaryCondition="false" constant="false" metaid="_8f22bf84_9888_4755_bf38_4a808b3d637c" hasOnlySubstanceUnits="false" compartment="UNK_COMP" name="4-Imidazolone-5-propanoate" id="C03680">
<notes><html:p>COMPOUND_ID: C03680</html:p></notes>
      </species>
      <species boundaryCondition="false" constant="false" metaid="_3d39a9fa_832e_46fc_88c0_e36296fd8455" hasOnlySubstanceUnits="false" compartment="UNK_COMP" name="3-Hydroxy-5-methylhex-4-enoyl-CoA" id="C16469">
<notes><html:p>COMPOUND_ID: C16469</html:p></notes>
      </species>
      <species boundaryCondition="false" constant="false" metaid="_5a9ccbe7_0664_4746_865b_2b1e496066e0" hasOnlySubstanceUnits="false" compartment="UNK_COMP" name="Thymine" id="C00178">
<notes><html:p>COMPOUND_ID: C00178</html:p></notes>
      </species>
      <species boundaryCondition="false" constant="false" metaid="_c6b0820b_8239_4031_96fd_49d9598429f0" hasOnlySubstanceUnits="false" compartment="UNK_COMP" name="Thioredoxin disulfide" id="C00343">
<notes><html:p>COMPOUND_ID: C00343</html:p></notes>
      </species>
      <species boundaryCondition="false" constant="false" metaid="_05de552e_2e14_4a5d_879b_b60ebb9500f7" hasOnlySubstanceUnits="false" compartment="UNK_COMP" name="S-(2,2-Dichloro-1-hydroxy)ethyl glutathione" id="C14861">
<notes><html:p>COMPOUND_ID: C14861</html:p></notes>
      </species>
      <species boundaryCondition="false" constant="false" metaid="_05df06c5_6236_47ab_b017_a189d2c2e891" hasOnlySubstanceUnits="false" compartment="UNK_COMP" name="D-Glucose 1-phosphate" id="C00103">
<notes><html:p>COMPOUND_ID: C00103</html:p></notes>
      </species>
      <species boundaryCondition="false" constant="false" metaid="_9dfd74d7_7a3c_4a72_b697_fdb4910faca9" hasOnlySubstanceUnits="false" compartment="UNK_COMP" name="2&amp;apos;-Deoxyribonucleoside diphosphate" id="C04232">
<notes><html:p>COMPOUND_ID: C04232</html:p></notes>
      </species>
      <species boundaryCondition="false" constant="false" metaid="_d92df563_c573_415a_90e7_3b57d3ca6fbc" hasOnlySubstanceUnits="false" compartment="UNK_COMP" name="2-Methoxy-17beta-estradiol" id="C05302">
<notes><html:p>COMPOUND_ID: C05302</html:p></notes>
      </species>
      <species boundaryCondition="false" constant="false" metaid="_8c5d5107_e729_45f7_9a59_0fc73738fdd5" hasOnlySubstanceUnits="false" compartment="UNK_COMP" name="Hydroxypyruvate" id="C00168">
<notes><html:p>COMPOUND_ID: C00168</html:p></notes>
      </species>
      <species boundaryCondition="false" constant="false" metaid="_6f3a32e8_8289_4ee4_a6f4_5cb2f1dbec5e" hasOnlySubstanceUnits="false" compartment="UNK_COMP" name="FMN" id="C00061">
<notes><html:p>COMPOUND_ID: C00061</html:p></notes>
      </species>
      <species boundaryCondition="false" constant="false" metaid="_10437485_0fb1_4c3d_af74_1d1c49c5851d" hasOnlySubstanceUnits="false" compartment="UNK_COMP" name="L-Aspartyl-tRNA(Asp)" id="C02984">
<notes><html:p>COMPOUND_ID: C02984</html:p></notes>
      </species>
      <species boundaryCondition="false" constant="false" metaid="_8d86106f_0b22_4794_a4da_e868c44c6e7b" hasOnlySubstanceUnits="false" compartment="UNK_COMP" name="Purine deoxyribonucleoside" id="C20463">
<notes><html:p>COMPOUND_ID: C20463</html:p></notes>
      </species>
      <species boundaryCondition="false" constant="false" metaid="_018a3d65_36fe_44d2_8785_9936654cbb69" hasOnlySubstanceUnits="false" compartment="UNK_COMP" name="1-Organyl-2-lyso-sn-glycero-3-phosphocholine" id="C04317">
<notes><html:p>COMPOUND_ID: C04317</html:p></notes>
      </species>
      <species boundaryCondition="false" constant="false" metaid="_acebf67b_224e_478b_a21f_4d98519ee51c" hasOnlySubstanceUnits="false" compartment="UNK_COMP" name="(6Z,9Z,12Z,15Z,18Z)-3-Oxotetracosapentaenoyl-CoA" id="C16389">
<notes><html:p>COMPOUND_ID: C16389</html:p></notes>
      </species>
      <species boundaryCondition="false" constant="false" metaid="_f3917a03_ad51_42eb_b355_3b32985a108d" hasOnlySubstanceUnits="false" compartment="UNK_COMP" name="Ethanolamine phosphate" id="C00346">
<notes><html:p>COMPOUND_ID: C00346</html:p></notes>
      </species>
      <species boundaryCondition="false" constant="false" metaid="_9e69d450_56cf_4c18_9916_be94c9b6479a" hasOnlySubstanceUnits="false" compartment="UNK_COMP" name="S-Palmitoylprotein" id="C17202">
<notes><html:p>COMPOUND_ID: C17202</html:p></notes>
      </species>
      <species boundaryCondition="false" constant="false" metaid="_edd0021c_c921_4e0d_939d_62563624c8a0" hasOnlySubstanceUnits="false" compartment="UNK_COMP" name="N-Acetyl-alpha-D-glucosaminyl-(1->4)-beta-D-glucuronosylproteoglycan" id="C15575">
<notes><html:p>COMPOUND_ID: C15575</html:p></notes>
      </species>
      <species boundaryCondition="false" constant="false" metaid="_00f7c00b_7f93_41b2_8f81_06312428e223" hasOnlySubstanceUnits="false" compartment="UNK_COMP" name="Protein S-methyl-L-cysteine" id="C03800">
<notes><html:p>COMPOUND_ID: C03800</html:p></notes>
      </species>
      <species boundaryCondition="false" constant="false" metaid="_2fc287ac_1d5d_47fd_b1b5_d05b38749fbb" hasOnlySubstanceUnits="false" compartment="UNK_COMP" name="Etiocholan-3alpha-ol-17-one 3-glucuronide" id="C11136">
<notes><html:p>COMPOUND_ID: C11136</html:p></notes>
      </species>
      <species boundaryCondition="false" constant="false" metaid="_b7024d06_2bc6_4848_9587_eba17333b956" hasOnlySubstanceUnits="false" compartment="UNK_COMP" name="5-Hydroxyisourate" id="C11821">
<notes><html:p>COMPOUND_ID: C11821</html:p></notes>
      </species>
      <species boundaryCondition="false" constant="false" metaid="_8c70551a_8ece_476e_80ce_adc04968cea2" hasOnlySubstanceUnits="false" compartment="UNK_COMP" name="1D-myo-Inositol 1,4-bisphosphate" id="C01220">
<notes><html:p>COMPOUND_ID: C01220</html:p></notes>
      </species>
      <species boundaryCondition="false" constant="false" metaid="_d348c1d3_e1ea_435a_8e1a_d995c749514d" hasOnlySubstanceUnits="false" compartment="UNK_COMP" name="Nucleoside 5&amp;apos;-phosphate" id="C01117">
<notes><html:p>COMPOUND_ID: C01117</html:p></notes>
      </species>
      <species boundaryCondition="false" constant="false" metaid="_0eaf45b5_7cac_4c31_8226_d124cd57cadc" hasOnlySubstanceUnits="false" compartment="UNK_COMP" name="Ethanol" id="C00469">
<notes><html:p>COMPOUND_ID: C00469</html:p></notes>
      </species>
      <species boundaryCondition="false" constant="false" metaid="_218a4419_7d02_48f3_b73d_48c904006467" hasOnlySubstanceUnits="false" compartment="UNK_COMP" name="L-Threonylcarbamoyladenylate" id="C20641">
<notes><html:p>COMPOUND_ID: C20641</html:p></notes>
      </species>
      <species boundaryCondition="false" constant="false" metaid="_25d11799_7617_4091_b64a_29900637576c" hasOnlySubstanceUnits="false" compartment="UNK_COMP" name="Hepatotoxins" id="C21758">
<notes><html:p>COMPOUND_ID: C21758</html:p></notes>
      </species>
      <species boundaryCondition="false" constant="false" metaid="_a756c937_ca8e_4ad6_9531_acc48ce1be03" hasOnlySubstanceUnits="false" compartment="UNK_COMP" name="Fe2+" id="C14818">
<notes><html:p>COMPOUND_ID: C14818</html:p></notes>
      </species>
      <species boundaryCondition="false" constant="false" metaid="_b83121f3_dd43_4704_a014_0d159c1b1464" hasOnlySubstanceUnits="false" compartment="UNK_COMP" name="[Peptide]-glycine" id="C02303">
<notes><html:p>COMPOUND_ID: C02303</html:p></notes>
      </species>
      <species boundaryCondition="false" constant="false" metaid="_3134707f_a74a_4f87_b4d4_3d3c9bbc3157" hasOnlySubstanceUnits="false" compartment="UNK_COMP" name="trans-Dodec-2-enoyl-[acp]" id="C05758">
<notes><html:p>COMPOUND_ID: C05758</html:p></notes>
      </species>
      <species boundaryCondition="false" constant="false" metaid="_27150bdf_3a18_4898_869d_71ea0ad4c62a" hasOnlySubstanceUnits="false" compartment="UNK_COMP" name="Riboflavin" id="C00255">
<notes><html:p>COMPOUND_ID: C00255</html:p></notes>
      </species>
      <species boundaryCondition="false" constant="false" metaid="_87836527_eb37_400e_ad22_896aa112dc30" hasOnlySubstanceUnits="false" compartment="UNK_COMP" name="2-Methoxyestrone" id="C05299">
<notes><html:p>COMPOUND_ID: C05299</html:p></notes>
      </species>
      <species boundaryCondition="false" constant="false" metaid="_1bc9cbbe_ce6d_4c34_9b07_8619af6ecd72" hasOnlySubstanceUnits="false" compartment="UNK_COMP" name="Histone-L-lysine" id="C02415">
<notes><html:p>COMPOUND_ID: C02415</html:p></notes>
      </species>
      <species boundaryCondition="false" constant="false" metaid="_f2c06ad6_6354_45eb_a659_aadbb4857aca" hasOnlySubstanceUnits="false" compartment="UNK_COMP" name="Protein L-isoaspartate methyl ester" id="C04311">
<notes><html:p>COMPOUND_ID: C04311</html:p></notes>
      </species>
      <species boundaryCondition="false" constant="false" metaid="_8eb385f8_2ebd_49f4_afb4_fd7f9e6f12ff" hasOnlySubstanceUnits="false" compartment="UNK_COMP" name="HCO3-" id="C00288">
<notes><html:p>COMPOUND_ID: C00288</html:p></notes>
      </species>
      <species boundaryCondition="false" constant="false" metaid="_f78c9046_5e84_4a8f_9b73_aec342ebbc40" hasOnlySubstanceUnits="false" compartment="UNK_COMP" name="Anthranilate" id="C00108">
<notes><html:p>COMPOUND_ID: C00108</html:p></notes>
      </species>
      <species boundaryCondition="false" constant="false" metaid="_f4330c0c_ef9b_46b0_ac2c_c5cfd8c68b1f" hasOnlySubstanceUnits="false" compartment="UNK_COMP" name="Peptide" id="C00012">
<notes><html:p>COMPOUND_ID: C00012</html:p></notes>
      </species>
      <species boundaryCondition="false" constant="false" metaid="_75482b47_cd4e_41a1_ae4e_4a419956afb4" hasOnlySubstanceUnits="false" compartment="UNK_COMP" name="Capecitabine" id="C12650">
<notes><html:p>COMPOUND_ID: C12650</html:p></notes>
      </species>
      <species boundaryCondition="false" constant="false" metaid="_1afd7823_4dc4_4c53_89ca_fc9e98c978bf" hasOnlySubstanceUnits="false" compartment="UNK_COMP" name="3-Sulfino-L-alanine" id="C00606">
<notes><html:p>COMPOUND_ID: C00606</html:p></notes>
      </species>
      <species boundaryCondition="false" constant="false" metaid="_555eb2ec_142c_4474_bdc1_c9bf9330981d" hasOnlySubstanceUnits="false" compartment="UNK_COMP" name="Chitin" id="C00461">
<notes><html:p>COMPOUND_ID: C00461</html:p></notes>
      </species>
      <species boundaryCondition="false" constant="false" metaid="_b9db6355_ce11_4905_88a0_ccd1b17d3a3b" hasOnlySubstanceUnits="false" compartment="UNK_COMP" name="Deoxyguanosine" id="C00330">
<notes><html:p>COMPOUND_ID: C00330</html:p></notes>
      </species>
      <species boundaryCondition="false" constant="false" metaid="_731b38cf_db35_42d5_9367_529d5b1c179c" hasOnlySubstanceUnits="false" compartment="UNK_COMP" name="(8S)-3&amp;apos;,8-Cyclo-7,8-dihydroguanosine 5&amp;apos;-triphosphate" id="C21310">
<notes><html:p>COMPOUND_ID: C21310</html:p></notes>
      </species>
      <species boundaryCondition="false" constant="false" metaid="_11a21300_17a0_49ba_bbb8_d9b740850528" hasOnlySubstanceUnits="false" compartment="UNK_COMP" name="Benzo[a]pyrene-7,8-oxide" id="C14850">
<notes><html:p>COMPOUND_ID: C14850</html:p></notes>
      </species>
      <species boundaryCondition="false" constant="false" metaid="_3052725b_f019_4d6b_a963_f21834a46585" hasOnlySubstanceUnits="false" compartment="UNK_COMP" name="3-Hydroxy-OPC4-CoA" id="C16337">
<notes><html:p>COMPOUND_ID: C16337</html:p></notes>
      </species>
      <species boundaryCondition="false" constant="false" metaid="_e852a108_e5d3_489d_9391_6de62dea2148" hasOnlySubstanceUnits="false" compartment="UNK_COMP" name="(2S)-Ethylmalonyl-CoA" id="C18026">
<notes><html:p>COMPOUND_ID: C18026</html:p></notes>
      </species>
      <species boundaryCondition="false" constant="false" metaid="_2d8d3be7_6453_4c8c_b48e_f44a7c4a176d" hasOnlySubstanceUnits="false" compartment="UNK_COMP" name="Phosphatidylcholine" id="C00157">
<notes><html:p>COMPOUND_ID: C00157</html:p></notes>
      </species>
      <species boundaryCondition="false" constant="false" metaid="_bb11bbb8_0f5b_404e_98a0_e31703665f00" hasOnlySubstanceUnits="false" compartment="UNK_COMP" name="Alcophosphamide" id="C16551">
<notes><html:p>COMPOUND_ID: C16551</html:p></notes>
      </species>
      <species boundaryCondition="false" constant="false" metaid="_f4dee5c0_b4a6_45fc_9121_f9a108cf1a2d" hasOnlySubstanceUnits="false" compartment="UNK_COMP" name="1-Phosphatidyl-1D-myo-inositol 3,4-bisphosphate" id="C11554">
<notes><html:p>COMPOUND_ID: C11554</html:p></notes>
      </species>
      <species boundaryCondition="false" constant="false" metaid="_f69234ef_c09c_4c64_9ffc_07914f5daa75" hasOnlySubstanceUnits="false" compartment="UNK_COMP" name="G(5&amp;apos;)pppPur-mRNA" id="C02031">
<notes><html:p>COMPOUND_ID: C02031</html:p></notes>
      </species>
      <species boundaryCondition="false" constant="false" metaid="_4b49d07c_3c0b_475d_a43a_25bd98c7a949" hasOnlySubstanceUnits="false" compartment="UNK_COMP" name="Protein-L-arginine" id="C00613">
<notes><html:p>COMPOUND_ID: C00613</html:p></notes>
      </species>
      <species boundaryCondition="false" constant="false" metaid="_a0bc40fd_9460_4d59_b25c_c91cfa6b8f92" hasOnlySubstanceUnits="false" compartment="UNK_COMP" name="Selenophosphoric acid" id="C05172">
<notes><html:p>COMPOUND_ID: C05172</html:p></notes>
      </species>
      <species boundaryCondition="false" constant="false" metaid="_6b9eb316_13fa_497b_8023_42bfddd48292" hasOnlySubstanceUnits="false" compartment="UNK_COMP" name="2-trans-Dodecenoyl-CoA" id="C03221">
<notes><html:p>COMPOUND_ID: C03221</html:p></notes>
      </species>
      <species boundaryCondition="false" constant="false" metaid="_956ba65d_0ca9_4c88_9e10_ee8fe6cbece3" hasOnlySubstanceUnits="false" compartment="UNK_COMP" name="p-Hydroxyphenyl lignin" id="C15804">
<notes><html:p>COMPOUND_ID: C15804</html:p></notes>
      </species>
      <species boundaryCondition="false" constant="false" metaid="_79c06cea_8007_4c85_9799_4215284e84c1" hasOnlySubstanceUnits="false" compartment="UNK_COMP" name="Cobinamide" id="C05774">
<notes><html:p>COMPOUND_ID: C05774</html:p></notes>
      </species>
      <species boundaryCondition="false" constant="false" metaid="_6fc14c1b_74ab_4759_a367_94f0a351f75b" hasOnlySubstanceUnits="false" compartment="UNK_COMP" name="1,1-Dichloroethylene epoxide" id="C14857">
<notes><html:p>COMPOUND_ID: C14857</html:p></notes>
      </species>
      <species boundaryCondition="false" constant="false" metaid="_4a15ac9c_0d3d_4de2_87b2_d756d381f178" hasOnlySubstanceUnits="false" compartment="UNK_COMP" id="G00163">
<notes><html:p>COMPOUND_ID: G00163</html:p></notes>
      </species>
      <species boundaryCondition="false" constant="false" metaid="_9765f96e_e4a1_484c_be60_d48c856ed7aa" hasOnlySubstanceUnits="false" compartment="UNK_COMP" name="D-Mannose 6-phosphate" id="C00275">
<notes><html:p>COMPOUND_ID: C00275</html:p></notes>
      </species>
      <species boundaryCondition="false" constant="false" metaid="_ddee33f0_39a6_4b5a_ab05_be18c2fcc1a0" hasOnlySubstanceUnits="false" compartment="UNK_COMP" name="Monoethylglycinexylidide" id="C16561">
<notes><html:p>COMPOUND_ID: C16561</html:p></notes>
      </species>
      <species boundaryCondition="false" constant="false" metaid="_893e26d6_927c_4f81_9991_679bb58c9289" hasOnlySubstanceUnits="false" compartment="UNK_COMP" name="myo-Inositol 4-phosphate" id="C03546">
<notes><html:p>COMPOUND_ID: C03546</html:p></notes>
      </species>
      <species boundaryCondition="false" constant="false" metaid="_9f737300_82ee_4df6_98e7_9d55c7d6313d" hasOnlySubstanceUnits="false" compartment="UNK_COMP" name="5-Hydroxy-guaiacyl lignin" id="C15807">
<notes><html:p>COMPOUND_ID: C15807</html:p></notes>
      </species>
      <species boundaryCondition="false" constant="false" metaid="_2d1f167f_9bdf_4a86_881b_7dbe033c5c42" hasOnlySubstanceUnits="false" compartment="UNK_COMP" name="Nicotinate D-ribonucleoside" id="C05841">
<notes><html:p>COMPOUND_ID: C05841</html:p></notes>
      </species>
      <species boundaryCondition="false" constant="false" metaid="_541bf2c2_5218_43e7_949f_2bea4a592994" hasOnlySubstanceUnits="false" compartment="UNK_COMP" name="L-1-Pyrroline-3-hydroxy-5-carboxylate" id="C04281">
<notes><html:p>COMPOUND_ID: C04281</html:p></notes>
      </species>
      <species boundaryCondition="false" constant="false" metaid="_a1ee94ae_4560_4236_8afc_e9c9cba1f8c7" hasOnlySubstanceUnits="false" compartment="UNK_COMP" id="G00045">
<notes><html:p>COMPOUND_ID: G00045</html:p></notes>
      </species>
      <species boundaryCondition="false" constant="false" metaid="_d22d6fe4_6e50_40d2_86bf_508d201f6019" hasOnlySubstanceUnits="false" compartment="UNK_COMP" name="Molybdoenzyme molybdenum cofactor" id="C18237">
<notes><html:p>COMPOUND_ID: C18237</html:p></notes>
      </species>
      <species boundaryCondition="false" constant="false" metaid="_4524a072_cf21_4a7d_9ae3_02c68f8e8e82" hasOnlySubstanceUnits="false" compartment="UNK_COMP" name="3-(4-Hydroxyphenyl)pyruvate" id="C01179">
<notes><html:p>COMPOUND_ID: C01179</html:p></notes>
      </species>
      <species boundaryCondition="false" constant="false" metaid="_7a4c64e3_c0d7_445d_84d8_9a3b2df8a052" hasOnlySubstanceUnits="false" compartment="UNK_COMP" name="[Protein]-L-threonine" id="C19803">
<notes><html:p>COMPOUND_ID: C19803</html:p></notes>
      </species>
      <species boundaryCondition="false" constant="false" metaid="_8b3c6513_b984_4899_8f83_496748d0aa62" hasOnlySubstanceUnits="false" compartment="UNK_COMP" name="Dolichyl phosphate D-mannose" id="C03862">
<notes><html:p>COMPOUND_ID: C03862</html:p></notes>
      </species>
      <species boundaryCondition="false" constant="false" metaid="_41217c64_d0d2_46bb_9106_12d8c6374f8a" hasOnlySubstanceUnits="false" compartment="UNK_COMP" name="Dodecanoyl-[acyl-carrier protein]" id="C05223">
<notes><html:p>COMPOUND_ID: C05223</html:p></notes>
      </species>
      <species boundaryCondition="false" constant="false" metaid="_10619941_de42_4cc8_ab23_24c9020927e3" hasOnlySubstanceUnits="false" compartment="UNK_COMP" name="ADP-D-ribosyl-acceptor" id="C03245">
<notes><html:p>COMPOUND_ID: C03245</html:p></notes>
      </species>
      <species boundaryCondition="false" constant="false" metaid="_2fab0b32_bd84_40a0_8043_f04bf11169ad" hasOnlySubstanceUnits="false" compartment="UNK_COMP" name="Dolichyl diphosphate" id="C00621">
<notes><html:p>COMPOUND_ID: C00621</html:p></notes>
      </species>
      <species boundaryCondition="false" constant="false" metaid="_3499fa67_506d_4453_87ef_aa2c1495b8dd" hasOnlySubstanceUnits="false" compartment="UNK_COMP" name="(R)-Lactate" id="C00256">
<notes><html:p>COMPOUND_ID: C00256</html:p></notes>
      </species>
      <species boundaryCondition="false" constant="false" metaid="_01968156_cd01_40c8_8c48_c2c3e2a07f27" hasOnlySubstanceUnits="false" compartment="UNK_COMP" name="Chondroitin" id="C00401">
<notes><html:p>COMPOUND_ID: C00401</html:p></notes>
      </species>
      <species boundaryCondition="false" constant="false" metaid="_514ab863_f240_4486_ab18_0e0f1779a0fc" hasOnlySubstanceUnits="false" compartment="UNK_COMP" name="But-2-enoyl-[acyl-carrier protein]" id="C04246">
<notes><html:p>COMPOUND_ID: C04246</html:p></notes>
      </species>
      <species boundaryCondition="false" constant="false" metaid="_7cf7f02b_bf4b_4d3e_bbb6_deeca6cc61c5" hasOnlySubstanceUnits="false" compartment="UNK_COMP" name="Chloroacetyl chloride" id="C14859">
<notes><html:p>COMPOUND_ID: C14859</html:p></notes>
      </species>
      <species boundaryCondition="false" constant="false" metaid="_ff23c8fc_c81d_4007_8fae_55b374bbb1e4" hasOnlySubstanceUnits="false" compartment="UNK_COMP" name="Glutathione episulfonium ion" id="C14874">
<notes><html:p>COMPOUND_ID: C14874</html:p></notes>
      </species>
      <species boundaryCondition="false" constant="false" metaid="_c0b4c606_ba9c_4b0a_9d8e_454c64027f9e" hasOnlySubstanceUnits="false" compartment="UNK_COMP" name="L-Seryl-tRNA(Sec)" id="C06481">
<notes><html:p>COMPOUND_ID: C06481</html:p></notes>
      </species>
      <species boundaryCondition="false" constant="false" metaid="_f63acd3d_5cf4_4a0e_9635_7b8ba518e0c8" hasOnlySubstanceUnits="false" compartment="UNK_COMP" name="(4Z,7Z,10Z,13Z,16Z)-Docosapentaenoyl-CoA" id="C16173">
<notes><html:p>COMPOUND_ID: C16173</html:p></notes>
      </species>
      <species boundaryCondition="false" constant="false" metaid="_40de3f57_1624_49c2_a0cd_edd6d5f051e4" hasOnlySubstanceUnits="false" compartment="UNK_COMP" name="Molybdopterin" id="C05924">
<notes><html:p>COMPOUND_ID: C05924</html:p></notes>
      </species>
      <species boundaryCondition="false" constant="false" metaid="_76588fa9_debb_4c1e_91ad_aaf655fde115" hasOnlySubstanceUnits="false" compartment="UNK_COMP" name="(S)-3-Methyl-2-oxopentanoic acid" id="C00671">
<notes><html:p>COMPOUND_ID: C00671</html:p></notes>
      </species>
      <species boundaryCondition="false" constant="false" metaid="_34282794_233c_404a_9bd9_7f11d44e2bfe" hasOnlySubstanceUnits="false" compartment="UNK_COMP" name="Orotidine 5&amp;apos;-phosphate" id="C01103">
<notes><html:p>COMPOUND_ID: C01103</html:p></notes>
      </species>
      <species boundaryCondition="false" constant="false" metaid="_04c4a521_11b0_4c32_b2c0_611cbc324bd7" hasOnlySubstanceUnits="false" compartment="UNK_COMP" name="1,3-beta-D-Galactosyl-N-acetyl-D-glucosaminyl-1,3-beta-D-galactosyl-1,4-D-glucosylceramide" id="C04910">
<notes><html:p>COMPOUND_ID: C04910</html:p></notes>
      </species>
      <species boundaryCondition="false" constant="false" metaid="_4bf8704b_e226_4def_ab0c_7483aa5241dd" hasOnlySubstanceUnits="false" compartment="UNK_COMP" name="3-Dehydrosphinganine" id="C02934">
<notes><html:p>COMPOUND_ID: C02934</html:p></notes>
      </species>
      <species boundaryCondition="false" constant="false" metaid="_8815e7b8_5384_4e6e_80d7_e4d2e5352d72" hasOnlySubstanceUnits="false" compartment="UNK_COMP" name="Cysteine" id="C00736">
<notes><html:p>COMPOUND_ID: C00736</html:p></notes>
      </species>
      <species boundaryCondition="false" constant="false" metaid="_9a8ddf7c_962a_4b31_bcbf_96f5e245b5cc" hasOnlySubstanceUnits="false" compartment="UNK_COMP" name="Long-chain alcohol" id="C00339">
<notes><html:p>COMPOUND_ID: C00339</html:p></notes>
      </species>
      <species boundaryCondition="false" constant="false" metaid="_3feaed0f_25ac_4d55_8e47_ea551028556a" hasOnlySubstanceUnits="false" compartment="UNK_COMP" name="(1R)-Hydroxy-(2R)-glutathionyl-1,2-dihydronaphthalene" id="C14791">
<notes><html:p>COMPOUND_ID: C14791</html:p></notes>
      </species>
      <species boundaryCondition="false" constant="false" metaid="_50dd125c_5cf7_49b3_856b_d455cb1dbb14" hasOnlySubstanceUnits="false" compartment="UNK_COMP" name="5-Hydroxyconiferyl alcohol" id="C12205">
<notes><html:p>COMPOUND_ID: C12205</html:p></notes>
      </species>
      <species boundaryCondition="false" constant="false" metaid="_91a7ae30_1ad8_4926_a5fb_50e92bb9c3d4" hasOnlySubstanceUnits="false" compartment="UNK_COMP" name="Deoxyuridine" id="C00526">
<notes><html:p>COMPOUND_ID: C00526</html:p></notes>
      </species>
      <species boundaryCondition="false" constant="false" metaid="_1ffbbe36_5498_4eb1_8a7f_7945a3866644" hasOnlySubstanceUnits="false" compartment="UNK_COMP" name="Xanthurenic acid" id="C02470">
<notes><html:p>COMPOUND_ID: C02470</html:p></notes>
      </species>
      <species boundaryCondition="false" constant="false" metaid="_b816c666_cc05_49ee_aba5_cc7428c65617" hasOnlySubstanceUnits="false" compartment="UNK_COMP" name="1-Pyrroline-4-hydroxy-2-carboxylate" id="C04282">
<notes><html:p>COMPOUND_ID: C04282</html:p></notes>
      </species>
      <species boundaryCondition="false" constant="false" metaid="_26bf1174_9590_4760_b6eb_d5a55d49bab4" hasOnlySubstanceUnits="false" compartment="UNK_COMP" name="D-Glucuronyl-N-acetyl-1,3-beta-D-galactosaminylproteoglycan" id="C04800">
<notes><html:p>COMPOUND_ID: C04800</html:p></notes>
      </species>
      <species boundaryCondition="false" constant="false" metaid="_81d3682c_2b22_4c75_865e_a1f5944e939b" hasOnlySubstanceUnits="false" compartment="UNK_COMP" name="tRNA(Pro)" id="C01649">
<notes><html:p>COMPOUND_ID: C01649</html:p></notes>
      </species>
      <species boundaryCondition="false" constant="false" metaid="_989ef4ea_a949_4de4_a276_5e13c3534f27" hasOnlySubstanceUnits="false" compartment="UNK_COMP" name="trans-Hex-2-enoyl-[acp]" id="C05748">
<notes><html:p>COMPOUND_ID: C05748</html:p></notes>
      </species>
      <species boundaryCondition="false" constant="false" metaid="_9b048309_8eae_40fe_ab7f_9fb732e6e5cf" hasOnlySubstanceUnits="false" compartment="UNK_COMP" name="alpha-D-Glucose 6-phosphate" id="C00668">
<notes><html:p>COMPOUND_ID: C00668</html:p></notes>
      </species>
      <species boundaryCondition="false" constant="false" metaid="_b5886a5c_4ebd_4a98_a847_8051201f41d9" hasOnlySubstanceUnits="false" compartment="UNK_COMP" name="Pyridoxamine" id="C00534">
<notes><html:p>COMPOUND_ID: C00534</html:p></notes>
      </species>
      <species boundaryCondition="false" constant="false" metaid="_bd37cbde_5425_4d0b_b584_70bf408db82a" hasOnlySubstanceUnits="false" compartment="UNK_COMP" name="1,2-Diacyl-sn-glycerol" id="C00641">
<notes><html:p>COMPOUND_ID: C00641</html:p></notes>
      </species>
      <species boundaryCondition="false" constant="false" metaid="_7a896e45_30c0_46ff_a1c1_e09c79d1ac0b" hasOnlySubstanceUnits="false" compartment="UNK_COMP" name="(9Z)-Octadecenoic acid" id="C00712">
<notes><html:p>COMPOUND_ID: C00712</html:p></notes>
      </species>
      <species boundaryCondition="false" constant="false" metaid="_2ad2c71f_3854_4459_85d1_58a517281840" hasOnlySubstanceUnits="false" compartment="UNK_COMP" name="4,5-Dihydro-4-hydroxy-5-S-glutathionyl-benzo[a]pyrene" id="C14855">
<notes><html:p>COMPOUND_ID: C14855</html:p></notes>
      </species>
      <species boundaryCondition="false" constant="false" metaid="_fd5c6464_32a3_4b5f_86de_794afe070593" hasOnlySubstanceUnits="false" compartment="UNK_COMP" id="G00160">
<notes><html:p>COMPOUND_ID: G00160</html:p></notes>
      </species>
      <species boundaryCondition="false" constant="false" metaid="_7ffb2843_1a3e_4734_8030_50306cae2246" hasOnlySubstanceUnits="false" compartment="UNK_COMP" name="3alpha,7alpha,12alpha-Trihydroxy-5beta-cholestan-26-al" id="C01301">
<notes><html:p>COMPOUND_ID: C01301</html:p></notes>
      </species>
      <species boundaryCondition="false" constant="false" metaid="_c074dbcd_3f2a_4541_a2aa_6387bb495b19" hasOnlySubstanceUnits="false" compartment="UNK_COMP" name="Peptide-L-methionine (S)-S-oxide" id="C03895">
<notes><html:p>COMPOUND_ID: C03895</html:p></notes>
      </species>
      <species boundaryCondition="false" constant="false" metaid="_13e863a4_74df_496e_bf66_75818053205c" hasOnlySubstanceUnits="false" compartment="UNK_COMP" name="[Dihydrolipoyllysine-residue (2-methylpropanoyl)transferase] S-(2-methylpropanoyl)dihydrolipoyllysine" id="C15977">
<notes><html:p>COMPOUND_ID: C15977</html:p></notes>
      </species>
      <species boundaryCondition="false" constant="false" metaid="_530fabe1_03ea_42a9_b0c1_dc6a4c8930d9" hasOnlySubstanceUnits="false" compartment="UNK_COMP" name="D-Allulose 6-phosphate" id="C18096">
<notes><html:p>COMPOUND_ID: C18096</html:p></notes>
      </species>
      <species boundaryCondition="false" constant="false" metaid="_e473e136_4bc1_48a0_9758_46b629f946fb" hasOnlySubstanceUnits="false" compartment="UNK_COMP" name="Tyramine" id="C00483">
<notes><html:p>COMPOUND_ID: C00483</html:p></notes>
      </species>
      <species boundaryCondition="false" constant="false" metaid="_3f0be0f5_7e74_4cfb_b7b1_103b40effef3" hasOnlySubstanceUnits="false" compartment="UNK_COMP" name="Folinic acid" id="C03479">
<notes><html:p>COMPOUND_ID: C03479</html:p></notes>
      </species>
      <species boundaryCondition="false" constant="false" metaid="_a0c381d4_dfd7_42b2_9282_efab74ebfade" hasOnlySubstanceUnits="false" compartment="UNK_COMP" name="myo-Inositol" id="C00137">
<notes><html:p>COMPOUND_ID: C00137</html:p></notes>
      </species>
      <species boundaryCondition="false" constant="false" metaid="_71e0b40e_a8be_492c_ad98_8cd4b6ac169a" hasOnlySubstanceUnits="false" compartment="UNK_COMP" name="Cob(I)alamin" id="C00853">
<notes><html:p>COMPOUND_ID: C00853</html:p></notes>
      </species>
      <species boundaryCondition="false" constant="false" metaid="_de3cf8c6_0ad0_4e97_aab7_7fff6e3853bc" hasOnlySubstanceUnits="false" compartment="UNK_COMP" id="G00155">
<notes><html:p>COMPOUND_ID: G00155</html:p></notes>
      </species>
      <species boundaryCondition="false" constant="false" metaid="_16bf3db1_a2cf_4489_8317_81e7377ab8af" hasOnlySubstanceUnits="false" compartment="UNK_COMP" name="2&amp;apos;-Deoxy-5-hydroxymethylcytidine-5&amp;apos;-triphosphate" id="C11039">
<notes><html:p>COMPOUND_ID: C11039</html:p></notes>
      </species>
      <species boundaryCondition="false" constant="false" metaid="_2fc48f8c_31b5_45fd_ba89_782e80a6c530" hasOnlySubstanceUnits="false" compartment="UNK_COMP" name="Benzonitrile" id="C09814">
<notes><html:p>COMPOUND_ID: C09814</html:p></notes>
      </species>
      <species boundaryCondition="false" constant="false" metaid="_fe37f376_481b_417b_89da_2704eed09190" hasOnlySubstanceUnits="false" compartment="UNK_COMP" name="3-Phospho-D-glyceroyl phosphate" id="C00236">
<notes><html:p>COMPOUND_ID: C00236</html:p></notes>
      </species>
      <species boundaryCondition="false" constant="false" metaid="_496d262d_64ca_4bcc_a752_f3dc3c78d5c9" hasOnlySubstanceUnits="false" compartment="UNK_COMP" name="[Glu(-Cys)]n-Gly" id="C02471">
<notes><html:p>COMPOUND_ID: C02471</html:p></notes>
      </species>
      <species boundaryCondition="false" constant="false" metaid="_f1d1e81f_5666_4fee_aee1_8201acb88117" hasOnlySubstanceUnits="false" compartment="UNK_COMP" name="D-Galactose" id="C00124">
<notes><html:p>COMPOUND_ID: C00124</html:p></notes>
      </species>
      <species boundaryCondition="false" constant="false" metaid="_6ff61120_a327_456e_9db4_d98ba224068e" hasOnlySubstanceUnits="false" compartment="UNK_COMP" name="(S)-2-Aminobutanoate" id="C02356">
<notes><html:p>COMPOUND_ID: C02356</html:p></notes>
      </species>
      <species boundaryCondition="false" constant="false" metaid="_ebd66562_92c9_44a0_8af3_94d1dd220530" hasOnlySubstanceUnits="false" compartment="UNK_COMP" name="Apo-[acetyl-CoA:carbon-dioxide ligase (ADP-forming)]" id="C04735">
<notes><html:p>COMPOUND_ID: C04735</html:p></notes>
      </species>
      <species boundaryCondition="false" constant="false" metaid="_2ba03008_605d_4802_ac6e_ef7bc922de03" hasOnlySubstanceUnits="false" compartment="UNK_COMP" name="trans-Oct-2-enoyl-CoA" id="C05276">
<notes><html:p>COMPOUND_ID: C05276</html:p></notes>
      </species>
      <species boundaryCondition="false" constant="false" metaid="_ab4cbe30_69b4_4493_8d0b_a2024a0920d7" hasOnlySubstanceUnits="false" compartment="UNK_COMP" name="2-Oxo acid" id="C00161">
<notes><html:p>COMPOUND_ID: C00161</html:p></notes>
      </species>
      <species boundaryCondition="false" constant="false" metaid="_05805c49_0bd0_4b8b_848a_c18644d7f801" hasOnlySubstanceUnits="false" compartment="UNK_COMP" name="2-({[(4-Methoxyphenyl)methyl](methyl)amino}methyl)-2-methylpropane-1,3-diol" id="C21776">
<notes><html:p>COMPOUND_ID: C21776</html:p></notes>
      </species>
      <species boundaryCondition="false" constant="false" metaid="_2f163aac_22a7_4cbe_b3f3_d8798b7c827c" hasOnlySubstanceUnits="false" compartment="UNK_COMP" name="D-Glucuronate" id="C00191">
<notes><html:p>COMPOUND_ID: C00191</html:p></notes>
      </species>
      <species boundaryCondition="false" constant="false" metaid="_eb1974a9_a166_4d7f_9f7e_d7620140bf56" hasOnlySubstanceUnits="false" compartment="UNK_COMP" name="tRNA(His)" id="C01643">
<notes><html:p>COMPOUND_ID: C01643</html:p></notes>
      </species>
      <species boundaryCondition="false" constant="false" metaid="_1c0d7604_5608_4b48_8309_4db3659f7be5" hasOnlySubstanceUnits="false" compartment="UNK_COMP" name="tRNA(Ser)" id="C01650">
<notes><html:p>COMPOUND_ID: C01650</html:p></notes>
      </species>
      <species boundaryCondition="false" constant="false" metaid="_052c6766_8e26_40c0_bcbb_4ca97c1e42ee" hasOnlySubstanceUnits="false" compartment="UNK_COMP" name="Halide" id="C00462">
<notes><html:p>COMPOUND_ID: C00462</html:p></notes>
      </species>
      <species boundaryCondition="false" constant="false" metaid="_e82e753f_5202_4af6_bfe3_11759fcbb2e0" hasOnlySubstanceUnits="false" compartment="UNK_COMP" name="Indole-3-acetate" id="C00954">
<notes><html:p>COMPOUND_ID: C00954</html:p></notes>
      </species>
      <species boundaryCondition="false" constant="false" metaid="_f2e122b4_7650_44bd_ba82_e7e7d2485fd9" hasOnlySubstanceUnits="false" compartment="UNK_COMP" name="(S)-3-Hydroxydodecanoyl-CoA" id="C05262">
<notes><html:p>COMPOUND_ID: C05262</html:p></notes>
      </species>
      <species boundaryCondition="false" constant="false" metaid="_de663796_74bb_4267_baac_29ab6936e67c" hasOnlySubstanceUnits="false" compartment="UNK_COMP" name="3-Hexenal" id="C16310">
<notes><html:p>COMPOUND_ID: C16310</html:p></notes>
      </species>
      <species boundaryCondition="false" constant="false" metaid="_75c0525d_bc16_47a8_be15_11a4c414fe6c" hasOnlySubstanceUnits="false" compartment="UNK_COMP" name="1-Methylnicotinamide" id="C02918">
<notes><html:p>COMPOUND_ID: C02918</html:p></notes>
      </species>
      <species boundaryCondition="false" constant="false" metaid="_84410372_65b9_4d66_87c6_7ec618458ee8" hasOnlySubstanceUnits="false" compartment="UNK_COMP" name="Hexanoyl-CoA" id="C05270">
<notes><html:p>COMPOUND_ID: C05270</html:p></notes>
      </species>
      <species boundaryCondition="false" constant="false" metaid="_d39ba325_b03b_49ed_a90e_2addfd6adaa0" hasOnlySubstanceUnits="false" compartment="UNK_COMP" name="cis-Aconitate" id="C00417">
<notes><html:p>COMPOUND_ID: C00417</html:p></notes>
      </species>
      <species boundaryCondition="false" constant="false" metaid="_4ed8a343_8eee_40dd_99e2_26f4da4a3fe1" hasOnlySubstanceUnits="false" compartment="UNK_COMP" name="L-erythro-4-Hydroxyglutamate" id="C05947">
<notes><html:p>COMPOUND_ID: C05947</html:p></notes>
      </species>
      <species boundaryCondition="false" constant="false" metaid="_817fb3e4_30ad_455c_b947_696bd785123b" hasOnlySubstanceUnits="false" compartment="UNK_COMP" name="2-Amino-3-carboxymuconate semialdehyde" id="C04409">
<notes><html:p>COMPOUND_ID: C04409</html:p></notes>
      </species>
      <species boundaryCondition="false" constant="false" metaid="_11cf31ca_da76_4a53_b5ab_6771a71dd88e" hasOnlySubstanceUnits="false" compartment="UNK_COMP" name="Primary alcohol" id="C00226">
<notes><html:p>COMPOUND_ID: C00226</html:p></notes>
      </species>
      <species boundaryCondition="false" constant="false" metaid="_9a9776a3_01c1_461d_9bf8_48bf838d952a" hasOnlySubstanceUnits="false" compartment="UNK_COMP" name="Sphingosine 1-phosphate" id="C06124">
<notes><html:p>COMPOUND_ID: C06124</html:p></notes>
      </species>
      <species boundaryCondition="false" constant="false" metaid="_b0bb85b3_911c_4b0d_b6ad_a12eabd4fc61" hasOnlySubstanceUnits="false" compartment="UNK_COMP" name="ROH" id="C01335">
<notes><html:p>COMPOUND_ID: C01335</html:p></notes>
      </species>
      <species boundaryCondition="false" constant="false" metaid="_8aaef230_166f_43fa_901e_33d0531a421a" hasOnlySubstanceUnits="false" compartment="UNK_COMP" name="Cholest-5-ene-3beta,26-diol" id="C15610">
<notes><html:p>COMPOUND_ID: C15610</html:p></notes>
      </species>
      <species boundaryCondition="false" constant="false" metaid="_9ce781c3_3767_4f63_b42a_ba0dd87f4f47" hasOnlySubstanceUnits="false" compartment="UNK_COMP" name="CTP" id="C00063">
<notes><html:p>COMPOUND_ID: C00063</html:p></notes>
      </species>
      <species boundaryCondition="false" constant="false" metaid="_4515609e_9aee_40b4_80ad_030d88b7dff3" hasOnlySubstanceUnits="false" compartment="UNK_COMP" name="Succinyl-CoA" id="C00091">
<notes><html:p>COMPOUND_ID: C00091</html:p></notes>
      </species>
      <species boundaryCondition="false" constant="false" metaid="_26407023_9826_4064_8d0f_ec434555fc6f" hasOnlySubstanceUnits="false" compartment="UNK_COMP" name="GM3" id="C04730">
<notes><html:p>COMPOUND_ID: C04730</html:p></notes>
      </species>
      <species boundaryCondition="false" constant="false" metaid="_9fec83fd_8767_4f2a_8f97_a278788e3d17" hasOnlySubstanceUnits="false" compartment="UNK_COMP" name="Thioredoxin" id="C00342">
<notes><html:p>COMPOUND_ID: C00342</html:p></notes>
      </species>
      <species boundaryCondition="false" constant="false" metaid="_dbad4133_4896_4ed4_a5a0_5cef43d41dd6" hasOnlySubstanceUnits="false" compartment="UNK_COMP" name="4-(2-Amino-3-hydroxyphenyl)-2,4-dioxobutanoate" id="C05645">
<notes><html:p>COMPOUND_ID: C05645</html:p></notes>
      </species>
      <species boundaryCondition="false" constant="false" metaid="_bf57e0f0_4880_4ef7_844e_5caacce1d5b7" hasOnlySubstanceUnits="false" compartment="UNK_COMP" name="Phosphoenolpyruvate" id="C00074">
<notes><html:p>COMPOUND_ID: C00074</html:p></notes>
      </species>
      <species boundaryCondition="false" constant="false" metaid="_c69a56b8_19ee_41ef_85df_9bde44e79bcd" hasOnlySubstanceUnits="false" compartment="UNK_COMP" name="S-(2-Hydroxyacyl)glutathione" id="C03899">
<notes><html:p>COMPOUND_ID: C03899</html:p></notes>
      </species>
      <species boundaryCondition="false" constant="false" metaid="_e81fd96c_da8f_4376_a680_69e1e360dcd4" hasOnlySubstanceUnits="false" compartment="UNK_COMP" name="Dolichol" id="C00381">
<notes><html:p>COMPOUND_ID: C00381</html:p></notes>
      </species>
      <species boundaryCondition="false" constant="false" metaid="_ed73ab3d_1fc4_49d5_81b6_f61cd7deb167" hasOnlySubstanceUnits="false" compartment="UNK_COMP" name="D-Xylosylprotein" id="C02399">
<notes><html:p>COMPOUND_ID: C02399</html:p></notes>
      </species>
      <species boundaryCondition="false" constant="false" metaid="_79d32dae_31c9_4926_81be_d1764f0674bf" hasOnlySubstanceUnits="false" compartment="UNK_COMP" name="[Methionine synthase]-methylcob(I)alamin" id="C06410">
<notes><html:p>COMPOUND_ID: C06410</html:p></notes>
      </species>
      <species boundaryCondition="false" constant="false" metaid="_2a3de914_3601_4544_9250_ae3e09515195" hasOnlySubstanceUnits="false" compartment="UNK_COMP" name="NDP" id="C00454">
<notes><html:p>COMPOUND_ID: C00454</html:p></notes>
      </species>
      <species boundaryCondition="false" constant="false" metaid="_4929a8d5_d216_495d_a7cf_60a3a8362d52" hasOnlySubstanceUnits="false" compartment="UNK_COMP" name="5,10-Methenyltetrahydrofolate" id="C00445">
<notes><html:p>COMPOUND_ID: C00445</html:p></notes>
      </species>
      <species boundaryCondition="false" constant="false" metaid="_c816f911_ab49_4fdb_abb6_d0acf5748586" hasOnlySubstanceUnits="false" compartment="UNK_COMP" name="Acceptor" id="C00028">
<notes><html:p>COMPOUND_ID: C00028</html:p></notes>
      </species>
      <species boundaryCondition="false" constant="false" metaid="_ed4f4ec8_42ac_4027_8ddc_cfb070d58514" hasOnlySubstanceUnits="false" compartment="UNK_COMP" name="Hydrobromic acid" id="C13645">
<notes><html:p>COMPOUND_ID: C13645</html:p></notes>
      </species>
      <species boundaryCondition="false" constant="false" metaid="_35d5d505_958f_49a6_9311_f79b74aeaaf9" hasOnlySubstanceUnits="false" compartment="UNK_COMP" name="tRNA containing 6-isopentenyladenosine" id="C04432">
<notes><html:p>COMPOUND_ID: C04432</html:p></notes>
      </species>
      <species boundaryCondition="false" constant="false" metaid="_31f60ba3_2296_4298_9a1d_8b88975e81cb" hasOnlySubstanceUnits="false" compartment="UNK_COMP" name="Sarcosine" id="C00213">
<notes><html:p>COMPOUND_ID: C00213</html:p></notes>
      </species>
      <species boundaryCondition="false" constant="false" metaid="_ddab9c7b_c35d_4376_aa7b_aeafd487e022" hasOnlySubstanceUnits="false" compartment="UNK_COMP" name="L-Arginine" id="C00062">
<notes><html:p>COMPOUND_ID: C00062</html:p></notes>
      </species>
      <species boundaryCondition="false" constant="false" metaid="_90e0fe75_0bae_4ab8_81cf_7fe8691b3d74" hasOnlySubstanceUnits="false" compartment="UNK_COMP" name="Procollagen L-proline" id="C01078">
<notes><html:p>COMPOUND_ID: C01078</html:p></notes>
      </species>
      <species boundaryCondition="false" constant="false" metaid="_327f9346_e775_4e54_921a_0e6f174f05e1" hasOnlySubstanceUnits="false" compartment="UNK_COMP" name="dTDP-4-dehydro-beta-L-rhamnose" id="C00688">
<notes><html:p>COMPOUND_ID: C00688</html:p></notes>
      </species>
      <species boundaryCondition="false" constant="false" metaid="_9f48ec1b_edbe_4000_8867_ee3cf56382d6" hasOnlySubstanceUnits="false" compartment="UNK_COMP" name="D-Ribulose 5-phosphate" id="C00199">
<notes><html:p>COMPOUND_ID: C00199</html:p></notes>
      </species>
      <species boundaryCondition="false" constant="false" metaid="_2a8b432a_c590_40a0_b080_ebc60cdd45de" hasOnlySubstanceUnits="false" compartment="UNK_COMP" name="Perillic acid" id="C11924">
<notes><html:p>COMPOUND_ID: C11924</html:p></notes>
      </species>
      <species boundaryCondition="false" constant="false" metaid="_d040ba90_5b5b_49d2_a290_fc8f0aedf99c" hasOnlySubstanceUnits="false" compartment="UNK_COMP" name="tRNA uridine" id="C00868">
<notes><html:p>COMPOUND_ID: C00868</html:p></notes>
      </species>
      <species boundaryCondition="false" constant="false" metaid="_a5adb156_b0fe_483d_9f4d_c72c2daab975" hasOnlySubstanceUnits="false" compartment="UNK_COMP" name="L-Methionine" id="C00073">
<notes><html:p>COMPOUND_ID: C00073</html:p></notes>
      </species>
      <species boundaryCondition="false" constant="false" metaid="_d2221719_337d_425f_8746_366ab80d365a" hasOnlySubstanceUnits="false" compartment="UNK_COMP" name="Protein asparagine" id="C03021">
<notes><html:p>COMPOUND_ID: C03021</html:p></notes>
      </species>
      <species boundaryCondition="false" constant="false" metaid="_efcca48f_3562_4572_a5df_cc546019c01d" hasOnlySubstanceUnits="false" compartment="UNK_COMP" name="dGTP" id="C00286">
<notes><html:p>COMPOUND_ID: C00286</html:p></notes>
      </species>
      <species boundaryCondition="false" constant="false" metaid="_320d6571_9fb7_4efd_b193_639574914940" hasOnlySubstanceUnits="false" compartment="UNK_COMP" id="G12336">
<notes><html:p>COMPOUND_ID: G12336</html:p></notes>
      </species>
      <species boundaryCondition="false" constant="false" metaid="_0bd125fd_a3be_4449_b427_1cbc0d3dc67f" hasOnlySubstanceUnits="false" compartment="UNK_COMP" name="NMNH" id="C21113">
<notes><html:p>COMPOUND_ID: C21113</html:p></notes>
      </species>
      <species boundaryCondition="false" constant="false" metaid="_963f6503_f94f_4fd2_b6dc_ad0f6539c7d3" hasOnlySubstanceUnits="false" compartment="UNK_COMP" name="UDP-N-acetyl-alpha-D-glucosamine" id="C00043">
<notes><html:p>COMPOUND_ID: C00043</html:p></notes>
      </species>
      <species boundaryCondition="false" constant="false" metaid="_ee8debea_dbd2_4f9b_adb6_8e625f3df0da" hasOnlySubstanceUnits="false" compartment="UNK_COMP" name="Aflatoxin B1 diol" id="C19588">
<notes><html:p>COMPOUND_ID: C19588</html:p></notes>
      </species>
      <species boundaryCondition="false" constant="false" metaid="_d06773bb_2d94_48a1_8212_9a85394e42e8" hasOnlySubstanceUnits="false" compartment="UNK_COMP" name="4-Aminobutyraldehyde" id="C00555">
<notes><html:p>COMPOUND_ID: C00555</html:p></notes>
      </species>
      <species boundaryCondition="false" constant="false" metaid="_614eb3c7_a8c1_4018_a54c_fd772d9c87e5" hasOnlySubstanceUnits="false" compartment="UNK_COMP" id="G00067">
<notes><html:p>COMPOUND_ID: G00067</html:p></notes>
      </species>
      <species boundaryCondition="false" constant="false" metaid="_6ad8684c_999b_442d_ae66_8c329b8dc175" hasOnlySubstanceUnits="false" compartment="UNK_COMP" name="Se-Adenosylselenomethionine" id="C05691">
<notes><html:p>COMPOUND_ID: C05691</html:p></notes>
      </species>
      <species boundaryCondition="false" constant="false" metaid="_176990ee_7f65_4fa1_a094_cfe9748f43b5" hasOnlySubstanceUnits="false" compartment="UNK_COMP" name="2-Hydroxy-3-(4-hydroxyphenyl)propenoate" id="C05350">
<notes><html:p>COMPOUND_ID: C05350</html:p></notes>
      </species>
      <species boundaryCondition="false" constant="false" metaid="_d9112811_33a6_4f57_9e24_92296bdcbe7d" hasOnlySubstanceUnits="false" compartment="UNK_COMP" name="4-Acetamidobutanoate" id="C02946">
<notes><html:p>COMPOUND_ID: C02946</html:p></notes>
      </species>
      <species boundaryCondition="false" constant="false" metaid="_24fd1c4d_c913_4e3b_997b_a2193b4df64e" hasOnlySubstanceUnits="false" compartment="UNK_COMP" name="RNA" id="C00046">
<notes><html:p>COMPOUND_ID: C00046</html:p></notes>
      </species>
      <species boundaryCondition="false" constant="false" metaid="_a6d88797_9b8a_40a3_aa4f_54c8aab054a4" hasOnlySubstanceUnits="false" compartment="UNK_COMP" name="R&amp;apos;C(R)SH" id="C01525">
<notes><html:p>COMPOUND_ID: C01525</html:p></notes>
      </species>
      <species boundaryCondition="false" constant="false" metaid="_c3e2a4a0_e15a_49a7_af6c_5624799f88d8" hasOnlySubstanceUnits="false" compartment="UNK_COMP" name="trans-2,3-Dehydroacyl-CoA" id="C00658">
<notes><html:p>COMPOUND_ID: C00658</html:p></notes>
      </species>
      <species boundaryCondition="false" constant="false" metaid="_256239cd_416b_4ace_b27a_2639be5780a6" hasOnlySubstanceUnits="false" compartment="UNK_COMP" name="alpha-D-Hexose 1-phosphate" id="C01171">
<notes><html:p>COMPOUND_ID: C01171</html:p></notes>
      </species>
      <species boundaryCondition="false" constant="false" metaid="_be5a93b3_9b23_40dc_86a7_aa7701b73038" hasOnlySubstanceUnits="false" compartment="UNK_COMP" name="Ferrocytochrome b5" id="C00999">
<notes><html:p>COMPOUND_ID: C00999</html:p></notes>
      </species>
      <species boundaryCondition="false" constant="false" metaid="_fdc4479b_bdba_491a_a5bf_83cb0f2f1aad" hasOnlySubstanceUnits="false" compartment="UNK_COMP" name="Adenosyl cobinamide" id="C06508">
<notes><html:p>COMPOUND_ID: C06508</html:p></notes>
      </species>
      <species boundaryCondition="false" constant="false" metaid="_48e2956d_7af3_46e0_958b_9ac77e94b5f8" hasOnlySubstanceUnits="false" compartment="UNK_COMP" name="D-Glycerate" id="C00258">
<notes><html:p>COMPOUND_ID: C00258</html:p></notes>
      </species>
      <species boundaryCondition="false" constant="false" metaid="_f9c4a366_093f_4da4_8d0c_649115884b64" hasOnlySubstanceUnits="false" compartment="UNK_COMP" name="3alpha,7alpha,26-Trihydroxy-5beta-cholestane" id="C05444">
<notes><html:p>COMPOUND_ID: C05444</html:p></notes>
      </species>
      <species boundaryCondition="false" constant="false" metaid="_58dfcf79_f9b5_4ea4_a79c_8e9762866149" hasOnlySubstanceUnits="false" compartment="UNK_COMP" name="alpha-D-Ribose 1-phosphate" id="C00620">
<notes><html:p>COMPOUND_ID: C00620</html:p></notes>
      </species>
      <species boundaryCondition="false" constant="false" metaid="_9850c18a_e6d5_4a73_8e25_ecfd33caa5f3" hasOnlySubstanceUnits="false" compartment="UNK_COMP" name="Adenine" id="C00147">
<notes><html:p>COMPOUND_ID: C00147</html:p></notes>
      </species>
      <species boundaryCondition="false" constant="false" metaid="_adcceb09_d638_4c36_be2d_3f19850beee6" hasOnlySubstanceUnits="false" compartment="UNK_COMP" name="beta-D-Gal-(1->3)-alpha-D-GalNAc-(1->3)-alpha-D-GalNAc-diphospho-ditrans,octacis-undecaprenol" id="C20622">
<notes><html:p>COMPOUND_ID: C20622</html:p></notes>
      </species>
      <species boundaryCondition="false" constant="false" metaid="_d42ce8b3_8034_4dbd_9587_59059be29ea8" hasOnlySubstanceUnits="false" compartment="UNK_COMP" id="G00082">
<notes><html:p>COMPOUND_ID: G00082</html:p></notes>
      </species>
      <species boundaryCondition="false" constant="false" metaid="_62dbf22d_dfcf_4a3f_b918_6bfc9165f250" hasOnlySubstanceUnits="false" compartment="UNK_COMP" name="beta-D-Glucuronoside" id="C03033">
<notes><html:p>COMPOUND_ID: C03033</html:p></notes>
      </species>
      <species boundaryCondition="false" constant="false" metaid="_301c253b_adda_4088_88eb_fec2d1ae55f3" hasOnlySubstanceUnits="false" compartment="UNK_COMP" name="S-Substituted L-cysteine" id="C05726">
<notes><html:p>COMPOUND_ID: C05726</html:p></notes>
      </species>
      <species boundaryCondition="false" constant="false" metaid="_5b0dacd4_9d8e_447c_80c4_91373e893143" hasOnlySubstanceUnits="false" compartment="UNK_COMP" id="G00071">
<notes><html:p>COMPOUND_ID: G00071</html:p></notes>
      </species>
      <species boundaryCondition="false" constant="false" metaid="_576e63fa_6ded_4171_96ab_bb0f4861c6dc" hasOnlySubstanceUnits="false" compartment="UNK_COMP" name="5-L-Glutamyl amino acid" id="C03363">
<notes><html:p>COMPOUND_ID: C03363</html:p></notes>
      </species>
      <species boundaryCondition="false" constant="false" metaid="_7745e633_68c6_45a7_b6bc_ea452e43f5df" hasOnlySubstanceUnits="false" compartment="UNK_COMP" name="Uracil" id="C00106">
<notes><html:p>COMPOUND_ID: C00106</html:p></notes>
      </species>
      <species boundaryCondition="false" constant="false" metaid="_35365586_f90d_4e72_b4df_140db3a09bd3" hasOnlySubstanceUnits="false" compartment="UNK_COMP" name="Phenylpyruvate" id="C00166">
<notes><html:p>COMPOUND_ID: C00166</html:p></notes>
      </species>
      <species boundaryCondition="false" constant="false" metaid="_2315157d_5ad5_48a5_a0de_bbcb0ac135c0" hasOnlySubstanceUnits="false" compartment="UNK_COMP" name="1-Radyl-2-acyl-sn-glycero-3-phosphocholine" id="C05212">
<notes><html:p>COMPOUND_ID: C05212</html:p></notes>
      </species>
      <species boundaryCondition="false" constant="false" metaid="_3ee07df6_7e48_4564_97e2_c2a94547e546" hasOnlySubstanceUnits="false" compartment="UNK_COMP" name="Betaine aldehyde" id="C00576">
<notes><html:p>COMPOUND_ID: C00576</html:p></notes>
      </species>
      <species boundaryCondition="false" constant="false" metaid="_dd73e32e_74bb_47d8_9086_bdf2fff98ab6" hasOnlySubstanceUnits="false" compartment="UNK_COMP" name="D-Glucuronolactone" id="C02670">
<notes><html:p>COMPOUND_ID: C02670</html:p></notes>
      </species>
      <species boundaryCondition="false" constant="false" metaid="_d5668957_4d5a_427c_95f9_80c6623c0373" hasOnlySubstanceUnits="false" compartment="UNK_COMP" name="Hexanoyl-[acp]" id="C05749">
<notes><html:p>COMPOUND_ID: C05749</html:p></notes>
      </species>
      <species boundaryCondition="false" constant="false" metaid="_dd524ce7_7479_4fdb_85b9_5b9d270448ff" hasOnlySubstanceUnits="false" compartment="UNK_COMP" name="5-Hydroxy-L-tryptophan" id="C00643">
<notes><html:p>COMPOUND_ID: C00643</html:p></notes>
      </species>
      <species boundaryCondition="false" constant="false" metaid="_704c5348_e15c_49f3_b156_5ec1419002f5" hasOnlySubstanceUnits="false" compartment="UNK_COMP" name="Dihydroceramide" id="C12126">
<notes><html:p>COMPOUND_ID: C12126</html:p></notes>
      </species>
      <species boundaryCondition="false" constant="false" metaid="_b31a53c6_9eb9_4f18_9075_615f3f2485de" hasOnlySubstanceUnits="false" compartment="UNK_COMP" name="Isocitrate" id="C00311">
<notes><html:p>COMPOUND_ID: C00311</html:p></notes>
      </species>
      <species boundaryCondition="false" constant="false" metaid="_03d336ba_f71d_435d_89df_c31122a54599" hasOnlySubstanceUnits="false" compartment="UNK_COMP" name="3-Sulfopyruvate" id="C05528">
<notes><html:p>COMPOUND_ID: C05528</html:p></notes>
      </species>
      <species boundaryCondition="false" constant="false" metaid="_ef399754_0a97_4e0a_ac4b_989519455952" hasOnlySubstanceUnits="false" compartment="UNK_COMP" name="beta-D-Glucose" id="C00221">
<notes><html:p>COMPOUND_ID: C00221</html:p></notes>
      </species>
      <species boundaryCondition="false" constant="false" metaid="_30e4525e_13e8_47c7_acb1_91eb6256686d" hasOnlySubstanceUnits="false" compartment="UNK_COMP" name="Nicotinamide D-ribonucleotide" id="C00455">
<notes><html:p>COMPOUND_ID: C00455</html:p></notes>
      </species>
      <species boundaryCondition="false" constant="false" metaid="_311ee652_32e1_4d49_a21c_e224f811079e" hasOnlySubstanceUnits="false" compartment="UNK_COMP" name="Hydrazine" id="C05361">
<notes><html:p>COMPOUND_ID: C05361</html:p></notes>
      </species>
      <species boundaryCondition="false" constant="false" metaid="_6984e5ad_8a92_4c45_b40c_a03757e5d365" hasOnlySubstanceUnits="false" compartment="UNK_COMP" name="Protein C-terminal S-farnesyl-L-cysteine methyl ester" id="C04748">
<notes><html:p>COMPOUND_ID: C04748</html:p></notes>
      </species>
      <species boundaryCondition="false" constant="false" metaid="_11a94402_def6_4589_8d9e_8ebb6a2c06b4" hasOnlySubstanceUnits="false" compartment="UNK_COMP" name="5-Carboxy-2-pentenoyl-CoA" id="C14144">
<notes><html:p>COMPOUND_ID: C14144</html:p></notes>
      </species>
      <species boundaryCondition="false" constant="false" metaid="_bd7470bf_47de_4b97_9695_7ef0c7eec5a1" hasOnlySubstanceUnits="false" compartment="UNK_COMP" name="Plasmenylcholine" id="C00958">
<notes><html:p>COMPOUND_ID: C00958</html:p></notes>
      </species>
      <species boundaryCondition="false" constant="false" metaid="_a89c031e_03d2_4618_b177_410380fc940d" hasOnlySubstanceUnits="false" compartment="UNK_COMP" name="trans-Tetradec-2-enoyl-[acp]" id="C05760">
<notes><html:p>COMPOUND_ID: C05760</html:p></notes>
      </species>
      <species boundaryCondition="false" constant="false" metaid="_46ca19a3_3519_432d_98b7_dd32ba3e4c93" hasOnlySubstanceUnits="false" compartment="UNK_COMP" name="7-Methyl-3-oxo-6-octenoyl-CoA" id="C16466">
<notes><html:p>COMPOUND_ID: C16466</html:p></notes>
      </species>
      <species boundaryCondition="false" constant="false" metaid="_3b33ce2c_a072_492c_9f5a_d642a80c4fd5" hasOnlySubstanceUnits="false" compartment="UNK_COMP" name="3-Sulfinylpyruvate" id="C05527">
<notes><html:p>COMPOUND_ID: C05527</html:p></notes>
      </species>
      <species boundaryCondition="false" constant="false" metaid="_6ba2168f_326b_4d64_af79_ebc08abbf04b" hasOnlySubstanceUnits="false" compartment="UNK_COMP" name="Protein" id="C00017">
<notes><html:p>COMPOUND_ID: C00017</html:p></notes>
      </species>
      <species boundaryCondition="false" constant="false" metaid="_b0410aa6_aa5b_43a0_963e_08b609fc6bb6" hasOnlySubstanceUnits="false" compartment="UNK_COMP" name="CMP" id="C00055">
<notes><html:p>COMPOUND_ID: C00055</html:p></notes>
      </species>
      <species boundaryCondition="false" constant="false" metaid="_33f3073c_068a_401e_891d_439a66b475a4" hasOnlySubstanceUnits="false" compartment="UNK_COMP" id="G00090">
<notes><html:p>COMPOUND_ID: G00090</html:p></notes>
      </species>
      <species boundaryCondition="false" constant="false" metaid="_8624487b_8760_480b_ac8d_eff1bc996322" hasOnlySubstanceUnits="false" compartment="UNK_COMP" name="L-Tryptophanyl-tRNA(Trp)" id="C03512">
<notes><html:p>COMPOUND_ID: C03512</html:p></notes>
      </species>
      <species boundaryCondition="false" constant="false" metaid="_4de4b974_c83c_4153_8692_f2f6f37949df" hasOnlySubstanceUnits="false" compartment="UNK_COMP" name="gamma-Amino-gamma-cyanobutanoate" id="C05715">
<notes><html:p>COMPOUND_ID: C05715</html:p></notes>
      </species>
      <species boundaryCondition="false" constant="false" metaid="_6b6e908a_b296_4c98_b94e_1d54790fa206" hasOnlySubstanceUnits="false" compartment="UNK_COMP" name="[Protein]-N6-[(R)-dihydrolipoyl]-L-lysine" id="C16832">
<notes><html:p>COMPOUND_ID: C16832</html:p></notes>
      </species>
      <species boundaryCondition="false" constant="false" metaid="_28724c07_37e5_4f74_872d_df52adacd4bd" hasOnlySubstanceUnits="false" compartment="UNK_COMP" name="Peptide diphthine methyl ester" id="C21151">
<notes><html:p>COMPOUND_ID: C21151</html:p></notes>
      </species>
      <species boundaryCondition="false" constant="false" metaid="_ffb88408_2beb_4943_8611_4e209ffd075f" hasOnlySubstanceUnits="false" compartment="UNK_COMP" name="2-Naphthaldehyde" id="C14099">
<notes><html:p>COMPOUND_ID: C14099</html:p></notes>
      </species>
      <species boundaryCondition="false" constant="false" metaid="_d7acae99_aaa8_498b_a2c7_b0a6dadf0f34" hasOnlySubstanceUnits="false" compartment="UNK_COMP" name="N-Formimino-L-glutamate" id="C00439">
<notes><html:p>COMPOUND_ID: C00439</html:p></notes>
      </species>
      <species boundaryCondition="false" constant="false" metaid="_fbf39e66_9795_47bc_a55c_c4ae6c2663f9" hasOnlySubstanceUnits="false" compartment="UNK_COMP" name="6-Methylmercaptopurine" id="C16614">
<notes><html:p>COMPOUND_ID: C16614</html:p></notes>
      </species>
      <species boundaryCondition="false" constant="false" metaid="_5ff24738_fd04_4a47_8368_34f56a57060c" hasOnlySubstanceUnits="false" compartment="UNK_COMP" name="Cinnavalininate" id="C05640">
<notes><html:p>COMPOUND_ID: C05640</html:p></notes>
      </species>
      <species boundaryCondition="false" constant="false" metaid="_3451b2eb_1bfd_4a34_9080_0d211f7a0067" hasOnlySubstanceUnits="false" compartment="UNK_COMP" name="trans-Tetradec-2-enoyl-CoA" id="C05273">
<notes><html:p>COMPOUND_ID: C05273</html:p></notes>
      </species>
      <species boundaryCondition="false" constant="false" metaid="_5694666c_8154_40b7_94ba_d7f13dc072d9" hasOnlySubstanceUnits="false" compartment="UNK_COMP" name="Long-chain fatty acid" id="C00638">
<notes><html:p>COMPOUND_ID: C00638</html:p></notes>
      </species>
      <species boundaryCondition="false" constant="false" metaid="_11e3d6ba_7683_4b80_bf01_7928e16835ea" hasOnlySubstanceUnits="false" compartment="UNK_COMP" name="Ketone" id="C01450">
<notes><html:p>COMPOUND_ID: C01450</html:p></notes>
      </species>
      <species boundaryCondition="false" constant="false" metaid="_777496fc_c8c0_434f_8df3_2d6b6a44728b" hasOnlySubstanceUnits="false" compartment="UNK_COMP" name="dTMP" id="C00364">
<notes><html:p>COMPOUND_ID: C00364</html:p></notes>
      </species>
      <species boundaryCondition="false" constant="false" metaid="_1ce03da8_b7ef_4adc_92bf_9abad655327f" hasOnlySubstanceUnits="false" compartment="UNK_COMP" id="G12573">
<notes><html:p>COMPOUND_ID: G12573</html:p></notes>
      </species>
      <species boundaryCondition="false" constant="false" metaid="_13f4216b_7673_4b93_b6ca_ce69be0fa66c" hasOnlySubstanceUnits="false" compartment="UNK_COMP" name="Formate" id="C00058">
<notes><html:p>COMPOUND_ID: C00058</html:p></notes>
      </species>
      <species boundaryCondition="false" constant="false" metaid="_e46e3e12_7bfe_4b3b_b71e_c682bc777d6d" hasOnlySubstanceUnits="false" compartment="UNK_COMP" name="(R)-5,6-Dihydrothymine" id="C21028">
<notes><html:p>COMPOUND_ID: C21028</html:p></notes>
      </species>
      <species boundaryCondition="false" constant="false" metaid="_be54217d_bae6_4f41_a277_8da5f36d73ad" hasOnlySubstanceUnits="false" compartment="UNK_COMP" name="1,3-Diaminopropane" id="C00986">
<notes><html:p>COMPOUND_ID: C00986</html:p></notes>
      </species>
      <species boundaryCondition="false" constant="false" metaid="_2f9bc597_ff09_4bfb_8c2d_76cf2363a071" hasOnlySubstanceUnits="false" compartment="UNK_COMP" name="L-Lysine" id="C00047">
<notes><html:p>COMPOUND_ID: C00047</html:p></notes>
      </species>
      <species boundaryCondition="false" constant="false" metaid="_2685f6a2_751a_4932_9b66_c904506b7e01" hasOnlySubstanceUnits="false" compartment="UNK_COMP" name="L-4-Hydroxyglutamate semialdehyde" id="C05938">
<notes><html:p>COMPOUND_ID: C05938</html:p></notes>
      </species>
      <species boundaryCondition="false" constant="false" metaid="_b6526b3a_cb05_4e24_bdd5_f24abed8aee2" hasOnlySubstanceUnits="false" compartment="UNK_COMP" name="5-Methylhex-4-enoyl-CoA" id="C16470">
<notes><html:p>COMPOUND_ID: C16470</html:p></notes>
      </species>
      <species boundaryCondition="false" constant="false" metaid="_ab73cbe7_6eda_4160_92f7_9f77802273e6" hasOnlySubstanceUnits="false" compartment="UNK_COMP" name="Very-long-chain (3R)-3-hydroxyacyl-CoA" id="C20878">
<notes><html:p>COMPOUND_ID: C20878</html:p></notes>
      </species>
      <species boundaryCondition="false" constant="false" metaid="_6bce72e1_2af6_47e2_a56e_c50f05d787d3" hasOnlySubstanceUnits="false" compartment="UNK_COMP" name="[Dihydrolipoyllysine-residue (2-methylpropanoyl)transferase] S-(2-methylbutanoyl)dihydrolipoyllysine" id="C15979">
<notes><html:p>COMPOUND_ID: C15979</html:p></notes>
      </species>
      <species boundaryCondition="false" constant="false" metaid="_0a552b43_b5a8_4a9b_b9b6_12bb79ee1d3f" hasOnlySubstanceUnits="false" compartment="UNK_COMP" name="N-Acetyl-D-galactosamine" id="C01132">
<notes><html:p>COMPOUND_ID: C01132</html:p></notes>
      </species>
      <species boundaryCondition="false" constant="false" metaid="_f9ba107f_74e9_4861_b1ac_ea8f1753a420" hasOnlySubstanceUnits="false" compartment="UNK_COMP" name="Dihydrolipoylprotein" id="C02972">
<notes><html:p>COMPOUND_ID: C02972</html:p></notes>
      </species>
      <species boundaryCondition="false" constant="false" metaid="_c9cd08ce_9ed8_4e07_baf2_6bdd7ea43b19" hasOnlySubstanceUnits="false" compartment="UNK_COMP" name="alpha-D-Galactosyl-(1->4)-beta-D-galactosyl-(1->4)-beta-D-glucosyl-(1&lt;->1)-ceramide" id="C04737">
<notes><html:p>COMPOUND_ID: C04737</html:p></notes>
      </species>
      <species boundaryCondition="false" constant="false" metaid="_a4d49970_d1a5_48fd_9f2f_51e29329fc94" hasOnlySubstanceUnits="false" compartment="UNK_COMP" name="Bromobenzene-3,4-oxide" id="C14839">
<notes><html:p>COMPOUND_ID: C14839</html:p></notes>
      </species>
      <species boundaryCondition="false" constant="false" metaid="_f066a4a9_8d24_440f_bd2e_8b0884094912" hasOnlySubstanceUnits="false" compartment="UNK_COMP" name="Pyruvate" id="C00022">
<notes><html:p>COMPOUND_ID: C00022</html:p></notes>
      </species>
      <species boundaryCondition="false" constant="false" metaid="_c2fb6de1_9aff_4aa9_b0d3_4b767ae4fb70" hasOnlySubstanceUnits="false" compartment="UNK_COMP" name="beta-D-Fructose 2,6-bisphosphate" id="C00665">
<notes><html:p>COMPOUND_ID: C00665</html:p></notes>
      </species>
      <species boundaryCondition="false" constant="false" metaid="_eaf42425_03b4_428a_9206_7820ee5e92c5" hasOnlySubstanceUnits="false" compartment="UNK_COMP" name="Thiocyanate" id="C01755">
<notes><html:p>COMPOUND_ID: C01755</html:p></notes>
      </species>
      <species boundaryCondition="false" constant="false" metaid="_7e12d59b_1c5d_4e2f_b1b3_8c1b89ae16d4" hasOnlySubstanceUnits="false" compartment="UNK_COMP" name="S-(Hydroxymethyl)glutathione" id="C14180">
<notes><html:p>COMPOUND_ID: C14180</html:p></notes>
      </species>
      <species boundaryCondition="false" constant="false" metaid="_5d33fe79_112b_48da_8526_f59fdabb893f" hasOnlySubstanceUnits="false" compartment="UNK_COMP" name="THF-L-glutamate" id="C09332">
<notes><html:p>COMPOUND_ID: C09332</html:p></notes>
      </species>
      <species boundaryCondition="false" constant="false" metaid="_01fdd750_9ece_4ede_b4ba_c3afcd433a3f" hasOnlySubstanceUnits="false" compartment="UNK_COMP" name="dITP" id="C01345">
<notes><html:p>COMPOUND_ID: C01345</html:p></notes>
      </species>
      <species boundaryCondition="false" constant="false" metaid="_d3276968_ff91_4b33_b71e_5a5aeacf8a47" hasOnlySubstanceUnits="false" compartment="UNK_COMP" name="FAD" id="C00016">
<notes><html:p>COMPOUND_ID: C00016</html:p></notes>
      </species>
      <species boundaryCondition="false" constant="false" metaid="_397be5f1_9288_4c7b_a040_31f2a265b6ec" hasOnlySubstanceUnits="false" compartment="UNK_COMP" id="G10665">
<notes><html:p>COMPOUND_ID: G10665</html:p></notes>
      </species>
      <species boundaryCondition="false" constant="false" metaid="_1af6e551_a123_4b54_bb7b_d863504c083f" hasOnlySubstanceUnits="false" compartment="UNK_COMP" name="Phenylacetic acid" id="C07086">
<notes><html:p>COMPOUND_ID: C07086</html:p></notes>
      </species>
      <species boundaryCondition="false" constant="false" metaid="_9591d215_efa5_4d5a_b270_33033b9ddecd" hasOnlySubstanceUnits="false" compartment="UNK_COMP" name="N-Trimethyl-2-aminoethylphosphonate" id="C06459">
<notes><html:p>COMPOUND_ID: C06459</html:p></notes>
      </species>
      <species boundaryCondition="false" constant="false" metaid="_d237d4e9_da0c_4fff_9612_da23f4e62ab3" hasOnlySubstanceUnits="false" compartment="UNK_COMP" name="2-Methoxyestrone 3-glucuronide" id="C11132">
<notes><html:p>COMPOUND_ID: C11132</html:p></notes>
      </species>
      <species boundaryCondition="false" constant="false" metaid="_a9b37ef4_8170_45b1_9d2c_c00df7ed8d44" hasOnlySubstanceUnits="false" compartment="UNK_COMP" name="Selenite" id="C05684">
<notes><html:p>COMPOUND_ID: C05684</html:p></notes>
      </species>
      <species boundaryCondition="false" constant="false" metaid="_af20e330_ed2a_4d76_8079_72fe2902cb64" hasOnlySubstanceUnits="false" compartment="UNK_COMP" name="Thiocarboxy-[sulfur-carrier protein]" id="C15814">
<notes><html:p>COMPOUND_ID: C15814</html:p></notes>
      </species>
      <species boundaryCondition="false" constant="false" metaid="_1c06d175_abe5_4f86_8072_972911d08363" hasOnlySubstanceUnits="false" compartment="UNK_COMP" name="D-Mannose 1-phosphate" id="C00636">
<notes><html:p>COMPOUND_ID: C00636</html:p></notes>
      </species>
      <species boundaryCondition="false" constant="false" metaid="_ebb3082d_5c5b_4814_b776_7875715c2ee8" hasOnlySubstanceUnits="false" compartment="UNK_COMP" name="4-Glutathionyl cyclophosphamide" id="C11583">
<notes><html:p>COMPOUND_ID: C11583</html:p></notes>
      </species>
      <species boundaryCondition="false" constant="false" metaid="_dace409b_461b_4d51_81cc_7590273116be" hasOnlySubstanceUnits="false" compartment="UNK_COMP" name="L-Aspartate" id="C00049">
<notes><html:p>COMPOUND_ID: C00049</html:p></notes>
      </species>
      <species boundaryCondition="false" constant="false" metaid="_ba89d50f_142e_4a9f_ad07_1c19f513c9d3" hasOnlySubstanceUnits="false" compartment="UNK_COMP" name="Aminoimidazole ribotide" id="C03373">
<notes><html:p>COMPOUND_ID: C03373</html:p></notes>
      </species>
      <species boundaryCondition="false" constant="false" metaid="_53a9e69c_1e74_4ea9_9f86_59b9d29c8512" hasOnlySubstanceUnits="false" compartment="UNK_COMP" name="Benzoylsuccinyl-CoA" id="C09820">
<notes><html:p>COMPOUND_ID: C09820</html:p></notes>
      </species>
      <species boundaryCondition="false" constant="false" metaid="_51f15a8a_a1a4_4a95_8885_5e398459cb43" hasOnlySubstanceUnits="false" compartment="UNK_COMP" name="Dihydrobiopterin" id="C00268">
<notes><html:p>COMPOUND_ID: C00268</html:p></notes>
      </species>
      <species boundaryCondition="false" constant="false" metaid="_ef6361c3_fd32_4f90_9764_8f82f82075d4" hasOnlySubstanceUnits="false" compartment="UNK_COMP" name="dTDP" id="C00363">
<notes><html:p>COMPOUND_ID: C00363</html:p></notes>
      </species>
      <species boundaryCondition="false" constant="false" metaid="_99f22314_0a9e_4313_aaa5_26435f8b7985" hasOnlySubstanceUnits="false" compartment="UNK_COMP" name="GA2" id="C06135">
<notes><html:p>COMPOUND_ID: C06135</html:p></notes>
      </species>
      <species boundaryCondition="false" constant="false" metaid="_4794edb8_2ce6_478d_8033_ec6a58e9eba9" hasOnlySubstanceUnits="false" compartment="UNK_COMP" name="2-Oxobutanoate" id="C00109">
<notes><html:p>COMPOUND_ID: C00109</html:p></notes>
      </species>
      <species boundaryCondition="false" constant="false" metaid="_f19465f9_2e08_45c3_84c9_cb483d5d648b" hasOnlySubstanceUnits="false" compartment="UNK_COMP" name="(R)-3-Ureidoisobutyrate" id="C21029">
<notes><html:p>COMPOUND_ID: C21029</html:p></notes>
      </species>
      <species boundaryCondition="false" constant="false" metaid="_53776907_624f_4e07_ad97_0d7458f42ba8" hasOnlySubstanceUnits="false" compartment="UNK_COMP" name="Methanol" id="C00132">
<notes><html:p>COMPOUND_ID: C00132</html:p></notes>
      </species>
      <species boundaryCondition="false" constant="false" metaid="_1df343aa_1fcc_4c34_9ef2_165287517a55" hasOnlySubstanceUnits="false" compartment="UNK_COMP" name="4-Fumarylacetoacetate" id="C01061">
<notes><html:p>COMPOUND_ID: C01061</html:p></notes>
      </species>
      <species boundaryCondition="false" constant="false" metaid="_d46caa6e_fb17_41b4_940b_907e673e1f37" hasOnlySubstanceUnits="false" compartment="UNK_COMP" name="1-Pentanol" id="C16834">
<notes><html:p>COMPOUND_ID: C16834</html:p></notes>
      </species>
      <species boundaryCondition="false" constant="false" metaid="_4a1df5c4_e241_4668_bb42_8cf98735a3b8" hasOnlySubstanceUnits="false" compartment="UNK_COMP" name="Sphinganine" id="C00836">
<notes><html:p>COMPOUND_ID: C00836</html:p></notes>
      </species>
      <species boundaryCondition="false" constant="false" metaid="_7488deb3_5202_4455_8fb0_1c8df6ae2b36" hasOnlySubstanceUnits="false" compartment="UNK_COMP" name="S-Methyl-5-thio-D-ribose 1-phosphate" id="C04188">
<notes><html:p>COMPOUND_ID: C04188</html:p></notes>
      </species>
      <species boundaryCondition="false" constant="false" metaid="_f921c6d7_a599_4e74_ab3e_69436e57a528" hasOnlySubstanceUnits="false" compartment="UNK_COMP" name="Tetradecanoyl-[acp]" id="C05761">
<notes><html:p>COMPOUND_ID: C05761</html:p></notes>
      </species>
      <species boundaryCondition="false" constant="false" metaid="_2fb98e98_8892_4409_9c71_6b0ffa41f78c" hasOnlySubstanceUnits="false" compartment="UNK_COMP" name="Protein tyrosine" id="C00585">
<notes><html:p>COMPOUND_ID: C00585</html:p></notes>
      </species>
      <species boundaryCondition="false" constant="false" metaid="_e3d57315_d7eb_4fac_9ec6_b9205e80e17e" hasOnlySubstanceUnits="false" compartment="UNK_COMP" name="Glucosylceramide" id="C01190">
<notes><html:p>COMPOUND_ID: C01190</html:p></notes>
      </species>
      <species boundaryCondition="false" constant="false" metaid="_09ac8ad4_3ad6_4e4d_b734_2cd0adb41ae8" hasOnlySubstanceUnits="false" compartment="UNK_COMP" id="G00165">
<notes><html:p>COMPOUND_ID: G00165</html:p></notes>
      </species>
      <species boundaryCondition="false" constant="false" metaid="_4396c111_9af6_4d0e_88b6_9162810dbe4e" hasOnlySubstanceUnits="false" compartment="UNK_COMP" id="G00047">
<notes><html:p>COMPOUND_ID: G00047</html:p></notes>
      </species>
      <species boundaryCondition="false" constant="false" metaid="_fb3f8f81_ee4a_48f4_9edf_a04f757efa34" hasOnlySubstanceUnits="false" compartment="UNK_COMP" name="Acceptor beta-D-glucuronoside" id="C19646">
<notes><html:p>COMPOUND_ID: C19646</html:p></notes>
      </species>
      <species boundaryCondition="false" constant="false" metaid="_56ac01b0_0ebb_4063_9d4f_a3befbdffa90" hasOnlySubstanceUnits="false" compartment="UNK_COMP" name="Deoxyadenosine" id="C00559">
<notes><html:p>COMPOUND_ID: C00559</html:p></notes>
      </species>
      <species boundaryCondition="false" constant="false" metaid="_1fe572ea_c8c5_4e09_9fae_1bb068229261" hasOnlySubstanceUnits="false" compartment="UNK_COMP" name="UDP-D-xylose" id="C00190">
<notes><html:p>COMPOUND_ID: C00190</html:p></notes>
      </species>
      <species boundaryCondition="false" constant="false" metaid="_cd5341fe_9729_4a57_b43a_6f5107a7f621" hasOnlySubstanceUnits="false" compartment="UNK_COMP" name="Pyridoxamine phosphate" id="C00647">
<notes><html:p>COMPOUND_ID: C00647</html:p></notes>
      </species>
      <species boundaryCondition="false" constant="false" metaid="_f923cf79_1fd4_4d3c_a64a_003daa2ae082" hasOnlySubstanceUnits="false" compartment="UNK_COMP" name="L-Glutamyl-tRNA(Glu)" id="C02987">
<notes><html:p>COMPOUND_ID: C02987</html:p></notes>
      </species>
      <species boundaryCondition="false" constant="false" metaid="_d72bef86_ee8a_44e4_a7d0_992b02824ab3" hasOnlySubstanceUnits="false" compartment="UNK_COMP" name="[Enzyme]-cysteine" id="C15811">
<notes><html:p>COMPOUND_ID: C15811</html:p></notes>
      </species>
      <species boundaryCondition="false" constant="false" metaid="_49151484_9d7f_42ab_b4e6_28654b52b6c5" hasOnlySubstanceUnits="false" compartment="UNK_COMP" name="Prostaglandin D2" id="C00696">
<notes><html:p>COMPOUND_ID: C00696</html:p></notes>
      </species>
      <species boundaryCondition="false" constant="false" metaid="_508b221f_6d1f_46f8_ba11_985135351bc3" hasOnlySubstanceUnits="false" compartment="UNK_COMP" name="NADPH" id="C00005">
<notes><html:p>COMPOUND_ID: C00005</html:p></notes>
      </species>
      <species boundaryCondition="false" constant="false" metaid="_79eb0bff_0081_4160_8f46_50979dd6a84a" hasOnlySubstanceUnits="false" compartment="UNK_COMP" name="D-Glucosamine 6-phosphate" id="C00352">
<notes><html:p>COMPOUND_ID: C00352</html:p></notes>
      </species>
      <species boundaryCondition="false" constant="false" metaid="_ffdfb59b_64af_4332_8097_b468561f0006" hasOnlySubstanceUnits="false" compartment="UNK_COMP" name="N-Ethylglycine" id="C11735">
<notes><html:p>COMPOUND_ID: C11735</html:p></notes>
      </species>
      <species boundaryCondition="false" constant="false" metaid="_0d46a019_13e9_418e_9de0_fc7da0b9759f" hasOnlySubstanceUnits="false" compartment="UNK_COMP" name="Methylglyoxal" id="C00546">
<notes><html:p>COMPOUND_ID: C00546</html:p></notes>
      </species>
      <species boundaryCondition="false" constant="false" metaid="_bf483e4a_d4c5_4d19_83ac_664980d94281" hasOnlySubstanceUnits="false" compartment="UNK_COMP" name="D-Glucosamine" id="C00329">
<notes><html:p>COMPOUND_ID: C00329</html:p></notes>
      </species>
      <species boundaryCondition="false" constant="false" metaid="_08d951ba_fd41_41e8_818b_fdb38dc16710" hasOnlySubstanceUnits="false" compartment="UNK_COMP" name="Leukotriene D4" id="C05951">
<notes><html:p>COMPOUND_ID: C05951</html:p></notes>
      </species>
      <species boundaryCondition="false" constant="false" metaid="_cce287bb_eab5_43a3_87ec_d0086564f903" hasOnlySubstanceUnits="false" compartment="UNK_COMP" name="tRNA containing N1-methylguanine" id="C04157">
<notes><html:p>COMPOUND_ID: C04157</html:p></notes>
      </species>
      <species boundaryCondition="false" constant="false" metaid="_a93c9e2b_14a8_424e_8cf0_aaa465b1c2c0" hasOnlySubstanceUnits="false" compartment="UNK_COMP" name="Xylitol" id="C00379">
<notes><html:p>COMPOUND_ID: C00379</html:p></notes>
      </species>
      <species boundaryCondition="false" constant="false" metaid="_b28cdab4_8387_4504_9a12_62ebcca5340d" hasOnlySubstanceUnits="false" compartment="UNK_COMP" name="Biotin" id="C00120">
<notes><html:p>COMPOUND_ID: C00120</html:p></notes>
      </species>
      <species boundaryCondition="false" constant="false" metaid="_f6fdca8e_ef54_4e9d_8d75_7cd13f49cf9c" hasOnlySubstanceUnits="false" compartment="UNK_COMP" name="CDP" id="C00112">
<notes><html:p>COMPOUND_ID: C00112</html:p></notes>
      </species>
      <species boundaryCondition="false" constant="false" metaid="_4c4a0472_fb5c_4980_a757_ba72dea3976a" hasOnlySubstanceUnits="false" compartment="UNK_COMP" name="Amide" id="C00241">
<notes><html:p>COMPOUND_ID: C00241</html:p></notes>
      </species>
      <species boundaryCondition="false" constant="false" metaid="_ce9e1b5e_4911_4260_a3cb_af44de388667" hasOnlySubstanceUnits="false" compartment="UNK_COMP" name="2-Methoxy-estradiol-17beta 3-glucuronide" id="C11131">
<notes><html:p>COMPOUND_ID: C11131</html:p></notes>
      </species>
      <species boundaryCondition="false" constant="false" metaid="_d2a00a79_ca03_4d0a_a8a4_0dfc1fa76c53" hasOnlySubstanceUnits="false" compartment="UNK_COMP" name="4a-Hydroxytetrahydrobiopterin" id="C15522">
<notes><html:p>COMPOUND_ID: C15522</html:p></notes>
      </species>
      <species boundaryCondition="false" constant="false" metaid="_75898782_cde4_4f17_b35d_9fc061cc44a3" hasOnlySubstanceUnits="false" compartment="UNK_COMP" name="5alpha-Androstane-3,17-dione" id="C00674">
<notes><html:p>COMPOUND_ID: C00674</html:p></notes>
      </species>
      <species boundaryCondition="false" constant="false" metaid="_59150bc9_7866_4d92_acb6_a70e7370b784" hasOnlySubstanceUnits="false" compartment="UNK_COMP" name="4-Demethylwyosine in tRNA(Phe)" id="C20691">
<notes><html:p>COMPOUND_ID: C20691</html:p></notes>
      </species>
      <species boundaryCondition="false" constant="false" metaid="_86469687_9b64_4ceb_a665_8ba9c7162068" hasOnlySubstanceUnits="false" compartment="UNK_COMP" name="N-Acetyl-D-glucosamine 6-phosphate" id="C00357">
<notes><html:p>COMPOUND_ID: C00357</html:p></notes>
      </species>
      <species boundaryCondition="false" constant="false" metaid="_5625b31f_4367_4557_b98b_021075f354a5" hasOnlySubstanceUnits="false" compartment="UNK_COMP" name="Nucleoside triphosphate" id="C00201">
<notes><html:p>COMPOUND_ID: C00201</html:p></notes>
      </species>
      <species boundaryCondition="false" constant="false" metaid="_f787c94a_e050_40a4_adcb_947a25d1150b" hasOnlySubstanceUnits="false" compartment="UNK_COMP" name="4-Trimethylammoniobutanal" id="C01149">
<notes><html:p>COMPOUND_ID: C01149</html:p></notes>
      </species>
      <species boundaryCondition="false" constant="false" metaid="_4f4064a6_49cf_4be7_9b94_af26b015587c" hasOnlySubstanceUnits="false" compartment="UNK_COMP" name="Acetate" id="C00033">
<notes><html:p>COMPOUND_ID: C00033</html:p></notes>
      </species>
      <species boundaryCondition="false" constant="false" metaid="_89b4a4ca_18ad_47dd_ad58_0866994af9a6" hasOnlySubstanceUnits="false" compartment="UNK_COMP" name="(R)-4&amp;apos;-Phosphopantothenoyl-L-cysteine" id="C04352">
<notes><html:p>COMPOUND_ID: C04352</html:p></notes>
      </species>
      <species boundaryCondition="false" constant="false" metaid="_ba2fbe67_a3a9_4583_a839_19df712f9886" hasOnlySubstanceUnits="false" compartment="UNK_COMP" name="[Heparan sulfate]-N-sulfoglucosamine" id="C17142">
<notes><html:p>COMPOUND_ID: C17142</html:p></notes>
      </species>
      <species boundaryCondition="false" constant="false" metaid="_5a4ef93a_3b07_4d46_98e9_ae011ea7a6d9" hasOnlySubstanceUnits="false" compartment="UNK_COMP" name="2-Hydroxy carboxylate" id="C02929">
<notes><html:p>COMPOUND_ID: C02929</html:p></notes>
      </species>
      <species boundaryCondition="false" constant="false" metaid="_a035363b_c85d_42ad_a95c_7ba4992bcf0b" hasOnlySubstanceUnits="false" compartment="UNK_COMP" name="3&amp;apos;,5&amp;apos;-Cyclic AMP" id="C00575">
<notes><html:p>COMPOUND_ID: C00575</html:p></notes>
      </species>
      <species boundaryCondition="false" constant="false" metaid="_f6ee780e_b429_440b_9169_51894f2b6f42" hasOnlySubstanceUnits="false" compartment="UNK_COMP" name="L-Phenylalanyl-tRNA(Phe)" id="C03511">
<notes><html:p>COMPOUND_ID: C03511</html:p></notes>
      </species>
      <species boundaryCondition="false" constant="false" metaid="_037e148e_c808_4d8f_8e1f_449f771fd09d" hasOnlySubstanceUnits="false" compartment="UNK_COMP" name="1-Phosphatidyl-1D-myo-inositol 3-phosphate" id="C04549">
<notes><html:p>COMPOUND_ID: C04549</html:p></notes>
      </species>
      <species boundaryCondition="false" constant="false" metaid="_c826e345_ffa8_4f3c_bb09_be17b270e21b" hasOnlySubstanceUnits="false" compartment="UNK_COMP" name="D-4&amp;apos;-Phosphopantothenate" id="C03492">
<notes><html:p>COMPOUND_ID: C03492</html:p></notes>
      </species>
      <species boundaryCondition="false" constant="false" metaid="_5086e494_bd0b_4b4d_a1eb_69f60f081783" hasOnlySubstanceUnits="false" compartment="UNK_COMP" name="D-Erythrose 4-phosphate" id="C00279">
<notes><html:p>COMPOUND_ID: C00279</html:p></notes>
      </species>
      <species boundaryCondition="false" constant="false" metaid="_20181aaa_1198_453d_b726_f090ff156f15" hasOnlySubstanceUnits="false" compartment="UNK_COMP" name="Adenylylselenate" id="C05686">
<notes><html:p>COMPOUND_ID: C05686</html:p></notes>
      </species>
      <species boundaryCondition="false" constant="false" metaid="_86694e7c_8832_4df0_a647_1d0cf3e2957b" hasOnlySubstanceUnits="false" compartment="UNK_COMP" name="Precursor Z" id="C18239">
<notes><html:p>COMPOUND_ID: C18239</html:p></notes>
      </species>
      <species boundaryCondition="false" constant="false" metaid="_a7b1ebe9_bae2_4006_9d36_f6266fe7250e" hasOnlySubstanceUnits="false" compartment="UNK_COMP" id="G13052">
<notes><html:p>COMPOUND_ID: G13052</html:p></notes>
      </species>
      <species boundaryCondition="false" constant="false" metaid="_70488893_b512_4275_ba26_4bc05e02e523" hasOnlySubstanceUnits="false" compartment="UNK_COMP" name="(2E)-Octadecenoyl-CoA" id="C16218">
<notes><html:p>COMPOUND_ID: C16218</html:p></notes>
      </species>
      <species boundaryCondition="false" constant="false" metaid="_a8841a48_8ef4_43dd_81e1_56b1ce68942d" hasOnlySubstanceUnits="false" compartment="UNK_COMP" name="CH3-R" id="C05694">
<notes><html:p>COMPOUND_ID: C05694</html:p></notes>
      </species>
      <species boundaryCondition="false" constant="false" metaid="_cf73127b_9021_4316_953b_e89c1eba972e" hasOnlySubstanceUnits="false" compartment="UNK_COMP" name="3-Hydroxyoctadecanoyl-CoA" id="C16217">
<notes><html:p>COMPOUND_ID: C16217</html:p></notes>
      </species>
      <species boundaryCondition="false" constant="false" metaid="_61729155_c6d3_40a7_adac_606f8b077d9f" hasOnlySubstanceUnits="false" compartment="UNK_COMP" name="Acyl-CoA" id="C00040">
<notes><html:p>COMPOUND_ID: C00040</html:p></notes>
      </species>
      <species boundaryCondition="false" constant="false" metaid="_9a0967ab_c6c5_485b_bd1d_030b708c95ef" hasOnlySubstanceUnits="false" compartment="UNK_COMP" name="[Protein]-S-sulfanyl-L-cysteine" id="C21440">
<notes><html:p>COMPOUND_ID: C21440</html:p></notes>
      </species>
      <species boundaryCondition="false" constant="false" metaid="_cc3484c0_9766_4815_a5cd_c3eaa1737ea4" hasOnlySubstanceUnits="false" compartment="UNK_COMP" name="Methanearsonous acid" id="C07295">
<notes><html:p>COMPOUND_ID: C07295</html:p></notes>
      </species>
      <species boundaryCondition="false" constant="false" metaid="_045233d6_4c6e_4c2a_a877_9d115ec5dbe2" hasOnlySubstanceUnits="false" compartment="UNK_COMP" name="L-Leucine" id="C00123">
<notes><html:p>COMPOUND_ID: C00123</html:p></notes>
      </species>
      <species boundaryCondition="false" constant="false" metaid="_6869c739_397e_4065_965f_deba2e6c84b3" hasOnlySubstanceUnits="false" compartment="UNK_COMP" name="all-trans-Nonaprenyl diphosphate" id="C04145">
<notes><html:p>COMPOUND_ID: C04145</html:p></notes>
      </species>
      <species boundaryCondition="false" constant="false" metaid="_39709634_78e6_4c9d_88d2_92cf900586e9" hasOnlySubstanceUnits="false" compartment="UNK_COMP" name="Ceramide 1-phosphate" id="C02960">
<notes><html:p>COMPOUND_ID: C02960</html:p></notes>
      </species>
      <species boundaryCondition="false" constant="false" metaid="_2a2ef5b6_2262_4c8f_8176_086fc85cc000" hasOnlySubstanceUnits="false" compartment="UNK_COMP" name="Guanosine" id="C00387">
<notes><html:p>COMPOUND_ID: C00387</html:p></notes>
      </species>
      <species boundaryCondition="false" constant="false" metaid="_b9b0b813_29fa_4f47_931f_8aaee3d7b3b6" hasOnlySubstanceUnits="false" compartment="UNK_COMP" name="4-(N-Nitrosomethylamino)-1-(3-pyridyl)-1-butanone" id="C16453">
<notes><html:p>COMPOUND_ID: C16453</html:p></notes>
      </species>
      <species boundaryCondition="false" constant="false" metaid="_6be34f8e_f440_491d_b801_62ff8dbf4900" hasOnlySubstanceUnits="false" compartment="UNK_COMP" name="Thiosulfate" id="C00320">
<notes><html:p>COMPOUND_ID: C00320</html:p></notes>
      </species>
      <species boundaryCondition="false" constant="false" metaid="_b3489097_0191_4dc9_8b8d_c82cacfadb83" hasOnlySubstanceUnits="false" compartment="UNK_COMP" name="alpha-D-Mannose" id="C00936">
<notes><html:p>COMPOUND_ID: C00936</html:p></notes>
      </species>
      <species boundaryCondition="false" constant="false" metaid="_a5d8d958_f66f_4db9_86ad_a951e7d991aa" hasOnlySubstanceUnits="false" compartment="UNK_COMP" name="Propanoyl-CoA" id="C00100">
<notes><html:p>COMPOUND_ID: C00100</html:p></notes>
      </species>
      <species boundaryCondition="false" constant="false" metaid="_d39bd1bd_2f93_4c81_9221_5b7052296668" hasOnlySubstanceUnits="false" compartment="UNK_COMP" name="Phosphatidylinositol-3,4,5-trisphosphate" id="C05981">
<notes><html:p>COMPOUND_ID: C05981</html:p></notes>
      </species>
      <species boundaryCondition="false" constant="false" metaid="_74b7ff58_8331_4655_85f2_0f74406dc2be" hasOnlySubstanceUnits="false" compartment="UNK_COMP" name="Codeine-6-glucuronide" id="C16577">
<notes><html:p>COMPOUND_ID: C16577</html:p></notes>
      </species>
      <species boundaryCondition="false" constant="false" metaid="_f49b724e_f043_4641_9859_011c375072a3" hasOnlySubstanceUnits="false" compartment="UNK_COMP" name="tRNA(Lys)" id="C01646">
<notes><html:p>COMPOUND_ID: C01646</html:p></notes>
      </species>
      <species boundaryCondition="false" constant="false" metaid="_d6a1652b_e493_4e8f_83d2_a7bd0d8f4fcd" hasOnlySubstanceUnits="false" compartment="UNK_COMP" name="D-Glucose 6-phosphate" id="C00092">
<notes><html:p>COMPOUND_ID: C00092</html:p></notes>
      </species>
      <species boundaryCondition="false" constant="false" metaid="_dbe3a29c_e178_4107_b0ba_7dc5ac3dfcd4" hasOnlySubstanceUnits="false" compartment="UNK_COMP" name="Triacylglycerol" id="C00422">
<notes><html:p>COMPOUND_ID: C00422</html:p></notes>
      </species>
      <species boundaryCondition="false" constant="false" metaid="_5debb64e_2f61_41cd_8b59_425f2cbbe016" hasOnlySubstanceUnits="false" compartment="UNK_COMP" name="3-Aminopropiononitrile" id="C05670">
<notes><html:p>COMPOUND_ID: C05670</html:p></notes>
      </species>
      <species boundaryCondition="false" constant="false" metaid="_510a79fe_bf56_4bee_8251_e218c4e73498" hasOnlySubstanceUnits="false" compartment="UNK_COMP" name="3alpha,7alpha,12alpha,26-Tetrahydroxy-5beta-cholestane" id="C05446">
<notes><html:p>COMPOUND_ID: C05446</html:p></notes>
      </species>
      <species boundaryCondition="false" constant="false" metaid="_16412743_8f39_40e1_814d_03fad0965f08" hasOnlySubstanceUnits="false" compartment="UNK_COMP" name="trans-5,6-Dihydro-5,6-dihydroxy-7,12-dimethylbenz[a]anthracene" id="C19607">
<notes><html:p>COMPOUND_ID: C19607</html:p></notes>
      </species>
      <species boundaryCondition="false" constant="false" metaid="_dceb904d_4e7f_4090_b452_be2c461f3248" hasOnlySubstanceUnits="false" compartment="UNK_COMP" name="alpha,alpha-Trehalose" id="C01083">
<notes><html:p>COMPOUND_ID: C01083</html:p></notes>
      </species>
      <species boundaryCondition="false" constant="false" metaid="_11b945a3_f8c5_4fe5_b70a_f901279771e8" hasOnlySubstanceUnits="false" compartment="UNK_COMP" name="NAD+" id="C00003">
<notes><html:p>COMPOUND_ID: C00003</html:p></notes>
      </species>
      <species boundaryCondition="false" constant="false" metaid="_25c1ceca_0968_49cf_b474_5e5bbff29398" hasOnlySubstanceUnits="false" compartment="UNK_COMP" name="GDP-4-dehydro-6-deoxy-D-mannose" id="C01222">
<notes><html:p>COMPOUND_ID: C01222</html:p></notes>
      </species>
      <species boundaryCondition="false" constant="false" metaid="_8279d2d1_fba6_4d9b_95e5_03155b62f297" hasOnlySubstanceUnits="false" compartment="UNK_COMP" name="L-Glutamate" id="C00025">
<notes><html:p>COMPOUND_ID: C00025</html:p></notes>
      </species>
      <species boundaryCondition="false" constant="false" metaid="_2355ce79_d4ec_4ba6_98aa_f2cf23474f24" hasOnlySubstanceUnits="false" compartment="UNK_COMP" name="Trichloroethanol" id="C07490">
<notes><html:p>COMPOUND_ID: C07490</html:p></notes>
      </species>
      <species boundaryCondition="false" constant="false" metaid="_9e104ec5_4f3a_4cf3_bc15_9574473b6561" hasOnlySubstanceUnits="false" compartment="UNK_COMP" name="L-Selenomethionine" id="C05335">
<notes><html:p>COMPOUND_ID: C05335</html:p></notes>
      </species>
      <species boundaryCondition="false" constant="false" metaid="_4ff693e9_c81c_4ed5_b2a8_37d51902c694" hasOnlySubstanceUnits="false" compartment="UNK_COMP" name="Ethylene oxide" id="C06548">
<notes><html:p>COMPOUND_ID: C06548</html:p></notes>
      </species>
      <species boundaryCondition="false" constant="false" metaid="_9cac5f94_3291_43ec_acd9_05c93ace9c4a" hasOnlySubstanceUnits="false" compartment="UNK_COMP" name="16-Glucuronide-estriol" id="C05504">
<notes><html:p>COMPOUND_ID: C05504</html:p></notes>
      </species>
      <species boundaryCondition="false" constant="false" metaid="_16c76f81_f786_40d2_95c3_b8e1a6a26b6d" hasOnlySubstanceUnits="false" compartment="UNK_COMP" name="(S)-1-Pyrroline-5-carboxylate" id="C03912">
<notes><html:p>COMPOUND_ID: C03912</html:p></notes>
      </species>
      <species boundaryCondition="false" constant="false" metaid="_f2104dea_7673_4e04_80cd_c79242ec153c" hasOnlySubstanceUnits="false" compartment="UNK_COMP" name="5-Fluorodeoxyuridine diphosphate" id="C21750">
<notes><html:p>COMPOUND_ID: C21750</html:p></notes>
      </species>
      <species boundaryCondition="false" constant="false" metaid="_24dc0049_b2ff_464d_bc31_366678bef8ba" hasOnlySubstanceUnits="false" compartment="UNK_COMP" name="4-Chlorophenylacetonitrile" id="C03679">
<notes><html:p>COMPOUND_ID: C03679</html:p></notes>
      </species>
      <species boundaryCondition="false" constant="false" metaid="_6f80cc31_f53f_4695_9bd6_0cab244cb2dc" hasOnlySubstanceUnits="false" compartment="UNK_COMP" name="Peptide 2-(3-carboxy-3-aminopropyl)-L-histidine" id="C04441">
<notes><html:p>COMPOUND_ID: C04441</html:p></notes>
      </species>
      <species boundaryCondition="false" constant="false" metaid="_8325e108_4222_444c_ac9a_4713a0d7abb9" hasOnlySubstanceUnits="false" compartment="UNK_COMP" name="(R)-S-Lactoylglutathione" id="C03451">
<notes><html:p>COMPOUND_ID: C03451</html:p></notes>
      </species>
      <species boundaryCondition="false" constant="false" metaid="_e6642dce_090d_4203_bbab_27693a91df0e" hasOnlySubstanceUnits="false" compartment="UNK_COMP" name="dIDP" id="C01344">
<notes><html:p>COMPOUND_ID: C01344</html:p></notes>
      </species>
      <species boundaryCondition="false" constant="false" metaid="_2c2f6010_365f_480e_8284_4d6d65782f48" hasOnlySubstanceUnits="false" compartment="UNK_COMP" name="Carbamoyl phosphate" id="C00169">
<notes><html:p>COMPOUND_ID: C00169</html:p></notes>
      </species>
      <species boundaryCondition="false" constant="false" metaid="_40be5dc0_bf58_42e7_a203_9c5e5f5f4ecc" hasOnlySubstanceUnits="false" compartment="UNK_COMP" name="Sulfuric monoester" id="C16738">
<notes><html:p>COMPOUND_ID: C16738</html:p></notes>
      </species>
      <species boundaryCondition="false" constant="false" metaid="_fb94c654_9959_44e1_a88f_fc98165f54a8" hasOnlySubstanceUnits="false" compartment="UNK_COMP" name="Benzoyl-CoA" id="C00512">
<notes><html:p>COMPOUND_ID: C00512</html:p></notes>
      </species>
      <species boundaryCondition="false" constant="false" metaid="_a4732dca_a2af_49bb_aace_8ad47838308f" hasOnlySubstanceUnits="false" compartment="UNK_COMP" id="G00042">
<notes><html:p>COMPOUND_ID: G00042</html:p></notes>
      </species>
      <species boundaryCondition="false" constant="false" metaid="_e7b5b9d2_f539_408b_a5fd_f8b3a02dc601" hasOnlySubstanceUnits="false" compartment="UNK_COMP" name="CO2" id="C00011">
<notes><html:p>COMPOUND_ID: C00011</html:p></notes>
      </species>
      <species boundaryCondition="false" constant="false" metaid="_00a8252f_4fa4_4f9a_8b38_1373ef7fb715" hasOnlySubstanceUnits="false" compartment="UNK_COMP" name="Peptide diphthamide" id="C02872">
<notes><html:p>COMPOUND_ID: C02872</html:p></notes>
      </species>
      <species boundaryCondition="false" constant="false" metaid="_9c6932a5_7a37_43d8_ad53_aa6df8355b94" hasOnlySubstanceUnits="false" compartment="UNK_COMP" name="2-Methylpropanoyl-CoA" id="C00630">
<notes><html:p>COMPOUND_ID: C00630</html:p></notes>
      </species>
      <species boundaryCondition="false" constant="false" metaid="_fbf87fb5_3a1f_4379_ae0a_f6c105123a73" hasOnlySubstanceUnits="false" compartment="UNK_COMP" name="Enzyme N6-(lipoyl)lysine" id="C15972">
<notes><html:p>COMPOUND_ID: C15972</html:p></notes>
      </species>
      <species boundaryCondition="false" constant="false" metaid="_fb34eec3_e6ab_4a34_8389_002b50900d0c" hasOnlySubstanceUnits="false" compartment="UNK_COMP" name="trans-Dec-2-enoyl-[acp]" id="C05754">
<notes><html:p>COMPOUND_ID: C05754</html:p></notes>
      </species>
      <species boundaryCondition="false" constant="false" metaid="_82dfdbad_4d06_45a1_8600_e10ecc5224dc" hasOnlySubstanceUnits="false" compartment="UNK_COMP" name="(7R)-7-(5-Carboxy-5-oxopentanoyl)aminocephalosporinate" id="C04712">
<notes><html:p>COMPOUND_ID: C04712</html:p></notes>
      </species>
      <species boundaryCondition="false" constant="false" metaid="_eefb9c2e_f5f2_4d35_a847_97380b0ad7c3" hasOnlySubstanceUnits="false" compartment="UNK_COMP" name="N4-(Acetyl-beta-D-glucosaminyl)asparagine" id="C04540">
<notes><html:p>COMPOUND_ID: C04540</html:p></notes>
      </species>
      <species boundaryCondition="false" constant="false" metaid="_ce99204c_99e5_43fb_a667_71ccd355bc23" hasOnlySubstanceUnits="false" compartment="UNK_COMP" name="Oligonucleotide 5&amp;apos;-diphosphate" id="C16669">
<notes><html:p>COMPOUND_ID: C16669</html:p></notes>
      </species>
      <species boundaryCondition="false" constant="false" metaid="_44528493_186b_4504_bd5a_27c5b3b6431c" hasOnlySubstanceUnits="false" compartment="UNK_COMP" name="(S)-Lactate" id="C00186">
<notes><html:p>COMPOUND_ID: C00186</html:p></notes>
      </species>
      <species boundaryCondition="false" constant="false" metaid="_c3fb2d4d_2a50_488c_8a8a_d930a02916d1" hasOnlySubstanceUnits="false" compartment="UNK_COMP" name="Ecgonine methyl ester" id="C12448">
<notes><html:p>COMPOUND_ID: C12448</html:p></notes>
      </species>
      <species boundaryCondition="false" constant="false" metaid="_f6d19393_3286_426e_be52_68ad2b6f2e22" hasOnlySubstanceUnits="false" compartment="UNK_COMP" name="GDP" id="C00035">
<notes><html:p>COMPOUND_ID: C00035</html:p></notes>
      </species>
      <species boundaryCondition="false" constant="false" metaid="_b0e2bdac_603a_4b2b_a1ea_4e46ad35f1f2" hasOnlySubstanceUnits="false" compartment="UNK_COMP" name="sn-Glycero-3-phosphoethanolamine" id="C01233">
<notes><html:p>COMPOUND_ID: C01233</html:p></notes>
      </species>
      <species boundaryCondition="false" constant="false" metaid="_1061fe77_6bd0_4713_9630_7b3026123b03" hasOnlySubstanceUnits="false" compartment="UNK_COMP" name="Butyryl-[acp]" id="C05745">
<notes><html:p>COMPOUND_ID: C05745</html:p></notes>
      </species>
      <species boundaryCondition="false" constant="false" metaid="_e6ce5f24_ab8b_4d9f_b932_2f0961cbb669" hasOnlySubstanceUnits="false" compartment="UNK_COMP" name="Coniferyl alcohol" id="C00590">
<notes><html:p>COMPOUND_ID: C00590</html:p></notes>
      </species>
      <species boundaryCondition="false" constant="false" metaid="_329d6f93_e45f_4972_a680_6c4b5f4a5e9e" hasOnlySubstanceUnits="false" compartment="UNK_COMP" name="(2E)-5-Methylhexa-2,4-dienoyl-CoA" id="C16468">
<notes><html:p>COMPOUND_ID: C16468</html:p></notes>
      </species>
      <species boundaryCondition="false" constant="false" metaid="_6ba709be_09b6_497a_9f43_8c62ff98fa4b" hasOnlySubstanceUnits="false" compartment="UNK_COMP" name="Decanoyl-CoA" id="C05274">
<notes><html:p>COMPOUND_ID: C05274</html:p></notes>
      </species>
      <species boundaryCondition="false" constant="false" metaid="_3d3c1ac6_cf8d_4ce8_9284_c761a3f22299" hasOnlySubstanceUnits="false" compartment="UNK_COMP" name="Sinapyl alcohol" id="C02325">
<notes><html:p>COMPOUND_ID: C02325</html:p></notes>
      </species>
      <species boundaryCondition="false" constant="false" metaid="_921bd318_aae3_4041_bae2_3d204518b33c" hasOnlySubstanceUnits="false" compartment="UNK_COMP" name="3-Hexenol" id="C08492">
<notes><html:p>COMPOUND_ID: C08492</html:p></notes>
      </species>
      <species boundaryCondition="false" constant="false" metaid="_4d6c2f89_dfc9_4329_99f5_a5c8cd6f3d6b" hasOnlySubstanceUnits="false" compartment="UNK_COMP" name="Pyridoxine" id="C00314">
<notes><html:p>COMPOUND_ID: C00314</html:p></notes>
      </species>
      <species boundaryCondition="false" constant="false" metaid="_23f5e05b_dbb6_478b_bf15_00839dd9bb21" hasOnlySubstanceUnits="false" compartment="UNK_COMP" name="Tryptamine" id="C00398">
<notes><html:p>COMPOUND_ID: C00398</html:p></notes>
      </species>
      <species boundaryCondition="false" constant="false" metaid="_5b62efc6_e48d_41d9_828c_babf6c89a795" hasOnlySubstanceUnits="false" compartment="UNK_COMP" name="Cob(II)alamin" id="C00541">
<notes><html:p>COMPOUND_ID: C00541</html:p></notes>
      </species>
      <species boundaryCondition="false" constant="false" metaid="_55ed8585_8372_4eae_bfd0_e78e362ffc8b" hasOnlySubstanceUnits="false" compartment="UNK_COMP" name="3-Methylbutanoyl-CoA" id="C02939">
<notes><html:p>COMPOUND_ID: C02939</html:p></notes>
      </species>
      <species boundaryCondition="false" constant="false" metaid="_6b6241f0_c59e_41df_894a_38c113b78a1b" hasOnlySubstanceUnits="false" compartment="UNK_COMP" name="Reduced [2Fe-2S] ferredoxin" id="C22150">
<notes><html:p>COMPOUND_ID: C22150</html:p></notes>
      </species>
      <species boundaryCondition="false" constant="false" metaid="_92a6df55_361b_4fac_909b_0342699956d8" hasOnlySubstanceUnits="false" compartment="UNK_COMP" name="L-Lysyl-tRNA" id="C01931">
<notes><html:p>COMPOUND_ID: C01931</html:p></notes>
      </species>
      <species boundaryCondition="false" constant="false" metaid="_d5c59dd6_9d43_4dbd_9bf7_c4bc2922a384" hasOnlySubstanceUnits="false" compartment="UNK_COMP" name="Cephalosporin C" id="C00916">
<notes><html:p>COMPOUND_ID: C00916</html:p></notes>
      </species>
      <species boundaryCondition="false" constant="false" metaid="_e1c08653_fcde_4b92_b65e_7fc85f727aad" hasOnlySubstanceUnits="false" compartment="UNK_COMP" id="G00180">
<notes><html:p>COMPOUND_ID: G00180</html:p></notes>
      </species>
      <species boundaryCondition="false" constant="false" metaid="_e6ab030e_9894_427e_8a60_c93291c70c13" hasOnlySubstanceUnits="false" compartment="UNK_COMP" name="Amino acid" id="C00045">
<notes><html:p>COMPOUND_ID: C00045</html:p></notes>
      </species>
      <species boundaryCondition="false" constant="false" metaid="_26f43319_c17f_461b_b7cc_8bebed846590" hasOnlySubstanceUnits="false" compartment="UNK_COMP" name="Glycine" id="C00037">
<notes><html:p>COMPOUND_ID: C00037</html:p></notes>
      </species>
      <species boundaryCondition="false" constant="false" metaid="_9e2c2802_a1c3_4491_8732_0ceecdf03cf6" hasOnlySubstanceUnits="false" compartment="UNK_COMP" name="Chloral hydrate" id="C06899">
<notes><html:p>COMPOUND_ID: C06899</html:p></notes>
      </species>
      <species boundaryCondition="false" constant="false" metaid="_3b00fd21_ea20_48c3_b050_13bda6e3bf2c" hasOnlySubstanceUnits="false" compartment="UNK_COMP" name="dCTP" id="C00458">
<notes><html:p>COMPOUND_ID: C00458</html:p></notes>
      </species>
      <species boundaryCondition="false" constant="false" metaid="_ad1757b0_76fb_4b07_a9dc_fc241bd36f73" hasOnlySubstanceUnits="false" compartment="UNK_COMP" name="NADH" id="C00004">
<notes><html:p>COMPOUND_ID: C00004</html:p></notes>
      </species>
      <species boundaryCondition="false" constant="false" metaid="_dd3646ba_e333_457d_bd9a_a93b08aa773c" hasOnlySubstanceUnits="false" compartment="UNK_COMP" name="tRNA(Gln)" id="C01640">
<notes><html:p>COMPOUND_ID: C01640</html:p></notes>
      </species>
      <species boundaryCondition="false" constant="false" metaid="_a20cab0b_bf61_45d3_a9a2_bda90e7bf3b4" hasOnlySubstanceUnits="false" compartment="UNK_COMP" name="beta-D-Fructose" id="C02336">
<notes><html:p>COMPOUND_ID: C02336</html:p></notes>
      </species>
      <species boundaryCondition="false" constant="false" metaid="_92bd2baf_f066_4f87_b6d8_5f98cda77471" hasOnlySubstanceUnits="false" compartment="UNK_COMP" name="Thio-molybdenum cofactor" id="C21486">
<notes><html:p>COMPOUND_ID: C21486</html:p></notes>
      </species>
      <species boundaryCondition="false" constant="false" metaid="_707acc12_424f_4eb2_a906_60153e4e53b7" hasOnlySubstanceUnits="false" compartment="UNK_COMP" name="(6S)-6beta-Hydroxy-1,4,5,6-tetrahydronicotinamide-adenine dinucleotide" id="C04856">
<notes><html:p>COMPOUND_ID: C04856</html:p></notes>
      </species>
      <species boundaryCondition="false" constant="false" metaid="_41c14a8f_ce0c_4db7_b9a2_a13a5900f7ab" hasOnlySubstanceUnits="false" compartment="UNK_COMP" name="3-Oxopropanoate" id="C00222">
<notes><html:p>COMPOUND_ID: C00222</html:p></notes>
      </species>
      <species boundaryCondition="false" constant="false" metaid="_281919ed_2f00_4766_bd6f_25916e15ec84" hasOnlySubstanceUnits="false" compartment="UNK_COMP" name="Phosphoenol-4-deoxy-3-tetrulosonate" id="C04309">
<notes><html:p>COMPOUND_ID: C04309</html:p></notes>
      </species>
      <species boundaryCondition="false" constant="false" metaid="_3be53f3e_e1f0_4343_b7fc_026e38c5e648" hasOnlySubstanceUnits="false" compartment="UNK_COMP" name="Dihydropteroate" id="C00921">
<notes><html:p>COMPOUND_ID: C00921</html:p></notes>
      </species>
      <species boundaryCondition="false" constant="false" metaid="_fbf2427a_f79d_4f08_a165_147a9fdcaf5e" hasOnlySubstanceUnits="false" compartment="UNK_COMP" name="Ribonucleoside" id="C00911">
<notes><html:p>COMPOUND_ID: C00911</html:p></notes>
      </species>
      <species boundaryCondition="false" constant="false" metaid="_d0e1b830_880b_413f_a197_5990c4b6cb20" hasOnlySubstanceUnits="false" compartment="UNK_COMP" name="4-(Methylnitrosamino)-1-(3-pyridyl)-1-butanol" id="C19574">
<notes><html:p>COMPOUND_ID: C19574</html:p></notes>
      </species>
      <species boundaryCondition="false" constant="false" metaid="_26184bc0_27f8_4152_9a8f_b6a99289ebaa" hasOnlySubstanceUnits="false" compartment="UNK_COMP" name="N-Acetyl-beta-D-galactosaminyl-(1->4)-beta-D-glucuronosylproteoglycan" id="C15577">
<notes><html:p>COMPOUND_ID: C15577</html:p></notes>
      </species>
      <species boundaryCondition="false" constant="false" metaid="_4a7be32a_0b12_40b5_8323_33543af5a018" hasOnlySubstanceUnits="false" compartment="UNK_COMP" name="Formaldehyde" id="C00067">
<notes><html:p>COMPOUND_ID: C00067</html:p></notes>
      </species>
      <species boundaryCondition="false" constant="false" metaid="_b04d2bbb_8703_4e1a_83a0_812be3e029bb" hasOnlySubstanceUnits="false" compartment="UNK_COMP" name="Alanine" id="C01401">
<notes><html:p>COMPOUND_ID: C01401</html:p></notes>
      </species>
      <species boundaryCondition="false" constant="false" metaid="_e25b69cf_041e_4084_91ed_5ec1770644b4" hasOnlySubstanceUnits="false" compartment="UNK_COMP" name="2,3-Dehydroacyl-CoA" id="C00605">
<notes><html:p>COMPOUND_ID: C00605</html:p></notes>
      </species>
      <species boundaryCondition="false" constant="false" metaid="_a6408608_6e51_4c74_b476_9133828dac23" hasOnlySubstanceUnits="false" compartment="UNK_COMP" name="Bromobenzene-2,3-oxide" id="C14840">
<notes><html:p>COMPOUND_ID: C14840</html:p></notes>
      </species>
      <species boundaryCondition="false" constant="false" metaid="_92cbe32c_01f6_4dff_b083_59f3b068fa9c" hasOnlySubstanceUnits="false" compartment="UNK_COMP" name="Estrone" id="C00468">
<notes><html:p>COMPOUND_ID: C00468</html:p></notes>
      </species>
      <species boundaryCondition="false" constant="false" metaid="_2778043e_ffcc_4b7a_90fc_1ef55b0da0b5" hasOnlySubstanceUnits="false" compartment="UNK_COMP" name="all-trans-Retinoyl-beta-glucuronide" id="C11061">
<notes><html:p>COMPOUND_ID: C11061</html:p></notes>
      </species>
      <species boundaryCondition="false" constant="false" metaid="_0f9009c8_1715_417d_93bd_a34f990a2e96" hasOnlySubstanceUnits="false" compartment="UNK_COMP" name="N-Substituted aminoacyl-tRNA" id="C03880">
<notes><html:p>COMPOUND_ID: C03880</html:p></notes>
      </species>
      <species boundaryCondition="false" constant="false" metaid="_742a5eff_780d_438a_ae86_cce8152d78e1" hasOnlySubstanceUnits="false" compartment="UNK_COMP" name="Aflatoxin B1exo-8,9-epoxide-GSH" id="C11278">
<notes><html:p>COMPOUND_ID: C11278</html:p></notes>
      </species>
      <species boundaryCondition="false" constant="false" metaid="_44241cda_b15a_4e18_b294_036632b058bd" hasOnlySubstanceUnits="false" compartment="UNK_COMP" name="L-Dopachrome" id="C01693">
<notes><html:p>COMPOUND_ID: C01693</html:p></notes>
      </species>
      <species boundaryCondition="false" constant="false" metaid="_b3be6b02_e77e_482f_878e_9f8c3fad7ddc" hasOnlySubstanceUnits="false" compartment="UNK_COMP" name="Adenylyl sulfate" id="C00224">
<notes><html:p>COMPOUND_ID: C00224</html:p></notes>
      </species>
      <species boundaryCondition="false" constant="false" metaid="_b84b2b9e_8521_4a7a_81dd_e11778b6c23e" hasOnlySubstanceUnits="false" compartment="UNK_COMP" name="Morphine-6-glucuronide" id="C16578">
<notes><html:p>COMPOUND_ID: C16578</html:p></notes>
      </species>
      <species boundaryCondition="false" constant="false" metaid="_4998f236_cdf8_46f8_8de9_45fb2625747d" hasOnlySubstanceUnits="false" compartment="UNK_COMP" name="3-Oxooctanoyl-CoA" id="C05267">
<notes><html:p>COMPOUND_ID: C05267</html:p></notes>
      </species>
      <species boundaryCondition="false" constant="false" metaid="_05aab97a_bbe0_4eef_b8b1_74a14dc2997d" hasOnlySubstanceUnits="false" compartment="UNK_COMP" name="Taurine" id="C00245">
<notes><html:p>COMPOUND_ID: C00245</html:p></notes>
      </species>
      <species boundaryCondition="false" constant="false" metaid="_3259a39f_8359_435c_b86c_e802d03c5580" hasOnlySubstanceUnits="false" compartment="UNK_COMP" name="L-Histidine-[translation elongation factor 2]" id="C20663">
<notes><html:p>COMPOUND_ID: C20663</html:p></notes>
      </species>
      <species boundaryCondition="false" constant="false" metaid="_7f74bc13_fd40_4a7a_b6c9_411ca39b862c" hasOnlySubstanceUnits="false" compartment="UNK_COMP" name="1-Phosphatidyl-D-myo-inositol 4,5-bisphosphate" id="C04637">
<notes><html:p>COMPOUND_ID: C04637</html:p></notes>
      </species>
      <species boundaryCondition="false" constant="false" metaid="_cd6c11ab_85bb_4955_b31d_b47309331c26" hasOnlySubstanceUnits="false" compartment="UNK_COMP" name="beta-D-Fructose 6-phosphate" id="C05345">
<notes><html:p>COMPOUND_ID: C05345</html:p></notes>
      </species>
      <species boundaryCondition="false" constant="false" metaid="_5aceaaea_77f2_4568_9caa_cef1a14e9b73" hasOnlySubstanceUnits="false" compartment="UNK_COMP" name="3-Oxo acid" id="C01656">
<notes><html:p>COMPOUND_ID: C01656</html:p></notes>
      </species>
      <species boundaryCondition="false" constant="false" metaid="_279c5cfa_fc86_47d2_8bc2_2d4e53634bcd" hasOnlySubstanceUnits="false" compartment="UNK_COMP" name="Pyridoxine phosphate" id="C00627">
<notes><html:p>COMPOUND_ID: C00627</html:p></notes>
      </species>
      <species boundaryCondition="false" constant="false" metaid="_1f934c73_a346_4525_a176_85a0d9231699" hasOnlySubstanceUnits="false" compartment="UNK_COMP" name="Thymidine" id="C00214">
<notes><html:p>COMPOUND_ID: C00214</html:p></notes>
      </species>
      <species boundaryCondition="false" constant="false" metaid="_fc9dc9ea_20d2_496e_bd92_4d9b86049bca" hasOnlySubstanceUnits="false" compartment="UNK_COMP" name="Polynucleotide" id="C00419">
<notes><html:p>COMPOUND_ID: C00419</html:p></notes>
      </species>
      <species boundaryCondition="false" constant="false" metaid="_1b871c63_984f_4a00_88b8_6204a129e7f7" hasOnlySubstanceUnits="false" compartment="UNK_COMP" name="3-Hydroxy-L-kynurenine" id="C03227">
<notes><html:p>COMPOUND_ID: C03227</html:p></notes>
      </species>
      <species boundaryCondition="false" constant="false" metaid="_b90f4b2c_e9fa_4dec_a41e_dc71a3251711" hasOnlySubstanceUnits="false" compartment="UNK_COMP" name="RX" id="C01322">
<notes><html:p>COMPOUND_ID: C01322</html:p></notes>
      </species>
      <species boundaryCondition="false" constant="false" metaid="_1c661484_8c8d_4a4c_86a1_e6e17c843011" hasOnlySubstanceUnits="false" compartment="UNK_COMP" name="Glycerone" id="C00184">
<notes><html:p>COMPOUND_ID: C00184</html:p></notes>
      </species>
      <species boundaryCondition="false" constant="false" metaid="_aee0403d_9155_4444_9aa9_dadfef18cb2d" hasOnlySubstanceUnits="false" compartment="UNK_COMP" name="4a-Hydroxy-5,6,7,8-tetrahydropteridine" id="C22239">
<notes><html:p>COMPOUND_ID: C22239</html:p></notes>
      </species>
      <species boundaryCondition="false" constant="false" metaid="_ccfe96fb_315a_4ef2_9eee_0c396aaf8d42" hasOnlySubstanceUnits="false" compartment="UNK_COMP" id="G00048">
<notes><html:p>COMPOUND_ID: G00048</html:p></notes>
      </species>
      <species boundaryCondition="false" constant="false" metaid="_c0cbfcf6_49b6_4195_8b2c_d71a3dd7bd45" hasOnlySubstanceUnits="false" compartment="UNK_COMP" id="G13057">
<notes><html:p>COMPOUND_ID: G13057</html:p></notes>
      </species>
      <species boundaryCondition="false" constant="false" metaid="_21234e77_ccc4_4a02_a312_26735f6548f1" hasOnlySubstanceUnits="false" compartment="UNK_COMP" name="2-Deoxy-D-ribose 5-phosphate" id="C00673">
<notes><html:p>COMPOUND_ID: C00673</html:p></notes>
      </species>
      <species boundaryCondition="false" constant="false" metaid="_f90ca6c7_a518_457f_8002_0abc04ba2d92" hasOnlySubstanceUnits="false" compartment="UNK_COMP" name="L-Threonine" id="C00188">
<notes><html:p>COMPOUND_ID: C00188</html:p></notes>
      </species>
      <species boundaryCondition="false" constant="false" metaid="_a683c5ab_e9d2_46f3_847a_5c135fb712b7" hasOnlySubstanceUnits="false" compartment="UNK_COMP" name="Methylarsonate" id="C07294">
<notes><html:p>COMPOUND_ID: C07294</html:p></notes>
      </species>
      <species boundaryCondition="false" constant="false" metaid="_6518b4a4_2dc5_4c64_baa8_a227ef6fd6bc" hasOnlySubstanceUnits="false" compartment="UNK_COMP" name="5-Methyltetrahydropteroyltri-L-glutamate" id="C04489">
<notes><html:p>COMPOUND_ID: C04489</html:p></notes>
      </species>
      <species boundaryCondition="false" constant="false" metaid="_c6f37087_4516_48d0_be6c_a0cfdb87ae78" hasOnlySubstanceUnits="false" compartment="UNK_COMP" name="Morphine" id="C01516">
<notes><html:p>COMPOUND_ID: C01516</html:p></notes>
      </species>
      <species boundaryCondition="false" constant="false" metaid="_225cc20c_eb79_4e92_9647_829e99bf34d2" hasOnlySubstanceUnits="false" compartment="UNK_COMP" name="(6R)-6beta-Hydroxy-1,4,5,6-tetrahydronicotinamide-adenine dinucleotide phosphate" id="C20483">
<notes><html:p>COMPOUND_ID: C20483</html:p></notes>
      </species>
      <species boundaryCondition="false" constant="false" metaid="_8c54a786_2605_4cde_b9e7_9d50253049fd" hasOnlySubstanceUnits="false" compartment="UNK_COMP" name="Ubiquitin C-terminal thiolester" id="C04090">
<notes><html:p>COMPOUND_ID: C04090</html:p></notes>
      </species>
      <species boundaryCondition="false" constant="false" metaid="_18a1b579_52f6_4716_9d48_7a7fa5417e62" hasOnlySubstanceUnits="false" compartment="UNK_COMP" name="[Heparan sulfate]-glucosamine" id="C17141">
<notes><html:p>COMPOUND_ID: C17141</html:p></notes>
      </species>
      <species boundaryCondition="false" constant="false" metaid="_6c2d23b6_16c1_4847_9c3a_e25a6b48087c" hasOnlySubstanceUnits="false" compartment="UNK_COMP" name="m7G(5&amp;apos;)pppRm-mRNA" id="C04802">
<notes><html:p>COMPOUND_ID: C04802</html:p></notes>
      </species>
      <species boundaryCondition="false" constant="false" metaid="_7792109b_0c23_43f4_b2c5_699d9f34d686" hasOnlySubstanceUnits="false" compartment="UNK_COMP" name="dTTP" id="C00459">
<notes><html:p>COMPOUND_ID: C00459</html:p></notes>
      </species>
      <species boundaryCondition="false" constant="false" metaid="_089480bb_bb8a_4357_a39e_43946cd18688" hasOnlySubstanceUnits="false" compartment="UNK_COMP" name="tRNA adenine" id="C17324">
<notes><html:p>COMPOUND_ID: C17324</html:p></notes>
      </species>
      <species boundaryCondition="false" constant="false" metaid="_a83ad1fc_0c08_4dbc_9a0f_fc5c23f43f6e" hasOnlySubstanceUnits="false" compartment="UNK_COMP" name="Cholesterol" id="C00187">
<notes><html:p>COMPOUND_ID: C00187</html:p></notes>
      </species>
      <species boundaryCondition="false" constant="false" metaid="_eba0fd3e_088b_4214_abe9_1de0d6181e58" hasOnlySubstanceUnits="false" compartment="UNK_COMP" id="G00161">
<notes><html:p>COMPOUND_ID: G00161</html:p></notes>
      </species>
      <species boundaryCondition="false" constant="false" metaid="_d8d02cba_b259_4f42_bf69_87722d45285c" hasOnlySubstanceUnits="false" compartment="UNK_COMP" id="G00084">
<notes><html:p>COMPOUND_ID: G00084</html:p></notes>
      </species>
      <species boundaryCondition="false" constant="false" metaid="_e5b51fe6_f989_41e4_bcb8_dbe235f39b8c" hasOnlySubstanceUnits="false" compartment="UNK_COMP" name="cis-Stilbene oxide" id="C16014">
<notes><html:p>COMPOUND_ID: C16014</html:p></notes>
      </species>
      <species boundaryCondition="false" constant="false" metaid="_6e0e56bf_dd80_4a0a_9363_1916579a06f2" hasOnlySubstanceUnits="false" compartment="UNK_COMP" name="beta-Alanine" id="C00099">
<notes><html:p>COMPOUND_ID: C00099</html:p></notes>
      </species>
      <species boundaryCondition="false" constant="false" metaid="_d96e616f_5395_488a_af0e_b319e77a17b7" hasOnlySubstanceUnits="false" compartment="UNK_COMP" name="D-Glutamine" id="C00819">
<notes><html:p>COMPOUND_ID: C00819</html:p></notes>
      </species>
      <species boundaryCondition="false" constant="false" metaid="_4672ea38_0482_4322_9861_d6c3672ff1a9" hasOnlySubstanceUnits="false" compartment="UNK_COMP" name="THF-polyglutamate" id="C03541">
<notes><html:p>COMPOUND_ID: C03541</html:p></notes>
      </species>
      <species boundaryCondition="false" constant="false" metaid="_3ff4d13d_550b_4fbb_a8ed_ca9b217c48c0" hasOnlySubstanceUnits="false" compartment="UNK_COMP" name="5-Phosphoribosylamine" id="C03090">
<notes><html:p>COMPOUND_ID: C03090</html:p></notes>
      </species>
      <species boundaryCondition="false" constant="false" metaid="_6f93da21_70c0_4ed8_b216_b07cc8c3f044" hasOnlySubstanceUnits="false" compartment="UNK_COMP" name="N6-L-Threonylcarbamoyladenine in tRNA" id="C20751">
<notes><html:p>COMPOUND_ID: C20751</html:p></notes>
      </species>
      <species boundaryCondition="false" constant="false" metaid="_dbc7efe5_213c_41ca_9641_e6c773230a8b" hasOnlySubstanceUnits="false" compartment="UNK_COMP" name="CoA" id="C00010">
<notes><html:p>COMPOUND_ID: C00010</html:p></notes>
      </species>
      <species boundaryCondition="false" constant="false" metaid="_3b7d070e_5750_445d_abb3_a6741eb78b08" hasOnlySubstanceUnits="false" compartment="UNK_COMP" name="2-(S-Glutathionyl)acetyl glutathione" id="C14863">
<notes><html:p>COMPOUND_ID: C14863</html:p></notes>
      </species>
      <species boundaryCondition="false" constant="false" metaid="_d99bf3f7_1f4a_4d2d_b57b_95643f3e66d6" hasOnlySubstanceUnits="false" compartment="UNK_COMP" name="Bilirubin beta-diglucuronide" id="C05787">
<notes><html:p>COMPOUND_ID: C05787</html:p></notes>
      </species>
      <species boundaryCondition="false" constant="false" metaid="_0bc1ee90_bf39_40ef_b392_70d3449e1fc8" hasOnlySubstanceUnits="false" compartment="UNK_COMP" name="Acyl-carrier protein" id="C00229">
<notes><html:p>COMPOUND_ID: C00229</html:p></notes>
      </species>
      <species boundaryCondition="false" constant="false" metaid="_4830df7d_4fe3_42a3_bd7b_c2096c44b689" hasOnlySubstanceUnits="false" compartment="UNK_COMP" name="[Dihydrolipoyllysine-residue succinyltransferase] S-succinyldihydrolipoyllysine" id="C16254">
<notes><html:p>COMPOUND_ID: C16254</html:p></notes>
      </species>
      <species boundaryCondition="false" constant="false" metaid="_8048d718_bcfa_493d_90bb_2de28e6f2295" hasOnlySubstanceUnits="false" compartment="UNK_COMP" name="trans-3-Chloro-2-propene-1-ol" id="C06611">
<notes><html:p>COMPOUND_ID: C06611</html:p></notes>
      </species>
      <species boundaryCondition="false" constant="false" metaid="_0706a7c7_882d_450f_94a1_ac06419cfb4f" hasOnlySubstanceUnits="false" compartment="UNK_COMP" name="N-Acetyl-beta-D-galactosaminyl-1,4-beta-D-glucuronyl-N-acetyl-1,3-beta-D-galactosaminylproteoglycan" id="C04913">
<notes><html:p>COMPOUND_ID: C04913</html:p></notes>
      </species>
      <species boundaryCondition="false" constant="false" metaid="_83ee0c29_9cbb_4ef2_8202_e4dc36321ce5" hasOnlySubstanceUnits="false" compartment="UNK_COMP" name="Triphosphate" id="C00536">
<notes><html:p>COMPOUND_ID: C00536</html:p></notes>
      </species>
      <species boundaryCondition="false" constant="false" metaid="_c7487958_7cbd_4ae5_9533_ad05fb4988e2" hasOnlySubstanceUnits="false" compartment="UNK_COMP" name="tRNA(Ala)" id="C01635">
<notes><html:p>COMPOUND_ID: C01635</html:p></notes>
      </species>
      <species boundaryCondition="false" constant="false" metaid="_cb69b243_2452_4314_aa8c_6bc7e4d44b43" hasOnlySubstanceUnits="false" compartment="UNK_COMP" name="(2R)-Ethylmalonyl-CoA" id="C20238">
<notes><html:p>COMPOUND_ID: C20238</html:p></notes>
      </species>
      <species boundaryCondition="false" constant="false" metaid="_b2f46f9b_e753_4293_872f_9a09eab33879" hasOnlySubstanceUnits="false" compartment="UNK_COMP" name="trans-2-Enoyl-OPC6-CoA" id="C16332">
<notes><html:p>COMPOUND_ID: C16332</html:p></notes>
      </species>
      <species boundaryCondition="false" constant="false" metaid="_1eed63df_0967_4fab_a61f_09397500b6eb" hasOnlySubstanceUnits="false" compartment="UNK_COMP" name="DNA" id="C00039">
<notes><html:p>COMPOUND_ID: C00039</html:p></notes>
      </species>
      <species boundaryCondition="false" constant="false" metaid="_0f913504_267e_4de0_9281_8bcb2df02333" hasOnlySubstanceUnits="false" compartment="UNK_COMP" name="Urocanate" id="C00785">
<notes><html:p>COMPOUND_ID: C00785</html:p></notes>
      </species>
      <species boundaryCondition="false" constant="false" metaid="_5b4a7302_aaf1_4ad0_b46d_686a3da94103" hasOnlySubstanceUnits="false" compartment="UNK_COMP" name="Diphosphate" id="C00013">
<notes><html:p>COMPOUND_ID: C00013</html:p></notes>
      </species>
      <species boundaryCondition="false" constant="false" metaid="_bb1f9308_892a_40ed_a7b8_a894dcb77aea" hasOnlySubstanceUnits="false" compartment="UNK_COMP" name="Propenoyl-CoA" id="C00894">
<notes><html:p>COMPOUND_ID: C00894</html:p></notes>
      </species>
      <species boundaryCondition="false" constant="false" metaid="_e4cc7667_ffed_46d8_b669_8b9816e9df5f" hasOnlySubstanceUnits="false" compartment="UNK_COMP" name="alpha-Fluoro-beta-alanine" id="C16632">
<notes><html:p>COMPOUND_ID: C16632</html:p></notes>
      </species>
      <species boundaryCondition="false" constant="false" metaid="_26f3c4e4_e1f7_4564_9c5d_bcf660b6be89" hasOnlySubstanceUnits="false" compartment="UNK_COMP" id="G00085">
<notes><html:p>COMPOUND_ID: G00085</html:p></notes>
      </species>
      <species boundaryCondition="false" constant="false" metaid="_908ab03d_5c51_4e6f_afae_c63839d7a9ee" hasOnlySubstanceUnits="false" compartment="UNK_COMP" name="Glyoxylate" id="C00048">
<notes><html:p>COMPOUND_ID: C00048</html:p></notes>
      </species>
      <species boundaryCondition="false" constant="false" metaid="_c9ada11f_37fb_43ff_a3b0_7248d3796efb" hasOnlySubstanceUnits="false" compartment="UNK_COMP" name="trans-Hexadec-2-enoyl-CoA" id="C05272">
<notes><html:p>COMPOUND_ID: C05272</html:p></notes>
      </species>
      <species boundaryCondition="false" constant="false" metaid="_56ae56e8_4c3f_447b_9d14_aa209da4d4d6" hasOnlySubstanceUnits="false" compartment="UNK_COMP" name="1-Phosphatidyl-1D-myo-inositol 3,5-bisphosphate" id="C11556">
<notes><html:p>COMPOUND_ID: C11556</html:p></notes>
      </species>
      <species boundaryCondition="false" constant="false" metaid="_e08123ef_c2d6_43fc_a4b5_6913c30d7bd6" hasOnlySubstanceUnits="false" compartment="UNK_COMP" name="Linoleate" id="C01595">
<notes><html:p>COMPOUND_ID: C01595</html:p></notes>
      </species>
      <species boundaryCondition="false" constant="false" metaid="_6d9513d0_78e0_4bfb_80c3_1a0ebdf84642" hasOnlySubstanceUnits="false" compartment="UNK_COMP" name="3&amp;apos;,5&amp;apos;-Cyclic nucleotide" id="C04212">
<notes><html:p>COMPOUND_ID: C04212</html:p></notes>
      </species>
      <species boundaryCondition="false" constant="false" metaid="_f443d319_1e57_479e_b432_5a607a46ccdc" hasOnlySubstanceUnits="false" compartment="UNK_COMP" name="5&amp;apos;-Ribonucleotide" id="C02520">
<notes><html:p>COMPOUND_ID: C02520</html:p></notes>
      </species>
      <species boundaryCondition="false" constant="false" metaid="_198963a3_f132_4cf0_b97c_c2dec6026143" hasOnlySubstanceUnits="false" compartment="UNK_COMP" name="[Reduced NADPH---hemoprotein reductase]" id="C03024">
<notes><html:p>COMPOUND_ID: C03024</html:p></notes>
      </species>
      <species boundaryCondition="false" constant="false" metaid="_683c8536_3a01_456d_b2f5_44cef011682b" hasOnlySubstanceUnits="false" compartment="UNK_COMP" name="4-Aminobutanoate" id="C00334">
<notes><html:p>COMPOUND_ID: C00334</html:p></notes>
      </species>
      <species boundaryCondition="false" constant="false" metaid="_4de3d02f_6360_4030_8e24_fd98544cb71b" hasOnlySubstanceUnits="false" compartment="UNK_COMP" name="(1R)-Glutathionyl-(2R)-hydroxy-1,2-dihydronaphthalene" id="C14793">
<notes><html:p>COMPOUND_ID: C14793</html:p></notes>
      </species>
      <species boundaryCondition="false" constant="false" metaid="_faa49fef_9cca_44c6_97df_67d4270a3a12" hasOnlySubstanceUnits="false" compartment="UNK_COMP" name="1-Nitro-7-glutathionyl-8-hydroxy-7,8-dihydronaphthalene" id="C14804">
<notes><html:p>COMPOUND_ID: C14804</html:p></notes>
      </species>
      <species boundaryCondition="false" constant="false" metaid="_a9fe6e4e_c8a5_42f0_9d9f_b5b1aa589baa" hasOnlySubstanceUnits="false" compartment="UNK_COMP" name="alpha-D-GalNAc-(1->3)-alpha-D-GalNAc-diphospho-ditrans,octacis-undecaprenol" id="C20621">
<notes><html:p>COMPOUND_ID: C20621</html:p></notes>
      </species>
      <species boundaryCondition="false" constant="false" metaid="_314cfa8e_2186_4146_bcdf_a7f17dcda95b" hasOnlySubstanceUnits="false" compartment="UNK_COMP" name="Hexadecanoic acid" id="C00249">
<notes><html:p>COMPOUND_ID: C00249</html:p></notes>
      </species>
      <species boundaryCondition="false" constant="false" metaid="_519b718d_da4c_4ebf_99ba_e5293de4805d" hasOnlySubstanceUnits="false" compartment="UNK_COMP" name="(alpha-D-Mannosyl)8-beta-D-mannosyl-diacetylchitobiosyldiphosphodolichol" id="C05868">
<notes><html:p>COMPOUND_ID: C05868</html:p></notes>
      </species>
      <species boundaryCondition="false" constant="false" metaid="_08a5ccc5_e272_4215_bb6d_28c224e77d81" hasOnlySubstanceUnits="false" compartment="UNK_COMP" name="Hexadecenal" id="C06123">
<notes><html:p>COMPOUND_ID: C06123</html:p></notes>
      </species>
      <species boundaryCondition="false" constant="false" metaid="_ce64a2e1_5e17_4dc0_9535_17d58590ea9f" hasOnlySubstanceUnits="false" compartment="UNK_COMP" name="D-Serine" id="C00740">
<notes><html:p>COMPOUND_ID: C00740</html:p></notes>
      </species>
      <species boundaryCondition="false" constant="false" metaid="_47520385_a09b_4784_b2d8_8f32693b4661" hasOnlySubstanceUnits="false" compartment="UNK_COMP" name="S-Glutathionyl-L-cysteine" id="C05526">
<notes><html:p>COMPOUND_ID: C05526</html:p></notes>
      </species>
      <species boundaryCondition="false" constant="false" metaid="_50b1f084_fc04_4751_b244_081286f29d11" hasOnlySubstanceUnits="false" compartment="UNK_COMP" name="(6Z,9Z,12Z,15Z,18Z)-Tetracosapentaenoyl-CoA" id="C16172">
<notes><html:p>COMPOUND_ID: C16172</html:p></notes>
      </species>
      <species boundaryCondition="false" constant="false" metaid="_fddafb1e_9fd6_405d_8137_484671ae6406" hasOnlySubstanceUnits="false" compartment="UNK_COMP" name="1-Phosphatidyl-D-myo-inositol" id="C01194">
<notes><html:p>COMPOUND_ID: C01194</html:p></notes>
      </species>
      <species boundaryCondition="false" constant="false" metaid="_089caedf_a7b6_4e12_a804_beb6897b1784" hasOnlySubstanceUnits="false" compartment="UNK_COMP" name="tRNA containing N7-methylguanine" id="C04160">
<notes><html:p>COMPOUND_ID: C04160</html:p></notes>
      </species>
      <species boundaryCondition="false" constant="false" metaid="_cc6e5ed2_515c_4a94_9683_3b1b6512f791" hasOnlySubstanceUnits="false" compartment="UNK_COMP" name="1,2-Dihydronaphthalene-1,2-diol" id="C06205">
<notes><html:p>COMPOUND_ID: C06205</html:p></notes>
      </species>
      <species boundaryCondition="false" constant="false" metaid="_c57b17e8_6002_488a_a77d_0de59d0898ea" hasOnlySubstanceUnits="false" compartment="UNK_COMP" name="tRNA(Ile)" id="C01644">
<notes><html:p>COMPOUND_ID: C01644</html:p></notes>
      </species>
      <species boundaryCondition="false" constant="false" metaid="_a9913fb3_52f1_4dc7_9812_09e613a6bb3e" hasOnlySubstanceUnits="false" compartment="UNK_COMP" name="Sulfur-carrier protein" id="C15810">
<notes><html:p>COMPOUND_ID: C15810</html:p></notes>
      </species>
      <species boundaryCondition="false" constant="false" metaid="_06757011_f198_4cc9_aee6_a7af89037f58" hasOnlySubstanceUnits="false" compartment="UNK_COMP" name="Spermidine" id="C00315">
<notes><html:p>COMPOUND_ID: C00315</html:p></notes>
      </species>
      <species boundaryCondition="false" constant="false" metaid="_c1948df7_065f_4cc6_b441_462af47ef07c" hasOnlySubstanceUnits="false" compartment="UNK_COMP" id="G00063">
<notes><html:p>COMPOUND_ID: G00063</html:p></notes>
      </species>
      <species boundaryCondition="false" constant="false" metaid="_08690994_d018_42a4_9022_325e85327c63" hasOnlySubstanceUnits="false" compartment="UNK_COMP" name="[Protein]-3-O-(N-acetyl-D-glucosaminyl)-L-threonine" id="C19804">
<notes><html:p>COMPOUND_ID: C19804</html:p></notes>
      </species>
      <species boundaryCondition="false" constant="false" metaid="_62d4151c_d0e4_47cf_ad11_502ab70f2923" hasOnlySubstanceUnits="false" compartment="UNK_COMP" name="L-Glutamine" id="C00064">
<notes><html:p>COMPOUND_ID: C00064</html:p></notes>
      </species>
      <species boundaryCondition="false" constant="false" metaid="_449d8adb_3e75_4526_b0c5_f6ce04e9eed1" hasOnlySubstanceUnits="false" compartment="UNK_COMP" name="5,6-Dihydroxyindole-2-carboxylate" id="C04185">
<notes><html:p>COMPOUND_ID: C04185</html:p></notes>
      </species>
      <species boundaryCondition="false" constant="false" metaid="_62ec01a5_96a0_49d1_81cc_e552b678cf46" hasOnlySubstanceUnits="false" compartment="UNK_COMP" name="Deoxycytidine" id="C00881">
<notes><html:p>COMPOUND_ID: C00881</html:p></notes>
      </species>
      <species boundaryCondition="false" constant="false" metaid="_3dc765d7_8d9e_44c3_a3fe_afd5a7f34180" hasOnlySubstanceUnits="false" compartment="UNK_COMP" name="P1,P3-Bis(5&amp;apos;-adenosyl) triphosphate" id="C06197">
<notes><html:p>COMPOUND_ID: C06197</html:p></notes>
      </species>
      <species boundaryCondition="false" constant="false" metaid="_fc8f3f71_a658_4c8e_88b2_398795b23cd2" hasOnlySubstanceUnits="false" compartment="UNK_COMP" name="1-Alkyl-sn-glycerol" id="C02773">
<notes><html:p>COMPOUND_ID: C02773</html:p></notes>
      </species>
      <species boundaryCondition="false" constant="false" metaid="_5bec7044_9f75_4fc1_9772_956b5d13432c" hasOnlySubstanceUnits="false" compartment="UNK_COMP" name="Adenosine 3&amp;apos;,5&amp;apos;-bisphosphate" id="C00054">
<notes><html:p>COMPOUND_ID: C00054</html:p></notes>
      </species>
      <species boundaryCondition="false" constant="false" metaid="_23f86acf_5cdd_4312_9621_e711d21a9fea" hasOnlySubstanceUnits="false" compartment="UNK_COMP" name="L-Cystine" id="C00491">
<notes><html:p>COMPOUND_ID: C00491</html:p></notes>
      </species>
      <species boundaryCondition="false" constant="false" metaid="_661ef573_0092_4e49_81f4_664fd4c2c850" hasOnlySubstanceUnits="false" compartment="UNK_COMP" name="Sedoheptulose 7-phosphate" id="C05382">
<notes><html:p>COMPOUND_ID: C05382</html:p></notes>
      </species>
      <species boundaryCondition="false" constant="false" metaid="_8d4a7129_d58e_4796_87e5_4d279e3ac2d0" hasOnlySubstanceUnits="false" compartment="UNK_COMP" name="Acetylcholine" id="C01996">
<notes><html:p>COMPOUND_ID: C01996</html:p></notes>
      </species>
      <species boundaryCondition="false" constant="false" metaid="_58b7b6fe_9c7d_4ad9_8260_bd4863a56790" hasOnlySubstanceUnits="false" compartment="UNK_COMP" name="Arachidonate" id="C00219">
<notes><html:p>COMPOUND_ID: C00219</html:p></notes>
      </species>
      <species boundaryCondition="false" constant="false" metaid="_600cb2f7_a94a_46d7_8fb5_c331109c623a" hasOnlySubstanceUnits="false" compartment="UNK_COMP" name="1,4-beta-D-Mannan" id="C02492">
<notes><html:p>COMPOUND_ID: C02492</html:p></notes>
      </species>
      <species boundaryCondition="false" constant="false" metaid="_67731d81_36a7_4d00_a1f8_6fc9d6916856" hasOnlySubstanceUnits="false" compartment="UNK_COMP" name="Ethanolamine" id="C00189">
<notes><html:p>COMPOUND_ID: C00189</html:p></notes>
      </species>
      <species boundaryCondition="false" constant="false" metaid="_9269e551_5f8c_4794_93bc_da9848f07d7c" hasOnlySubstanceUnits="false" compartment="UNK_COMP" name="1-(4-Methoxyphenyl)-N-methyl-N-[(3-methyloxetan-3-yl)methyl]methanamine" id="C21775">
<notes><html:p>COMPOUND_ID: C21775</html:p></notes>
      </species>
      <species boundaryCondition="false" constant="false" metaid="_718557da_4b3e_4f78_8273_364d0d25df53" hasOnlySubstanceUnits="false" compartment="UNK_COMP" name="Protein N(omega)-methyl-L-arginine" id="C04143">
<notes><html:p>COMPOUND_ID: C04143</html:p></notes>
      </species>
      <species boundaryCondition="false" constant="false" metaid="_1c5ed839_b9d0_45c6_aac5_623347362d8d" hasOnlySubstanceUnits="false" compartment="UNK_COMP" name="L-Glutamyl 5-phosphate" id="C03287">
<notes><html:p>COMPOUND_ID: C03287</html:p></notes>
      </species>
      <species boundaryCondition="false" constant="false" metaid="_536f0001_9aba_41db_8eb6_14ee925b6866" hasOnlySubstanceUnits="false" compartment="UNK_COMP" name="S-Farnesyl protein" id="C20120">
<notes><html:p>COMPOUND_ID: C20120</html:p></notes>
      </species>
      <species boundaryCondition="false" constant="false" metaid="_a0fc3735_8fdf_407b_ab90_35d6555cf1f5" hasOnlySubstanceUnits="false" compartment="UNK_COMP" name="1-(5-Phospho-D-ribosyl)-5-amino-4-imidazolecarboxylate" id="C04751">
<notes><html:p>COMPOUND_ID: C04751</html:p></notes>
      </species>
      <species boundaryCondition="false" constant="false" metaid="_90bfab44_5f31_4679_a030_bf48d6fc8883" hasOnlySubstanceUnits="false" compartment="UNK_COMP" name="Pantetheine 4&amp;apos;-phosphate" id="C01134">
<notes><html:p>COMPOUND_ID: C01134</html:p></notes>
      </species>
      <species boundaryCondition="false" constant="false" metaid="_4e422c00_a2d0_4f60_bac6_00bf541b6852" hasOnlySubstanceUnits="false" compartment="UNK_COMP" name="3-Hydroxy-OPC8-CoA" id="C16329">
<notes><html:p>COMPOUND_ID: C16329</html:p></notes>
      </species>
      <species boundaryCondition="false" constant="false" metaid="_6f2f0247_86d7_4cf2_8db5_0d37d87f2603" hasOnlySubstanceUnits="false" compartment="UNK_COMP" name="5&amp;apos;-Methylthioadenosine" id="C00170">
<notes><html:p>COMPOUND_ID: C00170</html:p></notes>
      </species>
      <species boundaryCondition="false" constant="false" metaid="_e62498b6_3d00_4ee3_b7d9_4a95e4baa994" hasOnlySubstanceUnits="false" compartment="UNK_COMP" name="(4R)-4-Hydroxy-2-oxoglutarate" id="C05946">
<notes><html:p>COMPOUND_ID: C05946</html:p></notes>
      </species>
      <species boundaryCondition="false" constant="false" metaid="_d68855bd_c01d_43f3_bc5b_889e966d9f17" hasOnlySubstanceUnits="false" compartment="UNK_COMP" name="5&amp;apos;-Deoxy-5-fluorocytidine" id="C16635">
<notes><html:p>COMPOUND_ID: C16635</html:p></notes>
      </species>
      <species boundaryCondition="false" constant="false" metaid="_9f278757_67fd_4fa8_a14e_059526463666" hasOnlySubstanceUnits="false" compartment="UNK_COMP" name="beta-D-Galactosyl-(1->4)-N-acetyl-beta-D-glucosaminyl-(1->3)-beta-D-galactosyl-(1->4)-beta-D-glucosyl-(1&lt;->1)-ceramide" id="C04922">
<notes><html:p>COMPOUND_ID: C04922</html:p></notes>
      </species>
      <species boundaryCondition="false" constant="false" metaid="_ab35248b_a668_4f77_a977_f255c2a65abe" hasOnlySubstanceUnits="false" compartment="UNK_COMP" name="Caldesmon phosphate" id="C01022">
<notes><html:p>COMPOUND_ID: C01022</html:p></notes>
      </species>
      <species boundaryCondition="false" constant="false" metaid="_69e21b4c_5bb4_4dea_aff8_37d0e9363fd7" hasOnlySubstanceUnits="false" compartment="UNK_COMP" name="S-(2-Chloroacetyl)glutathione" id="C14864">
<notes><html:p>COMPOUND_ID: C14864</html:p></notes>
      </species>
      <species boundaryCondition="false" constant="false" metaid="_fa033ce8_54cf_4565_a7f7_3c80caad5e96" hasOnlySubstanceUnits="false" compartment="UNK_COMP" name="Ethylene glycol" id="C01380">
<notes><html:p>COMPOUND_ID: C01380</html:p></notes>
      </species>
      <species boundaryCondition="false" constant="false" metaid="_3162148e_9098_425b_b710_f36b606cbaa5" hasOnlySubstanceUnits="false" compartment="UNK_COMP" name="H+" id="C00080">
<notes><html:p>COMPOUND_ID: C00080</html:p></notes>
      </species>
      <species boundaryCondition="false" constant="false" metaid="_171f9ec7_0897_4729_bf97_7ab4928b5713" hasOnlySubstanceUnits="false" compartment="UNK_COMP" name="3-Carboxy-1-hydroxypropyl-ThPP" id="C05381">
<notes><html:p>COMPOUND_ID: C05381</html:p></notes>
      </species>
      <species boundaryCondition="false" constant="false" metaid="_88a85cba_f9a1_4324_b59d_692715c5f172" hasOnlySubstanceUnits="false" compartment="UNK_COMP" name="L-Valyl-tRNA(Val)" id="C02554">
<notes><html:p>COMPOUND_ID: C02554</html:p></notes>
      </species>
      <species boundaryCondition="false" constant="false" metaid="_b08ebec1_d827_4052_95ca_874a5c089c1e" hasOnlySubstanceUnits="false" compartment="UNK_COMP" name="3-Hexaprenyl-4-hydroxybenzoate" id="C13425">
<notes><html:p>COMPOUND_ID: C13425</html:p></notes>
      </species>
      <species boundaryCondition="false" constant="false" metaid="_e20b5090_0551_4ea6_86e6_906d26c1c69b" hasOnlySubstanceUnits="false" compartment="UNK_COMP" name="Guaiacyl lignin" id="C15805">
<notes><html:p>COMPOUND_ID: C15805</html:p></notes>
      </species>
      <species boundaryCondition="false" constant="false" metaid="_51866bd3_b794_4ef8_a30b_b38d08f225bd" hasOnlySubstanceUnits="false" compartment="UNK_COMP" id="G05477">
<notes><html:p>COMPOUND_ID: G05477</html:p></notes>
      </species>
      <species boundaryCondition="false" constant="false" metaid="_421c3e38_a303_47a7_948a_36799d559ad7" hasOnlySubstanceUnits="false" compartment="UNK_COMP" name="Tetradecanoyl-CoA" id="C02593">
<notes><html:p>COMPOUND_ID: C02593</html:p></notes>
      </species>
      <species boundaryCondition="false" constant="false" metaid="_b4cf0916_9dcc_469b_9d04_0a1efe2176fa" hasOnlySubstanceUnits="false" compartment="UNK_COMP" name="2-(Formamido)-N1-(5&amp;apos;-phosphoribosyl)acetamidine" id="C04640">
<notes><html:p>COMPOUND_ID: C04640</html:p></notes>
      </species>
      <species boundaryCondition="false" constant="false" metaid="_6efc6fc2_ff30_472e_9c1a_850ffe317658" hasOnlySubstanceUnits="false" compartment="UNK_COMP" name="Etiocholanolone" id="C04373">
<notes><html:p>COMPOUND_ID: C04373</html:p></notes>
      </species>
      <species boundaryCondition="false" constant="false" metaid="_d8a3ddc1_86ac_4fef_8c09_3f3bcd0c7832" hasOnlySubstanceUnits="false" compartment="UNK_COMP" name="1,4-beta-D-Mannooligosaccharide" id="C17207">
<notes><html:p>COMPOUND_ID: C17207</html:p></notes>
      </species>
      <species boundaryCondition="false" constant="false" metaid="_593a67c4_c163_47a1_84ba_38696043d9d5" hasOnlySubstanceUnits="false" compartment="UNK_COMP" name="D-Glucose" id="C00031">
<notes><html:p>COMPOUND_ID: C00031</html:p></notes>
      </species>
      <species boundaryCondition="false" constant="false" metaid="_b932c047_ecca_486c_af21_29d6ded9df18" hasOnlySubstanceUnits="false" compartment="UNK_COMP" name="cis-3-Chloroallyl aldehyde" id="C16348">
<notes><html:p>COMPOUND_ID: C16348</html:p></notes>
      </species>
      <species boundaryCondition="false" constant="false" metaid="_1a4b53d8_44a7_467c_b626_f6228a686563" hasOnlySubstanceUnits="false" compartment="UNK_COMP" name="[alpha-Tubulin]-N6-acetyl-L-lysine" id="C04149">
<notes><html:p>COMPOUND_ID: C04149</html:p></notes>
      </species>
      <species boundaryCondition="false" constant="false" metaid="_8c8e6466_952a_42b9_a20b_ce3f6d25e5ae" hasOnlySubstanceUnits="false" compartment="UNK_COMP" name="Trypanothione disulfide" id="C03170">
<notes><html:p>COMPOUND_ID: C03170</html:p></notes>
      </species>
      <species boundaryCondition="false" constant="false" metaid="_38d1a029_f22b_4cac_a73d_0e512d981dc0" hasOnlySubstanceUnits="false" compartment="UNK_COMP" name="Heparosan-N-sulfate D-glucuronate" id="C04196">
<notes><html:p>COMPOUND_ID: C04196</html:p></notes>
      </species>
      <species boundaryCondition="false" constant="false" metaid="_1b19ed4f_b53e_47a8_a8d2_45e4220c6409" hasOnlySubstanceUnits="false" compartment="UNK_COMP" name="Glycerone phosphate" id="C00111">
<notes><html:p>COMPOUND_ID: C00111</html:p></notes>
      </species>
      <species boundaryCondition="false" constant="false" metaid="_8f599411_6f8b_4358_84b7_ef7a8df911da" hasOnlySubstanceUnits="false" compartment="UNK_COMP" name="L-Seryl-tRNA(Ser)" id="C02553">
<notes><html:p>COMPOUND_ID: C02553</html:p></notes>
      </species>
      <species boundaryCondition="false" constant="false" metaid="_76f29bdb_0fc4_4981_ac48_7c882a9a89de" hasOnlySubstanceUnits="false" compartment="UNK_COMP" name="Sulfate" id="C00059">
<notes><html:p>COMPOUND_ID: C00059</html:p></notes>
      </species>
      <species boundaryCondition="false" constant="false" metaid="_9c87274b_228e_477b_94dd_74646b93e835" hasOnlySubstanceUnits="false" compartment="UNK_COMP" name="Dolichyl beta-D-glucosyl phosphate" id="C01246">
<notes><html:p>COMPOUND_ID: C01246</html:p></notes>
      </species>
      <species boundaryCondition="false" constant="false" metaid="_dcdc8ac3_2a7f_45a6_8025_3ed32056578b" hasOnlySubstanceUnits="false" compartment="UNK_COMP" name="Estradiol-17beta" id="C00951">
<notes><html:p>COMPOUND_ID: C00951</html:p></notes>
      </species>
      <species boundaryCondition="false" constant="false" metaid="_0f424a63_2c5f_4574_94d7_833f3fc6fddf" hasOnlySubstanceUnits="false" compartment="UNK_COMP" name="3-Demethylubiquinol" id="C21860">
<notes><html:p>COMPOUND_ID: C21860</html:p></notes>
      </species>
      <species boundaryCondition="false" constant="false" metaid="_f20c180e_faba_4709_aaa5_caaba9ad95db" hasOnlySubstanceUnits="false" compartment="UNK_COMP" name="N-Carbamoyl-L-aspartate" id="C00438">
<notes><html:p>COMPOUND_ID: C00438</html:p></notes>
      </species>
      <species boundaryCondition="false" constant="false" metaid="_1d811a81_6307_41f8_9697_ede72cc9088f" hasOnlySubstanceUnits="false" compartment="UNK_COMP" name="Imidazole-4-acetate" id="C02835">
<notes><html:p>COMPOUND_ID: C02835</html:p></notes>
      </species>
      <species boundaryCondition="false" constant="false" metaid="_2ebd56ac_6f33_46e2_936a_0108a4408f8b" hasOnlySubstanceUnits="false" compartment="UNK_COMP" name="N-Acetyl-D-galactosaminyl-(N-acetylneuraminyl)-D-galactosyl-D-glucosylceramide" id="C04884">
<notes><html:p>COMPOUND_ID: C04884</html:p></notes>
      </species>
      <species boundaryCondition="false" constant="false" metaid="_3223c9ac_4986_41a0_8228_c58c5217d925" hasOnlySubstanceUnits="false" compartment="UNK_COMP" name="5&amp;apos;-Triphospho-[mRNA]" id="C20864">
<notes><html:p>COMPOUND_ID: C20864</html:p></notes>
      </species>
      <species boundaryCondition="false" constant="false" metaid="_43589253_692c_461c_b913_aba93ab02078" hasOnlySubstanceUnits="false" compartment="UNK_COMP" name="4-Hydroxybenzoate" id="C00156">
<notes><html:p>COMPOUND_ID: C00156</html:p></notes>
      </species>
      <species boundaryCondition="false" constant="false" metaid="_c4f1b644_8006_47c9_932a_b7e8596501de" hasOnlySubstanceUnits="false" compartment="UNK_COMP" name="(S)-2-Methylbutanoyl-CoA" id="C15980">
<notes><html:p>COMPOUND_ID: C15980</html:p></notes>
      </species>
      <species boundaryCondition="false" constant="false" metaid="_e63077ea_1901_433f_a667_3503df8c13d7" hasOnlySubstanceUnits="false" compartment="UNK_COMP" name="2-Acyl-1-(1-alkenyl)-sn-glycero-3-phosphate" id="C15647">
<notes><html:p>COMPOUND_ID: C15647</html:p></notes>
      </species>
      <species boundaryCondition="false" constant="false" metaid="_89a4350d_60ff_4988_93a9_58ab97ee7572" hasOnlySubstanceUnits="false" compartment="UNK_COMP" name="7-Aminomethyl-7-carbaguanine" id="C16675">
<notes><html:p>COMPOUND_ID: C16675</html:p></notes>
      </species>
      <species boundaryCondition="false" constant="false" metaid="_510a24a0_f84a_49de_aefe_4b8813526c1e" hasOnlySubstanceUnits="false" compartment="UNK_COMP" name="(R)-5-Diphosphomevalonate" id="C01143">
<notes><html:p>COMPOUND_ID: C01143</html:p></notes>
      </species>
      <species boundaryCondition="false" constant="false" metaid="_9ee1de6b_8819_45f2_bc82_7c77112da8a5" hasOnlySubstanceUnits="false" compartment="UNK_COMP" name="2-(S-Glutathionyl)acetyl chloride" id="C14865">
<notes><html:p>COMPOUND_ID: C14865</html:p></notes>
      </species>
      <species boundaryCondition="false" constant="false" metaid="_01a3cd3f_ae8b_48dc_bcc8_a657ced04da8" hasOnlySubstanceUnits="false" compartment="UNK_COMP" name="Selenomethionyl-tRNA(Met)" id="C05336">
<notes><html:p>COMPOUND_ID: C05336</html:p></notes>
      </species>
      <species boundaryCondition="false" constant="false" metaid="_6f6b124b_8541_4373_8897_84e4c9a975e2" hasOnlySubstanceUnits="false" compartment="UNK_COMP" name="3-Hydroxy-2-methylpropanoyl-CoA" id="C04047">
<notes><html:p>COMPOUND_ID: C04047</html:p></notes>
      </species>
      <species boundaryCondition="false" constant="false" metaid="_904843a7_622b_45e9_99b8_49c13b45378f" hasOnlySubstanceUnits="false" compartment="UNK_COMP" name="6-(2-[N-Acetyl-beta-D-glucosaminyl]-alpha-D-mannosyl)-beta-D-mannosyl-R" id="C04944">
<notes><html:p>COMPOUND_ID: C04944</html:p></notes>
      </species>
      <species boundaryCondition="false" constant="false" metaid="_7a0afa7d_62f5_428d_82c3_0c042af9858d" hasOnlySubstanceUnits="false" compartment="UNK_COMP" name="Bromobenzene-2,3-dihydrodiol" id="C14842">
<notes><html:p>COMPOUND_ID: C14842</html:p></notes>
      </species>
      <species boundaryCondition="false" constant="false" metaid="_3f9717f3_402e_422d_9476_8d2c26d4081f" hasOnlySubstanceUnits="false" compartment="UNK_COMP" name="dADP" id="C00206">
<notes><html:p>COMPOUND_ID: C00206</html:p></notes>
      </species>
      <species boundaryCondition="false" constant="false" metaid="_ddbbd551_5c14_46f9_a368_868bb428459d" hasOnlySubstanceUnits="false" compartment="UNK_COMP" name="Decanoyl-[acp]" id="C05755">
<notes><html:p>COMPOUND_ID: C05755</html:p></notes>
      </species>
      <species boundaryCondition="false" constant="false" metaid="_234ec55e_4f46_4864_bae9_133655af1f69" hasOnlySubstanceUnits="false" compartment="UNK_COMP" name="tRNA 7-aminomethyl-7-carbaguanine" id="C20446">
<notes><html:p>COMPOUND_ID: C20446</html:p></notes>
      </species>
      <species boundaryCondition="false" constant="false" metaid="_0e66f96c_bff1_4e43_b956_a73c4567fc80" hasOnlySubstanceUnits="false" compartment="UNK_COMP" name="15(S)-HPETE" id="C05966">
<notes><html:p>COMPOUND_ID: C05966</html:p></notes>
      </species>
      <species boundaryCondition="false" constant="false" metaid="_4842b8ca_5980_4dc6_b18d_d1c4d809f541" hasOnlySubstanceUnits="false" compartment="UNK_COMP" name="Protein N6,N6-dimethyl-L-lysine" id="C05545">
<notes><html:p>COMPOUND_ID: C05545</html:p></notes>
      </species>
      <species boundaryCondition="false" constant="false" metaid="_a69498a0_7e25_4ddf_9373_65826fe5cb18" hasOnlySubstanceUnits="false" compartment="UNK_COMP" name="Protein lysine" id="C02188">
<notes><html:p>COMPOUND_ID: C02188</html:p></notes>
      </species>
      <species boundaryCondition="false" constant="false" metaid="_9bce6dd5_472b_4769_9723_fe26312829ec" hasOnlySubstanceUnits="false" compartment="UNK_COMP" name="CDP-ethanolamine" id="C00570">
<notes><html:p>COMPOUND_ID: C00570</html:p></notes>
      </species>
      <species boundaryCondition="false" constant="false" metaid="_84b2c59f_0a68_4c7d_997f_b1d10dd21eb3" hasOnlySubstanceUnits="false" compartment="UNK_COMP" name="alpha-D-Galactose" id="C00984">
<notes><html:p>COMPOUND_ID: C00984</html:p></notes>
      </species>
      <species boundaryCondition="false" constant="false" metaid="_c5d7bf85_d264_47b4_a542_ab3d515134a3" hasOnlySubstanceUnits="false" compartment="UNK_COMP" name="Dihydrofolate" id="C00415">
<notes><html:p>COMPOUND_ID: C00415</html:p></notes>
      </species>
      <species boundaryCondition="false" constant="false" metaid="_7b8c3d34_0c38_4198_96dd_d8387947d3d2" hasOnlySubstanceUnits="false" compartment="UNK_COMP" name="Dehydrospermidine" id="C15853">
<notes><html:p>COMPOUND_ID: C15853</html:p></notes>
      </species>
      <species boundaryCondition="false" constant="false" metaid="_0915cfa6_cde3_4352_baea_f01d49686fc6" hasOnlySubstanceUnits="false" compartment="UNK_COMP" name="Diacylglycerol" id="C00165">
<notes><html:p>COMPOUND_ID: C00165</html:p></notes>
      </species>
      <species boundaryCondition="false" constant="false" metaid="_e8a99796_914f_45c9_b68e_c5a06b49dbb2" hasOnlySubstanceUnits="false" compartment="UNK_COMP" name="1-(5&amp;apos;-Phosphoribosyl)-5-formamido-4-imidazolecarboxamide" id="C04734">
<notes><html:p>COMPOUND_ID: C04734</html:p></notes>
      </species>
      <species boundaryCondition="false" constant="false" metaid="_43b17ffe_4e94_4d2e_aa5e_6d44af052b24" hasOnlySubstanceUnits="false" compartment="UNK_COMP" name="3-Carbamoyl-2-phenylpropionaldehyde" id="C16587">
<notes><html:p>COMPOUND_ID: C16587</html:p></notes>
      </species>
      <species boundaryCondition="false" constant="false" metaid="_86a425ab_6339_46e8_8468_caeeea6b4571" hasOnlySubstanceUnits="false" compartment="UNK_COMP" name="3-Methylcrotonyl-CoA" id="C03069">
<notes><html:p>COMPOUND_ID: C03069</html:p></notes>
      </species>
      <species boundaryCondition="false" constant="false" metaid="_c25677f6_b481_48a3_91f0_99cbb9256ffa" hasOnlySubstanceUnits="false" compartment="UNK_COMP" name="myo-Inositol phosphate" id="C15585">
<notes><html:p>COMPOUND_ID: C15585</html:p></notes>
      </species>
      <species boundaryCondition="false" constant="false" metaid="_ec7f8a34_c4e5_41c0_8ea8_40a2cc487f4d" hasOnlySubstanceUnits="false" compartment="UNK_COMP" name="2,2-Dichloroacetaldehyde" id="C14858">
<notes><html:p>COMPOUND_ID: C14858</html:p></notes>
      </species>
      <species boundaryCondition="false" constant="false" metaid="_2450c36c_4a7d_4751_9e42_91cb8924e60f" hasOnlySubstanceUnits="false" compartment="UNK_COMP" id="G00043">
<notes><html:p>COMPOUND_ID: G00043</html:p></notes>
      </species>
      <species boundaryCondition="false" constant="false" metaid="_ea8cd68c_029a_45d5_aa75_d846d7337886" hasOnlySubstanceUnits="false" compartment="UNK_COMP" name="1-Octanol" id="C00756">
<notes><html:p>COMPOUND_ID: C00756</html:p></notes>
      </species>
      <species boundaryCondition="false" constant="false" metaid="_2c75553e_fe6a_45b5_b4e0_597a77792630" hasOnlySubstanceUnits="false" compartment="UNK_COMP" name="Glycol" id="C15588">
<notes><html:p>COMPOUND_ID: C15588</html:p></notes>
      </species>
      <species boundaryCondition="false" constant="false" metaid="_d68e9427_900b_4394_ac22_4666e712d9ab" hasOnlySubstanceUnits="false" compartment="UNK_COMP" name="(5&amp;apos;)ppPur-mRNA" id="C02100">
<notes><html:p>COMPOUND_ID: C02100</html:p></notes>
      </species>
      <species boundaryCondition="false" constant="false" metaid="_3a1cba95_8a42_4c39_911d_0ebe002f2e1e" hasOnlySubstanceUnits="false" compartment="UNK_COMP" name="5-Guanidino-2-oxopentanoate" id="C03771">
<notes><html:p>COMPOUND_ID: C03771</html:p></notes>
      </species>
      <species boundaryCondition="false" constant="false" metaid="_2c81dcfa_3540_4f3b_ab73_f58dd2d34ce0" hasOnlySubstanceUnits="false" compartment="UNK_COMP" name="(S)-3-Hydroxyisobutyryl-CoA" id="C06000">
<notes><html:p>COMPOUND_ID: C06000</html:p></notes>
      </species>
      <species boundaryCondition="false" constant="false" metaid="_ea113a4e_68ca_40a0_867b_c0b1e71dc139" hasOnlySubstanceUnits="false" compartment="UNK_COMP" name="L-Kynurenine" id="C00328">
<notes><html:p>COMPOUND_ID: C00328</html:p></notes>
      </species>
      <species boundaryCondition="false" constant="false" metaid="_011884e3_eef0_4471_8dd6_8bc19e7bd107" hasOnlySubstanceUnits="false" compartment="UNK_COMP" name="N-Acetyl-beta-D-glucosaminylamine" id="C01239">
<notes><html:p>COMPOUND_ID: C01239</html:p></notes>
      </species>
      <species boundaryCondition="false" constant="false" metaid="_2d2cf966_edc5_43fc_8392_054a3a751fc8" hasOnlySubstanceUnits="false" compartment="UNK_COMP" name="L-Prolyl-tRNA(Pro)" id="C02702">
<notes><html:p>COMPOUND_ID: C02702</html:p></notes>
      </species>
      <species boundaryCondition="false" constant="false" metaid="_806c6fb1_5b1b_4e75_80a5_3e0462d96f06" hasOnlySubstanceUnits="false" compartment="UNK_COMP" name="(6Z,9Z,12Z,15Z,18Z,21Z)-3-Oxotetracosahexaenoyl-CoA" id="C16376">
<notes><html:p>COMPOUND_ID: C16376</html:p></notes>
      </species>
      <species boundaryCondition="false" constant="false" metaid="_0322b377_7dcb_4517_b940_86d6807156a9" hasOnlySubstanceUnits="false" compartment="UNK_COMP" name="[Peptide]-amide" id="C02179">
<notes><html:p>COMPOUND_ID: C02179</html:p></notes>
      </species>
      <species boundaryCondition="false" constant="false" metaid="_b0dee2cc_1f91_44cf_a296_ad2ff909c740" hasOnlySubstanceUnits="false" compartment="UNK_COMP" name="L-Tyrosyl-tRNA(Tyr)" id="C02839">
<notes><html:p>COMPOUND_ID: C02839</html:p></notes>
      </species>
      <species boundaryCondition="false" constant="false" metaid="_a22ee7d9_4504_42ce_b4c0_cb86b3df318e" hasOnlySubstanceUnits="false" compartment="UNK_COMP" name="all-trans-Hexaprenyl diphosphate" id="C01230">
<notes><html:p>COMPOUND_ID: C01230</html:p></notes>
      </species>
      <species boundaryCondition="false" constant="false" metaid="_b39b6458_df96_4b06_9db8_9eaf3ab38620" hasOnlySubstanceUnits="false" compartment="UNK_COMP" name="Thiocysteine" id="C01962">
<notes><html:p>COMPOUND_ID: C01962</html:p></notes>
      </species>
      <species boundaryCondition="false" constant="false" metaid="_39cb4e37_b8ec_4e6e_9db8_923a0710324d" hasOnlySubstanceUnits="false" compartment="UNK_COMP" name="3-Phospho-D-glycerate" id="C00197">
<notes><html:p>COMPOUND_ID: C00197</html:p></notes>
      </species>
      <species boundaryCondition="false" constant="false" metaid="_eed71846_6c59_487f_b1ce_705fee621072" hasOnlySubstanceUnits="false" compartment="UNK_COMP" name="Syringyl lignin" id="C15806">
<notes><html:p>COMPOUND_ID: C15806</html:p></notes>
      </species>
      <species boundaryCondition="false" constant="false" metaid="_6314db5f_f12d_4e6e_9bdd_b3fe593f90be" hasOnlySubstanceUnits="false" compartment="UNK_COMP" name="Androsterone" id="C00523">
<notes><html:p>COMPOUND_ID: C00523</html:p></notes>
      </species>
      <species boundaryCondition="false" constant="false" metaid="_9c45803e_0d70_4580_b733_556968e30217" hasOnlySubstanceUnits="false" compartment="UNK_COMP" name="GDP-L-fucose" id="C00325">
<notes><html:p>COMPOUND_ID: C00325</html:p></notes>
      </species>
      <species boundaryCondition="false" constant="false" metaid="_b44c9444_73e7_4b01_9cc1_7915a8c28d14" hasOnlySubstanceUnits="false" compartment="UNK_COMP" name="3alpha,7alpha,12alpha-Trihydroxy-5beta-24-oxocholestanoyl-CoA" id="C05467">
<notes><html:p>COMPOUND_ID: C05467</html:p></notes>
      </species>
      <species boundaryCondition="false" constant="false" metaid="_0474d193_55a4_45ae_8b84_2373eb0ccf85" hasOnlySubstanceUnits="false" compartment="UNK_COMP" name="5,6-Dihydrouracil" id="C00429">
<notes><html:p>COMPOUND_ID: C00429</html:p></notes>
      </species>
      <species boundaryCondition="false" constant="false" metaid="_4c594cd9_ce05_460f_845a_7ee23a46a981" hasOnlySubstanceUnits="false" compartment="UNK_COMP" name="Lipoamide" id="C00248">
<notes><html:p>COMPOUND_ID: C00248</html:p></notes>
      </species>
      <species boundaryCondition="false" constant="false" metaid="_402a85f2_29d0_4275_a675_64cc510e85ba" hasOnlySubstanceUnits="false" compartment="UNK_COMP" name="2-Phospho-D-glycerate" id="C00631">
<notes><html:p>COMPOUND_ID: C00631</html:p></notes>
      </species>
      <species boundaryCondition="false" constant="false" metaid="_57962f00_029b_4268_ad3e_c99a92ec149a" hasOnlySubstanceUnits="false" compartment="UNK_COMP" name="Serotonin" id="C00780">
<notes><html:p>COMPOUND_ID: C00780</html:p></notes>
      </species>
      <species boundaryCondition="false" constant="false" metaid="_ecfcd8e1_2e27_4152_9842_92296374b516" hasOnlySubstanceUnits="false" compartment="UNK_COMP" name="4-Amino-1-piperidinecarboxylic acid" id="C16837">
<notes><html:p>COMPOUND_ID: C16837</html:p></notes>
      </species>
      <species boundaryCondition="false" constant="false" metaid="_8ec3b11c_8798_4352_b0e7_d578faddb2b6" hasOnlySubstanceUnits="false" compartment="UNK_COMP" name="4-N-(N-Acetyl-D-glucosaminyl)-protein" id="C04375">
<notes><html:p>COMPOUND_ID: C04375</html:p></notes>
      </species>
      <species boundaryCondition="false" constant="false" metaid="_9dffe0da_d993_48f4_86a4_7b8676e70275" hasOnlySubstanceUnits="false" compartment="UNK_COMP" name="FADH2" id="C01352">
<notes><html:p>COMPOUND_ID: C01352</html:p></notes>
      </species>
      <species boundaryCondition="false" constant="false" metaid="_e6781172_ac7d_410e_9c76_5b9276575b12" hasOnlySubstanceUnits="false" compartment="UNK_COMP" name="Uridine" id="C00299">
<notes><html:p>COMPOUND_ID: C00299</html:p></notes>
      </species>
      <species boundaryCondition="false" constant="false" metaid="_f059343c_11bb_47a2_b6bf_790c6f674ed2" hasOnlySubstanceUnits="false" compartment="UNK_COMP" name="UDP" id="C00015">
<notes><html:p>COMPOUND_ID: C00015</html:p></notes>
      </species>
      <species boundaryCondition="false" constant="false" metaid="_6db85d53_f228_4054_93bc_0bda090c932d" hasOnlySubstanceUnits="false" compartment="UNK_COMP" name="D-Ornithine" id="C00515">
<notes><html:p>COMPOUND_ID: C00515</html:p></notes>
      </species>
      <species boundaryCondition="false" constant="false" metaid="_c8981db6_1889_4224_a975_508f2af48f81" hasOnlySubstanceUnits="false" compartment="UNK_COMP" name="7-[(3S)-3-Amino-3-carboxypropyl]-4-demethylwyosine in tRNA(Phe)" id="C20652">
<notes><html:p>COMPOUND_ID: C20652</html:p></notes>
      </species>
      <species boundaryCondition="false" constant="false" metaid="_77c89961_3505_4e31_bc94_4967ec401492" hasOnlySubstanceUnits="false" compartment="UNK_COMP" name="alpha-N-Acetyl-D-glucosaminyl-(1->4)-beta-D-glucuronosyl-(1->3)-beta-D-galactosyl-(1->3)-beta-D-galactosyl-(1->4)-beta-D-xylosylproteoglycan" id="C15656">
<notes><html:p>COMPOUND_ID: C15656</html:p></notes>
      </species>
      <species boundaryCondition="false" constant="false" metaid="_9a142c89_db7e_45a6_80ca_c164eb5e9bb1" hasOnlySubstanceUnits="false" compartment="UNK_COMP" name="Phosphatidate" id="C00416">
<notes><html:p>COMPOUND_ID: C00416</html:p></notes>
      </species>
      <species boundaryCondition="false" constant="false" metaid="_1777f879_e3d2_455a_a1c6_b73972b49d45" hasOnlySubstanceUnits="false" compartment="UNK_COMP" name="5-Phospho-alpha-D-ribose 1-diphosphate" id="C00119">
<notes><html:p>COMPOUND_ID: C00119</html:p></notes>
      </species>
      <species boundaryCondition="false" constant="false" metaid="_c9b4d3e0_7083_4d29_9efe_189ef6d93d6b" hasOnlySubstanceUnits="false" compartment="UNK_COMP" name="1,2-Dihydroxy-5-(methylthio)pent-1-en-3-one" id="C15606">
<notes><html:p>COMPOUND_ID: C15606</html:p></notes>
      </species>
      <species boundaryCondition="false" constant="false" metaid="_b53cd1b9_8499_4f97_b9f9_9c596e0bcad2" hasOnlySubstanceUnits="false" compartment="UNK_COMP" name="(5-L-Glutamyl)-peptide" id="C03193">
<notes><html:p>COMPOUND_ID: C03193</html:p></notes>
      </species>
      <species boundaryCondition="false" constant="false" metaid="_cab007c3_dc85_47f5_ba85_6c317a0a72da" hasOnlySubstanceUnits="false" compartment="UNK_COMP" name="1-Nitronaphthalene-5,6-oxide" id="C14800">
<notes><html:p>COMPOUND_ID: C14800</html:p></notes>
      </species>
      <species boundaryCondition="false" constant="false" metaid="_f6303a7b_086e_4c56_8566_ccd1519daaad" hasOnlySubstanceUnits="false" compartment="UNK_COMP" name="L-Phenylalanine" id="C00079">
<notes><html:p>COMPOUND_ID: C00079</html:p></notes>
      </species>
      <species boundaryCondition="false" constant="false" metaid="_b681f9e1_a0ff_4e9c_9ecf_e93ec118b2f6" hasOnlySubstanceUnits="false" compartment="UNK_COMP" name="Itaconyl-CoA" id="C00531">
<notes><html:p>COMPOUND_ID: C00531</html:p></notes>
      </species>
      <species boundaryCondition="false" constant="false" metaid="_7d56585f_b260_4980_b05f_840b23400c3e" hasOnlySubstanceUnits="false" compartment="UNK_COMP" name="Bilirubin" id="C00486">
<notes><html:p>COMPOUND_ID: C00486</html:p></notes>
      </species>
      <species boundaryCondition="false" constant="false" metaid="_f1431e5a_4dbc_404a_8c87_25c84108ec1d" hasOnlySubstanceUnits="false" compartment="UNK_COMP" id="G00014">
<notes><html:p>COMPOUND_ID: G00014</html:p></notes>
      </species>
      <species boundaryCondition="false" constant="false" metaid="_9b05b6a5_0aeb_458f_9b2e_e47641276a18" hasOnlySubstanceUnits="false" compartment="UNK_COMP" name="5,6-Dihydro-5-fluorouracil" id="C16630">
<notes><html:p>COMPOUND_ID: C16630</html:p></notes>
      </species>
      <species boundaryCondition="false" constant="false" metaid="_e3c6fe87_3082_404f_8806_2242b488f53c" hasOnlySubstanceUnits="false" compartment="UNK_COMP" name="6-Thioxanthine 5&amp;apos;-monophosphate" id="C16618">
<notes><html:p>COMPOUND_ID: C16618</html:p></notes>
      </species>
      <species boundaryCondition="false" constant="false" metaid="_250a04de_cd60_4c52_bed5_fa5690a54179" hasOnlySubstanceUnits="false" compartment="UNK_COMP" name="(S)-Hydroxydecanoyl-CoA" id="C05264">
<notes><html:p>COMPOUND_ID: C05264</html:p></notes>
      </species>
      <species boundaryCondition="false" constant="false" metaid="_a136f806_0c4f_4c42_8440_0245524844ae" hasOnlySubstanceUnits="false" compartment="UNK_COMP" name="dGMP" id="C00362">
<notes><html:p>COMPOUND_ID: C00362</html:p></notes>
      </species>
      <species boundaryCondition="false" constant="false" metaid="_75d9c6b8_2312_4c0c_908e_8fbc86f69ef4" hasOnlySubstanceUnits="false" compartment="UNK_COMP" name="(6Z,9Z,12Z,15Z,18Z,21Z)-Tetracosahexaenoyl-CoA" id="C16168">
<notes><html:p>COMPOUND_ID: C16168</html:p></notes>
      </species>
      <species boundaryCondition="false" constant="false" metaid="_17f24585_1b7a_4e6f_a14f_000a22217fce" hasOnlySubstanceUnits="false" compartment="UNK_COMP" name="GDP-mannose" id="C00096">
<notes><html:p>COMPOUND_ID: C00096</html:p></notes>
      </species>
      <species boundaryCondition="false" constant="false" metaid="_64273f88_3630_4cc6_b066_4638430b70ad" hasOnlySubstanceUnits="false" compartment="UNK_COMP" name="Pyridoxal" id="C00250">
<notes><html:p>COMPOUND_ID: C00250</html:p></notes>
      </species>
      <species boundaryCondition="false" constant="false" metaid="_9f14fb09_64db_4f7b_8fd3_1bcd0e70f8d9" hasOnlySubstanceUnits="false" compartment="UNK_COMP" name="L-Methionine (S)-S-oxide" id="C15999">
<notes><html:p>COMPOUND_ID: C15999</html:p></notes>
      </species>
      <species boundaryCondition="false" constant="false" metaid="_730c69d6_a372_4a21_849d_af0970a511ab" hasOnlySubstanceUnits="false" compartment="UNK_COMP" name="D-Fructose 6-phosphate" id="C00085">
<notes><html:p>COMPOUND_ID: C00085</html:p></notes>
      </species>
      <species boundaryCondition="false" constant="false" metaid="_9ebbc64b_d2f4_4308_b291_7d34238e0bda" hasOnlySubstanceUnits="false" compartment="UNK_COMP" name="IMP" id="C00130">
<notes><html:p>COMPOUND_ID: C00130</html:p></notes>
      </species>
      <species boundaryCondition="false" constant="false" metaid="_507bb168_a8f1_4433_a02a_cff2c24a8f7f" hasOnlySubstanceUnits="false" compartment="UNK_COMP" name="m7G(5&amp;apos;)pppR-mRNA" id="C02339">
<notes><html:p>COMPOUND_ID: C02339</html:p></notes>
      </species>
      <species boundaryCondition="false" constant="false" metaid="_adffe06e_8b9c_4d80_be7e_4cf19da4453a" hasOnlySubstanceUnits="false" compartment="UNK_COMP" name="Ascorbate" id="C00072">
<notes><html:p>COMPOUND_ID: C00072</html:p></notes>
      </species>
      <species boundaryCondition="false" constant="false" metaid="_861f09f5_4d2f_4abc_bb81_10b399fa1818" hasOnlySubstanceUnits="false" compartment="UNK_COMP" name="7-Dehydrocholesterol" id="C01164">
<notes><html:p>COMPOUND_ID: C01164</html:p></notes>
      </species>
      <species boundaryCondition="false" constant="false" metaid="_33c59a33_cc86_46f8_84e2_23a4f459a02e" hasOnlySubstanceUnits="false" compartment="UNK_COMP" id="G00016">
<notes><html:p>COMPOUND_ID: G00016</html:p></notes>
      </species>
      <species boundaryCondition="false" constant="false" metaid="_f158adf2_bd9c_4547_b93f_b222cee1c57a" hasOnlySubstanceUnits="false" compartment="UNK_COMP" name="Apo-[carboxylase]" id="C06249">
<notes><html:p>COMPOUND_ID: C06249</html:p></notes>
      </species>
      <species boundaryCondition="false" constant="false" metaid="_3a87253c_65b0_4f45_acc7_201209951a04" hasOnlySubstanceUnits="false" compartment="UNK_COMP" name="Hypotaurine" id="C00519">
<notes><html:p>COMPOUND_ID: C00519</html:p></notes>
      </species>
      <species boundaryCondition="false" constant="false" metaid="_a32d9454_c303_4591_bcc7_29c5e69e3213" hasOnlySubstanceUnits="false" compartment="UNK_COMP" name="Acetoacetate" id="C00164">
<notes><html:p>COMPOUND_ID: C00164</html:p></notes>
      </species>
      <species boundaryCondition="false" constant="false" metaid="_85a81665_522e_4f86_a3f6_7d6c8d4ccfb9" hasOnlySubstanceUnits="false" compartment="UNK_COMP" name="3,4-Dihydroxy-L-phenylalanine" id="C00355">
<notes><html:p>COMPOUND_ID: C00355</html:p></notes>
      </species>
      <species boundaryCondition="false" constant="false" metaid="_25abb78c_4279_497d_b9fe_a96a68e5d3fa" hasOnlySubstanceUnits="false" compartment="UNK_COMP" name="Octanoyl-[acp]" id="C05752">
<notes><html:p>COMPOUND_ID: C05752</html:p></notes>
      </species>
      <species boundaryCondition="false" constant="false" metaid="_bc45f71b_d45b_4a2d_8ab2_b45552888bad" hasOnlySubstanceUnits="false" compartment="UNK_COMP" name="GDP-4-keto-6-L-deoxygalactose" id="C14830">
<notes><html:p>COMPOUND_ID: C14830</html:p></notes>
      </species>
      <species boundaryCondition="false" constant="false" metaid="_d1786671_9d01_42e5_b3d5_85d7c09534c7" hasOnlySubstanceUnits="false" compartment="UNK_COMP" name="trans-2-Enoyl-OPC8-CoA" id="C16328">
<notes><html:p>COMPOUND_ID: C16328</html:p></notes>
      </species>
      <species boundaryCondition="false" constant="false" metaid="_cb5862ca_a0ad_41b3_a84a_faca72f43c44" hasOnlySubstanceUnits="false" compartment="UNK_COMP" name="Oxalosuccinate" id="C05379">
<notes><html:p>COMPOUND_ID: C05379</html:p></notes>
      </species>
      <species boundaryCondition="false" constant="false" metaid="_51ad0baf_7f30_42dc_998d_f3df10ed99fd" hasOnlySubstanceUnits="false" compartment="UNK_COMP" name="beta-D-Mannosyldiacetylchitobiosyldiphosphodolichol" id="C05860">
<notes><html:p>COMPOUND_ID: C05860</html:p></notes>
      </species>
      <species boundaryCondition="false" constant="false" metaid="_925fee13_6a01_40df_bbe1_f9c0f79b88f5" hasOnlySubstanceUnits="false" compartment="UNK_COMP" name="alpha-D-Glucose" id="C00267">
<notes><html:p>COMPOUND_ID: C00267</html:p></notes>
      </species>
      <species boundaryCondition="false" constant="false" metaid="_b484612a_f39c_4602_a524_a3181a894482" hasOnlySubstanceUnits="false" compartment="UNK_COMP" name="Dolichyl phosphate" id="C00110">
<notes><html:p>COMPOUND_ID: C00110</html:p></notes>
      </species>
      <species boundaryCondition="false" constant="false" metaid="_7803a3b9_4a38_4ea6_a947_6c0e06f13b42" hasOnlySubstanceUnits="false" compartment="UNK_COMP" name="(R)-Mevalonate" id="C00418">
<notes><html:p>COMPOUND_ID: C00418</html:p></notes>
      </species>
      <species boundaryCondition="false" constant="false" metaid="_56ee7897_7ec4_4b9e_8493_b8880a85c0ee" hasOnlySubstanceUnits="false" compartment="UNK_COMP" name="2-Acylglycerol" id="C02112">
<notes><html:p>COMPOUND_ID: C02112</html:p></notes>
      </species>
      <species boundaryCondition="false" constant="false" metaid="_e7c6d12d_b727_4181_97f3_54d2d035d48e" hasOnlySubstanceUnits="false" compartment="UNK_COMP" name="Protein N6-[(R)-4-amino-2-hydroxybutyl]-L-lysine" id="C04679">
<notes><html:p>COMPOUND_ID: C04679</html:p></notes>
      </species>
      <species boundaryCondition="false" constant="false" metaid="_30cd915d_9acc_44bd_aaee_e3dc71a72f9b" hasOnlySubstanceUnits="false" compartment="UNK_COMP" name="(5-L-Glutamyl)-L-amino acid" id="C03740">
<notes><html:p>COMPOUND_ID: C03740</html:p></notes>
      </species>
      <species boundaryCondition="false" constant="false" metaid="_658d0dd7_9550_40d3_925c_aa9f95f4b203" hasOnlySubstanceUnits="false" compartment="UNK_COMP" name="Hydroxyproline" id="C01157">
<notes><html:p>COMPOUND_ID: C01157</html:p></notes>
      </species>
      <species boundaryCondition="false" constant="false" metaid="_58cd599d_aa39_49a3_92e6_81066aba4977" hasOnlySubstanceUnits="false" compartment="UNK_COMP" name="DNA 6-methylaminopurine" id="C03391">
<notes><html:p>COMPOUND_ID: C03391</html:p></notes>
      </species>
      <species boundaryCondition="false" constant="false" metaid="_7569e936_9b6d_4fc6_b8be_d0a233279bf3" hasOnlySubstanceUnits="false" compartment="UNK_COMP" name="Galactosylceramide" id="C02686">
<notes><html:p>COMPOUND_ID: C02686</html:p></notes>
      </species>
      <species boundaryCondition="false" constant="false" metaid="_94a1fc24_fd6d_40cb_9989_2eacb95364d7" hasOnlySubstanceUnits="false" compartment="UNK_COMP" name="Acyl-[acyl-carrier protein]" id="C00173">
<notes><html:p>COMPOUND_ID: C00173</html:p></notes>
      </species>
      <species boundaryCondition="false" constant="false" metaid="_b5d415e9_06f6_4aed_933f_fc0b56ac568f" hasOnlySubstanceUnits="false" compartment="UNK_COMP" name="3-Methylglutaconyl-CoA" id="C03231">
<notes><html:p>COMPOUND_ID: C03231</html:p></notes>
      </species>
      <species boundaryCondition="false" constant="false" metaid="_e1ddfa27_825a_4805_a820_8df2dea144d2" hasOnlySubstanceUnits="false" compartment="UNK_COMP" name="S-Adenosyl-L-methionine" id="C00019">
<notes><html:p>COMPOUND_ID: C00019</html:p></notes>
      </species>
      <species boundaryCondition="false" constant="false" metaid="_fb3542bf_811a_4a4d_846c_f3a3634a5e59" hasOnlySubstanceUnits="false" compartment="UNK_COMP" name="Trichloroethene" id="C06790">
<notes><html:p>COMPOUND_ID: C06790</html:p></notes>
      </species>
      <species boundaryCondition="false" constant="false" metaid="_0e0c584a_fa8c_46d1_abc1_de4b85f12719" hasOnlySubstanceUnits="false" compartment="UNK_COMP" name="D-Ribose 5-phosphate" id="C00117">
<notes><html:p>COMPOUND_ID: C00117</html:p></notes>
      </species>
      <species boundaryCondition="false" constant="false" metaid="_a98999fe_51ef_4c9d_8cce_60cd1ad37b05" hasOnlySubstanceUnits="false" compartment="UNK_COMP" name="Formylanthranilate" id="C05653">
<notes><html:p>COMPOUND_ID: C05653</html:p></notes>
      </species>
      <species boundaryCondition="false" constant="false" metaid="_12ed602f_acda_46ff_a019_fef7dbf065c5" hasOnlySubstanceUnits="false" compartment="UNK_COMP" name="[Oxidized NADPH---hemoprotein reductase]" id="C03161">
<notes><html:p>COMPOUND_ID: C03161</html:p></notes>
      </species>
      <species boundaryCondition="false" constant="false" metaid="_8e81b628_41c9_49fe_8b1e_2234adc84135" hasOnlySubstanceUnits="false" compartment="UNK_COMP" name="GTP" id="C00044">
<notes><html:p>COMPOUND_ID: C00044</html:p></notes>
      </species>
      <species boundaryCondition="false" constant="false" metaid="_31c10377_8335_4af7_a537_ba7df50638ba" hasOnlySubstanceUnits="false" compartment="UNK_COMP" name="[Fe-S] cluster scaffold protein" id="C22155">
<notes><html:p>COMPOUND_ID: C22155</html:p></notes>
      </species>
      <species boundaryCondition="false" constant="false" metaid="_bd459e68_cdd6_4efb_9323_ed74b373d4f7" hasOnlySubstanceUnits="false" compartment="UNK_COMP" name="1a,11b-Dihydro-4,9-dimethylbenz[a]anthra[3,4-b]oxirene" id="C19489">
<notes><html:p>COMPOUND_ID: C19489</html:p></notes>
      </species>
      <species boundaryCondition="false" constant="false" metaid="_afd887a0_e537_4c3e_a633_2ea3fc2b3a8e" hasOnlySubstanceUnits="false" compartment="UNK_COMP" name="SN38 glucuronide" id="C11376">
<notes><html:p>COMPOUND_ID: C11376</html:p></notes>
      </species>
      <species boundaryCondition="false" constant="false" metaid="_90c46ac6_8c69_48b5_92c0_21c237195d5d" hasOnlySubstanceUnits="false" compartment="UNK_COMP" name="2-Oxoadipate" id="C00322">
<notes><html:p>COMPOUND_ID: C00322</html:p></notes>
      </species>
      <species boundaryCondition="false" constant="false" metaid="_c6b70362_3459_4a83_8922_cc4f9fee456d" hasOnlySubstanceUnits="false" compartment="UNK_COMP" name="D-Tagatose 1,6-bisphosphate" id="C03785">
<notes><html:p>COMPOUND_ID: C03785</html:p></notes>
      </species>
      <species boundaryCondition="false" constant="false" metaid="_c1fe9d2f_5f78_44fc_b713_a628f3738ea0" hasOnlySubstanceUnits="false" compartment="UNK_COMP" name="1-Naphthaldehyde" id="C14090">
<notes><html:p>COMPOUND_ID: C14090</html:p></notes>
      </species>
      <species boundaryCondition="false" constant="false" metaid="_ef06c772_9c9f_4339_8a96_0653558635c0" hasOnlySubstanceUnits="false" compartment="UNK_COMP" name="2-Hydroxy-3-oxopropanoate" id="C01146">
<notes><html:p>COMPOUND_ID: C01146</html:p></notes>
      </species>
      <species boundaryCondition="false" constant="false" metaid="_8b53fd0b_f07c_4e7b_a1e4_30b56d782c0b" hasOnlySubstanceUnits="false" compartment="UNK_COMP" name="Phosphatidylglycerol" id="C00344">
<notes><html:p>COMPOUND_ID: C00344</html:p></notes>
      </species>
      <species boundaryCondition="false" constant="false" metaid="_a952e91b_116e_464d_9396_0ef5cf36b385" hasOnlySubstanceUnits="false" compartment="UNK_COMP" name="Carboxylate" id="C00060">
<notes><html:p>COMPOUND_ID: C00060</html:p></notes>
      </species>
      <species boundaryCondition="false" constant="false" metaid="_ca66f2ff_7b2e_4532_8cee_ad19a1ba7017" hasOnlySubstanceUnits="false" compartment="UNK_COMP" name="3-Fumarylpyruvate" id="C02514">
<notes><html:p>COMPOUND_ID: C02514</html:p></notes>
      </species>
      <species boundaryCondition="false" constant="false" metaid="_b52e6ea4_18cd_4265_be3f_94b204d61e32" hasOnlySubstanceUnits="false" compartment="UNK_COMP" name="L-Cysteinyl-tRNA(Cys)" id="C03125">
<notes><html:p>COMPOUND_ID: C03125</html:p></notes>
      </species>
      <species boundaryCondition="false" constant="false" metaid="_250d14ad_48c9_47d3_bb2f_866df715c90e" hasOnlySubstanceUnits="false" compartment="UNK_COMP" name="Choline" id="C00114">
<notes><html:p>COMPOUND_ID: C00114</html:p></notes>
      </species>
      <species boundaryCondition="false" constant="false" metaid="_16bee12e_292a_436c_91bb_b5d098a6fa0e" hasOnlySubstanceUnits="false" compartment="UNK_COMP" name="6-Thioinosine-5&amp;apos;-monophosphate" id="C04646">
<notes><html:p>COMPOUND_ID: C04646</html:p></notes>
      </species>
      <species boundaryCondition="false" constant="false" metaid="_b6f7fb79_468c_4246_b7bc_0ec01968e12e" hasOnlySubstanceUnits="false" compartment="UNK_COMP" name="Sedoheptulose 1,7-bisphosphate" id="C00447">
<notes><html:p>COMPOUND_ID: C00447</html:p></notes>
      </species>
      <species boundaryCondition="false" constant="false" metaid="_23bf5592_4ec7_4e19_886c_e6395851de09" hasOnlySubstanceUnits="false" compartment="UNK_COMP" name="Thiol" id="C00145">
<notes><html:p>COMPOUND_ID: C00145</html:p></notes>
      </species>
      <species boundaryCondition="false" constant="false" metaid="_8de2faa8_6662_429f_9a5b_ce42e47d4f89" hasOnlySubstanceUnits="false" compartment="UNK_COMP" name="Adenosyl cobyrinate a,c diamide" id="C06506">
<notes><html:p>COMPOUND_ID: C06506</html:p></notes>
      </species>
      <species boundaryCondition="false" constant="false" metaid="_5ee9d9ff_b18f_4139_ae27_a7e9de00cbaf" hasOnlySubstanceUnits="false" compartment="UNK_COMP" name="N-Acetyl-D-galactosamine 6-phosphate" id="C06376">
<notes><html:p>COMPOUND_ID: C06376</html:p></notes>
      </species>
      <species boundaryCondition="false" constant="false" metaid="_906f64aa_b12a_482a_a07f_05de93ead70b" hasOnlySubstanceUnits="false" compartment="UNK_COMP" name="D-Amino acid" id="C00405">
<notes><html:p>COMPOUND_ID: C00405</html:p></notes>
      </species>
      <species boundaryCondition="false" constant="false" metaid="_30852054_d2a3_47f1_b624_632d87bd86e1" hasOnlySubstanceUnits="false" compartment="UNK_COMP" name="5&amp;apos;-Phosphopolynucleotide" id="C03475">
<notes><html:p>COMPOUND_ID: C03475</html:p></notes>
      </species>
      <species boundaryCondition="false" constant="false" metaid="_aa7f3383_b19c_4c33_a85d_c3ae35577a73" hasOnlySubstanceUnits="false" compartment="UNK_COMP" name="6-Methylthiopurine 5&amp;apos;-monophosphate ribonucleotide" id="C16615">
<notes><html:p>COMPOUND_ID: C16615</html:p></notes>
      </species>
      <species boundaryCondition="false" constant="false" metaid="_b1a21adb_d8f9_41b6_98ff_44133683d6a4" hasOnlySubstanceUnits="false" compartment="UNK_COMP" name="Cocaine" id="C01416">
<notes><html:p>COMPOUND_ID: C01416</html:p></notes>
      </species>
      <species boundaryCondition="false" constant="false" metaid="_1dd19065_97ff_4cde_90c7_ac35d4c548ca" hasOnlySubstanceUnits="false" compartment="UNK_COMP" name="2-Acetyl-1-alkyl-sn-glycero-3-phosphocholine" id="C04598">
<notes><html:p>COMPOUND_ID: C04598</html:p></notes>
      </species>
      <species boundaryCondition="false" constant="false" metaid="_1adbbe4d_a4d8_4f9f_b8e1_882afffc0aa7" hasOnlySubstanceUnits="false" compartment="UNK_COMP" name="Cob(I)yrinate a,c diamide" id="C06505">
<notes><html:p>COMPOUND_ID: C06505</html:p></notes>
      </species>
      <species boundaryCondition="false" constant="false" metaid="_27703041_7cd6_41d1_90b0_ad15490afd26" hasOnlySubstanceUnits="false" compartment="UNK_COMP" name="all-trans-Octaprenyl diphosphate" id="C04146">
<notes><html:p>COMPOUND_ID: C04146</html:p></notes>
      </species>
      <species boundaryCondition="false" constant="false" metaid="_b962480e_93b5_438a_ac16_fdb8ace26903" hasOnlySubstanceUnits="false" compartment="UNK_COMP" name="UDP-N-acetyl-D-galactosamine" id="C00203">
<notes><html:p>COMPOUND_ID: C00203</html:p></notes>
      </species>
      <species boundaryCondition="false" constant="false" metaid="_84759134_ff27_4f40_8183_7f3003da9f9e" hasOnlySubstanceUnits="false" compartment="UNK_COMP" name="2,3-Ene acid" id="C11823">
<notes><html:p>COMPOUND_ID: C11823</html:p></notes>
      </species>
      <species boundaryCondition="false" constant="false" metaid="_2d8044bb_85aa_4f80_8020_cbda6d04fb91" hasOnlySubstanceUnits="false" compartment="UNK_COMP" name="(2E,6Z,9Z,12Z,15Z,18Z,21Z)-Tetracosaheptaenoyl-CoA" id="C16374">
<notes><html:p>COMPOUND_ID: C16374</html:p></notes>
      </species>
      <species boundaryCondition="false" constant="false" metaid="_246e38a9_9786_42ef_806b_573bd2f0cf6e" hasOnlySubstanceUnits="false" compartment="UNK_COMP" name="Chitobiose" id="C01674">
<notes><html:p>COMPOUND_ID: C01674</html:p></notes>
      </species>
      <species boundaryCondition="false" constant="false" metaid="_440e2265_b952_4568_a754_bdb4b7a73849" hasOnlySubstanceUnits="false" compartment="UNK_COMP" name="Phenethylamine" id="C05332">
<notes><html:p>COMPOUND_ID: C05332</html:p></notes>
      </species>
      <species boundaryCondition="false" constant="false" metaid="_959f2375_0b73_403e_ba94_aee259a083b5" hasOnlySubstanceUnits="false" compartment="UNK_COMP" name="Pantetheine" id="C00831">
<notes><html:p>COMPOUND_ID: C00831</html:p></notes>
      </species>
      <species boundaryCondition="false" constant="false" metaid="_7ac84f62_7323_4d59_8b2a_bf6690e3e193" hasOnlySubstanceUnits="false" compartment="UNK_COMP" name="Androsterone glucuronide" id="C11135">
<notes><html:p>COMPOUND_ID: C11135</html:p></notes>
      </species>
      <species boundaryCondition="false" constant="false" metaid="_372ba6f2_d042_467f_a6d9_95422cd8ffe6" hasOnlySubstanceUnits="false" compartment="UNK_COMP" name="Phenylacetonitrile" id="C16074">
<notes><html:p>COMPOUND_ID: C16074</html:p></notes>
      </species>
      <species boundaryCondition="false" constant="false" metaid="_005434e3_dce6_4bbf_9e6b_b3e9d968ec73" hasOnlySubstanceUnits="false" compartment="UNK_COMP" name="Xanthine" id="C00385">
<notes><html:p>COMPOUND_ID: C00385</html:p></notes>
      </species>
      <species boundaryCondition="false" constant="false" metaid="_8eb93439_881a_4d9b_8771_84252d3f3dbc" hasOnlySubstanceUnits="false" compartment="UNK_COMP" name="Prostaglandin F2alpha" id="C00639">
<notes><html:p>COMPOUND_ID: C00639</html:p></notes>
      </species>
      <species boundaryCondition="false" constant="false" metaid="_4c4e219a_5987_4e5e_b3dd_846dacba9adc" hasOnlySubstanceUnits="false" compartment="UNK_COMP" name="O-Phospho-D-serine" id="C02532">
<notes><html:p>COMPOUND_ID: C02532</html:p></notes>
      </species>
      <species boundaryCondition="false" constant="false" metaid="_3378476c_aad5_4f3f_9fda_e77efb85e22c" hasOnlySubstanceUnits="false" compartment="UNK_COMP" name="1-Acyl-sn-glycero-3-phosphocholine" id="C04230">
<notes><html:p>COMPOUND_ID: C04230</html:p></notes>
      </species>
      <species boundaryCondition="false" constant="false" metaid="_3632d7ca_5d61_47ff_9a91_e0336ef22728" hasOnlySubstanceUnits="false" compartment="UNK_COMP" name="Sepiapterin" id="C00835">
<notes><html:p>COMPOUND_ID: C00835</html:p></notes>
      </species>
      <species boundaryCondition="false" constant="false" metaid="_4451fc9f_2ad8_4e36_a4fa_7713a848c65c" hasOnlySubstanceUnits="false" compartment="UNK_COMP" name="Reduced electron-transferring flavoprotein" id="C04570">
<notes><html:p>COMPOUND_ID: C04570</html:p></notes>
      </species>
      <species boundaryCondition="false" constant="false" metaid="_0d234a0b_9aa6_494a_9096_70514352b31c" hasOnlySubstanceUnits="false" compartment="UNK_COMP" name="4-Hydroxy-5-phenyltetrahydro-1,3-oxazin-2-one" id="C16595">
<notes><html:p>COMPOUND_ID: C16595</html:p></notes>
      </species>
      <species boundaryCondition="false" constant="false" metaid="_b56fd950_7ad1_4faa_8b23_06a4b4c2555f" hasOnlySubstanceUnits="false" compartment="UNK_COMP" name="3-Methyl-1-hydroxybutyl-ThPP" id="C15974">
<notes><html:p>COMPOUND_ID: C15974</html:p></notes>
      </species>
      <species boundaryCondition="false" constant="false" metaid="_a134082a_1996_419d_a51a_db68eab3f66d" hasOnlySubstanceUnits="false" compartment="UNK_COMP" name="3alpha,7alpha,12alpha-Trihydroxy-5beta-cholestane" id="C05454">
<notes><html:p>COMPOUND_ID: C05454</html:p></notes>
      </species>
      <species boundaryCondition="false" constant="false" metaid="_9897cbd2_ccb6_44ae_bee1_13e92438e54d" hasOnlySubstanceUnits="false" compartment="UNK_COMP" name="3-Mercaptolactate" id="C05823">
<notes><html:p>COMPOUND_ID: C05823</html:p></notes>
      </species>
      <species boundaryCondition="false" constant="false" metaid="_86376ea3_8b1e_4f0d_bab9_d3218766bedd" hasOnlySubstanceUnits="false" compartment="UNK_COMP" name="Benzoylacetyl-CoA" id="C07118">
<notes><html:p>COMPOUND_ID: C07118</html:p></notes>
      </species>
      <species boundaryCondition="false" constant="false" metaid="_35096bdc_48b1_4536_8d71_1e38604b7383" hasOnlySubstanceUnits="false" compartment="UNK_COMP" name="(1S)-Hydroxy-(2S)-glutathionyl-1,2-dihydronaphthalene" id="C14792">
<notes><html:p>COMPOUND_ID: C14792</html:p></notes>
      </species>
      <species boundaryCondition="false" constant="false" metaid="_8ec2f31d_2533_4d5a_b176_da30551e62af" hasOnlySubstanceUnits="false" compartment="UNK_COMP" name="3-Oxopalmitoyl-CoA" id="C05259">
<notes><html:p>COMPOUND_ID: C05259</html:p></notes>
      </species>
      <species boundaryCondition="false" constant="false" metaid="_8d7d346d_075e_42ba_a193_f2ef09bf11b2" hasOnlySubstanceUnits="false" compartment="UNK_COMP" name="N-Acetylgalactosamine 4-sulfate" id="C16265">
<notes><html:p>COMPOUND_ID: C16265</html:p></notes>
      </species>
      <species boundaryCondition="false" constant="false" metaid="_af6848b3_ac0f_45e6_9f11_d1084278be81" hasOnlySubstanceUnits="false" compartment="UNK_COMP" name="[DNA-directed RNA polymerase]" id="C03959">
<notes><html:p>COMPOUND_ID: C03959</html:p></notes>
      </species>
      <species boundaryCondition="false" constant="false" metaid="_324c2b36_9fc1_4a74_b278_2cbde90e6852" hasOnlySubstanceUnits="false" compartment="UNK_COMP" name="5-Hydroxyindoleacetate" id="C05635">
<notes><html:p>COMPOUND_ID: C05635</html:p></notes>
      </species>
      <species boundaryCondition="false" constant="false" metaid="_3843bdd4_6a28_421a_86ab_78fb646afc26" hasOnlySubstanceUnits="false" compartment="UNK_COMP" name="Pseudouridine 5&amp;apos;-phosphate" id="C01168">
<notes><html:p>COMPOUND_ID: C01168</html:p></notes>
      </species>
      <species boundaryCondition="false" constant="false" metaid="_a8acafe0_bad3_45c4_8ff4_715fc3311eb8" hasOnlySubstanceUnits="false" compartment="UNK_COMP" name="Peptide-L-methionine" id="C03023">
<notes><html:p>COMPOUND_ID: C03023</html:p></notes>
      </species>
      <species boundaryCondition="false" constant="false" metaid="_3cb564cd_415c_4b65_9cf8_1fb62038c35f" hasOnlySubstanceUnits="false" compartment="UNK_COMP" name="dUMP" id="C00365">
<notes><html:p>COMPOUND_ID: C00365</html:p></notes>
      </species>
      <species boundaryCondition="false" constant="false" metaid="_b15d02da_2576_4e11_aa63_7d6821ed2f01" hasOnlySubstanceUnits="false" compartment="UNK_COMP" name="S-Methyl-5-thio-D-ribulose 1-phosphate" id="C04582">
<notes><html:p>COMPOUND_ID: C04582</html:p></notes>
      </species>
      <species boundaryCondition="false" constant="false" metaid="_a5c915aa_41ed_4d16_b335_3713808c0038" hasOnlySubstanceUnits="false" compartment="UNK_COMP" name="UTP" id="C00075">
<notes><html:p>COMPOUND_ID: C00075</html:p></notes>
      </species>
      <species boundaryCondition="false" constant="false" metaid="_15ff5d86_0e66_4273_99ba_43372949d901" hasOnlySubstanceUnits="false" compartment="UNK_COMP" id="G10599">
<notes><html:p>COMPOUND_ID: G10599</html:p></notes>
      </species>
      <species boundaryCondition="false" constant="false" metaid="_c10c1ae8_106e_4d87_a8c6_2e6388b5db01" hasOnlySubstanceUnits="false" compartment="UNK_COMP" name="Succinate" id="C00042">
<notes><html:p>COMPOUND_ID: C00042</html:p></notes>
      </species>
      <species boundaryCondition="false" constant="false" metaid="_00267928_3111_49cb_a981_f1be905cab5a" hasOnlySubstanceUnits="false" compartment="UNK_COMP" name="Hydrogen cyanide" id="C01326">
<notes><html:p>COMPOUND_ID: C01326</html:p></notes>
      </species>
      <species boundaryCondition="false" constant="false" metaid="_f520c91b_0712_40c2_acaf_c8f0037a561e" hasOnlySubstanceUnits="false" compartment="UNK_COMP" name="Hexadecanoyl-[acp]" id="C05764">
<notes><html:p>COMPOUND_ID: C05764</html:p></notes>
      </species>
      <species boundaryCondition="false" constant="false" metaid="_857c0721_aa89_48aa_a9d0_5dab5408b677" hasOnlySubstanceUnits="false" compartment="UNK_COMP" name="Procollagen 5-hydroxy-L-lysine" id="C01211">
<notes><html:p>COMPOUND_ID: C01211</html:p></notes>
      </species>
      <species boundaryCondition="false" constant="false" metaid="_b0e8b4d6_2af6_4c44_8be4_6c302b7f67a9" hasOnlySubstanceUnits="false" compartment="UNK_COMP" name="Hydroquinone" id="C15603">
<notes><html:p>COMPOUND_ID: C15603</html:p></notes>
      </species>
      <species boundaryCondition="false" constant="false" metaid="_5ef675ac_4da5_435b_9cd6_2936813a0f95" hasOnlySubstanceUnits="false" compartment="UNK_COMP" name="Sphinganine 1-phosphate" id="C01120">
<notes><html:p>COMPOUND_ID: C01120</html:p></notes>
      </species>
      <species boundaryCondition="false" constant="false" metaid="_1089628c_a32d_4f90_8f5c_0a5f58fc916e" hasOnlySubstanceUnits="false" compartment="UNK_COMP" name="Methylselenic acid" id="C18902">
<notes><html:p>COMPOUND_ID: C18902</html:p></notes>
      </species>
      <species boundaryCondition="false" constant="false" metaid="_d21c796f_63dd_4c0e_b647_e4a5639a19c9" hasOnlySubstanceUnits="false" compartment="UNK_COMP" name="3-Oxostearoyl-[acp]" id="C16219">
<notes><html:p>COMPOUND_ID: C16219</html:p></notes>
      </species>
      <species boundaryCondition="false" constant="false" metaid="_b053c38c_e8db_4c40_9d80_cf2712f6216a" hasOnlySubstanceUnits="false" compartment="UNK_COMP" name="L-Isoleucine" id="C00407">
<notes><html:p>COMPOUND_ID: C00407</html:p></notes>
      </species>
      <species boundaryCondition="false" constant="false" metaid="_fa34d7e9_8254_4853_ae85_b404cd324a0d" hasOnlySubstanceUnits="false" compartment="UNK_COMP" name="IDP" id="C00104">
<notes><html:p>COMPOUND_ID: C00104</html:p></notes>
      </species>
      <species boundaryCondition="false" constant="false" metaid="_afce6a94_e566_42eb_bff1_ded40403cdb8" hasOnlySubstanceUnits="false" compartment="UNK_COMP" name="1,3-beta-D-Galactosyl-(alpha-1,4-L-fucosyl)-N-acetyl-D-glucosaminyl-R" id="C04850">
<notes><html:p>COMPOUND_ID: C04850</html:p></notes>
      </species>
      <species boundaryCondition="false" constant="false" metaid="_f6ff5987_2344_46f3_a616_63eca2c6a5ec" hasOnlySubstanceUnits="false" compartment="UNK_COMP" name="Dehydroascorbate" id="C05422">
<notes><html:p>COMPOUND_ID: C05422</html:p></notes>
      </species>
      <species boundaryCondition="false" constant="false" metaid="_0d57c4d6_e710_4f52_8935_9902e74e8e56" hasOnlySubstanceUnits="false" compartment="UNK_COMP" name="ITP" id="C00081">
<notes><html:p>COMPOUND_ID: C00081</html:p></notes>
      </species>
      <species boundaryCondition="false" constant="false" metaid="_5c561ebf_802b_4dc6_b659_d2dc6b1584e1" hasOnlySubstanceUnits="false" compartment="UNK_COMP" name="1-Acylglycerol" id="C01885">
<notes><html:p>COMPOUND_ID: C01885</html:p></notes>
      </species>
      <species boundaryCondition="false" constant="false" metaid="_7b7d9c74_5676_4c69_8b97_736626e87565" hasOnlySubstanceUnits="false" compartment="UNK_COMP" name="2-Methyl-1-hydroxybutyl-ThPP" id="C15978">
<notes><html:p>COMPOUND_ID: C15978</html:p></notes>
      </species>
      <species boundaryCondition="false" constant="false" metaid="_077890e0_6e47_43b8_8f75_47908b75cd0e" hasOnlySubstanceUnits="false" compartment="UNK_COMP" name="5-Hydroxyindoleacetaldehyde" id="C05634">
<notes><html:p>COMPOUND_ID: C05634</html:p></notes>
      </species>
      <species boundaryCondition="false" constant="false" metaid="_663a70bf_0979_4a31_908d_d0fa420b6700" hasOnlySubstanceUnits="false" compartment="UNK_COMP" name="8,9-DHET" id="C14773">
<notes><html:p>COMPOUND_ID: C14773</html:p></notes>
      </species>
      <species boundaryCondition="false" constant="false" metaid="_d34e2637_a658_4af8_90c6_f5485162aceb" hasOnlySubstanceUnits="false" compartment="UNK_COMP" name="Monodehydroascorbate" id="C01041">
<notes><html:p>COMPOUND_ID: C01041</html:p></notes>
      </species>
      <species boundaryCondition="false" constant="false" metaid="_3f3ff2d4_189d_44b2_b6cd_ee677a3eb2a3" hasOnlySubstanceUnits="false" compartment="UNK_COMP" name="(S)-2-Hydroxyglutarate" id="C03196">
<notes><html:p>COMPOUND_ID: C03196</html:p></notes>
      </species>
      <species boundaryCondition="false" constant="false" metaid="_164720fd_7e00_4e51_86ec_a963ddd52439" hasOnlySubstanceUnits="false" compartment="UNK_COMP" name="L-Selenocystathionine" id="C05699">
<notes><html:p>COMPOUND_ID: C05699</html:p></notes>
      </species>
      <species boundaryCondition="false" constant="false" metaid="_b05f6d03_1519_4c56_ba83_f356b0d14f10" hasOnlySubstanceUnits="false" compartment="UNK_COMP" name="3-Hydroxyisovaleryl-CoA" id="C05998">
<notes><html:p>COMPOUND_ID: C05998</html:p></notes>
      </species>
      <species boundaryCondition="false" constant="false" metaid="_b83905d1_8981_4e10_a3dd_d5648cf401cc" hasOnlySubstanceUnits="false" compartment="UNK_COMP" name="[Enzyme]-S-sulfanylcysteine" id="C15812">
<notes><html:p>COMPOUND_ID: C15812</html:p></notes>
      </species>
      <species boundaryCondition="false" constant="false" metaid="_9155cd00_077c_4664_8baf_1d87c0541b2f" hasOnlySubstanceUnits="false" compartment="UNK_COMP" name="Pyrimidine nucleoside" id="C03169">
<notes><html:p>COMPOUND_ID: C03169</html:p></notes>
      </species>
      <species boundaryCondition="false" constant="false" metaid="_7f0c9828_c5c7_4b8c_8c70_9e17bedd2cfd" hasOnlySubstanceUnits="false" compartment="UNK_COMP" name="2-Methoxy-6-all-trans-polyprenyl-1,4-benzoquinol" id="C19858">
<notes><html:p>COMPOUND_ID: C19858</html:p></notes>
      </species>
      <species boundaryCondition="false" constant="false" metaid="_e3420e87_b164_4e87_bfda_223504285d0e" hasOnlySubstanceUnits="false" compartment="UNK_COMP" name="Selenate" id="C05697">
<notes><html:p>COMPOUND_ID: C05697</html:p></notes>
      </species>
      <species boundaryCondition="false" constant="false" metaid="_51bcc391_042e_44ce_91b5_25e099451907" hasOnlySubstanceUnits="false" compartment="UNK_COMP" name="(2R)-3-Sulfolactate" id="C11537">
<notes><html:p>COMPOUND_ID: C11537</html:p></notes>
      </species>
      <species boundaryCondition="false" constant="false" metaid="_98a66efa_bad9_4e6d_a2df_935d2f4105cf" hasOnlySubstanceUnits="false" compartment="UNK_COMP" name="Inosine" id="C00294">
<notes><html:p>COMPOUND_ID: C00294</html:p></notes>
      </species>
      <species boundaryCondition="false" constant="false" metaid="_0a0b607f_5945_46d5_a645_8d1c4d59df4f" hasOnlySubstanceUnits="false" compartment="UNK_COMP" name="1-(5&amp;apos;-Phosphoribosyl)-5-amino-4-(N-succinocarboxamide)-imidazole" id="C04823">
<notes><html:p>COMPOUND_ID: C04823</html:p></notes>
      </species>
      <species boundaryCondition="false" constant="false" metaid="_74f8c8da_ba5e_47c1_be12_05f3bb1950f8" hasOnlySubstanceUnits="false" compartment="UNK_COMP" name="D-Allose 6-phosphate" id="C02962">
<notes><html:p>COMPOUND_ID: C02962</html:p></notes>
      </species>
      <species boundaryCondition="false" constant="false" metaid="_f5b7c3da_9d01_4477_a3d6_337f2f0cab8b" hasOnlySubstanceUnits="false" compartment="UNK_COMP" name="Hyaluronate" id="C00518">
<notes><html:p>COMPOUND_ID: C00518</html:p></notes>
      </species>
      <species boundaryCondition="false" constant="false" metaid="_5b8ed3c6_c196_44ab_b0f8_1b0f35663931" hasOnlySubstanceUnits="false" compartment="UNK_COMP" name="2-Hydroxy-3-keto-5-methylthiopentenyl-1-phosphate" id="C15651">
<notes><html:p>COMPOUND_ID: C15651</html:p></notes>
      </species>
      <species boundaryCondition="false" constant="false" metaid="_af3d5555_56c2_45ec_a788_887461cc98a4" hasOnlySubstanceUnits="false" compartment="UNK_COMP" name="[Protein]-N6-(octanoyl)-L-lysine" id="C16236">
<notes><html:p>COMPOUND_ID: C16236</html:p></notes>
      </species>
      <species boundaryCondition="false" constant="false" metaid="_f3e53a0b_730c_4c51_811f_9a12c70de03b" hasOnlySubstanceUnits="false" compartment="UNK_COMP" name="5-Phenyl-1,3-oxazinane-2,4-dione" id="C16596">
<notes><html:p>COMPOUND_ID: C16596</html:p></notes>
      </species>
      <species boundaryCondition="false" constant="false" metaid="_89164c53_f87c_4af0_ae7e_271cfcaf063d" hasOnlySubstanceUnits="false" compartment="UNK_COMP" name="Estradiol-17beta 3-glucuronide" id="C05503">
<notes><html:p>COMPOUND_ID: C05503</html:p></notes>
      </species>
      <species boundaryCondition="false" constant="false" metaid="_7ed914d8_20b0_4b80_b53c_02b04a14e7fa" hasOnlySubstanceUnits="false" compartment="UNK_COMP" name="tRNA(Sec)" id="C16636">
<notes><html:p>COMPOUND_ID: C16636</html:p></notes>
      </species>
      <species boundaryCondition="false" constant="false" metaid="_a4667e91_7e28_4d84_9468_54b87a16e3b6" hasOnlySubstanceUnits="false" compartment="UNK_COMP" name="(S)-3-Hydroxyisobutyrate" id="C06001">
<notes><html:p>COMPOUND_ID: C06001</html:p></notes>
      </species>
      <species boundaryCondition="false" constant="false" metaid="_848b3d96_0191_430e_8f19_17a3fe4f3aaf" hasOnlySubstanceUnits="false" compartment="UNK_COMP" name="[Fe-S] cluster scaffold protein carrying a [4Fe-4S]2+ cluster" id="C22154">
<notes><html:p>COMPOUND_ID: C22154</html:p></notes>
      </species>
      <species boundaryCondition="false" constant="false" metaid="_e21c4fab_88e0_44d2_bab3_2434bac41599" hasOnlySubstanceUnits="false" compartment="UNK_COMP" id="G10008">
<notes><html:p>COMPOUND_ID: G10008</html:p></notes>
      </species>
      <species boundaryCondition="false" constant="false" metaid="_215cd896_7984_4fa9_853d_ba7ba2f2dfc9" hasOnlySubstanceUnits="false" compartment="UNK_COMP" name="tRNA(Met)" id="C01647">
<notes><html:p>COMPOUND_ID: C01647</html:p></notes>
      </species>
      <species boundaryCondition="false" constant="false" metaid="_ed4388fa_8820_4579_8669_6760346b8b89" hasOnlySubstanceUnits="false" compartment="UNK_COMP" name="alpha,alpha&amp;apos;-Trehalose 6-phosphate" id="C00689">
<notes><html:p>COMPOUND_ID: C00689</html:p></notes>
      </species>
      <species boundaryCondition="false" constant="false" metaid="_8beb0bd5_d9b2_40d4_b60a_0cb7eafda722" hasOnlySubstanceUnits="false" compartment="UNK_COMP" name="1-(1-Alkenyl)-sn-glycero-3-phosphocholine" id="C04517">
<notes><html:p>COMPOUND_ID: C04517</html:p></notes>
      </species>
      <species boundaryCondition="false" constant="false" metaid="_de388869_d9f5_4862_8299_ea8f2b0295ee" hasOnlySubstanceUnits="false" compartment="UNK_COMP" id="G00711">
<notes><html:p>COMPOUND_ID: G00711</html:p></notes>
      </species>
      <species boundaryCondition="false" constant="false" metaid="_2a6dd61a_4190_41d5_b41c_9688af3da028" hasOnlySubstanceUnits="false" compartment="UNK_COMP" name="CMP-N-trimethyl-2-aminoethylphosphonate" id="C05674">
<notes><html:p>COMPOUND_ID: C05674</html:p></notes>
      </species>
      <species boundaryCondition="false" constant="false" metaid="_7e783ace_fbb4_452b_bd21_698522ab58a9" hasOnlySubstanceUnits="false" compartment="UNK_COMP" name="N-Acylsphingosine" id="C00195">
<notes><html:p>COMPOUND_ID: C00195</html:p></notes>
      </species>
      <species boundaryCondition="false" constant="false" metaid="_c1edcf66_4394_457e_be14_d457abfa9f8b" hasOnlySubstanceUnits="false" compartment="UNK_COMP" name="Retinoate" id="C00777">
<notes><html:p>COMPOUND_ID: C00777</html:p></notes>
      </species>
      <species boundaryCondition="false" constant="false" metaid="_4b71e3d8_6b62_47ec_8570_e39c75a82671" hasOnlySubstanceUnits="false" compartment="UNK_COMP" name="Iminoaspartate" id="C05840">
<notes><html:p>COMPOUND_ID: C05840</html:p></notes>
      </species>
      <species boundaryCondition="false" constant="false" metaid="_ad303a33_e785_49dc_927a_3e83d64e520c" hasOnlySubstanceUnits="false" compartment="UNK_COMP" name="Ribonucleoside diphosphate" id="C03723">
<notes><html:p>COMPOUND_ID: C03723</html:p></notes>
      </species>
      <species boundaryCondition="false" constant="false" metaid="_745e5ac5_ba72_4bf3_9d34_cdc931fcc3be" hasOnlySubstanceUnits="false" compartment="UNK_COMP" name="[Hydroxymethylglutaryl-CoA reductase (NADPH)]" id="C04632">
<notes><html:p>COMPOUND_ID: C04632</html:p></notes>
      </species>
      <species boundaryCondition="false" constant="false" metaid="_995fc81d_6f54_4e47_85d2_5406e29961be" hasOnlySubstanceUnits="false" compartment="UNK_COMP" name="O-1-Alk-1-enyl-2-acyl-sn-glycero-3-phosphoethanolamine" id="C04756">
<notes><html:p>COMPOUND_ID: C04756</html:p></notes>
      </species>
      <species boundaryCondition="false" constant="false" metaid="_be007a91_05e7_49b1_b8e1_b615cd1d6799" hasOnlySubstanceUnits="false" compartment="UNK_COMP" name="tRNA(Glu)" id="C01641">
<notes><html:p>COMPOUND_ID: C01641</html:p></notes>
      </species>
      <species boundaryCondition="false" constant="false" metaid="_94530b86_1680_4bcd_8c2b_8eab6493529b" hasOnlySubstanceUnits="false" compartment="UNK_COMP" name="Chloroacetaldehyde" id="C06754">
<notes><html:p>COMPOUND_ID: C06754</html:p></notes>
      </species>
      <species boundaryCondition="false" constant="false" metaid="_55d17e51_b2ed_4306_8fa6_f7d14ec512aa" hasOnlySubstanceUnits="false" compartment="UNK_COMP" name="3-Hydroxypropanoate" id="C01013">
<notes><html:p>COMPOUND_ID: C01013</html:p></notes>
      </species>
      <species boundaryCondition="false" constant="false" metaid="_782a5b99_4d73_4a8b_9ab2_54af071c4f20" hasOnlySubstanceUnits="false" compartment="UNK_COMP" name="DNA containing guanine" id="C11475">
<notes><html:p>COMPOUND_ID: C11475</html:p></notes>
      </species>
      <species boundaryCondition="false" constant="false" metaid="_e22bbfcb_10c4_423f_9e3d_d15a126b1bab" hasOnlySubstanceUnits="false" compartment="UNK_COMP" name="5-Fluorouridine triphosphate" id="C21749">
<notes><html:p>COMPOUND_ID: C21749</html:p></notes>
      </species>
      <species boundaryCondition="false" constant="false" metaid="_80930d31_6926_4763_8208_28086a246465" hasOnlySubstanceUnits="false" compartment="UNK_COMP" name="[Glycine cleavage system H]-N6-octanoyl-L-lysine" id="C22159">
<notes><html:p>COMPOUND_ID: C22159</html:p></notes>
      </species>
      <species boundaryCondition="false" constant="false" metaid="_e15b549d_1c9f_4da8_aa7b_e32f21b23e08" hasOnlySubstanceUnits="false" compartment="UNK_COMP" name="Tryparedoxin disulfide" id="C16664">
<notes><html:p>COMPOUND_ID: C16664</html:p></notes>
      </species>
      <species boundaryCondition="false" constant="false" metaid="_b068e452_abea_4cb3_afcf_d12f01aa190f" hasOnlySubstanceUnits="false" compartment="UNK_COMP" id="G00012">
<notes><html:p>COMPOUND_ID: G00012</html:p></notes>
      </species>
      <species boundaryCondition="false" constant="false" metaid="_f5167aa2_3b50_4e24_8794_04c6f5e7178a" hasOnlySubstanceUnits="false" compartment="UNK_COMP" name="1-Nitro-5,6-dihydroxy-dihydronaphthalene" id="C14801">
<notes><html:p>COMPOUND_ID: C14801</html:p></notes>
      </species>
      <species boundaryCondition="false" constant="false" metaid="_2c32b0ce_624b_4277_9102_079223ff5bb3" hasOnlySubstanceUnits="false" compartment="UNK_COMP" name="Histone N6-acetyl-L-lysine" id="C01997">
<notes><html:p>COMPOUND_ID: C01997</html:p></notes>
      </species>
      <species boundaryCondition="false" constant="false" metaid="_0584c366_3dec_4ab5_826e_997e4a1eaa35" hasOnlySubstanceUnits="false" compartment="UNK_COMP" name="L-Carnitine" id="C00318">
<notes><html:p>COMPOUND_ID: C00318</html:p></notes>
      </species>
      <species boundaryCondition="false" constant="false" metaid="_445cdf49_33c2_4e68_b5b6_64ac7f75c3c8" hasOnlySubstanceUnits="false" compartment="UNK_COMP" name="Methylmalonate" id="C02170">
<notes><html:p>COMPOUND_ID: C02170</html:p></notes>
      </species>
      <species boundaryCondition="false" constant="false" metaid="_d8bd8be6_5da7_4221_95ba_493f9d14aac4" hasOnlySubstanceUnits="false" compartment="UNK_COMP" id="G13073">
<notes><html:p>COMPOUND_ID: G13073</html:p></notes>
      </species>
      <species boundaryCondition="false" constant="false" metaid="_8eb95cd9_5909_4da6_a9bb_522286552d46" hasOnlySubstanceUnits="false" compartment="UNK_COMP" name="dAMP" id="C00360">
<notes><html:p>COMPOUND_ID: C00360</html:p></notes>
      </species>
      <species boundaryCondition="false" constant="false" metaid="_ff7c585e_bc53_4a6e_b5f8_0f1e67178d06" hasOnlySubstanceUnits="false" compartment="UNK_COMP" name="Hypoxanthine" id="C00262">
<notes><html:p>COMPOUND_ID: C00262</html:p></notes>
      </species>
      <species boundaryCondition="false" constant="false" metaid="_aa709fdf_651d_4e9a_9b51_6644bfe18a75" hasOnlySubstanceUnits="false" compartment="UNK_COMP" name="(15S)-15-Hydroxy-5,8,11-cis-13-trans-eicosatetraenoate" id="C04742">
<notes><html:p>COMPOUND_ID: C04742</html:p></notes>
      </species>
      <species boundaryCondition="false" constant="false" metaid="_6d9a0e17_afaf_4d6b_9695_1bc08b49e23e" hasOnlySubstanceUnits="false" compartment="UNK_COMP" name="D-Xylulose 5-phosphate" id="C00231">
<notes><html:p>COMPOUND_ID: C00231</html:p></notes>
      </species>
      <species boundaryCondition="false" constant="false" metaid="_dc5e676f_d406_47a7_aaf9_46e1768306c5" hasOnlySubstanceUnits="false" compartment="UNK_COMP" name="NPC" id="C16543">
<notes><html:p>COMPOUND_ID: C16543</html:p></notes>
      </species>
      <species boundaryCondition="false" constant="false" metaid="_88c1c459_0d06_487d_90bd_ee4216d70440" hasOnlySubstanceUnits="false" compartment="UNK_COMP" name="(2E,4E)-2,4-Dienoyl-CoA" id="C04512">
<notes><html:p>COMPOUND_ID: C04512</html:p></notes>
      </species>
      <species boundaryCondition="false" constant="false" metaid="_5dc37832_40d7_4e79_a9f1_51457c2ea34c" hasOnlySubstanceUnits="false" compartment="UNK_COMP" name="5-Fluorodeoxyuridine monophosphate" id="C04242">
<notes><html:p>COMPOUND_ID: C04242</html:p></notes>
      </species>
      <species boundaryCondition="false" constant="false" metaid="_30a73e89_016e_4098_9eff_ddb18eb83f58" hasOnlySubstanceUnits="false" compartment="UNK_COMP" name="5-Fluorouridine monophosphate" id="C16634">
<notes><html:p>COMPOUND_ID: C16634</html:p></notes>
      </species>
      <species boundaryCondition="false" constant="false" metaid="_b1a88e73_21c9_44e3_95e8_be8ce000ed1c" hasOnlySubstanceUnits="false" compartment="UNK_COMP" name="UMP" id="C00105">
<notes><html:p>COMPOUND_ID: C00105</html:p></notes>
      </species>
      <species boundaryCondition="false" constant="false" metaid="_ee66bd54_e08d_4953_a55f_3f51c01325e4" hasOnlySubstanceUnits="false" compartment="UNK_COMP" name="3alpha,7alpha-Dihydroxy-5beta-cholestan-26-al" id="C05445">
<notes><html:p>COMPOUND_ID: C05445</html:p></notes>
      </species>
      <species boundaryCondition="false" constant="false" metaid="_4acb06ef_8fba_416c_94ec_835ce7c81ee2" hasOnlySubstanceUnits="false" compartment="UNK_COMP" name="Alcohol" id="C00069">
<notes><html:p>COMPOUND_ID: C00069</html:p></notes>
      </species>
      <species boundaryCondition="false" constant="false" metaid="_7c3584d9_363f_4012_8bfc_921d309ea26d" hasOnlySubstanceUnits="false" compartment="UNK_COMP" name="Lipoylprotein" id="C02051">
<notes><html:p>COMPOUND_ID: C02051</html:p></notes>
      </species>
      <species boundaryCondition="false" constant="false" metaid="_78b3cffe_ddfe_4a86_a96a_3a52181f69ee" hasOnlySubstanceUnits="false" compartment="UNK_COMP" name="Succinate semialdehyde" id="C00232">
<notes><html:p>COMPOUND_ID: C00232</html:p></notes>
      </species>
      <species boundaryCondition="false" constant="false" metaid="_d683fa83_0dd4_4e8d_bfe6_41571d3fbc1e" hasOnlySubstanceUnits="false" compartment="UNK_COMP" name="D-Sorbitol" id="C00794">
<notes><html:p>COMPOUND_ID: C00794</html:p></notes>
      </species>
      <species boundaryCondition="false" constant="false" metaid="_20395eb0_69d5_48c8_b3af_6ecdd98bb930" hasOnlySubstanceUnits="false" compartment="UNK_COMP" name="1-Hydroxymethylnaphthalene" id="C14089">
<notes><html:p>COMPOUND_ID: C14089</html:p></notes>
      </species>
      <species boundaryCondition="false" constant="false" metaid="_83758826_b2a0_4d06_87f9_134ff07a3843" hasOnlySubstanceUnits="false" compartment="UNK_COMP" name="sn-Glycerol 3-phosphate" id="C00093">
<notes><html:p>COMPOUND_ID: C00093</html:p></notes>
      </species>
      <species boundaryCondition="false" constant="false" metaid="_cc86bafe_2a1b_4e0b_8e18_7b4810f515c2" hasOnlySubstanceUnits="false" compartment="UNK_COMP" name="2-Methylprop-2-enoyl-CoA" id="C03460">
<notes><html:p>COMPOUND_ID: C03460</html:p></notes>
      </species>
      <species boundaryCondition="false" constant="false" metaid="_c5a80069_d9ee_45fb_b3b0_fceaf8fbc2e8" hasOnlySubstanceUnits="false" compartment="UNK_COMP" name="5-Fluorodeoxyuridine triphosphate" id="C21751">
<notes><html:p>COMPOUND_ID: C21751</html:p></notes>
      </species>
      <species boundaryCondition="false" constant="false" metaid="_27064cff_ed47_4f1c_9d6f_08c38a514ae8" hasOnlySubstanceUnits="false" compartment="UNK_COMP" name="R" id="C05693">
<notes><html:p>COMPOUND_ID: C05693</html:p></notes>
      </species>
      <species boundaryCondition="false" constant="false" metaid="_c8e0f29e_4183_4566_ba8f_763695d559b3" hasOnlySubstanceUnits="false" compartment="UNK_COMP" name="Benzoate" id="C00180">
<notes><html:p>COMPOUND_ID: C00180</html:p></notes>
      </species>
      <species boundaryCondition="false" constant="false" metaid="_bafd6ca4_d115_4f65_aaca_f5ef5e0bc71a" hasOnlySubstanceUnits="false" compartment="UNK_COMP" name="Dehydroepiandrosterone" id="C01227">
<notes><html:p>COMPOUND_ID: C01227</html:p></notes>
      </species>
      <species boundaryCondition="false" constant="false" metaid="_bd5113f1_0c30_4937_9173_cdc9e9f35881" hasOnlySubstanceUnits="false" compartment="UNK_COMP" name="Stearoyl-CoA" id="C00412">
<notes><html:p>COMPOUND_ID: C00412</html:p></notes>
      </species>
      <species boundaryCondition="false" constant="false" metaid="_a4721153_ff8b_4738_8c1b_0474eba7353b" hasOnlySubstanceUnits="false" compartment="UNK_COMP" name="Tetrahydropteridine" id="C05650">
<notes><html:p>COMPOUND_ID: C05650</html:p></notes>
      </species>
      <species boundaryCondition="false" constant="false" metaid="_25b9fc66_d3de_4219_99e5_5eac0eef8c60" hasOnlySubstanceUnits="false" compartment="UNK_COMP" name="Acceptor" id="C19645">
<notes><html:p>COMPOUND_ID: C19645</html:p></notes>
      </species>
      <species boundaryCondition="false" constant="false" metaid="_96f4c81d_9d07_40b0_b4bd_e9b9bafdbb47" hasOnlySubstanceUnits="false" compartment="UNK_COMP" name="N-Acetylgalactosamine" id="C01074">
<notes><html:p>COMPOUND_ID: C01074</html:p></notes>
      </species>
      <species boundaryCondition="false" constant="false" metaid="_8094a5a5_28cc_492f_b87f_5d304261adf3" hasOnlySubstanceUnits="false" compartment="UNK_COMP" name="2-Oxo-3-hydroxy-4-phosphobutanoate" id="C06054">
<notes><html:p>COMPOUND_ID: C06054</html:p></notes>
      </species>
      <species boundaryCondition="false" constant="false" metaid="_9e81874c_8e49_4422_a268_e6ff288acdc3" hasOnlySubstanceUnits="false" compartment="UNK_COMP" name="2-trans,6-trans-Farnesal" id="C03461">
<notes><html:p>COMPOUND_ID: C03461</html:p></notes>
      </species>
      <species boundaryCondition="false" constant="false" metaid="_53e3c132_aa97_4075_9b9c_2bcb9aec6056" hasOnlySubstanceUnits="false" compartment="UNK_COMP" name="N-Acetyl-D-glucosamine 6-sulfate" id="C04132">
<notes><html:p>COMPOUND_ID: C04132</html:p></notes>
      </species>
      <species boundaryCondition="false" constant="false" metaid="_87f4fb56_7bf2_4347_b127_b1b7b4609b4c" hasOnlySubstanceUnits="false" compartment="UNK_COMP" name="Protein C-terminal S-farnesyl-L-cysteine" id="C04506">
<notes><html:p>COMPOUND_ID: C04506</html:p></notes>
      </species>
      <species boundaryCondition="false" constant="false" metaid="_0bf60bb8_6ec1_4ca8_b106_5a361ffd776b" hasOnlySubstanceUnits="false" compartment="UNK_COMP" name="(S)-3-Hydroxy-3-methylglutaryl-CoA" id="C00356">
<notes><html:p>COMPOUND_ID: C00356</html:p></notes>
      </species>
      <species boundaryCondition="false" constant="false" metaid="_f99614ec_f18e_423a_8603_e3d62b2544b8" hasOnlySubstanceUnits="false" compartment="UNK_COMP" name="3&amp;apos;-Phosphoadenylylselenate" id="C05696">
<notes><html:p>COMPOUND_ID: C05696</html:p></notes>
      </species>
      <species boundaryCondition="false" constant="false" metaid="_af384ca5_dd04_498f_99d6_da3808d6de4a" hasOnlySubstanceUnits="false" compartment="UNK_COMP" name="4-Hydroxy-2-quinolinecarboxylic acid" id="C01717">
<notes><html:p>COMPOUND_ID: C01717</html:p></notes>
      </species>
      <species boundaryCondition="false" constant="false" metaid="_579e8dd0_80d5_45f5_b112_c5a2f7e9800e" hasOnlySubstanceUnits="false" compartment="UNK_COMP" name="S-Adenosyl-L-homocysteine" id="C00021">
<notes><html:p>COMPOUND_ID: C00021</html:p></notes>
      </species>
      <species boundaryCondition="false" constant="false" metaid="_c68302e0_00fb_4bdc_a1b3_834adc0d9a40" hasOnlySubstanceUnits="false" compartment="UNK_COMP" name="Carboxyphosphate" id="C20969">
<notes><html:p>COMPOUND_ID: C20969</html:p></notes>
      </species>
      <species boundaryCondition="false" constant="false" metaid="_1e7d77cd_430d_41b9_beda_97f89636f088" hasOnlySubstanceUnits="false" compartment="UNK_COMP" name="Glutaconyl-1-CoA" id="C02411">
<notes><html:p>COMPOUND_ID: C02411</html:p></notes>
      </species>
      <species boundaryCondition="false" constant="false" metaid="_d43b998b_5e9e_47cc_8522_57b457ebc0f0" hasOnlySubstanceUnits="false" compartment="UNK_COMP" name="D-Fructose" id="C00095">
<notes><html:p>COMPOUND_ID: C00095</html:p></notes>
      </species>
      <species boundaryCondition="false" constant="false" metaid="_062a9e83_997f_48be_9d08_7ba25470d7e2" hasOnlySubstanceUnits="false" compartment="UNK_COMP" name="D-Glucono-1,5-lactone 6-phosphate" id="C01236">
<notes><html:p>COMPOUND_ID: C01236</html:p></notes>
      </species>
      <species boundaryCondition="false" constant="false" metaid="_fbc96553_181c_4989_8e38_ac8e12eddd17" hasOnlySubstanceUnits="false" compartment="UNK_COMP" name="4-Hydroxy-3-polyprenylbenzoate" id="C05848">
<notes><html:p>COMPOUND_ID: C05848</html:p></notes>
      </species>
      <species boundaryCondition="false" constant="false" metaid="_292a9f8a_0568_473b_8635_20c7b87ec250" hasOnlySubstanceUnits="false" compartment="UNK_COMP" name="L-Arginyl-tRNA(Arg)" id="C02163">
<notes><html:p>COMPOUND_ID: C02163</html:p></notes>
      </species>
      <species boundaryCondition="false" constant="false" metaid="_06849100_8876_4ab5_80b3_bd9f304f9c22" hasOnlySubstanceUnits="false" compartment="UNK_COMP" name="GMP" id="C00144">
<notes><html:p>COMPOUND_ID: C00144</html:p></notes>
      </species>
      <species boundaryCondition="false" constant="false" metaid="_2e9480dd_45f4_47c0_9aaa_44ce10241aad" hasOnlySubstanceUnits="false" compartment="UNK_COMP" name="trans-Hexadec-2-enoyl-[acp]" id="C05763">
<notes><html:p>COMPOUND_ID: C05763</html:p></notes>
      </species>
      <species boundaryCondition="false" constant="false" metaid="_93a672f1_76b0_436e_ab1e_dd59803d5b5f" hasOnlySubstanceUnits="false" compartment="UNK_COMP" name="(S)-Methylmalonate semialdehyde" id="C06002">
<notes><html:p>COMPOUND_ID: C06002</html:p></notes>
      </species>
      <species boundaryCondition="false" constant="false" metaid="_145e8608_086f_40d4_87e1_9781e5a4921f" hasOnlySubstanceUnits="false" compartment="UNK_COMP" name="2-Deoxy-D-ribose 1-phosphate" id="C00672">
<notes><html:p>COMPOUND_ID: C00672</html:p></notes>
      </species>
      <species boundaryCondition="false" constant="false" metaid="_81f03e23_2516_4700_9f9d_8051dd583048" hasOnlySubstanceUnits="false" compartment="UNK_COMP" name="Thiamin triphosphate" id="C03028">
<notes><html:p>COMPOUND_ID: C03028</html:p></notes>
      </species>
      <species boundaryCondition="false" constant="false" metaid="_a06e41a3_f63b_49e8_b188_7f655f6edd88" hasOnlySubstanceUnits="false" compartment="UNK_COMP" name="L-Selenocysteine" id="C05688">
<notes><html:p>COMPOUND_ID: C05688</html:p></notes>
      </species>
      <species boundaryCondition="false" constant="false" metaid="_133974d9_1817_4d58_8afd_76b6c86e33ca" hasOnlySubstanceUnits="false" compartment="UNK_COMP" name="Nitrile" id="C00726">
<notes><html:p>COMPOUND_ID: C00726</html:p></notes>
      </species>
      <species boundaryCondition="false" constant="false" metaid="_2a3518cf_b7b1_4810_bd8e_5f8d9f0d0ae2" hasOnlySubstanceUnits="false" compartment="UNK_COMP" name="3&amp;apos;,5&amp;apos;-Cyclic GMP" id="C00942">
<notes><html:p>COMPOUND_ID: C00942</html:p></notes>
      </species>
      <species boundaryCondition="false" constant="false" metaid="_0bff59c7_cb68_4b57_84f3_79859f4a0ad3" hasOnlySubstanceUnits="false" compartment="UNK_COMP" name="Hydrochloric acid" id="C01327">
<notes><html:p>COMPOUND_ID: C01327</html:p></notes>
      </species>
      <species boundaryCondition="false" constant="false" metaid="_c3293f30_d2e7_45a1_b47c_8ca7664e4494" hasOnlySubstanceUnits="false" compartment="UNK_COMP" name="Peptide diphthine" id="C01573">
<notes><html:p>COMPOUND_ID: C01573</html:p></notes>
      </species>
      <species boundaryCondition="false" constant="false" metaid="_092ed707_d7ba_49e1_89a4_bbc65ace0c32" hasOnlySubstanceUnits="false" compartment="UNK_COMP" name="2-Phenyl-1,3-propanediol monocarbamate" id="C16586">
<notes><html:p>COMPOUND_ID: C16586</html:p></notes>
      </species>
      <species boundaryCondition="false" constant="false" metaid="_47d4f1b3_ccdb_4ddf_b953_452ea2c5d98f" hasOnlySubstanceUnits="false" compartment="UNK_COMP" name="3-Hydroxy-2,6-dimethyl-5-methylene-heptanoyl-CoA" id="C11947">
<notes><html:p>COMPOUND_ID: C11947</html:p></notes>
      </species>
      <species boundaryCondition="false" constant="false" metaid="_9bc7832a_818c_4384_80a0_c54439bdb8c2" hasOnlySubstanceUnits="false" compartment="UNK_COMP" id="G00526">
<notes><html:p>COMPOUND_ID: G00526</html:p></notes>
      </species>
      <species boundaryCondition="false" constant="false" metaid="_d520e981_5e57_4883_93a2_41cc7b20cfea" hasOnlySubstanceUnits="false" compartment="UNK_COMP" name="D-Proline" id="C00763">
<notes><html:p>COMPOUND_ID: C00763</html:p></notes>
      </species>
      <species boundaryCondition="false" constant="false" metaid="_57091220_e7cd_4994_b161_c1dfa1f6b9e2" hasOnlySubstanceUnits="false" compartment="UNK_COMP" name="3alpha,7alpha-Dihydroxy-5beta-cholestane" id="C05452">
<notes><html:p>COMPOUND_ID: C05452</html:p></notes>
      </species>
      <species boundaryCondition="false" constant="false" metaid="_00d4a784_06db_4093_ae7a_a3a18b7bd724" hasOnlySubstanceUnits="false" compartment="UNK_COMP" name="6-Phospho-D-gluconate" id="C00345">
<notes><html:p>COMPOUND_ID: C00345</html:p></notes>
      </species>
      <species boundaryCondition="false" constant="false" metaid="_323d0251_3065_43de_a54a_c47f9aef9a1c" hasOnlySubstanceUnits="false" compartment="UNK_COMP" name="O-Alkylglycerone phosphate" id="C03715">
<notes><html:p>COMPOUND_ID: C03715</html:p></notes>
      </species>
      <species boundaryCondition="false" constant="false" metaid="_d0edc418_d6bb_4926_8b76_47d8219d1163" hasOnlySubstanceUnits="false" compartment="UNK_COMP" name="Sulfite" id="C00094">
<notes><html:p>COMPOUND_ID: C00094</html:p></notes>
      </species>
      <species boundaryCondition="false" constant="false" metaid="_3fe82cf0_7a7a_4c43_9aa0_b62f7dbce32f" hasOnlySubstanceUnits="false" compartment="UNK_COMP" name="(1S,2R)-Naphthalene 1,2-oxide" id="C14787">
<notes><html:p>COMPOUND_ID: C14787</html:p></notes>
      </species>
      <species boundaryCondition="false" constant="false" metaid="_e0943f0f_6cbc_4cde_b564_7b9906599e76" hasOnlySubstanceUnits="false" compartment="UNK_COMP" name="2-Oxoglutarate" id="C00026">
<notes><html:p>COMPOUND_ID: C00026</html:p></notes>
      </species>
      <species boundaryCondition="false" constant="false" metaid="_7182e742_5eb1_4941_a1b9_7a8a6f026e12" hasOnlySubstanceUnits="false" compartment="UNK_COMP" name="3alpha,7alpha-Dihydroxy-5beta-cholestanate" id="C04554">
<notes><html:p>COMPOUND_ID: C04554</html:p></notes>
      </species>
      <species boundaryCondition="false" constant="false" metaid="_5c220463_8b54_434e_9849_8c09cc250bc1" hasOnlySubstanceUnits="false" compartment="UNK_COMP" name="Carnitine" id="C00487">
<notes><html:p>COMPOUND_ID: C00487</html:p></notes>
      </species>
      <species boundaryCondition="false" constant="false" metaid="_40f82461_4ef9_40aa_8733_a466afbb91f7" hasOnlySubstanceUnits="false" compartment="UNK_COMP" name="Fumarate" id="C00122">
<notes><html:p>COMPOUND_ID: C00122</html:p></notes>
      </species>
      <species boundaryCondition="false" constant="false" metaid="_7ec36faa_f5fe_430f_bee6_7ad0d4a6540a" hasOnlySubstanceUnits="false" compartment="UNK_COMP" name="Fuc-alpha1->2Gal-beta1->3GlcNAc-beta1->3Gal-beta1->4Glc-beta1-1&amp;apos;Cer" id="C06131">
<notes><html:p>COMPOUND_ID: C06131</html:p></notes>
      </species>
      <species boundaryCondition="false" constant="false" metaid="_66f93ceb_7a00_4afb_868b_cc26274e324c" hasOnlySubstanceUnits="false" compartment="UNK_COMP" name="S-Formylglutathione" id="C01031">
<notes><html:p>COMPOUND_ID: C01031</html:p></notes>
      </species>
      <species boundaryCondition="false" constant="false" metaid="_b2037a6e_6ee0_45f2_993e_74380ff15aa4" hasOnlySubstanceUnits="false" compartment="UNK_COMP" name="5-Methyl-3-oxo-4-hexenoyl-CoA" id="C16471">
<notes><html:p>COMPOUND_ID: C16471</html:p></notes>
      </species>
      <species boundaryCondition="false" constant="false" metaid="_e6b36048_f0a7_42fe_9245_82c81fc369a0" hasOnlySubstanceUnits="false" compartment="UNK_COMP" name="(S)-3-Hydroxybutanoyl-CoA" id="C01144">
<notes><html:p>COMPOUND_ID: C01144</html:p></notes>
      </species>
      <species boundaryCondition="false" constant="false" metaid="_7b0cd3cf_78c2_4600_a68d_8866979b0e1f" hasOnlySubstanceUnits="false" compartment="UNK_COMP" name="4-Maleylacetoacetate" id="C01036">
<notes><html:p>COMPOUND_ID: C01036</html:p></notes>
      </species>
      <species boundaryCondition="false" constant="false" metaid="_7b6ae73c_8b5a_444c_b9fb_e027f219f746" hasOnlySubstanceUnits="false" compartment="UNK_COMP" name="(S)-Methylmalonyl-CoA" id="C00683">
<notes><html:p>COMPOUND_ID: C00683</html:p></notes>
      </species>
      <species boundaryCondition="false" constant="false" metaid="_bf1e08a8_7b9f_4559_a8a5_d473c64ad45c" hasOnlySubstanceUnits="false" compartment="UNK_COMP" id="G00055">
<notes><html:p>COMPOUND_ID: G00055</html:p></notes>
      </species>
      <species boundaryCondition="false" constant="false" metaid="_b74a508c_3d9b_452b_948b_728679af2475" hasOnlySubstanceUnits="false" compartment="UNK_COMP" name="11,12-DHET" id="C14774">
<notes><html:p>COMPOUND_ID: C14774</html:p></notes>
      </species>
      <species boundaryCondition="false" constant="false" metaid="_bf73ede9_fbcf_40d4_9054_df0120e95089" hasOnlySubstanceUnits="false" compartment="UNK_COMP" name="tRNA pseudouridine" id="C02764">
<notes><html:p>COMPOUND_ID: C02764</html:p></notes>
      </species>
      <species boundaryCondition="false" constant="false" metaid="_3021afd0_12ee_4478_ac67_033277418851" hasOnlySubstanceUnits="false" compartment="UNK_COMP" name="sn-Glycero-3-phosphocholine" id="C00670">
<notes><html:p>COMPOUND_ID: C00670</html:p></notes>
      </species>
      <species boundaryCondition="false" constant="false" metaid="_b49a7a5b_3c11_4caf_9491_50f38ed411d8" hasOnlySubstanceUnits="false" compartment="UNK_COMP" name="Peptide-L-methionine (R)-S-oxide" id="C15653">
<notes><html:p>COMPOUND_ID: C15653</html:p></notes>
      </species>
      <species boundaryCondition="false" constant="false" metaid="_030cbb4e_32d5_459a_abb4_eeabc864444c" hasOnlySubstanceUnits="false" compartment="UNK_COMP" name="dCDP" id="C00705">
<notes><html:p>COMPOUND_ID: C00705</html:p></notes>
      </species>
      <species boundaryCondition="false" constant="false" metaid="_64c8192b_83d5_4689_819d_1fd643903665" hasOnlySubstanceUnits="false" compartment="UNK_COMP" name="tRNA(Trp)" id="C01652">
<notes><html:p>COMPOUND_ID: C01652</html:p></notes>
      </species>
      <species boundaryCondition="false" constant="false" metaid="_6dc5e383_04b4_4eac_b999_32684c81cc6b" hasOnlySubstanceUnits="false" compartment="UNK_COMP" name="3-Hydroxyanthranilate" id="C00632">
<notes><html:p>COMPOUND_ID: C00632</html:p></notes>
      </species>
      <species boundaryCondition="false" constant="false" metaid="_81a59b58_4552_473a_8a05_c8979ecb061d" hasOnlySubstanceUnits="false" compartment="UNK_COMP" name="(2S,3S)-3-Hydroxy-2-methylbutanoyl-CoA" id="C04405">
<notes><html:p>COMPOUND_ID: C04405</html:p></notes>
      </species>
      <species boundaryCondition="false" constant="false" metaid="_9e2e234c_9169_4d39_b83c_fef9184c8324" hasOnlySubstanceUnits="false" compartment="UNK_COMP" name="4-Methylthio-2-oxobutanoic acid" id="C01180">
<notes><html:p>COMPOUND_ID: C01180</html:p></notes>
      </species>
      <species boundaryCondition="false" constant="false" metaid="_2a5c6df1_d857_4cc6_81be_fd18b3115fe8" hasOnlySubstanceUnits="false" compartment="UNK_COMP" name="Folate" id="C00504">
<notes><html:p>COMPOUND_ID: C00504</html:p></notes>
      </species>
      <species boundaryCondition="false" constant="false" metaid="_797e86eb_2a48_4d85_bf05_98e5c6f1130b" hasOnlySubstanceUnits="false" compartment="UNK_COMP" name="Betaine" id="C00719">
<notes><html:p>COMPOUND_ID: C00719</html:p></notes>
      </species>
      <species boundaryCondition="false" constant="false" metaid="_21bd618e_2b15_434c_a00e_5fafb3b88713" hasOnlySubstanceUnits="false" compartment="UNK_COMP" name="Caldesmon" id="C00759">
<notes><html:p>COMPOUND_ID: C00759</html:p></notes>
      </species>
      <species boundaryCondition="false" constant="false" metaid="_4f284418_2bd7_4107_b892_3e21eec1abfb" hasOnlySubstanceUnits="false" compartment="UNK_COMP" name="Oxygen" id="C00007">
<notes><html:p>COMPOUND_ID: C00007</html:p></notes>
      </species>
      <species boundaryCondition="false" constant="false" metaid="_2b34bfa6_289e_4a7b_8c56_688124abcdbe" hasOnlySubstanceUnits="false" compartment="UNK_COMP" name="beta-D-Glucose 6-phosphate" id="C01172">
<notes><html:p>COMPOUND_ID: C01172</html:p></notes>
      </species>
      <species boundaryCondition="false" constant="false" metaid="_e4fc4545_1ec9_4b0e_aa0e_795782ff6360" hasOnlySubstanceUnits="false" compartment="UNK_COMP" name="3-Oxoadipyl-CoA" id="C02232">
<notes><html:p>COMPOUND_ID: C02232</html:p></notes>
      </species>
      <species boundaryCondition="false" constant="false" metaid="_dd97219b_358b_4ce1_8b19_d69607230763" hasOnlySubstanceUnits="false" compartment="UNK_COMP" name="5-Hydroxykynurenamine" id="C05638">
<notes><html:p>COMPOUND_ID: C05638</html:p></notes>
      </species>
      <species boundaryCondition="false" constant="false" metaid="_aa3779f9_dd37_4573_b111_3542f74f2d05" hasOnlySubstanceUnits="false" compartment="UNK_COMP" name="1-Pyrroline-2-carboxylate" id="C03564">
<notes><html:p>COMPOUND_ID: C03564</html:p></notes>
      </species>
      <species boundaryCondition="false" constant="false" metaid="_41363c26_5301_4cf2_a766_4a5dafef6fdf" hasOnlySubstanceUnits="false" compartment="UNK_COMP" name="Protein tyrosine-O-sulfate" id="C03721">
<notes><html:p>COMPOUND_ID: C03721</html:p></notes>
      </species>
      <species boundaryCondition="false" constant="false" metaid="_99ea5e0d_1994_48bb_930d_b7efa902dc4b" hasOnlySubstanceUnits="false" compartment="UNK_COMP" name="L-Valine" id="C00183">
<notes><html:p>COMPOUND_ID: C00183</html:p></notes>
      </species>
      <species boundaryCondition="false" constant="false" metaid="_e0c4056d_f8b2_4a27_8c1e_e84be7da2edc" hasOnlySubstanceUnits="false" compartment="UNK_COMP" name="Pyrimidine" id="C00396">
<notes><html:p>COMPOUND_ID: C00396</html:p></notes>
      </species>
      <species boundaryCondition="false" constant="false" metaid="_bfb47927_dc42_4c01_a985_dfa75dcdaa44" hasOnlySubstanceUnits="false" compartment="UNK_COMP" name="O-Phosphoprotamine" id="C02729">
<notes><html:p>COMPOUND_ID: C02729</html:p></notes>
      </species>
      <species boundaryCondition="false" constant="false" metaid="_a1ae1ae9_8851_410a_93bb_d386a42cb691" hasOnlySubstanceUnits="false" compartment="UNK_COMP" name="Dolichyl diphosphooligosaccharide" id="C04213">
<notes><html:p>COMPOUND_ID: C04213</html:p></notes>
      </species>
      <species boundaryCondition="false" constant="false" metaid="_c29de86e_9cb9_468f_b94f_fa60d8483aeb" hasOnlySubstanceUnits="false" compartment="UNK_COMP" name="N6-Dimethyladenine in rRNA" id="C20796">
<notes><html:p>COMPOUND_ID: C20796</html:p></notes>
      </species>
      <species boundaryCondition="false" constant="false" metaid="_b3d6a88a_64c6_4ade_a348_1c270a7fdadf" hasOnlySubstanceUnits="false" compartment="UNK_COMP" name="3-Oxodecanoyl-CoA" id="C05265">
<notes><html:p>COMPOUND_ID: C05265</html:p></notes>
      </species>
      <species boundaryCondition="false" constant="false" metaid="_c86e2f6b_eed0_4cd3_a340_d5b48c21c335" hasOnlySubstanceUnits="false" compartment="UNK_COMP" name="Peptide L-aspartate" id="C02871">
<notes><html:p>COMPOUND_ID: C02871</html:p></notes>
      </species>
      <species boundaryCondition="false" constant="false" metaid="_0dde0f84_f4d4_4ec6_879e_d84eb432d5f8" hasOnlySubstanceUnits="false" compartment="UNK_COMP" name="Benzo[a]pyrene-7,8-diol" id="C14852">
<notes><html:p>COMPOUND_ID: C14852</html:p></notes>
      </species>
      <species boundaryCondition="false" constant="false" metaid="_19e9d44b_a5cd_45d4_b7d9_41f5619e17f3" hasOnlySubstanceUnits="false" compartment="UNK_COMP" name="dGDP" id="C00361">
<notes><html:p>COMPOUND_ID: C00361</html:p></notes>
      </species>
      <species boundaryCondition="false" constant="false" metaid="_e37ba698_ba0b_454d_9305_cf5d12088b49" hasOnlySubstanceUnits="false" compartment="UNK_COMP" name="D-Mannose" id="C00159">
<notes><html:p>COMPOUND_ID: C00159</html:p></notes>
      </species>
      <species boundaryCondition="false" constant="false" metaid="_b87a0a9a_679e_4bfb_845e_e395c94a275e" hasOnlySubstanceUnits="false" compartment="UNK_COMP" name="L-Cysteate" id="C00506">
<notes><html:p>COMPOUND_ID: C00506</html:p></notes>
      </species>
      <species boundaryCondition="false" constant="false" metaid="_22d53d6e_10c6_4db5_861c_2accb9e07a77" hasOnlySubstanceUnits="false" compartment="UNK_COMP" name="Cadaverine" id="C01672">
<notes><html:p>COMPOUND_ID: C01672</html:p></notes>
      </species>
      <species boundaryCondition="false" constant="false" metaid="_c97bd7f0_0700_49c1_8ee3_dacd3d9681c4" hasOnlySubstanceUnits="false" compartment="UNK_COMP" name="L-Glutamyl-tRNA(Gln)" id="C06112">
<notes><html:p>COMPOUND_ID: C06112</html:p></notes>
      </species>
      <species boundaryCondition="false" constant="false" metaid="_88a3bfb4_7675_4706_9e94_189e1bc2a3dd" hasOnlySubstanceUnits="false" compartment="UNK_COMP" name="3-Oxohexanoyl-CoA" id="C05269">
<notes><html:p>COMPOUND_ID: C05269</html:p></notes>
      </species>
      <species boundaryCondition="false" constant="false" metaid="_ee95a4eb_d555_4171_9146_6f62f2fe8f04" hasOnlySubstanceUnits="false" compartment="UNK_COMP" name="Dimethylallyl diphosphate" id="C00235">
<notes><html:p>COMPOUND_ID: C00235</html:p></notes>
      </species>
      <species boundaryCondition="false" constant="false" metaid="_df3f2051_a7a7_4319_9050_9e02ce0f8d04" hasOnlySubstanceUnits="false" compartment="UNK_COMP" name="Procollagen trans-4-hydroxy-L-proline" id="C04398">
<notes><html:p>COMPOUND_ID: C04398</html:p></notes>
      </species>
      <species boundaryCondition="false" constant="false" metaid="_009b53e2_3724_4c6c_81ae_35b5debfa42f" hasOnlySubstanceUnits="false" compartment="UNK_COMP" name="R&amp;apos;C(R)S-S(R)CR&amp;apos;" id="C02318">
<notes><html:p>COMPOUND_ID: C02318</html:p></notes>
      </species>
      <species boundaryCondition="false" constant="false" metaid="_5feda708_8546_4aad_84b7_249d0bd71258" hasOnlySubstanceUnits="false" compartment="UNK_COMP" name="Putrescine" id="C00134">
<notes><html:p>COMPOUND_ID: C00134</html:p></notes>
      </species>
      <species boundaryCondition="false" constant="false" metaid="_a7a60d95_8499_4dde_a012_d65070994803" hasOnlySubstanceUnits="false" compartment="UNK_COMP" name="(6R)-10-Formyltetrahydropteroyldiglutamate" id="C05928">
<notes><html:p>COMPOUND_ID: C05928</html:p></notes>
      </species>
      <species boundaryCondition="false" constant="false" metaid="_961dab9e_d13a_41cb_8de3_2a592f4c0014" hasOnlySubstanceUnits="false" compartment="UNK_COMP" id="G00089">
<notes><html:p>COMPOUND_ID: G00089</html:p></notes>
      </species>
      <species boundaryCondition="false" constant="false" metaid="_ae5926d9_e5bd_49ea_9811_0d37f7e18b8c" hasOnlySubstanceUnits="false" compartment="UNK_COMP" name="7,12-Dimethylbenz[a]anthracene 5,6-oxide" id="C19604">
<notes><html:p>COMPOUND_ID: C19604</html:p></notes>
      </species>
      <species boundaryCondition="false" constant="false" metaid="_3506f67f_9c6f_427c_880a_2c86e6c31499" hasOnlySubstanceUnits="false" compartment="UNK_COMP" name="Sorbitol 6-phosphate" id="C01096">
<notes><html:p>COMPOUND_ID: C01096</html:p></notes>
      </species>
      <species boundaryCondition="false" constant="false" metaid="_1dad8e8a_17a4_4109_81ef_6cc2cebfc006" hasOnlySubstanceUnits="false" compartment="UNK_COMP" name="N-Acetyl-alpha-D-glucosaminyl-(1->4)-beta-D-glucuronosyl-(1->4)-N-acetyl-alpha-D-glucosaminylproteoglycan" id="C15574">
<notes><html:p>COMPOUND_ID: C15574</html:p></notes>
      </species>
      <species boundaryCondition="false" constant="false" metaid="_18ba9e00_cfd0_4d83_97d1_30e13c04f9a6" hasOnlySubstanceUnits="false" compartment="UNK_COMP" name="[Dihydrolipoyllysine-residue succinyltransferase] S-glutaryldihydrolipoyllysine" id="C06157">
<notes><html:p>COMPOUND_ID: C06157</html:p></notes>
      </species>
      <species boundaryCondition="false" constant="false" metaid="_3270bfe8_0b7f_4d41_b3ce_73501b9b0930" hasOnlySubstanceUnits="false" compartment="UNK_COMP" name="1-Hydroxyalkyl-sn-glycerol" id="C03658">
<notes><html:p>COMPOUND_ID: C03658</html:p></notes>
      </species>
      <species boundaryCondition="false" constant="false" metaid="_22818e0b_90ff_46fe_a9c0_189929e2d552" hasOnlySubstanceUnits="false" compartment="UNK_COMP" name="7,8-Dihydrobiopterin" id="C02953">
<notes><html:p>COMPOUND_ID: C02953</html:p></notes>
      </species>
      <species boundaryCondition="false" constant="false" metaid="_287b3f26_f521_4c67_bcb3_bfb5a3d7ac8f" hasOnlySubstanceUnits="false" compartment="UNK_COMP" name="Nicotinate" id="C00253">
<notes><html:p>COMPOUND_ID: C00253</html:p></notes>
      </species>
      <species boundaryCondition="false" constant="false" metaid="_8592892a_8861_4c20_a5af_460992ca88c9" hasOnlySubstanceUnits="false" compartment="UNK_COMP" name="Deamino-NAD+" id="C00857">
<notes><html:p>COMPOUND_ID: C00857</html:p></notes>
      </species>
      <species boundaryCondition="false" constant="false" metaid="_7228a5ad_988b_47cb_a8e5_67514240fcb2" hasOnlySubstanceUnits="false" compartment="UNK_COMP" name="Isoniazid" id="C07054">
<notes><html:p>COMPOUND_ID: C07054</html:p></notes>
      </species>
      <species boundaryCondition="false" constant="false" metaid="_51e65e00_9bb9_492e_b5a0_6dcd2615e730" hasOnlySubstanceUnits="false" compartment="UNK_COMP" name="UDP-alpha-D-galactose" id="C00052">
<notes><html:p>COMPOUND_ID: C00052</html:p></notes>
      </species>
      <species boundaryCondition="false" constant="false" metaid="_145146ba_5b01_48d1_b716_794a253f2afc" hasOnlySubstanceUnits="false" compartment="UNK_COMP" id="G00021">
<notes><html:p>COMPOUND_ID: G00021</html:p></notes>
      </species>
      <species boundaryCondition="false" constant="false" metaid="_87fe80d7_a94f_4087_bdf4_a0e352b22e44" hasOnlySubstanceUnits="false" compartment="UNK_COMP" name="Protamine" id="C01609">
<notes><html:p>COMPOUND_ID: C01609</html:p></notes>
      </species>
      <species boundaryCondition="false" constant="false" metaid="_9e1f916e_0995_4317_b77f_056299f203ea" hasOnlySubstanceUnits="false" compartment="UNK_COMP" name="dATP" id="C00131">
<notes><html:p>COMPOUND_ID: C00131</html:p></notes>
      </species>
      <species boundaryCondition="false" constant="false" metaid="_24e9c490_3415_496f_a965_945a841b434a" hasOnlySubstanceUnits="false" compartment="UNK_COMP" name="RNA(circular)" id="C02073">
<notes><html:p>COMPOUND_ID: C02073</html:p></notes>
      </species>
      <species boundaryCondition="false" constant="false" metaid="_cccb5806_b6f6_4e3a_bd36_7398b1b8e9ef" hasOnlySubstanceUnits="false" compartment="UNK_COMP" name="2,5-Dioxopentanoate" id="C00433">
<notes><html:p>COMPOUND_ID: C00433</html:p></notes>
      </species>
      <species boundaryCondition="false" constant="false" metaid="_4d7a58d3_f655_416a_97cf_8bfcca7e9e19" hasOnlySubstanceUnits="false" compartment="UNK_COMP" name="Purine" id="C15587">
<notes><html:p>COMPOUND_ID: C15587</html:p></notes>
      </species>
      <species boundaryCondition="false" constant="false" metaid="_55a98626_f135_47fd_99bc_494e36f99284" hasOnlySubstanceUnits="false" compartment="UNK_COMP" name="tRNA(Phe)" id="C01648">
<notes><html:p>COMPOUND_ID: C01648</html:p></notes>
      </species>
      <species boundaryCondition="false" constant="false" metaid="_f292ecdb_608e_42e0_b1c0_8781a0d94af1" hasOnlySubstanceUnits="false" compartment="UNK_COMP" name="5,6-DHET" id="C14772">
<notes><html:p>COMPOUND_ID: C14772</html:p></notes>
      </species>
      <species boundaryCondition="false" constant="false" metaid="_28d0a59c_5d09_41a3_b628_187ed35dee0c" hasOnlySubstanceUnits="false" compartment="UNK_COMP" name="(3S)-3-Hydroxyacyl-CoA" id="C00640">
<notes><html:p>COMPOUND_ID: C00640</html:p></notes>
      </species>
      <species boundaryCondition="false" constant="false" metaid="_f5c42797_6341_4148_89c2_befa9650855a" hasOnlySubstanceUnits="false" compartment="UNK_COMP" name="D-Glutamate" id="C00217">
<notes><html:p>COMPOUND_ID: C00217</html:p></notes>
      </species>
      <species boundaryCondition="false" constant="false" metaid="_5ef65695_6e39_42f7_a465_ba5047592ead" hasOnlySubstanceUnits="false" compartment="UNK_COMP" name="gamma-Glutamyl-Se-methylselenocysteine" id="C05695">
<notes><html:p>COMPOUND_ID: C05695</html:p></notes>
      </species>
      <species boundaryCondition="false" constant="false" metaid="_91a5fd6b_5753_4bb6_b480_02e01e9fc57f" hasOnlySubstanceUnits="false" compartment="UNK_COMP" name="dTDP-glucose" id="C00842">
<notes><html:p>COMPOUND_ID: C00842</html:p></notes>
      </species>
      <species boundaryCondition="false" constant="false" metaid="_c69c8780_0473_4890_bb0b_327255db1d3f" hasOnlySubstanceUnits="false" compartment="UNK_COMP" name="Phytanoyl-CoA" id="C02060">
<notes><html:p>COMPOUND_ID: C02060</html:p></notes>
      </species>
      <species boundaryCondition="false" constant="false" metaid="_5ef9c1bb_b74e_4c2d_b0df_7e849337df8d" hasOnlySubstanceUnits="false" compartment="UNK_COMP" name="Retinal" id="C00376">
<notes><html:p>COMPOUND_ID: C00376</html:p></notes>
      </species>
      <species boundaryCondition="false" constant="false" metaid="_765c4fef_49f0_404f_a1b4_f1a8d25402cb" hasOnlySubstanceUnits="false" compartment="UNK_COMP" name="Cytochrome P-450 oxidized form" id="C06109">
<notes><html:p>COMPOUND_ID: C06109</html:p></notes>
      </species>
      <species boundaryCondition="false" constant="false" metaid="_a3ecfa57_74b5_4c8b_be9a_2846cb1ce88c" hasOnlySubstanceUnits="false" compartment="UNK_COMP" name="2-Acyl-sn-glycero-3-phosphoethanolamine" id="C05973">
<notes><html:p>COMPOUND_ID: C05973</html:p></notes>
      </species>
      <species boundaryCondition="false" constant="false" metaid="_9f2f6162_663a_40fa_9db3_a6bafd867125" hasOnlySubstanceUnits="false" compartment="UNK_COMP" name="Holo-[carboxylase]" id="C06250">
<notes><html:p>COMPOUND_ID: C06250</html:p></notes>
      </species>
      <species boundaryCondition="false" constant="false" metaid="_becd274e_97b5_4151_9330_526ec9a2e6c3" hasOnlySubstanceUnits="false" compartment="UNK_COMP" name="D-Arginine" id="C00792">
<notes><html:p>COMPOUND_ID: C00792</html:p></notes>
      </species>
      <species boundaryCondition="false" constant="false" metaid="_85296f22_42c2_473e_8cbd_5b42d573a807" hasOnlySubstanceUnits="false" compartment="UNK_COMP" name="Orotate" id="C00295">
<notes><html:p>COMPOUND_ID: C00295</html:p></notes>
      </species>
      <species boundaryCondition="false" constant="false" metaid="_9de6664e_a6bf_4e9f_b333_75bc38ad1661" hasOnlySubstanceUnits="false" compartment="UNK_COMP" name="O-Phospho-4-hydroxy-L-threonine" id="C06055">
<notes><html:p>COMPOUND_ID: C06055</html:p></notes>
      </species>
      <species boundaryCondition="false" constant="false" metaid="_f4149793_2530_48f9_88b2_7eab697f8c6b" hasOnlySubstanceUnits="false" compartment="UNK_COMP" name="Deoxyribose" id="C01801">
<notes><html:p>COMPOUND_ID: C01801</html:p></notes>
      </species>
      <species boundaryCondition="false" constant="false" metaid="_084f8faf_bcfe_4b32_9313_314bc2a04316" hasOnlySubstanceUnits="false" compartment="UNK_COMP" name="5&amp;apos;-Deoxy-5-fluorouridine" id="C12739">
<notes><html:p>COMPOUND_ID: C12739</html:p></notes>
      </species>
      <species boundaryCondition="false" constant="false" metaid="_b542a0d8_6a34_41f8_ac1f_3312b3dc092d" hasOnlySubstanceUnits="false" compartment="UNK_COMP" id="G00158">
<notes><html:p>COMPOUND_ID: G00158</html:p></notes>
      </species>
      <species boundaryCondition="false" constant="false" metaid="_b33fa581_f33a_477e_aea9_026a265b18e4" hasOnlySubstanceUnits="false" compartment="UNK_COMP" name="Ferricytochrome" id="C00923">
<notes><html:p>COMPOUND_ID: C00923</html:p></notes>
      </species>
      <species boundaryCondition="false" constant="false" metaid="_151191a5_b93a_421b_acf1_0bbac72e7ec4" hasOnlySubstanceUnits="false" compartment="UNK_COMP" name="8,9-EET" id="C14769">
<notes><html:p>COMPOUND_ID: C14769</html:p></notes>
      </species>
      <species boundaryCondition="false" constant="false" metaid="_46ed2f87_f50f_4e0e_a75a_3c87c55ccdd9" hasOnlySubstanceUnits="false" compartment="UNK_COMP" name="Leukotriene C4" id="C02166">
<notes><html:p>COMPOUND_ID: C02166</html:p></notes>
      </species>
      <species boundaryCondition="false" constant="false" metaid="_56233762_12b9_45f3_9def_3a95bbe4bac9" hasOnlySubstanceUnits="false" compartment="UNK_COMP" id="G00164">
<notes><html:p>COMPOUND_ID: G00164</html:p></notes>
      </species>
      <species boundaryCondition="false" constant="false" metaid="_9b3d34e5_6740_4406_bd88_cfa124dd8105" hasOnlySubstanceUnits="false" compartment="UNK_COMP" name="5-Fluorouridine" id="C16633">
<notes><html:p>COMPOUND_ID: C16633</html:p></notes>
      </species>
      <species boundaryCondition="false" constant="false" metaid="_1a057e6f_eed9_4ea4_9f59_b0da7adb7d5b" hasOnlySubstanceUnits="false" compartment="UNK_COMP" name="Carbamate" id="C01563">
<notes><html:p>COMPOUND_ID: C01563</html:p></notes>
      </species>
      <species boundaryCondition="false" constant="false" metaid="_850f56f9_b14c_4925_9289_4e28af2f121e" hasOnlySubstanceUnits="false" compartment="UNK_COMP" name="Oleamide" id="C19670">
<notes><html:p>COMPOUND_ID: C19670</html:p></notes>
      </species>
      <species boundaryCondition="false" constant="false" metaid="_7c6a06d5_0ba7_490b_9959_c407e3181be8" hasOnlySubstanceUnits="false" compartment="UNK_COMP" name="3,4-Dihydroxyphenylethyleneglycol" id="C05576">
<notes><html:p>COMPOUND_ID: C05576</html:p></notes>
      </species>
      <species boundaryCondition="false" constant="false" metaid="_46c158bb_cc8b_442e_ad2a_2f3f9deb28b8" hasOnlySubstanceUnits="false" compartment="UNK_COMP" name="Benzo[a]pyrene-4,5-oxide" id="C14851">
<notes><html:p>COMPOUND_ID: C14851</html:p></notes>
      </species>
      <species boundaryCondition="false" constant="false" metaid="_6d8ada77_64ea_496e_8b28_3c6a7ee6d84b" hasOnlySubstanceUnits="false" compartment="UNK_COMP" name="Pyridoxal phosphate" id="C00018">
<notes><html:p>COMPOUND_ID: C00018</html:p></notes>
      </species>
      <species boundaryCondition="false" constant="false" metaid="_cc7cee9d_4dea_4f41_8279_9bd1d4f114e7" hasOnlySubstanceUnits="false" compartment="UNK_COMP" name="dUDP" id="C01346">
<notes><html:p>COMPOUND_ID: C01346</html:p></notes>
      </species>
      <species boundaryCondition="false" constant="false" metaid="_cb2498f5_ad1b_431f_a15c_4869c8c07ff7" hasOnlySubstanceUnits="false" compartment="UNK_COMP" name="(R)-2-Hydroxyglutarate" id="C01087">
<notes><html:p>COMPOUND_ID: C01087</html:p></notes>
      </species>
      <species boundaryCondition="false" constant="false" metaid="_be0504d3_f9f6_4fea_b59a_fd7f8dfc8d76" hasOnlySubstanceUnits="false" compartment="UNK_COMP" name="DNA adenine" id="C00821">
<notes><html:p>COMPOUND_ID: C00821</html:p></notes>
      </species>
      <species boundaryCondition="false" constant="false" metaid="_c6c05700_abd2_441b_99df_b844d991626c" hasOnlySubstanceUnits="false" compartment="UNK_COMP" name="Maltodextrin" id="C01935">
<notes><html:p>COMPOUND_ID: C01935</html:p></notes>
      </species>
      <species boundaryCondition="false" constant="false" metaid="_f6923486_cb67_4f5a_910d_22c40370967b" hasOnlySubstanceUnits="false" compartment="UNK_COMP" name="S-(1,2-Dichlorovinyl)glutathione" id="C14868">
<notes><html:p>COMPOUND_ID: C14868</html:p></notes>
      </species>
      <species boundaryCondition="false" constant="false" metaid="_1bc0e61d_80c6_4ec8_866f_c2eb3dc7d937" hasOnlySubstanceUnits="false" compartment="UNK_COMP" name="3-Oxo-OPC4-CoA" id="C16338">
<notes><html:p>COMPOUND_ID: C16338</html:p></notes>
      </species>
      <species boundaryCondition="false" constant="false" metaid="_080d7c34_41e6_4a89_89b7_7635de3cc1cf" hasOnlySubstanceUnits="false" compartment="UNK_COMP" name="NNAL-N-glucuronide" id="C19606">
<notes><html:p>COMPOUND_ID: C19606</html:p></notes>
      </species>
      <species boundaryCondition="false" constant="false" metaid="_c266e4c1_d544_4429_b69c_796b1f47544b" hasOnlySubstanceUnits="false" compartment="UNK_COMP" name="2,5-Diamino-6-(5&amp;apos;-triphosphoryl-3&amp;apos;,4&amp;apos;-trihydroxy-2&amp;apos;-oxopentyl)-amino-4-oxopyrimidine" id="C06148">
<notes><html:p>COMPOUND_ID: C06148</html:p></notes>
      </species>
      <species boundaryCondition="false" constant="false" metaid="_0341fc3b_fd17_4f00_bf18_91de628e75d0" hasOnlySubstanceUnits="false" compartment="UNK_COMP" name="1,4&amp;apos;-Bipiperidine-1&amp;apos;-carboxylic acid" id="C16836">
<notes><html:p>COMPOUND_ID: C16836</html:p></notes>
      </species>
      <species boundaryCondition="false" constant="false" metaid="_3aeb1740_0a9d_4c0c_9482_156e075cc49c" hasOnlySubstanceUnits="false" compartment="UNK_COMP" id="G00081">
<notes><html:p>COMPOUND_ID: G00081</html:p></notes>
      </species>
      <species boundaryCondition="false" constant="false" metaid="_149256a8_bb9c_490e_bd01_871bb60fe6e8" hasOnlySubstanceUnits="false" compartment="UNK_COMP" name="5-FU" id="C07649">
<notes><html:p>COMPOUND_ID: C07649</html:p></notes>
      </species>
      <species boundaryCondition="false" constant="false" metaid="_d1417de2_3f2c_40a3_9e27_53c91dfc1e36" hasOnlySubstanceUnits="false" compartment="UNK_COMP" name="Adenine in rRNA" id="C20648">
<notes><html:p>COMPOUND_ID: C20648</html:p></notes>
      </species>
      <species boundaryCondition="false" constant="false" metaid="_b89c48da_6941_4401_9648_3943ca3a60de" hasOnlySubstanceUnits="false" compartment="UNK_COMP" name="beta-D-Fructose 1,6-bisphosphate" id="C05378">
<notes><html:p>COMPOUND_ID: C05378</html:p></notes>
      </species>
      <species boundaryCondition="false" constant="false" metaid="_403b3b3f_b5b4_412c_971a_39a079d4cec5" hasOnlySubstanceUnits="false" compartment="UNK_COMP" name="GDP-glucose" id="C00394">
<notes><html:p>COMPOUND_ID: C00394</html:p></notes>
      </species>
      <species boundaryCondition="false" constant="false" metaid="_6dc9f1e2_9a1f_4b78_8ffc_bd01c62b14c6" hasOnlySubstanceUnits="false" compartment="UNK_COMP" name="1D-myo-Inositol 3-phosphate" id="C04006">
<notes><html:p>COMPOUND_ID: C04006</html:p></notes>
      </species>
      <species boundaryCondition="false" constant="false" metaid="_1acf4e21_382f_4009_aab5_e38e49028c47" hasOnlySubstanceUnits="false" compartment="UNK_COMP" name="[Dihydrolipoyllysine-residue acetyltransferase] S-acetyldihydrolipoyllysine" id="C16255">
<notes><html:p>COMPOUND_ID: C16255</html:p></notes>
      </species>
      <species boundaryCondition="false" constant="false" metaid="_bde23765_5ca9_4118_9f8a_3899f6c7328a" hasOnlySubstanceUnits="false" compartment="UNK_COMP" name="Thiamin monophosphate" id="C01081">
<notes><html:p>COMPOUND_ID: C01081</html:p></notes>
      </species>
      <species boundaryCondition="false" constant="false" metaid="_9fbe88ac_b6cb_4276_ba74_bde898a3296d" hasOnlySubstanceUnits="false" compartment="UNK_COMP" name="Cyanide ion" id="C00177">
<notes><html:p>COMPOUND_ID: C00177</html:p></notes>
      </species>
      <species boundaryCondition="false" constant="false" metaid="_de2d9727_cb75_45f7_9fb7_ba81cd808b84" hasOnlySubstanceUnits="false" compartment="UNK_COMP" name="(Z)-But-2-ene-1,2,3-tricarboxylate" id="C04225">
<notes><html:p>COMPOUND_ID: C04225</html:p></notes>
      </species>
      <species boundaryCondition="false" constant="false" metaid="_50759ef4_a6dd_4317_96c8_d6e5651c620a" hasOnlySubstanceUnits="false" compartment="UNK_COMP" name="D-myo-Inositol 1,3-bisphosphate" id="C04062">
<notes><html:p>COMPOUND_ID: C04062</html:p></notes>
      </species>
      <species boundaryCondition="false" constant="false" metaid="_e25fb19a_9733_401b_a543_f6c032e7c7db" hasOnlySubstanceUnits="false" compartment="UNK_COMP" name="3-beta-D-Glucuronosyl-3-beta-D-galactosyl-4-beta-D-galactosyl-O-beta-D-xylosylprotein" id="C04903">
<notes><html:p>COMPOUND_ID: C04903</html:p></notes>
      </species>
      <species boundaryCondition="false" constant="false" metaid="_34cfc0c8_ec56_4593_af26_782a92bc91c4" hasOnlySubstanceUnits="false" compartment="UNK_COMP" name="Sphingomyelin" id="C00550">
<notes><html:p>COMPOUND_ID: C00550</html:p></notes>
      </species>
      <species boundaryCondition="false" constant="false" metaid="_0d009c12_02c0_4285_883f_6461c1dc818e" hasOnlySubstanceUnits="false" compartment="UNK_COMP" name="Amylose" id="C00718">
<notes><html:p>COMPOUND_ID: C00718</html:p></notes>
      </species>
      <species boundaryCondition="false" constant="false" metaid="_ccc0b055_aa52_4527_8646_29fa9835fd26" hasOnlySubstanceUnits="false" compartment="UNK_COMP" name="L-Cystathionine" id="C02291">
<notes><html:p>COMPOUND_ID: C02291</html:p></notes>
      </species>
      <species boundaryCondition="false" constant="false" metaid="_7c4c2275_1c15_4d24_9c10_584fbd363ce7" hasOnlySubstanceUnits="false" compartment="UNK_COMP" name="6-(2,6-Bis[N-acetyl-beta-D-glucosaminyl]-alpha-D-mannosyl)-beta-D-mannosyl-R" id="C05159">
<notes><html:p>COMPOUND_ID: C05159</html:p></notes>
      </species>
      <species boundaryCondition="false" constant="false" metaid="_8dfa9b04_4b13_4698_a51b_f867e02adc62" hasOnlySubstanceUnits="false" compartment="UNK_COMP" name="3&amp;apos;-Phosphoadenylyl sulfate" id="C00053">
<notes><html:p>COMPOUND_ID: C00053</html:p></notes>
      </species>
      <species boundaryCondition="false" constant="false" metaid="_4f167d74_6011_46d4_9cea_a1de782a665e" hasOnlySubstanceUnits="false" compartment="UNK_COMP" name="Electron-transferring flavoprotein" id="C04253">
<notes><html:p>COMPOUND_ID: C04253</html:p></notes>
      </species>
      <species boundaryCondition="false" constant="false" metaid="_659cb712_c6bf_45ff_9dee_110213f918e6" hasOnlySubstanceUnits="false" compartment="UNK_COMP" name="Se-Adenosyl-L-selenohomocysteine" id="C05692">
<notes><html:p>COMPOUND_ID: C05692</html:p></notes>
      </species>
      <species boundaryCondition="false" constant="false" metaid="_8d847d29_32df_4b1f_8450_0979622ab63a" hasOnlySubstanceUnits="false" compartment="UNK_COMP" name="[Protein]-L-cysteine" id="C02743">
<notes><html:p>COMPOUND_ID: C02743</html:p></notes>
      </species>
      <species boundaryCondition="false" constant="false" metaid="_8e585bf6_4e01_4f9f_9800_a01fee884951" hasOnlySubstanceUnits="false" compartment="UNK_COMP" name="cis-3-Chloro-2-propene-1-ol" id="C06612">
<notes><html:p>COMPOUND_ID: C06612</html:p></notes>
      </species>
      <species boundaryCondition="false" constant="false" metaid="_2b8f22ab_cdef_415e_9e13_e58eeadc8d39" hasOnlySubstanceUnits="false" compartment="UNK_COMP" name="all-trans-Polyprenyl diphosphate" id="C05847">
<notes><html:p>COMPOUND_ID: C05847</html:p></notes>
      </species>
      <species boundaryCondition="false" constant="false" metaid="_58c4f7de_2419_4432_91b8_07f5c5cb56c9" hasOnlySubstanceUnits="false" compartment="UNK_COMP" name="tRNA(Leu)" id="C01645">
<notes><html:p>COMPOUND_ID: C01645</html:p></notes>
      </species>
      <species boundaryCondition="false" constant="false" metaid="_05ca0145_94e8_498b_871b_994ff715b909" hasOnlySubstanceUnits="false" compartment="UNK_COMP" id="G13043">
<notes><html:p>COMPOUND_ID: G13043</html:p></notes>
      </species>
      <species boundaryCondition="false" constant="false" metaid="_3a43c188_855a_4162_952a_f18f3fd68ebc" hasOnlySubstanceUnits="false" compartment="UNK_COMP" name="Chondroitin 4-sulfate" id="C00634">
<notes><html:p>COMPOUND_ID: C00634</html:p></notes>
      </species>
      <species boundaryCondition="false" constant="false" metaid="_bc516904_9042_406d_a0e7_e5ddb66a4b7e" hasOnlySubstanceUnits="false" compartment="UNK_COMP" name="Menaquinol" id="C05819">
<notes><html:p>COMPOUND_ID: C05819</html:p></notes>
      </species>
      <species boundaryCondition="false" constant="false" metaid="_d4df7e13_dd98_497d_a32f_48daac82c072" hasOnlySubstanceUnits="false" compartment="UNK_COMP" id="G00005">
<notes><html:p>COMPOUND_ID: G00005</html:p></notes>
      </species>
      <species boundaryCondition="false" constant="false" metaid="_3ae60e8f_85eb_42cf_b8f6_198053a8a2da" hasOnlySubstanceUnits="false" compartment="UNK_COMP" name="Tetrahydropteroyltri-L-glutamate" id="C04144">
<notes><html:p>COMPOUND_ID: C04144</html:p></notes>
      </species>
      <species boundaryCondition="false" constant="false" metaid="_82981ff3_f5e2_44e1_b01d_14b7abf7056c" hasOnlySubstanceUnits="false" compartment="UNK_COMP" name="Chenodeoxycholoyl-CoA" id="C05337">
<notes><html:p>COMPOUND_ID: C05337</html:p></notes>
      </species>
      <species boundaryCondition="false" constant="false" metaid="_7372a6ff_61a5_4a12_8fc5_6d6320d294dd" hasOnlySubstanceUnits="false" compartment="UNK_COMP" name="Ammonia" id="C00014">
<notes><html:p>COMPOUND_ID: C00014</html:p></notes>
      </species>
      <species boundaryCondition="false" constant="false" metaid="_1c4601f0_f2e7_4030_a41b_e48b39758d7c" hasOnlySubstanceUnits="false" compartment="UNK_COMP" name="D-Ribose" id="C00121">
<notes><html:p>COMPOUND_ID: C00121</html:p></notes>
      </species>
      <species boundaryCondition="false" constant="false" metaid="_512c1225_0f6b_412b_ae88_fb303caca3af" hasOnlySubstanceUnits="false" compartment="UNK_COMP" name="4-Trimethylammoniobutanoate" id="C01181">
<notes><html:p>COMPOUND_ID: C01181</html:p></notes>
      </species>
      <species boundaryCondition="false" constant="false" metaid="_a08cdeb1_bc63_4e8e_8cb3_8b2b0006d230" hasOnlySubstanceUnits="false" compartment="UNK_COMP" name="[Acetyl-CoA carboxylase] phosphate" id="C01247">
<notes><html:p>COMPOUND_ID: C01247</html:p></notes>
      </species>
      <species boundaryCondition="false" constant="false" metaid="_663ab9ae_6591_4229_98b7_2f1bb883bc4a" hasOnlySubstanceUnits="false" compartment="UNK_COMP" name="4-Chlorophenylacetate" id="C03077">
<notes><html:p>COMPOUND_ID: C03077</html:p></notes>
      </species>
      <species boundaryCondition="false" constant="false" metaid="_4ad9b76e_b7f1_498b_ac3d_4804a1372440" hasOnlySubstanceUnits="false" compartment="UNK_COMP" name="Acetyl-CoA" id="C00024">
<notes><html:p>COMPOUND_ID: C00024</html:p></notes>
      </species>
      <species boundaryCondition="false" constant="false" metaid="_c8e64e3d_b7e0_436e_9a50_ee789d1a56a2" hasOnlySubstanceUnits="false" compartment="UNK_COMP" name="Nicotinamide-beta-riboside" id="C03150">
<notes><html:p>COMPOUND_ID: C03150</html:p></notes>
      </species>
      <species boundaryCondition="false" constant="false" metaid="_a84de541_3ab4_4186_9917_adf6d1a52854" hasOnlySubstanceUnits="false" compartment="UNK_COMP" name="2-Methyl-1-hydroxypropyl-ThPP" id="C15976">
<notes><html:p>COMPOUND_ID: C15976</html:p></notes>
      </species>
      <species boundaryCondition="false" constant="false" metaid="_453aab70_19c8_4741_88aa_9a8bc7d83bc3" hasOnlySubstanceUnits="false" compartment="UNK_COMP" name="1-Acyl-sn-glycero-3-phosphoethanolamine" id="C04438">
<notes><html:p>COMPOUND_ID: C04438</html:p></notes>
      </species>
      <species boundaryCondition="false" constant="false" metaid="_88599178_7871_4960_9746_36fb796d0bd7" hasOnlySubstanceUnits="false" compartment="UNK_COMP" name="3-Methyl-2-oxobutanoic acid" id="C00141">
<notes><html:p>COMPOUND_ID: C00141</html:p></notes>
      </species>
      <species boundaryCondition="false" constant="false" metaid="_4316b59b_1eab_4fe6_81a4_41f8e669018f" hasOnlySubstanceUnits="false" compartment="UNK_COMP" id="G10526">
<notes><html:p>COMPOUND_ID: G10526</html:p></notes>
      </species>
      <species boundaryCondition="false" constant="false" metaid="_fddb91e4_2eb2_48c5_bdf3_07b58e1628e7" hasOnlySubstanceUnits="false" compartment="UNK_COMP" name="3-Indoleacetonitrile" id="C02938">
<notes><html:p>COMPOUND_ID: C02938</html:p></notes>
      </species>
      <species boundaryCondition="false" constant="false" metaid="_0182085c_15a3_4a80_abbf_2df5fb8577a9" hasOnlySubstanceUnits="false" compartment="UNK_COMP" id="G00056">
<notes><html:p>COMPOUND_ID: G00056</html:p></notes>
      </species>
      <species boundaryCondition="false" constant="false" metaid="_5bd599b7_061f_454d_ae79_9211f82c21bb" hasOnlySubstanceUnits="false" compartment="UNK_COMP" name="(Hydroxymethylphenyl)succinyl-CoA" id="C09819">
<notes><html:p>COMPOUND_ID: C09819</html:p></notes>
      </species>
      <species boundaryCondition="false" constant="false" metaid="_a1050980_9b72_456a_8d0f_70b0f37d6941" hasOnlySubstanceUnits="false" compartment="UNK_COMP" name="CDP-diacylglycerol" id="C00269">
<notes><html:p>COMPOUND_ID: C00269</html:p></notes>
      </species>
      <species boundaryCondition="false" constant="false" metaid="_d1227c14_c06f_45d1_b8ee_bd6fd984a7a5" hasOnlySubstanceUnits="false" compartment="UNK_COMP" name="Tetrahydrobiopterin" id="C00272">
<notes><html:p>COMPOUND_ID: C00272</html:p></notes>
      </species>
      <species boundaryCondition="false" constant="false" metaid="_81e77c9e_3f6d_4dd9_98b6_c2a857eb0491" hasOnlySubstanceUnits="false" compartment="UNK_COMP" name="(4Z,7Z,10Z,13Z,16Z,19Z)-Docosahexaenoyl-CoA" id="C16169">
<notes><html:p>COMPOUND_ID: C16169</html:p></notes>
      </species>
      <species boundaryCondition="false" constant="false" metaid="_c46e428a_6d60_4790_921e_d456a570d92d" hasOnlySubstanceUnits="false" compartment="UNK_COMP" name="5-Androstene-3,17-dione" id="C20252">
<notes><html:p>COMPOUND_ID: C20252</html:p></notes>
      </species>
      <species boundaryCondition="false" constant="false" metaid="_324cbef3_61b0_4679_977c_5e4a31b11ec6" hasOnlySubstanceUnits="false" compartment="UNK_COMP" name="2,5-Diaminopyrimidine nucleoside triphosphate" id="C05923">
<notes><html:p>COMPOUND_ID: C05923</html:p></notes>
      </species>
      <species boundaryCondition="false" constant="false" metaid="_49bb650d_b4d2_443f_8e70_bc7c66cd96b6" hasOnlySubstanceUnits="false" compartment="UNK_COMP" name="D-Glucarate" id="C00818">
<notes><html:p>COMPOUND_ID: C00818</html:p></notes>
      </species>
      <species boundaryCondition="false" constant="false" metaid="_d25df926_f403_450a_8876_f45c8b7675e8" hasOnlySubstanceUnits="false" compartment="UNK_COMP" name="Long-chain acyl-CoA" id="C02843">
<notes><html:p>COMPOUND_ID: C02843</html:p></notes>
      </species>
      <species boundaryCondition="false" constant="false" metaid="_317bbbc6_7d14_4991_9abc_726f09c9dc99" hasOnlySubstanceUnits="false" compartment="UNK_COMP" name="[Protein]-L-serine" id="C02189">
<notes><html:p>COMPOUND_ID: C02189</html:p></notes>
      </species>
      <species boundaryCondition="false" constant="false" metaid="_86548d2e_bed8_4ee5_a283_89f21ea11111" hasOnlySubstanceUnits="false" compartment="UNK_COMP" id="G00076">
<notes><html:p>COMPOUND_ID: G00076</html:p></notes>
      </species>
      <species boundaryCondition="false" constant="false" metaid="_0425d87d_ec41_4cac_8ad1_a725cc659977" hasOnlySubstanceUnits="false" compartment="UNK_COMP" name="Protein tyrosine phosphate" id="C01167">
<notes><html:p>COMPOUND_ID: C01167</html:p></notes>
      </species>
      <species boundaryCondition="false" constant="false" metaid="_9b935f4a_5b42_4cd5_81ab_894b1dcb675c" hasOnlySubstanceUnits="false" compartment="UNK_COMP" name="4-Coumaryl alcohol" id="C02646">
<notes><html:p>COMPOUND_ID: C02646</html:p></notes>
      </species>
      <species boundaryCondition="false" constant="false" metaid="_ce8df209_f177_4c95_8bac_51efeee6c69b" hasOnlySubstanceUnits="false" compartment="UNK_COMP" name="N-Acetyl-L-aspartate" id="C01042">
<notes><html:p>COMPOUND_ID: C01042</html:p></notes>
      </species>
      <species boundaryCondition="false" constant="false" metaid="_407bdab9_bbd3_415a_9969_e789df5c9c97" hasOnlySubstanceUnits="false" compartment="UNK_COMP" name="N-Substituted amino acid" id="C03523">
<notes><html:p>COMPOUND_ID: C03523</html:p></notes>
      </species>
      <species boundaryCondition="false" constant="false" metaid="_255d92b9_a6a9_49e3_8a8b_4ac1e81c67b3" hasOnlySubstanceUnits="false" compartment="UNK_COMP" name="7-Methylguanosine 5&amp;apos;-triphospho-5&amp;apos;-oligonucleotide" id="C04696">
<notes><html:p>COMPOUND_ID: C04696</html:p></notes>
      </species>
      <species boundaryCondition="false" constant="false" metaid="_235628ef_6f51_493a_9e7d_b4e933e8b613" hasOnlySubstanceUnits="false" compartment="UNK_COMP" id="G00171">
<notes><html:p>COMPOUND_ID: G00171</html:p></notes>
      </species>
      <species boundaryCondition="false" constant="false" metaid="_3fed7e43_7dbb_4acf_8e23_aa3bec623912" hasOnlySubstanceUnits="false" compartment="UNK_COMP" name="[Glu(-Cys)]n+1-Gly" id="C02755">
<notes><html:p>COMPOUND_ID: C02755</html:p></notes>
      </species>
      <species boundaryCondition="false" constant="false" metaid="_7f1c067e_59fd_4040_878c_941d9a87985e" hasOnlySubstanceUnits="false" compartment="UNK_COMP" name="(9Z,12Z,15Z)-Octadecatrienoic acid" id="C06427">
<notes><html:p>COMPOUND_ID: C06427</html:p></notes>
      </species>
      <species boundaryCondition="false" constant="false" metaid="_a9689568_213d_4221_948e_1ac1b93c950e" hasOnlySubstanceUnits="false" compartment="UNK_COMP" name="Reduced adrenal ferredoxin" id="C00662">
<notes><html:p>COMPOUND_ID: C00662</html:p></notes>
      </species>
      <species boundaryCondition="false" constant="false" metaid="_20573125_a465_4543_a731_f5c86ec9754f" hasOnlySubstanceUnits="false" compartment="UNK_COMP" name="1-Alkyl-2-acylglycerol" id="C03201">
<notes><html:p>COMPOUND_ID: C03201</html:p></notes>
      </species>
      <species boundaryCondition="false" constant="false" metaid="_c09db54c_350a_4940_a4ea_15e7a3a3a5bc" hasOnlySubstanceUnits="false" compartment="UNK_COMP" id="G10597">
<notes><html:p>COMPOUND_ID: G10597</html:p></notes>
      </species>
      <species boundaryCondition="false" constant="false" metaid="_f63085c6_57a4_41a0_9ec1_152a75b63727" hasOnlySubstanceUnits="false" compartment="UNK_COMP" name="5,10-Methylenetetrahydromethanopterin" id="C04377">
<notes><html:p>COMPOUND_ID: C04377</html:p></notes>
      </species>
      <species boundaryCondition="false" constant="false" metaid="_ae57708b_4e1f_4b0f_b3fb_ce4d77a68f5f" hasOnlySubstanceUnits="false" compartment="UNK_COMP" name="(2-Naphthyl)methanol" id="C02909">
<notes><html:p>COMPOUND_ID: C02909</html:p></notes>
      </species>
      <species boundaryCondition="false" constant="false" metaid="_25ce84b5_e2ae_4452_8e65_222cf7720607" hasOnlySubstanceUnits="false" compartment="UNK_COMP" name="Lidocaine" id="C07073">
<notes><html:p>COMPOUND_ID: C07073</html:p></notes>
      </species>
      <species boundaryCondition="false" constant="false" metaid="_0821ef95_9743_4ac5_89ae_f6a5c6007b2a" hasOnlySubstanceUnits="false" compartment="UNK_COMP" name="ADP" id="C00008">
<notes><html:p>COMPOUND_ID: C00008</html:p></notes>
      </species>
      <species boundaryCondition="false" constant="false" metaid="_52151243_ac87_44f8_b64e_1ac42ab93323" hasOnlySubstanceUnits="false" compartment="UNK_COMP" name="11,12-EET" id="C14770">
<notes><html:p>COMPOUND_ID: C14770</html:p></notes>
      </species>
      <species boundaryCondition="false" constant="false" metaid="_f80fb8dc_2b2c_4a8d_9629_3265b3b6a381" hasOnlySubstanceUnits="false" compartment="UNK_COMP" name="L-Glutamate 5-semialdehyde" id="C01165">
<notes><html:p>COMPOUND_ID: C01165</html:p></notes>
      </species>
      <species boundaryCondition="false" constant="false" metaid="_b15c691f_6410_4f2b_83ca_bda2b26af782" hasOnlySubstanceUnits="false" compartment="UNK_COMP" name="[Dihydrolipoyllysine-residue (2-methylpropanoyl)transferase] S-(3-methylbutanoyl)dihydrolipoyllysine" id="C15975">
<notes><html:p>COMPOUND_ID: C15975</html:p></notes>
      </species>
      <species boundaryCondition="false" constant="false" metaid="_e49c5547_5b4e_47f9_852d_d487af56caee" hasOnlySubstanceUnits="false" compartment="UNK_COMP" name="Very-long-chain trans-2,3-dehydroacyl-CoA" id="C20879">
<notes><html:p>COMPOUND_ID: C20879</html:p></notes>
      </species>
      <species boundaryCondition="false" constant="false" metaid="_bb0e3f2d_2dde_4370_8d9d_dcf34442bac8" hasOnlySubstanceUnits="false" compartment="UNK_COMP" id="G13056">
<notes><html:p>COMPOUND_ID: G13056</html:p></notes>
      </species>
      <species boundaryCondition="false" constant="false" metaid="_d2bce9e4_84ac_4bd5_a4ce_2c7cbc886b32" hasOnlySubstanceUnits="false" compartment="UNK_COMP" name="Molybdate" id="C06232">
<notes><html:p>COMPOUND_ID: C06232</html:p></notes>
      </species>
      <species boundaryCondition="false" constant="false" metaid="_0f9bb386_63ba_49e1_904b_873c42913f5c" hasOnlySubstanceUnits="false" compartment="UNK_COMP" name="3-Oxo-OPC8-CoA" id="C16330">
<notes><html:p>COMPOUND_ID: C16330</html:p></notes>
      </species>
      <species boundaryCondition="false" constant="false" metaid="_5792127d_ef0d_4833_a33a_864806c3ea38" hasOnlySubstanceUnits="false" compartment="UNK_COMP" id="G00040">
<notes><html:p>COMPOUND_ID: G00040</html:p></notes>
      </species>
      <species boundaryCondition="false" constant="false" metaid="_447151ce_a98e_4712_acf8_5a7705573e27" hasOnlySubstanceUnits="false" compartment="UNK_COMP" name="Oxaloacetate" id="C00036">
<notes><html:p>COMPOUND_ID: C00036</html:p></notes>
      </species>
      <species boundaryCondition="false" constant="false" metaid="_345c1283_d7b9_4108_8804_f7f2c0a1aa37" hasOnlySubstanceUnits="false" compartment="UNK_COMP" name="3-Ureidopropionate" id="C02642">
<notes><html:p>COMPOUND_ID: C02642</html:p></notes>
      </species>
      <species boundaryCondition="false" constant="false" metaid="_1094d511_3aa1_4122_a55c_c959bc040b92" hasOnlySubstanceUnits="false" compartment="UNK_COMP" name="3-Hydroxybutanoyl-CoA" id="C05116">
<notes><html:p>COMPOUND_ID: C05116</html:p></notes>
      </species>
      <species boundaryCondition="false" constant="false" metaid="_1a0cb78c_6c22_4df8_9579_031ab273e43e" hasOnlySubstanceUnits="false" compartment="UNK_COMP" name="Octanoyl-CoA" id="C01944">
<notes><html:p>COMPOUND_ID: C01944</html:p></notes>
      </species>
      <species boundaryCondition="false" constant="false" metaid="_c0d527a6_590b_4ed8_a3b1_e820c38f867a" hasOnlySubstanceUnits="false" compartment="UNK_COMP" name="(3R)-3-Hydroxyacyl-CoA" id="C01086">
<notes><html:p>COMPOUND_ID: C01086</html:p></notes>
      </species>
      <species boundaryCondition="false" constant="false" metaid="_b1f933f2_1801_4357_b04b_6acce9a32b14" hasOnlySubstanceUnits="false" compartment="UNK_COMP" name="Imidazole-4-acetaldehyde" id="C05130">
<notes><html:p>COMPOUND_ID: C05130</html:p></notes>
      </species>
      <species boundaryCondition="false" constant="false" metaid="_6ef898b4_f6f9_4e30_806e_b28131a8ee56" hasOnlySubstanceUnits="false" compartment="UNK_COMP" name="3-beta-D-Galactosyl-4-beta-D-galactosyl-O-beta-D-xylosylprotein" id="C04825">
<notes><html:p>COMPOUND_ID: C04825</html:p></notes>
      </species>
      <species boundaryCondition="false" constant="false" metaid="_6012275a_9af5_4df3_b418_2f53e04c613e" hasOnlySubstanceUnits="false" compartment="UNK_COMP" name="cis-2-Methyl-5-isopropylhexa-2,5-dienoyl-CoA" id="C11946">
<notes><html:p>COMPOUND_ID: C11946</html:p></notes>
      </species>
      <species boundaryCondition="false" constant="false" metaid="_156d4791_a764_48c9_bc9e_a2b512bf1755" hasOnlySubstanceUnits="false" compartment="UNK_COMP" name="3-Nonaprenyl-4-hydroxybenzoate" id="C03885">
<notes><html:p>COMPOUND_ID: C03885</html:p></notes>
      </species>
      <species boundaryCondition="false" constant="false" metaid="_c0852280_3599_4519_8128_362b41c96b77" hasOnlySubstanceUnits="false" compartment="UNK_COMP" name="Xanthosine 5&amp;apos;-phosphate" id="C00655">
<notes><html:p>COMPOUND_ID: C00655</html:p></notes>
      </species>
      <species boundaryCondition="false" constant="false" metaid="_02d43ad1_10a0_413c_97e5_06cfe09f5103" hasOnlySubstanceUnits="false" compartment="UNK_COMP" name="O-Phosphoseryl-tRNA(Sec)" id="C16638">
<notes><html:p>COMPOUND_ID: C16638</html:p></notes>
      </species>
      <species boundaryCondition="false" constant="false" metaid="_7cf5be9e_4560_446f_813b_521b67f0a8b8" hasOnlySubstanceUnits="false" compartment="UNK_COMP" name="D-Hexose" id="C00738">
<notes><html:p>COMPOUND_ID: C00738</html:p></notes>
      </species>
      <species boundaryCondition="false" constant="false" metaid="_9f557316_cd2b_4466_927c_65ea9741d3cd" hasOnlySubstanceUnits="false" compartment="UNK_COMP" name="3-Hydroxy-3-(4-methylpent-3-en-1-yl)glutaryl-CoA" id="C04675">
<notes><html:p>COMPOUND_ID: C04675</html:p></notes>
      </species>
      <species boundaryCondition="false" constant="false" metaid="_afdd131f_cec7_41cb_9c51_f3e43b210f73" hasOnlySubstanceUnits="false" compartment="UNK_COMP" name="Adenosine" id="C00212">
<notes><html:p>COMPOUND_ID: C00212</html:p></notes>
      </species>
      <species boundaryCondition="false" constant="false" metaid="_b61881ba_e73c_44a0_b24d_c89e8db5aaa0" hasOnlySubstanceUnits="false" compartment="UNK_COMP" name="Palmitoyl-CoA" id="C00154">
<notes><html:p>COMPOUND_ID: C00154</html:p></notes>
      </species>
      <species boundaryCondition="false" constant="false" metaid="_28cb87b4_829a_4694_a42c_b025e576ae71" hasOnlySubstanceUnits="false" compartment="UNK_COMP" name="3,4-Dihydro-3-hydroxy-4-S-glutathionyl bromobenzene" id="C14847">
<notes><html:p>COMPOUND_ID: C14847</html:p></notes>
      </species>
      <species boundaryCondition="false" constant="false" metaid="_7373002c_6ce9_4795_ac1d_3be2e6f1de2a" hasOnlySubstanceUnits="false" compartment="UNK_COMP" name="Carbonic acid" id="C01353">
<notes><html:p>COMPOUND_ID: C01353</html:p></notes>
      </species>
      <species boundaryCondition="false" constant="false" metaid="_a7eaa353_bf9a_4c5e_8340_17e5ee9152ff" hasOnlySubstanceUnits="false" compartment="UNK_COMP" name="2-Aminoethylphosphonate" id="C03557">
<notes><html:p>COMPOUND_ID: C03557</html:p></notes>
      </species>
      <species boundaryCondition="false" constant="false" metaid="_25d24995_c999_4d95_af35_c6ff20d7caa9" hasOnlySubstanceUnits="false" compartment="UNK_COMP" name="UDP-glucuronate" id="C00167">
<notes><html:p>COMPOUND_ID: C00167</html:p></notes>
      </species>
      <species boundaryCondition="false" constant="false" metaid="_8b5067b4_e913_4d50_b797_da7cd7152164" hasOnlySubstanceUnits="false" compartment="UNK_COMP" name="5,6-EET" id="C14768">
<notes><html:p>COMPOUND_ID: C14768</html:p></notes>
      </species>
      <species boundaryCondition="false" constant="false" metaid="_4150fca9_8c87_4247_9dbd_eabc1b0d0a0b" hasOnlySubstanceUnits="false" compartment="UNK_COMP" name="5,10-Methylenetetrahydrofolate" id="C00143">
<notes><html:p>COMPOUND_ID: C00143</html:p></notes>
      </species>
      <species boundaryCondition="false" constant="false" metaid="_1cbdc108_d110_4652_97ad_9056733fbce0" hasOnlySubstanceUnits="false" compartment="UNK_COMP" name="(S)-3-Hydroxyhexadecanoyl-CoA" id="C05258">
<notes><html:p>COMPOUND_ID: C05258</html:p></notes>
      </species>
      <species boundaryCondition="false" constant="false" metaid="_c5d5796e_b1c0_43a5_91d0_376060351d12" hasOnlySubstanceUnits="false" compartment="UNK_COMP" name="gamma-Glutamyl-beta-aminopropiononitrile" id="C06114">
<notes><html:p>COMPOUND_ID: C06114</html:p></notes>
      </species>
      <species boundaryCondition="false" constant="false" metaid="_54895a1f_5dd7_4a38_b751_0e7012a10f18" hasOnlySubstanceUnits="false" compartment="UNK_COMP" name="1-Nitronaphthalene-7,8-oxide" id="C14802">
<notes><html:p>COMPOUND_ID: C14802</html:p></notes>
      </species>
      <species boundaryCondition="false" constant="false" metaid="_90553b0c_b95d_48e8_9463_3c9a581fd6a8" hasOnlySubstanceUnits="false" compartment="UNK_COMP" name="tRNA(Asp)" id="C01638">
<notes><html:p>COMPOUND_ID: C01638</html:p></notes>
      </species>
      <species boundaryCondition="false" constant="false" metaid="_3fcd8dce_3c22_4696_b76a_aa7f21ce3fa0" hasOnlySubstanceUnits="false" compartment="UNK_COMP" name="Cytochrome c" id="C00524">
<notes><html:p>COMPOUND_ID: C00524</html:p></notes>
      </species>
      <species boundaryCondition="false" constant="false" metaid="_1cd7b047_b77f_4425_a865_820a399a2e49" hasOnlySubstanceUnits="false" compartment="UNK_COMP" name="trans-3-Chloroacrylic acid" id="C06614">
<notes><html:p>COMPOUND_ID: C06614</html:p></notes>
      </species>
      <species boundaryCondition="false" constant="false" metaid="_28b2d96c_7401_48a0_abe7_a4f9baf77a8b" hasOnlySubstanceUnits="false" compartment="UNK_COMP" name="L-Glutamyl-protein" id="C21456">
<notes><html:p>COMPOUND_ID: C21456</html:p></notes>
      </species>
      <species boundaryCondition="false" constant="false" metaid="_2d4671bc_a664_4152_8850_f95035800d03" hasOnlySubstanceUnits="false" compartment="UNK_COMP" name="L-Methionyl-tRNA" id="C02430">
<notes><html:p>COMPOUND_ID: C02430</html:p></notes>
      </species>
      <species boundaryCondition="false" constant="false" metaid="_4cc84856_0ec1_487d_8099_3a1bb3c36b99" hasOnlySubstanceUnits="false" compartment="UNK_COMP" name="dUTP" id="C00460">
<notes><html:p>COMPOUND_ID: C00460</html:p></notes>
      </species>
      <species boundaryCondition="false" constant="false" metaid="_5b0aa015_0d24_4eda_83ad_d93111ad2b06" hasOnlySubstanceUnits="false" compartment="UNK_COMP" name="5-Hydroxykynurenine" id="C05651">
<notes><html:p>COMPOUND_ID: C05651</html:p></notes>
      </species>
      <species boundaryCondition="false" constant="false" metaid="_7d29b0bf_7337_4e20_ab1f_cca3c58a2d9d" hasOnlySubstanceUnits="false" compartment="UNK_COMP" name="2,3-Dihydro-2-S-glutathionyl-3-hydroxy bromobenzene" id="C14848">
<notes><html:p>COMPOUND_ID: C14848</html:p></notes>
      </species>
      <species boundaryCondition="false" constant="false" metaid="_98f3d9a4_5ba3_439c_949b_c9b9f0346a79" hasOnlySubstanceUnits="false" compartment="UNK_COMP" name="(+)-(1R,2R)-1,2-Diphenylethane-1,2-diol" id="C16015">
<notes><html:p>COMPOUND_ID: C16015</html:p></notes>
      </species>
      <species boundaryCondition="false" constant="false" metaid="_ce58fa39_2ef4_4b1e_97bd_03731e3b818a" hasOnlySubstanceUnits="false" compartment="UNK_COMP" name="Maltose" id="C00208">
<notes><html:p>COMPOUND_ID: C00208</html:p></notes>
      </species>
      <species boundaryCondition="false" constant="false" metaid="_251320a4_8e0e_4f4d_a384_d4322b0ecfed" hasOnlySubstanceUnits="false" compartment="UNK_COMP" name="6-Deoxy-L-galactose" id="C01019">
<notes><html:p>COMPOUND_ID: C01019</html:p></notes>
      </species>
      <species boundaryCondition="false" constant="false" metaid="_63e5134f_9895_4856_8483_4a141c6755c7" hasOnlySubstanceUnits="false" compartment="UNK_COMP" name="3-Hydroxypropionyl-CoA" id="C05668">
<notes><html:p>COMPOUND_ID: C05668</html:p></notes>
      </species>
      <species boundaryCondition="false" constant="false" metaid="_4f969c36_5d59_4895_81df_1d1e45946906" hasOnlySubstanceUnits="false" compartment="UNK_COMP" name="(S)-3-Hydroxyoctanoyl-CoA" id="C05266">
<notes><html:p>COMPOUND_ID: C05266</html:p></notes>
      </species>
      <species boundaryCondition="false" constant="false" metaid="_d131d164_dc5f_42da_885d_1281e1478ef6" hasOnlySubstanceUnits="false" compartment="UNK_COMP" name="D-Hexose 6-phosphate" id="C02965">
<notes><html:p>COMPOUND_ID: C02965</html:p></notes>
      </species>
      <species boundaryCondition="false" constant="false" metaid="_80db3f8d_2ae8_4820_8ee9_3a34b492ceb9" hasOnlySubstanceUnits="false" compartment="UNK_COMP" name="alpha-D-Mannosyl-beta-D-mannosyl-diacetylchitobiosyldiphosphodolichol" id="C05861">
<notes><html:p>COMPOUND_ID: C05861</html:p></notes>
      </species>
      <species boundaryCondition="false" constant="false" metaid="_f9b0b6fd_f27d_4749_a109_3e3ebd251188" hasOnlySubstanceUnits="false" compartment="UNK_COMP" name="L-3-Aminoisobutanoate" id="C03284">
<notes><html:p>COMPOUND_ID: C03284</html:p></notes>
      </species>
      <species boundaryCondition="false" constant="false" metaid="_02252b75_04db_4a6e_a9b3_a689d24b4415" hasOnlySubstanceUnits="false" compartment="UNK_COMP" name="Aldophosphamide" id="C07645">
<notes><html:p>COMPOUND_ID: C07645</html:p></notes>
      </species>
      <species boundaryCondition="false" constant="false" metaid="_e5a94051_70d7_41a6_aa9c_a9a66e6682a6" hasOnlySubstanceUnits="false" compartment="UNK_COMP" name="R-S-Cysteinylglycine" id="C05729">
<notes><html:p>COMPOUND_ID: C05729</html:p></notes>
      </species>
      <species boundaryCondition="false" constant="false" metaid="_cd1fd915_f956_4544_871e_90f0dda6e30f" hasOnlySubstanceUnits="false" compartment="UNK_COMP" name="Phosphatidylserine" id="C02737">
<notes><html:p>COMPOUND_ID: C02737</html:p></notes>
      </species>
      <species boundaryCondition="false" constant="false" metaid="_d0dd724f_36fe_4102_9124_856c6d8e9c57" hasOnlySubstanceUnits="false" compartment="UNK_COMP" name="trans-Oct-2-enoyl-[acp]" id="C05751">
<notes><html:p>COMPOUND_ID: C05751</html:p></notes>
      </species>
      <species boundaryCondition="false" constant="false" metaid="_6f8a5e6a_f37d_4526_b9f4_f71d4ba172f2" hasOnlySubstanceUnits="false" compartment="UNK_COMP" name="5&amp;apos;-Phosphoribosylglycinamide" id="C03838">
<notes><html:p>COMPOUND_ID: C03838</html:p></notes>
      </species>
      <species boundaryCondition="false" constant="false" metaid="_6c0cc879_cd90_4a70_a3ba_c5193263b5a0" hasOnlySubstanceUnits="false" compartment="UNK_COMP" name="Ferrocytochrome" id="C00924">
<notes><html:p>COMPOUND_ID: C00924</html:p></notes>
      </species>
      <species boundaryCondition="false" constant="false" metaid="_ec895a98_229a_4559_925f_b3a147735c8b" hasOnlySubstanceUnits="false" compartment="UNK_COMP" name="Reduced acceptor" id="C00030">
<notes><html:p>COMPOUND_ID: C00030</html:p></notes>
      </species>
      <species boundaryCondition="false" constant="false" metaid="_4adedf4f_abaa_4ad7_916f_ff083e448eda" hasOnlySubstanceUnits="false" compartment="UNK_COMP" name="Cys-Gly" id="C01419">
<notes><html:p>COMPOUND_ID: C01419</html:p></notes>
      </species>
      <species boundaryCondition="false" constant="false" metaid="_bdce0c26_de2b_4901_8ddf_5a3876758870" hasOnlySubstanceUnits="false" compartment="UNK_COMP" name="2-Aminobut-2-enoate" id="C17234">
<notes><html:p>COMPOUND_ID: C17234</html:p></notes>
      </species>
      <species boundaryCondition="false" constant="false" metaid="_a273ddaa_18ca_4e52_aff6_ee502b4147a3" hasOnlySubstanceUnits="false" compartment="UNK_COMP" name="(S)-Hydroxyhexanoyl-CoA" id="C05268">
<notes><html:p>COMPOUND_ID: C05268</html:p></notes>
      </species>
      <species boundaryCondition="false" constant="false" metaid="_e63b4fa1_1a2f_4eef_86b4_4ebe57d62a01" hasOnlySubstanceUnits="false" compartment="UNK_COMP" name="Ubiquitin" id="C00496">
<notes><html:p>COMPOUND_ID: C00496</html:p></notes>
      </species>
      <species boundaryCondition="false" constant="false" metaid="_0d4713e1_7751_41f1_8bc5_b4de7562195d" hasOnlySubstanceUnits="false" compartment="UNK_COMP" name="1-Nitro-5-glutathionyl-6-hydroxy-5,6-dihydronaphthalene" id="C14806">
<notes><html:p>COMPOUND_ID: C14806</html:p></notes>
      </species>
      <species boundaryCondition="false" constant="false" metaid="_38f35fac_8f75_4bf5_82ea_017a4766133e" hasOnlySubstanceUnits="false" compartment="UNK_COMP" name="Polyprenol" id="C06081">
<notes><html:p>COMPOUND_ID: C06081</html:p></notes>
      </species>
      <species boundaryCondition="false" constant="false" metaid="_0a5ca44a_4586_4e26_a924_17fb26ba3a42" hasOnlySubstanceUnits="false" compartment="UNK_COMP" name="L-Leucyl-tRNA" id="C02047">
<notes><html:p>COMPOUND_ID: C02047</html:p></notes>
      </species>
      <species boundaryCondition="false" constant="false" metaid="_5ff1f72a_ae21_432e_b375_49ae5b17437c" hasOnlySubstanceUnits="false" compartment="UNK_COMP" name="Orthophosphoric monoester" id="C01153">
<notes><html:p>COMPOUND_ID: C01153</html:p></notes>
      </species>
      <species boundaryCondition="false" constant="false" metaid="_2f21a632_cd90_41a5_8ca4_07040c5a0bcf" hasOnlySubstanceUnits="false" compartment="UNK_COMP" name="Acylglycerone phosphate" id="C03372">
<notes><html:p>COMPOUND_ID: C03372</html:p></notes>
      </species>
      <species boundaryCondition="false" constant="false" metaid="_88828540_6ab3_4a33_a363_5337ad8a8de2" hasOnlySubstanceUnits="false" compartment="UNK_COMP" name="3-Oxopimeloyl-CoA" id="C06715">
<notes><html:p>COMPOUND_ID: C06715</html:p></notes>
      </species>
    </listOfSpecies>
    <listOfReactions>
      <reaction fast="false" id="R00189" metaid="_11d70ab7_5cd4_4875_9263_d7221f5d1cc1" reversible="true">
<notes><html:p>CLASSIFICATION: 6.3.1.5;6.3.5.1</html:p><html:p>PREDICTION_TYPE: PRIAM_EC</html:p><html:p>GENE ASSOCIATION: (ZK228.13#ZK228.13#WBGene00195061) or (C24F3.4a#C24F3.4a#WBGene00007698)</html:p><html:p>PROP PRIAM_probability=1.0</html:p></notes>
              <listOfReactants>
          <speciesReference stoichiometry="1" constant="false" species="C00857"/>
          <speciesReference stoichiometry="1" constant="false" species="C00014"/>
          <speciesReference stoichiometry="1" constant="false" species="C00002"/>
        </listOfReactants>
        <listOfProducts>
          <speciesReference stoichiometry="1" constant="false" species="C00020"/>
          <speciesReference stoichiometry="1" constant="false" species="C00003"/>
          <speciesReference stoichiometry="1" constant="false" species="C00013"/>
        </listOfProducts>
        <kineticLaw>
          <math xmlns="http://www.w3.org/1998/Math/MathML">          
            <ci> FLUX_VALUE </ci>
          </math>
                  <listOfLocalParameters>
            <localParameter value="0" id="FLUX_VALUE"/>
            <localParameter value="-99999" id="LOWER_BOUND"/>
            <localParameter value="99999" id="UPPER_BOUND"/>
          </listOfLocalParameters>
        </kineticLaw>
      </reaction>
      <reaction fast="false" id="R00511" metaid="_daa912f4_b938_47d2_9961_7d4a0fda75c2" reversible="true">
<notes><html:p>CLASSIFICATION: 3.1.3.5;3.1.3.91</html:p><html:p>PREDICTION_TYPE: PRIAM_EC</html:p><html:p>GENE ASSOCIATION: (Y10G11A.1a#Y10G11A.1a#WBGene00012423) or (F25B5.3b#F25B5.3b#WBGene00017775) or (Y10G11A.1a#Y10G11A.1a#WBGene00012423)</html:p><html:p>PROP PRIAM_probability=1.0</html:p></notes>
              <listOfReactants>
          <speciesReference stoichiometry="1" constant="false" species="C00055"/>
          <speciesReference stoichiometry="1" constant="false" species="C00001"/>
        </listOfReactants>
        <listOfProducts>
          <speciesReference stoichiometry="1" constant="false" species="C00009"/>
          <speciesReference stoichiometry="1" constant="false" species="C00475"/>
        </listOfProducts>
        <kineticLaw>
          <math xmlns="http://www.w3.org/1998/Math/MathML">          
            <ci> FLUX_VALUE </ci>
          </math>
                  <listOfLocalParameters>
            <localParameter value="0" id="FLUX_VALUE"/>
            <localParameter value="-99999" id="LOWER_BOUND"/>
            <localParameter value="99999" id="UPPER_BOUND"/>
          </listOfLocalParameters>
        </kineticLaw>
      </reaction>
      <reaction fast="false" id="R03916" metaid="_0a786961_ec4e_440a_b92b_1d8aea19cc40" reversible="true">
<notes><html:p>CLASSIFICATION: 2.3.2.2</html:p><html:p>PREDICTION_TYPE: PRIAM_EC</html:p><html:p>GENE ASSOCIATION: (H14N18.4a#H14N18.4a#WBGene00019204) or (T03D8.6b#T03D8.6b#WBGene00011393) or (Y7A9A.1#Y7A9A.1#WBGene00012416) or (C53D5.5a#C53D5.5a#WBGene00016906)</html:p><html:p>PROP PRIAM_probability=1.0</html:p></notes>
              <listOfReactants>
          <speciesReference stoichiometry="1" constant="false" species="C02320"/>
          <speciesReference stoichiometry="1" constant="false" species="C00001"/>
        </listOfReactants>
        <listOfProducts>
          <speciesReference stoichiometry="1" constant="false" species="C05729"/>
          <speciesReference stoichiometry="1" constant="false" species="C00025"/>
        </listOfProducts>
        <kineticLaw>
          <math xmlns="http://www.w3.org/1998/Math/MathML">          
            <ci> FLUX_VALUE </ci>
          </math>
                  <listOfLocalParameters>
            <localParameter value="0" id="FLUX_VALUE"/>
            <localParameter value="-99999" id="LOWER_BOUND"/>
            <localParameter value="99999" id="UPPER_BOUND"/>
          </listOfLocalParameters>
        </kineticLaw>
      </reaction>
      <reaction fast="false" id="R02295" metaid="_6bc4d7cf_9a8a_4aee_a6df_e4f68377b955" reversible="true">
<notes><html:p>CLASSIFICATION: 2.4.2.1</html:p><html:p>PREDICTION_TYPE: PRIAM_EC</html:p><html:p>GENE ASSOCIATION: (K02D7.1b#K02D7.1b#WBGene00019298)</html:p><html:p>PROP PRIAM_probability=1.0</html:p></notes>
              <listOfReactants>
          <speciesReference stoichiometry="1" constant="false" species="C00009"/>
          <speciesReference stoichiometry="1" constant="false" species="C05841"/>
        </listOfReactants>
        <listOfProducts>
          <speciesReference stoichiometry="1" constant="false" species="C00620"/>
          <speciesReference stoichiometry="1" constant="false" species="C00080"/>
          <speciesReference stoichiometry="1" constant="false" species="C00253"/>
        </listOfProducts>
        <kineticLaw>
          <math xmlns="http://www.w3.org/1998/Math/MathML">          
            <ci> FLUX_VALUE </ci>
          </math>
                  <listOfLocalParameters>
            <localParameter value="0" id="FLUX_VALUE"/>
            <localParameter value="-99999" id="LOWER_BOUND"/>
            <localParameter value="99999" id="UPPER_BOUND"/>
          </listOfLocalParameters>
        </kineticLaw>
      </reaction>
      <reaction fast="false" id="R00899" metaid="_c680a3be_1001_44cc_91de_12a030bed1ed" reversible="true">
<notes><html:p>CLASSIFICATION: 3.4.11.1;3.4.11.2;3.4.11.23;3.4.13.-</html:p><html:p>PREDICTION_TYPE: PRIAM_EC</html:p><html:p>GENE ASSOCIATION: (Y54G11A.9#Y54G11A.9#WBGene00013218) or (ZK353.6#ZK353.6#WBGene00002249) or (ZK353.6#ZK353.6#WBGene00002249)</html:p><html:p>PROP PRIAM_probability=0.9900000095367432</html:p></notes>
              <listOfReactants>
          <speciesReference stoichiometry="1" constant="false" species="C01419"/>
          <speciesReference stoichiometry="1" constant="false" species="C00001"/>
        </listOfReactants>
        <listOfProducts>
          <speciesReference stoichiometry="1" constant="false" species="C00037"/>
          <speciesReference stoichiometry="1" constant="false" species="C00097"/>
        </listOfProducts>
        <kineticLaw>
          <math xmlns="http://www.w3.org/1998/Math/MathML">          
            <ci> FLUX_VALUE </ci>
          </math>
                  <listOfLocalParameters>
            <localParameter value="0" id="FLUX_VALUE"/>
            <localParameter value="-99999" id="LOWER_BOUND"/>
            <localParameter value="99999" id="UPPER_BOUND"/>
          </listOfLocalParameters>
        </kineticLaw>
      </reaction>
      <reaction fast="false" id="R00010" metaid="_c428d1e8_9c5f_4390_bbe8_697de1522b9f" reversible="true">
<notes><html:p>CLASSIFICATION: 3.2.1.28</html:p><html:p>PREDICTION_TYPE: PRIAM_EC</html:p><html:p>GENE ASSOCIATION: (W05E10.4b#W05E10.4b#WBGene00006609) or (F15A2.2#F15A2.2#WBGene00006610) or (C23H3.7#C23H3.7#WBGene00006611) or (F57B10.7#F57B10.7#WBGene00006607)</html:p><html:p>PROP PRIAM_probability=1.0</html:p></notes>
              <listOfReactants>
          <speciesReference stoichiometry="1" constant="false" species="C00001"/>
          <speciesReference stoichiometry="1" constant="false" species="C01083"/>
        </listOfReactants>
        <listOfProducts>
          <speciesReference stoichiometry="2" constant="false" species="C00031"/>
        </listOfProducts>
        <kineticLaw>
          <math xmlns="http://www.w3.org/1998/Math/MathML">          
            <ci> FLUX_VALUE </ci>
          </math>
                  <listOfLocalParameters>
            <localParameter value="0" id="FLUX_VALUE"/>
            <localParameter value="-99999" id="LOWER_BOUND"/>
            <localParameter value="99999" id="UPPER_BOUND"/>
          </listOfLocalParameters>
        </kineticLaw>
      </reaction>
      <reaction fast="false" id="R10281" metaid="_c2c55f94_dcba_4d56_9069_100baadb2e31" reversible="true">
<notes><html:p>CLASSIFICATION: 5.1.99.6</html:p><html:p>PREDICTION_TYPE: PRIAM_EC</html:p><html:p>GENE ASSOCIATION: (Y18D10A.3#Y18D10A.3#WBGene00012476)</html:p><html:p>PROP PRIAM_probability=1.0</html:p></notes>
              <listOfReactants>
          <speciesReference stoichiometry="1" constant="false" species="C20483"/>
        </listOfReactants>
        <listOfProducts>
          <speciesReference stoichiometry="1" constant="false" species="C04899"/>
        </listOfProducts>
        <kineticLaw>
          <math xmlns="http://www.w3.org/1998/Math/MathML">          
            <ci> FLUX_VALUE </ci>
          </math>
                  <listOfLocalParameters>
            <localParameter value="0" id="FLUX_VALUE"/>
            <localParameter value="-99999" id="LOWER_BOUND"/>
            <localParameter value="99999" id="UPPER_BOUND"/>
          </listOfLocalParameters>
        </kineticLaw>
      </reaction>
      <reaction fast="false" id="R00187" metaid="_491197e1_3624_4100_abee_2be5d69ded64" reversible="true">
<notes><html:p>CLASSIFICATION: 3.6.1.29</html:p><html:p>PREDICTION_TYPE: PRIAM_EC</html:p><html:p>GENE ASSOCIATION: (Y56A3A.13#Y56A3A.13#WBGene00003594)</html:p><html:p>PROP PRIAM_probability=1.0</html:p></notes>
              <listOfReactants>
          <speciesReference stoichiometry="1" constant="false" species="C00001"/>
          <speciesReference stoichiometry="1" constant="false" species="C06197"/>
        </listOfReactants>
        <listOfProducts>
          <speciesReference stoichiometry="1" constant="false" species="C00008"/>
          <speciesReference stoichiometry="1" constant="false" species="C00020"/>
        </listOfProducts>
        <kineticLaw>
          <math xmlns="http://www.w3.org/1998/Math/MathML">          
            <ci> FLUX_VALUE </ci>
          </math>
                  <listOfLocalParameters>
            <localParameter value="0" id="FLUX_VALUE"/>
            <localParameter value="-99999" id="LOWER_BOUND"/>
            <localParameter value="99999" id="UPPER_BOUND"/>
          </listOfLocalParameters>
        </kineticLaw>
      </reaction>
      <reaction fast="false" id="R03954" metaid="_f8f62b41_5726_4a60_bade_b1d837c0e522" reversible="true">
<notes><html:p>CLASSIFICATION: 2.6.1.63;2.6.1.7</html:p><html:p>PREDICTION_TYPE: PRIAM_EC</html:p><html:p>GENE ASSOCIATION: (F28H6.3#F28H6.3#WBGene00009232 ) or (C14F11.1a.2#C14F11.1a.2#WBGene00015778)</html:p><html:p>PROP PRIAM_probability=0.6700000166893005</html:p></notes>
              <listOfReactants>
          <speciesReference stoichiometry="1" constant="false" species="C02470"/>
          <speciesReference stoichiometry="1" constant="false" species="C00001"/>
        </listOfReactants>
        <listOfProducts>
          <speciesReference stoichiometry="1" constant="false" species="C05645"/>
        </listOfProducts>
        <kineticLaw>
          <math xmlns="http://www.w3.org/1998/Math/MathML">          
            <ci> FLUX_VALUE </ci>
          </math>
                  <listOfLocalParameters>
            <localParameter value="0" id="FLUX_VALUE"/>
            <localParameter value="-99999" id="LOWER_BOUND"/>
            <localParameter value="99999" id="UPPER_BOUND"/>
          </listOfLocalParameters>
        </kineticLaw>
      </reaction>
      <reaction fast="false" id="R02744" metaid="_b04242be_9e34_4655_b9c6_8df23df598bf" reversible="true">
<notes><html:p>CLASSIFICATION: 3.1.1.5</html:p><html:p>PREDICTION_TYPE: PRIAM_EC</html:p><html:p>GENE ASSOCIATION: (ZK370.4b#ZK370.4b#WBGene00022718)</html:p><html:p>PROP PRIAM_probability=0.7799999713897705</html:p></notes>
              <listOfReactants>
          <speciesReference stoichiometry="1" constant="false" species="C00060"/>
          <speciesReference stoichiometry="1" constant="false" species="C00670"/>
        </listOfReactants>
        <listOfProducts>
          <speciesReference stoichiometry="1" constant="false" species="C04233"/>
          <speciesReference stoichiometry="1" constant="false" species="C00001"/>
        </listOfProducts>
        <kineticLaw>
          <math xmlns="http://www.w3.org/1998/Math/MathML">          
            <ci> FLUX_VALUE </ci>
          </math>
                  <listOfLocalParameters>
            <localParameter value="0" id="FLUX_VALUE"/>
            <localParameter value="-99999" id="LOWER_BOUND"/>
            <localParameter value="99999" id="UPPER_BOUND"/>
          </listOfLocalParameters>
        </kineticLaw>
      </reaction>
      <reaction fast="false" id="R03777" metaid="_90fab29e_fed6_491e_892b_2d76ea49e33d" reversible="true">
<notes><html:p>CLASSIFICATION: 1.3.3.6;1.3.8.7;1.3.8.8;1.3.99.-</html:p><html:p>PREDICTION_TYPE: PRIAM_EC</html:p><html:p>GENE ASSOCIATION: (F08A8.1a.1#F08A8.1a.1#WBGene00008564) or (F59F4.1#F59F4.1#WBGene00010336) or (F08A8.3#F08A8.3#WBGene00008566) or (F08A8.4.1#F08A8.4.1#WBGene00008567) or (F08A8.2#F08A8.2#WBGene00008565) or (T25G12.5#T25G12.5#WBGene00020812) or (K05F1.3#K05F1.3#WBGene00019406) or (T08G2.3.1#T08G2.3.1#WBGene00020366) or (F28A10.6#F28A10.6#WBGene00017874)</html:p><html:p>PROP PRIAM_probability=1.0</html:p></notes>
              <listOfReactants>
          <speciesReference stoichiometry="1" constant="false" species="C00016"/>
          <speciesReference stoichiometry="1" constant="false" species="C01944"/>
        </listOfReactants>
        <listOfProducts>
          <speciesReference stoichiometry="1" constant="false" species="C01352"/>
          <speciesReference stoichiometry="1" constant="false" species="C05276"/>
        </listOfProducts>
        <kineticLaw>
          <math xmlns="http://www.w3.org/1998/Math/MathML">          
            <ci> FLUX_VALUE </ci>
          </math>
                  <listOfLocalParameters>
            <localParameter value="0" id="FLUX_VALUE"/>
            <localParameter value="-99999" id="LOWER_BOUND"/>
            <localParameter value="99999" id="UPPER_BOUND"/>
          </listOfLocalParameters>
        </kineticLaw>
      </reaction>
      <reaction fast="false" id="R10648" metaid="_7977dc31_9b83_42f0_b524_f15279143aff" reversible="true">
<notes><html:p>CLASSIFICATION: 2.3.1.234</html:p><html:p>PREDICTION_TYPE: PRIAM_EC</html:p><html:p>GENE ASSOCIATION: (Y71H2AM.1.1#Y71H2AM.1.1#WBGene00022166) or (K08H2.5#K08H2.5#WBGene00010692) or (Y71H2AM.1.1#Y71H2AM.1.1#WBGene00022166) or (C01G10.10a#C01G10.10a#WBGene00007237) or (C01G10.10a#C01G10.10a#WBGene00007237) or (F16B12.7#F16B12.7#WBGene00008883)</html:p><html:p>PROP PRIAM_probability=1.0</html:p></notes>
              <listOfReactants>
          <speciesReference stoichiometry="1" constant="false" species="C17324"/>
          <speciesReference stoichiometry="1" constant="false" species="C20641"/>
        </listOfReactants>
        <listOfProducts>
          <speciesReference stoichiometry="1" constant="false" species="C20751"/>
          <speciesReference stoichiometry="1" constant="false" species="C00020"/>
        </listOfProducts>
        <kineticLaw>
          <math xmlns="http://www.w3.org/1998/Math/MathML">          
            <ci> FLUX_VALUE </ci>
          </math>
                  <listOfLocalParameters>
            <localParameter value="0" id="FLUX_VALUE"/>
            <localParameter value="-99999" id="LOWER_BOUND"/>
            <localParameter value="99999" id="UPPER_BOUND"/>
          </listOfLocalParameters>
        </kineticLaw>
      </reaction>
      <reaction fast="false" id="R03655" metaid="_2aa22442_8f01_41ac_8167_4450274610e2" reversible="true">
<notes><html:p>CLASSIFICATION: 6.1.1.21</html:p><html:p>PREDICTION_TYPE: PRIAM_EC</html:p><html:p>GENE ASSOCIATION: (T11G6.1a.1#T11G6.1a.1#WBGene00002001)</html:p><html:p>PROP PRIAM_probability=1.0</html:p></notes>
              <listOfReactants>
          <speciesReference stoichiometry="1" constant="false" species="C00135"/>
          <speciesReference stoichiometry="1" constant="false" species="C00002"/>
          <speciesReference stoichiometry="1" constant="false" species="C01643"/>
        </listOfReactants>
        <listOfProducts>
          <speciesReference stoichiometry="1" constant="false" species="C00020"/>
          <speciesReference stoichiometry="1" constant="false" species="C02988"/>
          <speciesReference stoichiometry="1" constant="false" species="C00013"/>
        </listOfProducts>
        <kineticLaw>
          <math xmlns="http://www.w3.org/1998/Math/MathML">          
            <ci> FLUX_VALUE </ci>
          </math>
                  <listOfLocalParameters>
            <localParameter value="0" id="FLUX_VALUE"/>
            <localParameter value="-99999" id="LOWER_BOUND"/>
            <localParameter value="99999" id="UPPER_BOUND"/>
          </listOfLocalParameters>
        </kineticLaw>
      </reaction>
      <reaction fast="false" id="R10831" metaid="_43cb319b_bd63_4389_82e2_34883ea0ddda" reversible="true">
<notes><html:p>CLASSIFICATION: 3.2.1.52</html:p><html:p>PREDICTION_TYPE: PRIAM_EC</html:p><html:p>GENE ASSOCIATION: (T14F9.3#T14F9.3#WBGene00020509)</html:p><html:p>PROP PRIAM_probability=1.0</html:p></notes>
              <listOfReactants>
          <speciesReference stoichiometry="1" constant="false" species="G00711"/>
          <speciesReference stoichiometry="1" constant="false" species="C00001"/>
        </listOfReactants>
        <listOfProducts>
          <speciesReference stoichiometry="1" constant="false" species="C00140"/>
          <speciesReference stoichiometry="1" constant="false" species="G10008"/>
        </listOfProducts>
        <kineticLaw>
          <math xmlns="http://www.w3.org/1998/Math/MathML">          
            <ci> FLUX_VALUE </ci>
          </math>
                  <listOfLocalParameters>
            <localParameter value="0" id="FLUX_VALUE"/>
            <localParameter value="-99999" id="LOWER_BOUND"/>
            <localParameter value="99999" id="UPPER_BOUND"/>
          </listOfLocalParameters>
        </kineticLaw>
      </reaction>
      <reaction fast="false" id="R03838" metaid="_6e4ff853_81ca_4161_b1b1_27ed31bc66fe" reversible="true">
<notes><html:p>CLASSIFICATION: 2.3.1.22</html:p><html:p>PREDICTION_TYPE: GF_FN1</html:p><html:p>GENE ASSOCIATION: (K07B1.4a#K07B1.4a#WBGene00019464)</html:p><html:p>PROP PRIAM_probability=0.0</html:p></notes>
              <listOfReactants>
          <speciesReference stoichiometry="1" constant="false" species="C00605"/>
          <speciesReference stoichiometry="1" constant="false" species="C02112"/>
        </listOfReactants>
        <listOfProducts>
          <speciesReference stoichiometry="1" constant="false" species="C00010"/>
          <speciesReference stoichiometry="1" constant="false" species="C00641"/>
        </listOfProducts>
        <kineticLaw>
          <math xmlns="http://www.w3.org/1998/Math/MathML">          
            <ci> FLUX_VALUE </ci>
          </math>
                  <listOfLocalParameters>
            <localParameter value="0" id="FLUX_VALUE"/>
            <localParameter value="-99999" id="LOWER_BOUND"/>
            <localParameter value="99999" id="UPPER_BOUND"/>
          </listOfLocalParameters>
        </kineticLaw>
      </reaction>
      <reaction fast="false" id="R06222" metaid="_ffede0ea_a39b_479b_bd3a_93ec44f1f329" reversible="true">
<notes><html:p>CLASSIFICATION: 2.4.1.-;2.4.1.152;2.4.1.65</html:p><html:p>PREDICTION_TYPE: PRIAM_EC</html:p><html:p>GENE ASSOCIATION: (Y8A9A.5#Y8A9A.5#WBGene00021174) or (F59E12.13.2#F59E12.13.2#WBGene00006402) or (T05A7.10#T05A7.10#WBGene00043986)</html:p><html:p>PROP PRIAM_probability=1.0</html:p></notes>
              <listOfReactants>
          <speciesReference stoichiometry="1" constant="false" species="G00084"/>
          <speciesReference stoichiometry="1" constant="false" species="C00325"/>
        </listOfReactants>
        <listOfProducts>
          <speciesReference stoichiometry="1" constant="false" species="G00085"/>
          <speciesReference stoichiometry="1" constant="false" species="C00035"/>
        </listOfProducts>
        <kineticLaw>
          <math xmlns="http://www.w3.org/1998/Math/MathML">          
            <ci> FLUX_VALUE </ci>
          </math>
                  <listOfLocalParameters>
            <localParameter value="0" id="FLUX_VALUE"/>
            <localParameter value="-99999" id="LOWER_BOUND"/>
            <localParameter value="99999" id="UPPER_BOUND"/>
          </listOfLocalParameters>
        </kineticLaw>
      </reaction>
      <reaction fast="false" id="R05329" metaid="_9bed5c9e_bad2_4e1e_be3c_35287090e60e" reversible="true">
<notes><html:p>CLASSIFICATION: 2.5.1.46</html:p><html:p>PREDICTION_TYPE: PRIAM_EC</html:p><html:p>GENE ASSOCIATION: (Y17G7B.4#Y17G7B.4#WBGene00012460)</html:p><html:p>PROP PRIAM_probability=1.0</html:p></notes>
              <listOfReactants>
          <speciesReference stoichiometry="1" constant="false" species="C00315"/>
          <speciesReference stoichiometry="1" constant="false" species="C07281"/>
        </listOfReactants>
        <listOfProducts>
          <speciesReference stoichiometry="1" constant="false" species="C00986"/>
          <speciesReference stoichiometry="1" constant="false" species="C07282"/>
        </listOfProducts>
        <kineticLaw>
          <math xmlns="http://www.w3.org/1998/Math/MathML">          
            <ci> FLUX_VALUE </ci>
          </math>
                  <listOfLocalParameters>
            <localParameter value="0" id="FLUX_VALUE"/>
            <localParameter value="-99999" id="LOWER_BOUND"/>
            <localParameter value="99999" id="UPPER_BOUND"/>
          </listOfLocalParameters>
        </kineticLaw>
      </reaction>
      <reaction fast="false" id="R00769" metaid="_bc0cc4ca_dbe4_4a28_9748_b9407e0b4d17" reversible="true">
<notes><html:p>CLASSIFICATION: 2.7.1.11</html:p><html:p>PREDICTION_TYPE: PRIAM_EC</html:p><html:p>GENE ASSOCIATION: (C50F4.2#C50F4.2#WBGene00008230) or (Y71H10A.1a#Y71H10A.1a#WBGene00022199) or (Y71H10A.1a#Y71H10A.1a#WBGene00022199)</html:p><html:p>PROP PRIAM_probability=1.0</html:p></notes>
              <listOfReactants>
          <speciesReference stoichiometry="1" constant="false" species="C00075"/>
          <speciesReference stoichiometry="1" constant="false" species="C00085"/>
        </listOfReactants>
        <listOfProducts>
[truncated: 1,732,562 more chars]
