# Supplementary material for: Architect: A tool for aiding the reconstruction of high-quality metabolic models through improved enzyme annotation
Source: PLoS Comput Biol. 2022 Sep 8;18(9):e1010452. doi: 10.1371/journal.pcbi.1010452 (PMC9488769; doi:10.1371/journal.pcbi.1010452)
Supplement: S1 Data — Architect models built using BiGG and KEGG reaction definitions are found in the folders named Architect_BiGG and Architect_KEGG respectively, and those built using CarveMe, ModelSEED and PRIAM are similarly found in the folders thus named. Where applicable, additional settings had to be specified as follows. C. elegans models were built using undefined/complete media and ModelSEED’s core template and BiGG’s main reaction database (in the case of CarveMe and Architect-BiGG reconstructions). E. coli and N. meningitidis models were built under specifications of anaerobic and aerobic (respectively) minimal media conditions and with the specification that a gram-negative organism’s sequences had been input. (ZIP) [file pcbi.1010452.s027.zip › PRIAM/Ecoli.xml]

<?xml version='1.0' encoding='UTF-8' standalone='no'?>
<sbml xmlns="http://www.sbml.org/sbml/level3/version1/core" level="3" version="1" xmlns:html="http://www.w3.org/1999/xhtml">
  <model name="Automatic model generated with PRIAM" id="PRIAM_test_default">
    <listOfCompartments>
      <compartment name="Default Compartment" constant="true" id="UNK_COMP"/>
    </listOfCompartments>
    <listOfSpecies>
      <species boundaryCondition="false" constant="false" hasOnlySubstanceUnits="false" compartment="UNK_COMP" name="GDP" id="C00035">
<notes><html:p>COMPOUND_ID: C00035</html:p></notes>
      </species>
      <species boundaryCondition="false" constant="false" metaid="_101e2b76_7ce2_481d_ba6b_e87b13a50422" hasOnlySubstanceUnits="false" compartment="UNK_COMP" name="3alpha,7alpha,26-Trihydroxy-5beta-cholestane" id="C05444">
<notes><html:p>COMPOUND_ID: C05444</html:p></notes>
      </species>
      <species boundaryCondition="false" constant="false" metaid="_957509ac_b371_4396_a824_8248b8f9f812" hasOnlySubstanceUnits="false" compartment="UNK_COMP" name="Riboflavin" id="C00255">
<notes><html:p>COMPOUND_ID: C00255</html:p></notes>
      </species>
      <species boundaryCondition="false" constant="false" metaid="_d01759b9_952b_4e5e_99e8_7b224e5820ac" hasOnlySubstanceUnits="false" compartment="UNK_COMP" name="tRNA(Cys)" id="C01639">
<notes><html:p>COMPOUND_ID: C01639</html:p></notes>
      </species>
      <species boundaryCondition="false" constant="false" metaid="_04d5f344_9232_4064_93d0_f6a6eb70cfcc" hasOnlySubstanceUnits="false" compartment="UNK_COMP" name="2&amp;apos;-Deoxy-5-hydroxymethylcytidine-5&amp;apos;-triphosphate" id="C11039">
<notes><html:p>COMPOUND_ID: C11039</html:p></notes>
      </species>
      <species boundaryCondition="false" constant="false" metaid="_bda5dcd7_b87a_4ef7_9301_ac996e22c56a" hasOnlySubstanceUnits="false" compartment="UNK_COMP" name="6-Methoxy-3-methyl-2-all-trans-polyprenyl-1,4-benzoquinol" id="C19859">
<notes><html:p>COMPOUND_ID: C19859</html:p></notes>
      </species>
      <species boundaryCondition="false" constant="false" metaid="_876f4edb_66db_445b_b593_0bcffc1b6254" hasOnlySubstanceUnits="false" compartment="UNK_COMP" name="Sugar" id="C11477">
<notes><html:p>COMPOUND_ID: C11477</html:p></notes>
      </species>
      <species boundaryCondition="false" constant="false" metaid="_d3e62cd6_03c1_4036_ba10_6236e6b5efca" hasOnlySubstanceUnits="false" compartment="UNK_COMP" name="L-3,4-Dihydroxybutan-2-one 4-phosphate" id="C15556">
<notes><html:p>COMPOUND_ID: C15556</html:p></notes>
      </species>
      <species boundaryCondition="false" constant="false" metaid="_8d72b00b_eb5a_4ca5_a100_c817d59c2eed" hasOnlySubstanceUnits="false" compartment="UNK_COMP" name="D-Ribulose 1-phosphate" id="C22337">
<notes><html:p>COMPOUND_ID: C22337</html:p></notes>
      </species>
      <species boundaryCondition="false" constant="false" metaid="_d1cbedd7_0f45_4a4b_bcbe_37e1bdf9f0af" hasOnlySubstanceUnits="false" compartment="UNK_COMP" name="Hepatotoxins" id="C21758">
<notes><html:p>COMPOUND_ID: C21758</html:p></notes>
      </species>
      <species boundaryCondition="false" constant="false" metaid="_d7a4dd7c_d1bc_43e8_b890_3198e06645b2" hasOnlySubstanceUnits="false" compartment="UNK_COMP" name="Membrane-derived-oligosaccharide 6-(glycerophospho)-D-glucose" id="C04809">
<notes><html:p>COMPOUND_ID: C04809</html:p></notes>
      </species>
      <species boundaryCondition="false" constant="false" metaid="_d142297e_a725_403a_a7de_c6f6d8cb6270" hasOnlySubstanceUnits="false" compartment="UNK_COMP" name="D-Gal alpha 1->6D-Gal alpha 1->6D-Glucose" id="C05404">
<notes><html:p>COMPOUND_ID: C05404</html:p></notes>
      </species>
      <species boundaryCondition="false" constant="false" metaid="_e59261e0_c036_41cc_9293_d7ea44474992" hasOnlySubstanceUnits="false" compartment="UNK_COMP" name="dATP" id="C00131">
<notes><html:p>COMPOUND_ID: C00131</html:p></notes>
      </species>
      <species boundaryCondition="false" constant="false" metaid="_46f5b9b9_56ea_4859_927e_a8ef778557a3" hasOnlySubstanceUnits="false" compartment="UNK_COMP" name="(2S,3S)-3-Hydroxy-2-methylbutanoyl-CoA" id="C04405">
<notes><html:p>COMPOUND_ID: C04405</html:p></notes>
      </species>
      <species boundaryCondition="false" constant="false" metaid="_c830a8b7_eb5d_489c_93d1_6fa1d505f830" hasOnlySubstanceUnits="false" compartment="UNK_COMP" name="Nicotinamide" id="C00153">
<notes><html:p>COMPOUND_ID: C00153</html:p></notes>
      </species>
      <species boundaryCondition="false" constant="false" metaid="_3f14d3d0_715f_4c95_a5d2_8f2a56799c38" hasOnlySubstanceUnits="false" compartment="UNK_COMP" name="5&amp;apos;-Ribonucleotide" id="C02520">
<notes><html:p>COMPOUND_ID: C02520</html:p></notes>
      </species>
      <species boundaryCondition="false" constant="false" metaid="_28c74be0_8487_4c5e_b197_795721a25035" hasOnlySubstanceUnits="false" compartment="UNK_COMP" name="beta-L-Rhamnose" id="C02338">
<notes><html:p>COMPOUND_ID: C02338</html:p></notes>
      </species>
      <species boundaryCondition="false" constant="false" metaid="_66509941_594d_4fb5_8f08_be254154aaa3" hasOnlySubstanceUnits="false" compartment="UNK_COMP" name="D-Arabinose 5-phosphate" id="C01112">
<notes><html:p>COMPOUND_ID: C01112</html:p></notes>
      </species>
      <species boundaryCondition="false" constant="false" metaid="_4b3f0192_90af_4284_b10b_5d69c6b62cfa" hasOnlySubstanceUnits="false" compartment="UNK_COMP" name="(3R)-3-Hydroxytetradecanoyl-[acyl-carrier protein]" id="C04688">
<notes><html:p>COMPOUND_ID: C04688</html:p></notes>
      </species>
      <species boundaryCondition="false" constant="false" metaid="_b948f534_2970_4ec9_bbb0_22ee93bd1c3a" hasOnlySubstanceUnits="false" compartment="UNK_COMP" name="rRNA containing N6-methyladenine" id="C04154">
<notes><html:p>COMPOUND_ID: C04154</html:p></notes>
      </species>
      <species boundaryCondition="false" constant="false" metaid="_31088489_5216_4a98_b00f_9f18519a0745" hasOnlySubstanceUnits="false" compartment="UNK_COMP" name="Parapyruvate" id="C06033">
<notes><html:p>COMPOUND_ID: C06033</html:p></notes>
      </species>
      <species boundaryCondition="false" constant="false" metaid="_e55d6bcb_e1c1_45df_b51f_11d33b0871fa" hasOnlySubstanceUnits="false" compartment="UNK_COMP" name="Isochorismate" id="C00885">
<notes><html:p>COMPOUND_ID: C00885</html:p></notes>
      </species>
      <species boundaryCondition="false" constant="false" metaid="_e7133332_c6c6_4c02_ac39_76a89785a11d" hasOnlySubstanceUnits="false" compartment="UNK_COMP" name="5-Fluorodeoxyuridine" id="C11736">
<notes><html:p>COMPOUND_ID: C11736</html:p></notes>
      </species>
      <species boundaryCondition="false" constant="false" metaid="_ea3c138a_5547_450c_9072_be6afdee4efa" hasOnlySubstanceUnits="false" compartment="UNK_COMP" name="(6R)-6beta-Hydroxy-1,4,5,6-tetrahydronicotinamide-adenine dinucleotide phosphate" id="C20483">
<notes><html:p>COMPOUND_ID: C20483</html:p></notes>
      </species>
      <species boundaryCondition="false" constant="false" metaid="_82fcfc04_8891_4a68_a4e4_ce613b061803" hasOnlySubstanceUnits="false" compartment="UNK_COMP" name="sn-Glycerol 3-phosphate" id="C00093">
<notes><html:p>COMPOUND_ID: C00093</html:p></notes>
      </species>
      <species boundaryCondition="false" constant="false" metaid="_ce503a8f_d2ce_4da2_83d7_271455a502e3" hasOnlySubstanceUnits="false" compartment="UNK_COMP" name="5-Methylcytosine" id="C02376">
<notes><html:p>COMPOUND_ID: C02376</html:p></notes>
      </species>
      <species boundaryCondition="false" constant="false" metaid="_7f12aae6_3868_4bab_830b_faa08ffa5348" hasOnlySubstanceUnits="false" compartment="UNK_COMP" name="3-Deoxy-D-manno-octulosonyl-lipid IV(A)" id="C06024">
<notes><html:p>COMPOUND_ID: C06024</html:p></notes>
      </species>
      <species boundaryCondition="false" constant="false" metaid="_f235a51e_8718_4086_b105_a9a19c373095" hasOnlySubstanceUnits="false" compartment="UNK_COMP" name="beta-D-Fructose 1,6-bisphosphate" id="C05378">
<notes><html:p>COMPOUND_ID: C05378</html:p></notes>
      </species>
      <species boundaryCondition="false" constant="false" metaid="_cd201197_7675_41c9_ac70_7caf1c4e4b0b" hasOnlySubstanceUnits="false" compartment="UNK_COMP" name="N-Acetylbialaphos" id="C17951">
<notes><html:p>COMPOUND_ID: C17951</html:p></notes>
      </species>
      <species boundaryCondition="false" constant="false" metaid="_8d84d898_c410_4106_abc9_bf5e5ff570f6" hasOnlySubstanceUnits="false" compartment="UNK_COMP" name="6-Acetyl-beta-D-galactoside" id="C03773">
<notes><html:p>COMPOUND_ID: C03773</html:p></notes>
      </species>
      <species boundaryCondition="false" constant="false" metaid="_5be6585c_1568_4570_af0d_9d0ccf68748f" hasOnlySubstanceUnits="false" compartment="UNK_COMP" name="Oxaloacetate" id="C00036">
<notes><html:p>COMPOUND_ID: C00036</html:p></notes>
      </species>
      <species boundaryCondition="false" constant="false" metaid="_7ff3ca0a_9a89_4117_9673_e31b4c96381a" hasOnlySubstanceUnits="false" compartment="UNK_COMP" name="(R,R)-Tartaric acid" id="C00898">
<notes><html:p>COMPOUND_ID: C00898</html:p></notes>
      </species>
      <species boundaryCondition="false" constant="false" metaid="_f3e77c33_8e4e_4eae_88ea_4a8f32bbfb9a" hasOnlySubstanceUnits="false" compartment="UNK_COMP" name="Adenylyl-[L-glutamate:ammonia ligase (ADP-forming)]" id="C01299">
<notes><html:p>COMPOUND_ID: C01299</html:p></notes>
      </species>
      <species boundaryCondition="false" constant="false" metaid="_8f6bac4e_99d5_4bc0_9791_f96db26f1d11" hasOnlySubstanceUnits="false" compartment="UNK_COMP" id="G01391">
<notes><html:p>COMPOUND_ID: G01391</html:p></notes>
      </species>
      <species boundaryCondition="false" constant="false" metaid="_d2402c12_7ec9_4833_82ab_4f887f9e6603" hasOnlySubstanceUnits="false" compartment="UNK_COMP" name="2,4-Diamino-6-nitrotoluene" id="C16396">
<notes><html:p>COMPOUND_ID: C16396</html:p></notes>
      </species>
      <species boundaryCondition="false" constant="false" metaid="_cc1f388a_815e_4153_af07_ff8937944856" hasOnlySubstanceUnits="false" compartment="UNK_COMP" name="5-Carboxy-2-pentenoyl-CoA" id="C14144">
<notes><html:p>COMPOUND_ID: C14144</html:p></notes>
      </species>
      <species boundaryCondition="false" constant="false" metaid="_a6b20383_7460_4800_94dc_3db8478d214b" hasOnlySubstanceUnits="false" compartment="UNK_COMP" name="Phosphoenolpyruvate" id="C00074">
<notes><html:p>COMPOUND_ID: C00074</html:p></notes>
      </species>
      <species boundaryCondition="false" constant="false" metaid="_8ac99adb_9162_4f8a_8347_ac06132de9b4" hasOnlySubstanceUnits="false" compartment="UNK_COMP" name="N-Substituted amino acid" id="C03523">
<notes><html:p>COMPOUND_ID: C03523</html:p></notes>
      </species>
      <species boundaryCondition="false" constant="false" metaid="_bb1b1ae5_8852_4552_88cb_174cfd801cf6" hasOnlySubstanceUnits="false" compartment="UNK_COMP" name="2,5-Diamino-6-(5&amp;apos;-triphosphoryl-3&amp;apos;,4&amp;apos;-trihydroxy-2&amp;apos;-oxopentyl)-amino-4-oxopyrimidine" id="C06148">
<notes><html:p>COMPOUND_ID: C06148</html:p></notes>
      </species>
      <species boundaryCondition="false" constant="false" metaid="_3b3c2373_45c3_4629_8e55_30cdf9cf1c7b" hasOnlySubstanceUnits="false" compartment="UNK_COMP" name="N-(5-Phospho-D-ribosyl)anthranilate" id="C04302">
<notes><html:p>COMPOUND_ID: C04302</html:p></notes>
      </species>
      <species boundaryCondition="false" constant="false" metaid="_c1d86c72_4279_4d11_b660_6ab4f2889329" hasOnlySubstanceUnits="false" compartment="UNK_COMP" name="3-Deoxy-D-manno-octulosonate" id="C01187">
<notes><html:p>COMPOUND_ID: C01187</html:p></notes>
      </species>
      <species boundaryCondition="false" constant="false" metaid="_e288489d_e4c8_4ab1_9ba1_d49e64275a48" hasOnlySubstanceUnits="false" compartment="UNK_COMP" name="2-Oxo-3-hydroxy-4-phosphobutanoate" id="C06054">
<notes><html:p>COMPOUND_ID: C06054</html:p></notes>
      </species>
      <species boundaryCondition="false" constant="false" metaid="_b1122ba5_9dbd_4235_8b36_1c72f2c1497a" hasOnlySubstanceUnits="false" compartment="UNK_COMP" name="3-Hydroxyglutaryl-[acp] methyl ester" id="C20373">
<notes><html:p>COMPOUND_ID: C20373</html:p></notes>
      </species>
      <species boundaryCondition="false" constant="false" metaid="_6947f82e_02e2_484e_a60c_ad75317ee948" hasOnlySubstanceUnits="false" compartment="UNK_COMP" name="3&amp;apos;,5&amp;apos;-Cyclic diGMP" id="C16463">
<notes><html:p>COMPOUND_ID: C16463</html:p></notes>
      </species>
      <species boundaryCondition="false" constant="false" metaid="_0b66d59f_558e_405f_ab92_b6da37eb495c" hasOnlySubstanceUnits="false" compartment="UNK_COMP" name="1,2-Diacyl-sn-glycerol 3-diphosphate" id="C19776">
<notes><html:p>COMPOUND_ID: C19776</html:p></notes>
      </species>
      <species boundaryCondition="false" constant="false" metaid="_def71238_9371_45ff_93e6_d4613cb6dd2b" hasOnlySubstanceUnits="false" compartment="UNK_COMP" name="2,3,5-Trichloromaleylacetate" id="C18243">
<notes><html:p>COMPOUND_ID: C18243</html:p></notes>
      </species>
      <species boundaryCondition="false" constant="false" metaid="_6eeb87a8_14cd_4c92_9803_798dca77180c" hasOnlySubstanceUnits="false" compartment="UNK_COMP" name="(S)-2-Acetolactate" id="C06010">
<notes><html:p>COMPOUND_ID: C06010</html:p></notes>
      </species>
      <species boundaryCondition="false" constant="false" metaid="_252a5408_a44a_423c_b2a0_25c9582a2954" hasOnlySubstanceUnits="false" compartment="UNK_COMP" name="L-Arabinose" id="C00259">
<notes><html:p>COMPOUND_ID: C00259</html:p></notes>
      </species>
      <species boundaryCondition="false" constant="false" metaid="_af6debc7_8c6a_4dc6_81ea_f42e125cf222" hasOnlySubstanceUnits="false" compartment="UNK_COMP" name="cis-2-Hydroxycinnamate" id="C05838">
<notes><html:p>COMPOUND_ID: C05838</html:p></notes>
      </species>
      <species boundaryCondition="false" constant="false" metaid="_267678ff_f003_4c4a_858d_bca22fc33691" hasOnlySubstanceUnits="false" compartment="UNK_COMP" name="5-Aminopentanoate" id="C00431">
<notes><html:p>COMPOUND_ID: C00431</html:p></notes>
      </species>
      <species boundaryCondition="false" constant="false" metaid="_ac14dfce_c85b_4587_b961_6f5d949a9a5e" hasOnlySubstanceUnits="false" compartment="UNK_COMP" name="Nitrate" id="C00244">
<notes><html:p>COMPOUND_ID: C00244</html:p></notes>
      </species>
      <species boundaryCondition="false" constant="false" metaid="_b4c54935_6bbd_4548_8d0d_f25b5ab7587a" hasOnlySubstanceUnits="false" compartment="UNK_COMP" name="L-Homocysteine" id="C00155">
<notes><html:p>COMPOUND_ID: C00155</html:p></notes>
      </species>
      <species boundaryCondition="false" constant="false" metaid="_5cdfb1fa_1d4c_4848_b9ff_78adefc8177d" hasOnlySubstanceUnits="false" compartment="UNK_COMP" name="Lipid A disaccharide" id="C04932">
<notes><html:p>COMPOUND_ID: C04932</html:p></notes>
      </species>
      <species boundaryCondition="false" constant="false" metaid="_d55a5ff2_666d_4b79_bc08_7e217883b57d" hasOnlySubstanceUnits="false" compartment="UNK_COMP" name="Carbonic acid" id="C01353">
<notes><html:p>COMPOUND_ID: C01353</html:p></notes>
      </species>
      <species boundaryCondition="false" constant="false" metaid="_727c6998_3941_4504_bc63_4fb092fb18b2" hasOnlySubstanceUnits="false" compartment="UNK_COMP" name="2-Thio-N6-dimethylallyladenine in tRNA" id="C20755">
<notes><html:p>COMPOUND_ID: C20755</html:p></notes>
      </species>
      <species boundaryCondition="false" constant="false" metaid="_f7e61fb9_1fc6_477c_a224_df50195677cc" hasOnlySubstanceUnits="false" compartment="UNK_COMP" name="D-Altronate" id="C00817">
<notes><html:p>COMPOUND_ID: C00817</html:p></notes>
      </species>
      <species boundaryCondition="false" constant="false" metaid="_12ac9f63_2633_4995_b13d_a9dbc305362b" hasOnlySubstanceUnits="false" compartment="UNK_COMP" name="Agmatine" id="C00179">
<notes><html:p>COMPOUND_ID: C00179</html:p></notes>
      </species>
      <species boundaryCondition="false" constant="false" metaid="_fd9dcde4_d369_42e4_b2fa_9a56a71fa795" hasOnlySubstanceUnits="false" compartment="UNK_COMP" name="Orthophosphate" id="C00009">
<notes><html:p>COMPOUND_ID: C00009</html:p></notes>
      </species>
      <species boundaryCondition="false" constant="false" metaid="_b049506a_4451_48fb_a59d_c160c297f232" hasOnlySubstanceUnits="false" compartment="UNK_COMP" name="Glutathione disulfide" id="C00127">
<notes><html:p>COMPOUND_ID: C00127</html:p></notes>
      </species>
      <species boundaryCondition="false" constant="false" metaid="_2103b0d4_0be3_47b9_9c15_26f2fb789556" hasOnlySubstanceUnits="false" compartment="UNK_COMP" name="5-Amino-6-(5&amp;apos;-phospho-D-ribitylamino)uracil" id="C04454">
<notes><html:p>COMPOUND_ID: C04454</html:p></notes>
      </species>
      <species boundaryCondition="false" constant="false" metaid="_ac31e9e3_4697_4674_bbbf_ab89ef73c60d" hasOnlySubstanceUnits="false" compartment="UNK_COMP" name="N-Acetyl-alpha-D-glucosamine 1-phosphate" id="C04501">
<notes><html:p>COMPOUND_ID: C04501</html:p></notes>
      </species>
      <species boundaryCondition="false" constant="false" metaid="_060e29a4_8abf_4c94_937a_df41c9d74072" hasOnlySubstanceUnits="false" compartment="UNK_COMP" name="Oxalureate" id="C00802">
<notes><html:p>COMPOUND_ID: C00802</html:p></notes>
      </species>
      <species boundaryCondition="false" constant="false" metaid="_a9817144_6ed6_49a0_b8ef_95e86c923855" hasOnlySubstanceUnits="false" compartment="UNK_COMP" name="D-Glyceraldehyde 3-phosphate" id="C00118">
<notes><html:p>COMPOUND_ID: C00118</html:p></notes>
      </species>
      <species boundaryCondition="false" constant="false" metaid="_8c44dc77_d729_46d2_8745_d3c0f1406765" hasOnlySubstanceUnits="false" compartment="UNK_COMP" name="2-Protocatechoylphloroglucinolcarboxylate" id="C04524">
<notes><html:p>COMPOUND_ID: C04524</html:p></notes>
      </species>
      <species boundaryCondition="false" constant="false" metaid="_0e964282_3fe9_4b67_b512_c7ed18dbeb63" hasOnlySubstanceUnits="false" compartment="UNK_COMP" name="2-Octaprenylphenol" id="C05810">
<notes><html:p>COMPOUND_ID: C05810</html:p></notes>
      </species>
      <species boundaryCondition="false" constant="false" metaid="_fad13d1c_c5f8_42a8_86a9_b4e450bce2ca" hasOnlySubstanceUnits="false" compartment="UNK_COMP" name="beta-D-Glucose 1-phosphate" id="C00663">
<notes><html:p>COMPOUND_ID: C00663</html:p></notes>
      </species>
      <species boundaryCondition="false" constant="false" metaid="_d8f37795_c164_4ad8_b808_6cebaa963aab" hasOnlySubstanceUnits="false" compartment="UNK_COMP" name="Arachidonyl-CoA" id="C02249">
<notes><html:p>COMPOUND_ID: C02249</html:p></notes>
      </species>
      <species boundaryCondition="false" constant="false" metaid="_6d14488d_daf3_40f1_a3ea_58d4ca70d268" hasOnlySubstanceUnits="false" compartment="UNK_COMP" name="Ubiquinone" id="C00399">
<notes><html:p>COMPOUND_ID: C00399</html:p></notes>
      </species>
      <species boundaryCondition="false" constant="false" metaid="_6249fbf1_d6f4_45c1_981a_8b5faaf350eb" hasOnlySubstanceUnits="false" compartment="UNK_COMP" name="tRNA(Lys)" id="C01646">
<notes><html:p>COMPOUND_ID: C01646</html:p></notes>
      </species>
      <species boundaryCondition="false" constant="false" metaid="_ff822d99_5361_4a09_8b2e_ddfbcacdc233" hasOnlySubstanceUnits="false" compartment="UNK_COMP" name="S-Adenosylmethioninamine" id="C01137">
<notes><html:p>COMPOUND_ID: C01137</html:p></notes>
      </species>
      <species boundaryCondition="false" constant="false" metaid="_501957ec_8437_4b85_8d13_6e196d8b50c7" hasOnlySubstanceUnits="false" compartment="UNK_COMP" name="Protein N(pi)-phospho-L-histidine" id="C04261">
<notes><html:p>COMPOUND_ID: C04261</html:p></notes>
      </species>
      <species boundaryCondition="false" constant="false" metaid="_5240b0e5_fa3b_4725_b309_bdf7ad7d1023" hasOnlySubstanceUnits="false" compartment="UNK_COMP" name="Phosphatidate" id="C00416">
<notes><html:p>COMPOUND_ID: C00416</html:p></notes>
      </species>
      <species boundaryCondition="false" constant="false" metaid="_49d37c52_71a6_4d15_9ba0_f4b426592fd0" hasOnlySubstanceUnits="false" compartment="UNK_COMP" name="[Protein]-L-cysteine" id="C02743">
<notes><html:p>COMPOUND_ID: C02743</html:p></notes>
      </species>
      <species boundaryCondition="false" constant="false" metaid="_a8662562_cafd_4fb4_87f7_a72e2e26e26d" hasOnlySubstanceUnits="false" compartment="UNK_COMP" name="3-Dehydro-L-gulonate 6-phosphate" id="C14899">
<notes><html:p>COMPOUND_ID: C14899</html:p></notes>
      </species>
      <species boundaryCondition="false" constant="false" metaid="_187687df_ef01_4c7a_8c5c_3baf5bbb35dc" hasOnlySubstanceUnits="false" compartment="UNK_COMP" name="Ethanolamine" id="C00189">
<notes><html:p>COMPOUND_ID: C00189</html:p></notes>
      </species>
      <species boundaryCondition="false" constant="false" metaid="_4bc32e88_21ad_44c0_8e83_c3f9347bda5f" hasOnlySubstanceUnits="false" compartment="UNK_COMP" name="Enoylglutaryl-[acp] methyl ester" id="C20374">
<notes><html:p>COMPOUND_ID: C20374</html:p></notes>
      </species>
      <species boundaryCondition="false" constant="false" metaid="_9402c62f_48cc_4b0c_b2ec_053e296f7b96" hasOnlySubstanceUnits="false" compartment="UNK_COMP" name="(S)-3-Methyl-2-oxopentanoic acid" id="C00671">
<notes><html:p>COMPOUND_ID: C00671</html:p></notes>
      </species>
      <species boundaryCondition="false" constant="false" metaid="_644afa76_9608_4169_8572_70b4881ffda1" hasOnlySubstanceUnits="false" compartment="UNK_COMP" name="D-Fructuronate" id="C00905">
<notes><html:p>COMPOUND_ID: C00905</html:p></notes>
      </species>
      <species boundaryCondition="false" constant="false" metaid="_8d77b19e_7b3f_483e_ac0b_55312d24ba9f" hasOnlySubstanceUnits="false" compartment="UNK_COMP" name="(R)-3-Hydroxy-3-methyl-2-oxopentanoate" id="C14463">
<notes><html:p>COMPOUND_ID: C14463</html:p></notes>
      </species>
      <species boundaryCondition="false" constant="false" metaid="_e57c1c89_1a75_4a79_9245_dae1a4e1df99" hasOnlySubstanceUnits="false" compartment="UNK_COMP" name="2-Propynal" id="C05985">
<notes><html:p>COMPOUND_ID: C05985</html:p></notes>
      </species>
      <species boundaryCondition="false" constant="false" metaid="_423ef14e_a7a6_415c_94f7_3924fa5f619d" hasOnlySubstanceUnits="false" compartment="UNK_COMP" name="2-Succinyl-5-enolpyruvyl-6-hydroxy-3-cyclohexene-1-carboxylate" id="C16519">
<notes><html:p>COMPOUND_ID: C16519</html:p></notes>
      </species>
      <species boundaryCondition="false" constant="false" metaid="_2c2b724a_214f_4db3_90cf_cd044fc96c33" hasOnlySubstanceUnits="false" compartment="UNK_COMP" name="Benzo[a]pyrene-4,5-oxide" id="C14851">
<notes><html:p>COMPOUND_ID: C14851</html:p></notes>
      </species>
      <species boundaryCondition="false" constant="false" metaid="_8f55705e_db9e_4d28_b41f_6656a1fcd179" hasOnlySubstanceUnits="false" compartment="UNK_COMP" name="N-Formyl-L-methionylaminoacyl-tRNA" id="C04258">
<notes><html:p>COMPOUND_ID: C04258</html:p></notes>
      </species>
      <species boundaryCondition="false" constant="false" metaid="_f20678e8_5815_4f3c_a620_21abf3577937" hasOnlySubstanceUnits="false" compartment="UNK_COMP" name="3-Oxohexanoyl-[acp]" id="C05746">
<notes><html:p>COMPOUND_ID: C05746</html:p></notes>
      </species>
      <species boundaryCondition="false" constant="false" metaid="_f34c7570_2965_45a4_ad03_a51120ac6a44" hasOnlySubstanceUnits="false" compartment="UNK_COMP" name="Aminopropylcadaverine" id="C16565">
<notes><html:p>COMPOUND_ID: C16565</html:p></notes>
      </species>
      <species boundaryCondition="false" constant="false" metaid="_90040280_1090_4750_a57a_02749e9f72f9" hasOnlySubstanceUnits="false" compartment="UNK_COMP" name="Adenosylcobalamin 5&amp;apos;-phosphate" id="C21153">
<notes><html:p>COMPOUND_ID: C21153</html:p></notes>
      </species>
      <species boundaryCondition="false" constant="false" metaid="_d8b2f02c_80f8_41bc_af4a_129bfe7d36fa" hasOnlySubstanceUnits="false" compartment="UNK_COMP" name="2,5-Dichloro-carboxymethylenebut-2-en-4-olide" id="C12834">
<notes><html:p>COMPOUND_ID: C12834</html:p></notes>
      </species>
      <species boundaryCondition="false" constant="false" metaid="_4708af2a_737e_4cdf_af8f_9bd958e3925d" hasOnlySubstanceUnits="false" compartment="UNK_COMP" name="Hydroxyacetone" id="C05235">
<notes><html:p>COMPOUND_ID: C05235</html:p></notes>
      </species>
      <species boundaryCondition="false" constant="false" metaid="_4cadca31_1161_4ef9_abbd_7a098b4c560d" hasOnlySubstanceUnits="false" compartment="UNK_COMP" name="Adenosyl cobyrinate a,c diamide" id="C06506">
<notes><html:p>COMPOUND_ID: C06506</html:p></notes>
      </species>
      <species boundaryCondition="false" constant="false" metaid="_663cd9fd_665d_49c1_af9f_471c8fb3e457" hasOnlySubstanceUnits="false" compartment="UNK_COMP" name="2-(Glutathione-S-yl)-hydroquinone" id="C21563">
<notes><html:p>COMPOUND_ID: C21563</html:p></notes>
      </species>
      <species boundaryCondition="false" constant="false" metaid="_2319eac2_9618_4b10_92bf_0c170a55fdf4" hasOnlySubstanceUnits="false" compartment="UNK_COMP" name="GMP" id="C00144">
<notes><html:p>COMPOUND_ID: C00144</html:p></notes>
      </species>
      <species boundaryCondition="false" constant="false" metaid="_61f7604a_058c_4358_93d3_3a2ae55d31b7" hasOnlySubstanceUnits="false" compartment="UNK_COMP" name="2-O-(6-Phospho-alpha-mannosyl)-D-glycerate" id="C16699">
<notes><html:p>COMPOUND_ID: C16699</html:p></notes>
      </species>
      <species boundaryCondition="false" constant="false" metaid="_99d9e785_423b_4dc2_b033_db7efd1cd220" hasOnlySubstanceUnits="false" compartment="UNK_COMP" name="Dicarboxylate" id="C02028">
<notes><html:p>COMPOUND_ID: C02028</html:p></notes>
      </species>
      <species boundaryCondition="false" constant="false" metaid="_7163a1ac_8b59_400a_a69d_d86aedd97155" hasOnlySubstanceUnits="false" compartment="UNK_COMP" name="Secondary alcohol" id="C01612">
<notes><html:p>COMPOUND_ID: C01612</html:p></notes>
      </species>
      <species boundaryCondition="false" constant="false" metaid="_d978500d_baee_4df3_a11a_eca16d4229f6" hasOnlySubstanceUnits="false" compartment="UNK_COMP" name="cis-3-(Carboxy-ethyl)-3,5-cyclo-hexadiene-1,2-diol" id="C11588">
<notes><html:p>COMPOUND_ID: C11588</html:p></notes>
      </species>
      <species boundaryCondition="false" constant="false" metaid="_cd0eae4f_3097_4b1c_b5ca_45101de77a31" hasOnlySubstanceUnits="false" compartment="UNK_COMP" name="Alcophosphamide" id="C16551">
<notes><html:p>COMPOUND_ID: C16551</html:p></notes>
      </species>
      <species boundaryCondition="false" constant="false" metaid="_c8f0b734_d5f1_4de9_aa55_c1b86731119c" hasOnlySubstanceUnits="false" compartment="UNK_COMP" name="1-Acyl-sn-glycero-3-phosphoethanolamine" id="C04438">
<notes><html:p>COMPOUND_ID: C04438</html:p></notes>
      </species>
      <species boundaryCondition="false" constant="false" metaid="_6e945dd5_3ae6_4744_a36f_0c7af3472c2a" hasOnlySubstanceUnits="false" compartment="UNK_COMP" name="But-2-enoyl-[acyl-carrier protein]" id="C04246">
<notes><html:p>COMPOUND_ID: C04246</html:p></notes>
      </species>
      <species boundaryCondition="false" constant="false" metaid="_f09a8607_25dd_488e_8591_ea8dbe8039a5" hasOnlySubstanceUnits="false" compartment="UNK_COMP" name="Adenosyl cobinamide phosphate" id="C06509">
<notes><html:p>COMPOUND_ID: C06509</html:p></notes>
      </species>
      <species boundaryCondition="false" constant="false" metaid="_e4f1349d_509c_4771_8215_4b249bf05f0a" hasOnlySubstanceUnits="false" compartment="UNK_COMP" name="Sorbitol 6-phosphate" id="C01096">
<notes><html:p>COMPOUND_ID: C01096</html:p></notes>
      </species>
      <species boundaryCondition="false" constant="false" metaid="_bc2d12af_defd_43d8_8bbd_d3074e344c7c" hasOnlySubstanceUnits="false" compartment="UNK_COMP" name="(4S)-4,6-Dihydroxy-2,5-dioxohexanoate" id="C04349">
<notes><html:p>COMPOUND_ID: C04349</html:p></notes>
      </species>
      <species boundaryCondition="false" constant="false" metaid="_f33d0f29_3329_419b_840b_255c85710815" hasOnlySubstanceUnits="false" compartment="UNK_COMP" name="Penicilloic acid" id="C06567">
<notes><html:p>COMPOUND_ID: C06567</html:p></notes>
      </species>
      <species boundaryCondition="false" constant="false" metaid="_c378ca97_88b1_42eb_93ad_95fbfe3879c1" hasOnlySubstanceUnits="false" compartment="UNK_COMP" name="Amygdalin" id="C08325">
<notes><html:p>COMPOUND_ID: C08325</html:p></notes>
      </species>
      <species boundaryCondition="false" constant="false" metaid="_f33ee05f_463e_4ded_9105_58c3776ad7d7" hasOnlySubstanceUnits="false" compartment="UNK_COMP" name="trans-2-Enoyl-OPC8-CoA" id="C16328">
<notes><html:p>COMPOUND_ID: C16328</html:p></notes>
      </species>
      <species boundaryCondition="false" constant="false" metaid="_de370590_f7bb_483d_b485_db5c4f5bc811" hasOnlySubstanceUnits="false" compartment="UNK_COMP" name="(4S)-4-Hydroxy-2-oxoglutarate" id="C20485">
<notes><html:p>COMPOUND_ID: C20485</html:p></notes>
      </species>
      <species boundaryCondition="false" constant="false" metaid="_02c90235_448b_484c_afef_2ac0c295e6a3" hasOnlySubstanceUnits="false" compartment="UNK_COMP" name="5-Amino-6-(5&amp;apos;-phosphoribosylamino)uracil" id="C01268">
<notes><html:p>COMPOUND_ID: C01268</html:p></notes>
      </species>
      <species boundaryCondition="false" constant="false" metaid="_e15f2f38_5a3d_47c8_9057_efc745679c28" hasOnlySubstanceUnits="false" compartment="UNK_COMP" name="7,8-Dihydroneopterin 3&amp;apos;-triphosphate" id="C04895">
<notes><html:p>COMPOUND_ID: C04895</html:p></notes>
      </species>
      <species boundaryCondition="false" constant="false" metaid="_f8ddcc6b_5ae8_4fdf_af0b_563626b8735b" hasOnlySubstanceUnits="false" compartment="UNK_COMP" name="tRNA containing N7-methylguanine" id="C04160">
<notes><html:p>COMPOUND_ID: C04160</html:p></notes>
      </species>
      <species boundaryCondition="false" constant="false" metaid="_36b17b85_faad_40a1_8342_b4fe7cd888e9" hasOnlySubstanceUnits="false" compartment="UNK_COMP" name="L-Methionine" id="C00073">
<notes><html:p>COMPOUND_ID: C00073</html:p></notes>
      </species>
      <species boundaryCondition="false" constant="false" metaid="_b019481c_ad09_40de_97e2_3597e598c4c6" hasOnlySubstanceUnits="false" compartment="UNK_COMP" name="tRNA queuine" id="C01978">
<notes><html:p>COMPOUND_ID: C01978</html:p></notes>
      </species>
      <species boundaryCondition="false" constant="false" metaid="_f3bb935c_980d_4e02_bb3f_d32851bca744" hasOnlySubstanceUnits="false" compartment="UNK_COMP" name="Formyl-L-methionyl peptide" id="C11439">
<notes><html:p>COMPOUND_ID: C11439</html:p></notes>
      </species>
      <species boundaryCondition="false" constant="false" metaid="_2310714b_38dc_40e3_b641_0521718ee6ea" hasOnlySubstanceUnits="false" compartment="UNK_COMP" name="3-Hydroxypropanoate" id="C01013">
<notes><html:p>COMPOUND_ID: C01013</html:p></notes>
      </species>
      <species boundaryCondition="false" constant="false" metaid="_1ccdbf45_76ed_4f11_a19f_bd6a3026cc54" hasOnlySubstanceUnits="false" compartment="UNK_COMP" name="Imidazole-4-acetate" id="C02835">
<notes><html:p>COMPOUND_ID: C02835</html:p></notes>
      </species>
      <species boundaryCondition="false" constant="false" metaid="_7246a455_264b_44ce_8666_2bbbfd805ad1" hasOnlySubstanceUnits="false" compartment="UNK_COMP" name="(3S)-2-Oxo-3-phenylbutanoate" id="C20646">
<notes><html:p>COMPOUND_ID: C20646</html:p></notes>
      </species>
      <species boundaryCondition="false" constant="false" metaid="_f125fdf6_cb8c_4426_8e71_46a0f56f5a49" hasOnlySubstanceUnits="false" compartment="UNK_COMP" name="(S)-2-Hydroxyacid" id="C15565">
<notes><html:p>COMPOUND_ID: C15565</html:p></notes>
      </species>
      <species boundaryCondition="false" constant="false" metaid="_e2175786_4847_417e_90e2_73ab565590aa" hasOnlySubstanceUnits="false" compartment="UNK_COMP" name="di-trans,poly-cis-Undecaprenyl diphosphate" id="C04574">
<notes><html:p>COMPOUND_ID: C04574</html:p></notes>
      </species>
      <species boundaryCondition="false" constant="false" metaid="_3204a295_082a_4fee_b75d_96ccfbb1295b" hasOnlySubstanceUnits="false" compartment="UNK_COMP" name="ADP-ribose" id="C00301">
<notes><html:p>COMPOUND_ID: C00301</html:p></notes>
      </species>
      <species boundaryCondition="false" constant="false" metaid="_2ae5532a_2b87_4a32_b2ea_73985d8861d1" hasOnlySubstanceUnits="false" compartment="UNK_COMP" name="Fe3+" id="C14819">
<notes><html:p>COMPOUND_ID: C14819</html:p></notes>
      </species>
      <species boundaryCondition="false" constant="false" metaid="_878457fe_ed18_4198_be5f_c7c9b9b0889e" hasOnlySubstanceUnits="false" compartment="UNK_COMP" name="Pantothenate" id="C00864">
<notes><html:p>COMPOUND_ID: C00864</html:p></notes>
      </species>
      <species boundaryCondition="false" constant="false" metaid="_b7e97384_26b6_4548_b795_999da36b4448" hasOnlySubstanceUnits="false" compartment="UNK_COMP" name="alpha-Amino acid" id="C05167">
<notes><html:p>COMPOUND_ID: C05167</html:p></notes>
      </species>
      <species boundaryCondition="false" constant="false" metaid="_a2e30aab_0b12_41a8_9020_0fc264a27d06" hasOnlySubstanceUnits="false" compartment="UNK_COMP" name="D-Fructose 1,6-bisphosphate" id="C00354">
<notes><html:p>COMPOUND_ID: C00354</html:p></notes>
      </species>
      <species boundaryCondition="false" constant="false" metaid="_4d8b059c_6ea4_4cf3_90ca_9480598ba73c" hasOnlySubstanceUnits="false" compartment="UNK_COMP" name="Aldehyde" id="C00071">
<notes><html:p>COMPOUND_ID: C00071</html:p></notes>
      </species>
      <species boundaryCondition="false" constant="false" metaid="_66a1b803_6761_4c14_a217_c6f958af59de" hasOnlySubstanceUnits="false" compartment="UNK_COMP" name="Dethiobiotin" id="C01909">
<notes><html:p>COMPOUND_ID: C01909</html:p></notes>
      </species>
      <species boundaryCondition="false" constant="false" metaid="_fe077261_c5ed_47eb_894f_e31467498b16" hasOnlySubstanceUnits="false" compartment="UNK_COMP" name="L-Rhamnulose 1-phosphate" id="C01131">
<notes><html:p>COMPOUND_ID: C01131</html:p></notes>
      </species>
      <species boundaryCondition="false" constant="false" metaid="_b843c3b1_21a9_44a0_9522_e8d6099dbbe2" hasOnlySubstanceUnits="false" compartment="UNK_COMP" name="N-Acetyl-beta-muramate 6-phosphate" id="C19770">
<notes><html:p>COMPOUND_ID: C19770</html:p></notes>
      </species>
      <species boundaryCondition="false" constant="false" metaid="_527a7ae4_c1c6_4bef_931a_d3c213396b0c" hasOnlySubstanceUnits="false" compartment="UNK_COMP" name="Bromobenzene-3,4-oxide" id="C14839">
<notes><html:p>COMPOUND_ID: C14839</html:p></notes>
      </species>
      <species boundaryCondition="false" constant="false" metaid="_e6b2a3d1_0075_4001_ada2_8e3e4c550a67" hasOnlySubstanceUnits="false" compartment="UNK_COMP" name="Galactitol 1-phosphate" id="C06311">
<notes><html:p>COMPOUND_ID: C06311</html:p></notes>
      </species>
      <species boundaryCondition="false" constant="false" metaid="_21c0e115_43b7_411c_b200_f531bff6add3" hasOnlySubstanceUnits="false" compartment="UNK_COMP" name="Quercetin" id="C00389">
<notes><html:p>COMPOUND_ID: C00389</html:p></notes>
      </species>
      <species boundaryCondition="false" constant="false" metaid="_25d39594_6d23_47c0_9968_41b03e5ea4a3" hasOnlySubstanceUnits="false" compartment="UNK_COMP" name="alpha-D-Ribose 1-methylphosphonate 5-triphosphate" id="C20422">
<notes><html:p>COMPOUND_ID: C20422</html:p></notes>
      </species>
      <species boundaryCondition="false" constant="false" metaid="_8e616bf9_9880_4536_9dbb_c80edd584783" hasOnlySubstanceUnits="false" compartment="UNK_COMP" name="2-[(2R,5Z)-2-Carboxy-4-methylthiazol-5(2H)-ylidene]ethyl phosphate" id="C20246">
<notes><html:p>COMPOUND_ID: C20246</html:p></notes>
      </species>
      <species boundaryCondition="false" constant="false" metaid="_5aa73973_2a85_4179_b720_640eef75cb7e" hasOnlySubstanceUnits="false" compartment="UNK_COMP" name="S-Formylglutathione" id="C01031">
<notes><html:p>COMPOUND_ID: C01031</html:p></notes>
      </species>
      <species boundaryCondition="false" constant="false" metaid="_c0597299_0132_4e28_9c7a_8cda86a8d6e8" hasOnlySubstanceUnits="false" compartment="UNK_COMP" name="Thioglycolate" id="C02086">
<notes><html:p>COMPOUND_ID: C02086</html:p></notes>
      </species>
      <species boundaryCondition="false" constant="false" metaid="_9e7bb440_4518_46a1_bb09_100728758ad7" hasOnlySubstanceUnits="false" compartment="UNK_COMP" name="Glutathione episulfonium ion" id="C14874">
<notes><html:p>COMPOUND_ID: C14874</html:p></notes>
      </species>
      <species boundaryCondition="false" constant="false" metaid="_a6498937_1d75_4eee_96d3_40ef59f33ce4" hasOnlySubstanceUnits="false" compartment="UNK_COMP" name="5-O-(1-Carboxyvinyl)-3-phosphoshikimate" id="C01269">
<notes><html:p>COMPOUND_ID: C01269</html:p></notes>
      </species>
      <species boundaryCondition="false" constant="false" metaid="_0f9f862b_bd10_44ba_bcb8_f438d77a56d7" hasOnlySubstanceUnits="false" compartment="UNK_COMP" name="2-Dehydro-3-deoxy-D-galactonate" id="C01216">
<notes><html:p>COMPOUND_ID: C01216</html:p></notes>
      </species>
      <species boundaryCondition="false" constant="false" metaid="_66c5133e_b9dd_4ffd_94fa_68e71452e9e2" hasOnlySubstanceUnits="false" compartment="UNK_COMP" name="trans-Dec-2-enoyl-CoA" id="C05275">
<notes><html:p>COMPOUND_ID: C05275</html:p></notes>
      </species>
      <species boundaryCondition="false" constant="false" metaid="_a5df0c0e_ce1f_4950_b5ab_54ace0a6f61c" hasOnlySubstanceUnits="false" compartment="UNK_COMP" name="(S)-Malate" id="C00149">
<notes><html:p>COMPOUND_ID: C00149</html:p></notes>
      </species>
      <species boundaryCondition="false" constant="false" metaid="_6eb69dc6_020e_44fb_9c80_d312ac3b85a2" hasOnlySubstanceUnits="false" compartment="UNK_COMP" name="Iminoerythrose 4-phosphate" id="C12215">
<notes><html:p>COMPOUND_ID: C12215</html:p></notes>
      </species>
      <species boundaryCondition="false" constant="false" metaid="_e8a9b3c0_111e_403f_86da_ecd12e805cb9" hasOnlySubstanceUnits="false" compartment="UNK_COMP" name="Isonicotinoyl radical" id="C21754">
<notes><html:p>COMPOUND_ID: C21754</html:p></notes>
      </species>
      <species boundaryCondition="false" constant="false" metaid="_2f158d9a_7d88_4745_8bec_dcbb667c9137" hasOnlySubstanceUnits="false" compartment="UNK_COMP" name="Tyramine" id="C00483">
<notes><html:p>COMPOUND_ID: C00483</html:p></notes>
      </species>
      <species boundaryCondition="false" constant="false" metaid="_d2408d5a_0342_4b6a_8147_618c781d7052" hasOnlySubstanceUnits="false" compartment="UNK_COMP" id="G10665">
<notes><html:p>COMPOUND_ID: G10665</html:p></notes>
      </species>
      <species boundaryCondition="false" constant="false" metaid="_ad5b16b5_fe53_4dd2_b56b_e7fce881c7e7" hasOnlySubstanceUnits="false" compartment="UNK_COMP" name="L-Alanyl-D-glutamate" id="C20957">
<notes><html:p>COMPOUND_ID: C20957</html:p></notes>
      </species>
      <species boundaryCondition="false" constant="false" metaid="_834307ab_7f90_4333_8022_4efb74ba4b72" hasOnlySubstanceUnits="false" compartment="UNK_COMP" name="dTTP" id="C00459">
<notes><html:p>COMPOUND_ID: C00459</html:p></notes>
      </species>
      <species boundaryCondition="false" constant="false" metaid="_4dcd5b64_19e7_403a_970b_fdbad537db00" hasOnlySubstanceUnits="false" compartment="UNK_COMP" name="Uridylyl-[protein-PII]" id="C05326">
<notes><html:p>COMPOUND_ID: C05326</html:p></notes>
      </species>
      <species boundaryCondition="false" constant="false" metaid="_64d810a3_1509_4882_a3ca_8226e756fa47" hasOnlySubstanceUnits="false" compartment="UNK_COMP" name="Phenethylamine" id="C05332">
<notes><html:p>COMPOUND_ID: C05332</html:p></notes>
      </species>
      <species boundaryCondition="false" constant="false" metaid="_e4fdc53b_9341_4e0c_b291_6fb87f90a337" hasOnlySubstanceUnits="false" compartment="UNK_COMP" name="3alpha,7alpha-Dihydroxy-5beta-cholestan-26-al" id="C05445">
<notes><html:p>COMPOUND_ID: C05445</html:p></notes>
      </species>
      <species boundaryCondition="false" constant="false" metaid="_069f1b4f_8c20_4358_9e63_a92989996656" hasOnlySubstanceUnits="false" compartment="UNK_COMP" name="Apo-[acyl-carrier-protein]" id="C03688">
<notes><html:p>COMPOUND_ID: C03688</html:p></notes>
      </species>
      <species boundaryCondition="false" constant="false" metaid="_4c957262_4ade_42a2_9b8f_6051bbd9d8bb" hasOnlySubstanceUnits="false" compartment="UNK_COMP" name="Hydroxypyruvate" id="C00168">
<notes><html:p>COMPOUND_ID: C00168</html:p></notes>
      </species>
      <species boundaryCondition="false" constant="false" metaid="_f4954617_0469_4ac6_a021_58687c2affb1" hasOnlySubstanceUnits="false" compartment="UNK_COMP" name="5-Fluoromuconolactone" id="C16477">
<notes><html:p>COMPOUND_ID: C16477</html:p></notes>
      </species>
      <species boundaryCondition="false" constant="false" metaid="_4db6a3e0_ec04_46b9_8a95_e34ade5dd97f" hasOnlySubstanceUnits="false" compartment="UNK_COMP" name="tRNA containing 5-aminomethyl-2-thiouridine" id="C11478">
<notes><html:p>COMPOUND_ID: C11478</html:p></notes>
      </species>
      <species boundaryCondition="false" constant="false" metaid="_8a39fba3_ddd4_4ebe_b8f0_8847f52f49b8" hasOnlySubstanceUnits="false" compartment="UNK_COMP" name="2-(2-Carboxy-4-methylthiazol-5-yl)ethyl phosphate" id="C20247">
<notes><html:p>COMPOUND_ID: C20247</html:p></notes>
      </species>
      <species boundaryCondition="false" constant="false" metaid="_329d5e11_660f_448a_ba6c_571b42b0e538" hasOnlySubstanceUnits="false" compartment="UNK_COMP" name="5-L-Glutamyl-taurine" id="C05844">
<notes><html:p>COMPOUND_ID: C05844</html:p></notes>
      </species>
      <species boundaryCondition="false" constant="false" metaid="_642976bc_eea4_4657_869d_608538c0a8a5" hasOnlySubstanceUnits="false" compartment="UNK_COMP" name="2-O-(alpha-D-Mannosyl)-D-glycerate" id="C11544">
<notes><html:p>COMPOUND_ID: C11544</html:p></notes>
      </species>
      <species boundaryCondition="false" constant="false" metaid="_b45f25cc_5481_4a61_8570_1c4ddd717398" hasOnlySubstanceUnits="false" compartment="UNK_COMP" name="Methanesulfonic acid" id="C11145">
<notes><html:p>COMPOUND_ID: C11145</html:p></notes>
      </species>
      <species boundaryCondition="false" constant="false" metaid="_6a4a0a60_ba81_46c9_b82b_98cd253a21dd" hasOnlySubstanceUnits="false" compartment="UNK_COMP" name="[Dihydrolipoyllysine-residue acetyltransferase] S-acetyldihydrolipoyllysine" id="C16255">
<notes><html:p>COMPOUND_ID: C16255</html:p></notes>
      </species>
      <species boundaryCondition="false" constant="false" metaid="_ebb406cb_0c00_4b95_a953_4183b6513441" hasOnlySubstanceUnits="false" compartment="UNK_COMP" name="Cob(I)yrinate a,c diamide" id="C06505">
<notes><html:p>COMPOUND_ID: C06505</html:p></notes>
      </species>
      <species boundaryCondition="false" constant="false" metaid="_a47423c6_7628_4ee2_9900_55d4bcdd78e5" hasOnlySubstanceUnits="false" compartment="UNK_COMP" name="S-(Formylmethyl)glutathione" id="C14871">
<notes><html:p>COMPOUND_ID: C14871</html:p></notes>
      </species>
      <species boundaryCondition="false" constant="false" metaid="_cac61b18_2420_4d34_a09d_8cbbb3c6d416" hasOnlySubstanceUnits="false" compartment="UNK_COMP" name="1-Deoxy-D-xylulose 5-phosphate" id="C11437">
<notes><html:p>COMPOUND_ID: C11437</html:p></notes>
      </species>
      <species boundaryCondition="false" constant="false" metaid="_b292c032_c1b1_4a09_a622_933149ec070a" hasOnlySubstanceUnits="false" compartment="UNK_COMP" name="1,2-Dibromoethane" id="C11088">
<notes><html:p>COMPOUND_ID: C11088</html:p></notes>
      </species>
      <species boundaryCondition="false" constant="false" metaid="_217de180_5a96_40af_9ff2_d313d557af92" hasOnlySubstanceUnits="false" compartment="UNK_COMP" name="5-Amino-6-(1-D-ribitylamino)uracil" id="C04732">
<notes><html:p>COMPOUND_ID: C04732</html:p></notes>
      </species>
      <species boundaryCondition="false" constant="false" metaid="_8addbf51_d39e_4dcc_b2ff_8a2c7056ef83" hasOnlySubstanceUnits="false" compartment="UNK_COMP" name="Hydroquinone" id="C15603">
<notes><html:p>COMPOUND_ID: C15603</html:p></notes>
      </species>
      <species boundaryCondition="false" constant="false" metaid="_58981823_c1d1_4256_b942_9d530b69d419" hasOnlySubstanceUnits="false" compartment="UNK_COMP" name="Itaconate" id="C00490">
<notes><html:p>COMPOUND_ID: C00490</html:p></notes>
      </species>
      <species boundaryCondition="false" constant="false" metaid="_273dba41_3f0d_4139_a97a_9a37a0b795d5" hasOnlySubstanceUnits="false" compartment="UNK_COMP" name="L-Allothreonine" id="C05519">
<notes><html:p>COMPOUND_ID: C05519</html:p></notes>
      </species>
      <species boundaryCondition="false" constant="false" metaid="_cfceebb3_21cd_43f7_86b2_194aae7738f1" hasOnlySubstanceUnits="false" compartment="UNK_COMP" name="Quinate" id="C00296">
<notes><html:p>COMPOUND_ID: C00296</html:p></notes>
      </species>
      <species boundaryCondition="false" constant="false" metaid="_a97df00a_9188_4a44_8b1a_270c46f1393e" hasOnlySubstanceUnits="false" compartment="UNK_COMP" name="GM3" id="C04730">
<notes><html:p>COMPOUND_ID: C04730</html:p></notes>
      </species>
      <species boundaryCondition="false" constant="false" metaid="_3f5ce8f5_079f_4245_b77a_24a7f827dc8e" hasOnlySubstanceUnits="false" compartment="UNK_COMP" name="cis-Aconitate" id="C00417">
<notes><html:p>COMPOUND_ID: C00417</html:p></notes>
      </species>
      <species boundaryCondition="false" constant="false" metaid="_3d271b85_4004_4996_979a_8356abc2687d" hasOnlySubstanceUnits="false" compartment="UNK_COMP" name="Peptide-L-methionine (R)-S-oxide" id="C15653">
<notes><html:p>COMPOUND_ID: C15653</html:p></notes>
      </species>
      <species boundaryCondition="false" constant="false" metaid="_6e2b0288_3205_4a50_8b4d_103393a0e803" hasOnlySubstanceUnits="false" compartment="UNK_COMP" name="Sirohydrochlorin" id="C05778">
<notes><html:p>COMPOUND_ID: C05778</html:p></notes>
      </species>
      <species boundaryCondition="false" constant="false" metaid="_6c4a8ce0_d4e6_4d6f_bc26_4e20218d5886" hasOnlySubstanceUnits="false" compartment="UNK_COMP" name="5-Dehydro-4-deoxy-D-glucuronate" id="C04053">
<notes><html:p>COMPOUND_ID: C04053</html:p></notes>
      </species>
      <species boundaryCondition="false" constant="false" metaid="_8adae5f7_a9d5_463e_9986_6ac02939bc91" hasOnlySubstanceUnits="false" compartment="UNK_COMP" name="2-Oxobutanoate" id="C00109">
<notes><html:p>COMPOUND_ID: C00109</html:p></notes>
      </species>
      <species boundaryCondition="false" constant="false" metaid="_bbea34ac_c153_43ca_b98e_66bb66ff4c97" hasOnlySubstanceUnits="false" compartment="UNK_COMP" name="alpha-D-Galactosyl-(1->4)-beta-D-galactosyl-(1->4)-beta-D-glucosyl-(1&lt;->1)-ceramide" id="C04737">
<notes><html:p>COMPOUND_ID: C04737</html:p></notes>
      </species>
      <species boundaryCondition="false" constant="false" metaid="_2df950b7_fc94_473e_904e_6170de88fcd7" hasOnlySubstanceUnits="false" compartment="UNK_COMP" name="N-Acetyldemethylphosphinothricin" id="C17949">
<notes><html:p>COMPOUND_ID: C17949</html:p></notes>
      </species>
      <species boundaryCondition="false" constant="false" metaid="_dbe9ac90_2774_4fb9_a3a2_18102b5fb4e0" hasOnlySubstanceUnits="false" compartment="UNK_COMP" name="Protein-L-arginine" id="C00613">
<notes><html:p>COMPOUND_ID: C00613</html:p></notes>
      </species>
      <species boundaryCondition="false" constant="false" metaid="_3fc374dc_14d4_45bc_92af_87eb7d545b60" hasOnlySubstanceUnits="false" compartment="UNK_COMP" name="4-Carboxy-2-oxo-3-hexenedioate" id="C05364">
<notes><html:p>COMPOUND_ID: C05364</html:p></notes>
      </species>
      <species boundaryCondition="false" constant="false" metaid="_e22d618f_e158_48ab_9abf_f0af45ac5df9" hasOnlySubstanceUnits="false" compartment="UNK_COMP" name="1,1-Dichloroethylene epoxide" id="C14857">
<notes><html:p>COMPOUND_ID: C14857</html:p></notes>
      </species>
      <species boundaryCondition="false" constant="false" metaid="_6cef5881_764a_47a3_9dfa_6c129d826e65" hasOnlySubstanceUnits="false" compartment="UNK_COMP" name="6-Thioxanthine 5&amp;apos;-monophosphate" id="C16618">
<notes><html:p>COMPOUND_ID: C16618</html:p></notes>
      </species>
      <species boundaryCondition="false" constant="false" metaid="_4e492bdf_fb3b_4967_a7a9_7c65d7a8d030" hasOnlySubstanceUnits="false" compartment="UNK_COMP" name="Iminoaspartate" id="C05840">
<notes><html:p>COMPOUND_ID: C05840</html:p></notes>
      </species>
      <species boundaryCondition="false" constant="false" metaid="_88d9386f_c5d5_4361_a934_0e72f9d21325" hasOnlySubstanceUnits="false" compartment="UNK_COMP" name="(Z)-3-Peroxyaminoacrylate" id="C20249">
<notes><html:p>COMPOUND_ID: C20249</html:p></notes>
      </species>
      <species boundaryCondition="false" constant="false" metaid="_b1781f9f_47a1_4734_a01d_c1a6393e10f6" hasOnlySubstanceUnits="false" compartment="UNK_COMP" name="trans-Tetradec-2-enoyl-[acp]" id="C05760">
<notes><html:p>COMPOUND_ID: C05760</html:p></notes>
      </species>
      <species boundaryCondition="false" constant="false" metaid="_20d7a6c5_e618_456a_a9a0_f6038ab6228f" hasOnlySubstanceUnits="false" compartment="UNK_COMP" name="Prenylated FMNH2" id="C21215">
<notes><html:p>COMPOUND_ID: C21215</html:p></notes>
      </species>
      <species boundaryCondition="false" constant="false" metaid="_9c917e6e_c743_4e71_a5e0_9695a1d1fa16" hasOnlySubstanceUnits="false" compartment="UNK_COMP" name="tRNA precursor" id="C02211">
<notes><html:p>COMPOUND_ID: C02211</html:p></notes>
      </species>
      <species boundaryCondition="false" constant="false" metaid="_adba8cbd_7982_440b_8261_5d4a60d471e8" hasOnlySubstanceUnits="false" compartment="UNK_COMP" name="alpha-D-Galactosyl-(1->3)-1D-myo-inositol" id="C01235">
<notes><html:p>COMPOUND_ID: C01235</html:p></notes>
      </species>
      <species boundaryCondition="false" constant="false" metaid="_51f8236a_20ba_4634_b0fe_29b45cf1376d" hasOnlySubstanceUnits="false" compartment="UNK_COMP" name="O-Phosphoprotamine" id="C02729">
<notes><html:p>COMPOUND_ID: C02729</html:p></notes>
      </species>
      <species boundaryCondition="false" constant="false" metaid="_b62df8a1_70d7_467a_84bf_a17194de25b9" hasOnlySubstanceUnits="false" compartment="UNK_COMP" name="(2S,3S)-2,3-Dihydro-2,3-dihydroxybenzoate" id="C04171">
<notes><html:p>COMPOUND_ID: C04171</html:p></notes>
      </species>
      <species boundaryCondition="false" constant="false" metaid="_d536736b_f104_4b0d_9daf_1d7cc50f41b6" hasOnlySubstanceUnits="false" compartment="UNK_COMP" name="Pyridoxal" id="C00250">
<notes><html:p>COMPOUND_ID: C00250</html:p></notes>
      </species>
      <species boundaryCondition="false" constant="false" metaid="_e37b99a1_21a3_4813_a678_c60103d658d7" hasOnlySubstanceUnits="false" compartment="UNK_COMP" name="Adenosyl cobinamide" id="C06508">
<notes><html:p>COMPOUND_ID: C06508</html:p></notes>
      </species>
      <species boundaryCondition="false" constant="false" metaid="_cd90bfa9_b563_4fbc_88cb_255c9d4b2ab1" hasOnlySubstanceUnits="false" compartment="UNK_COMP" name="L-Asparagine" id="C00152">
<notes><html:p>COMPOUND_ID: C00152</html:p></notes>
      </species>
      <species boundaryCondition="false" constant="false" metaid="_db0e5d10_0e62_4a06_a976_5aaecce6f230" hasOnlySubstanceUnits="false" compartment="UNK_COMP" name="Chloral hydrate" id="C06899">
<notes><html:p>COMPOUND_ID: C06899</html:p></notes>
      </species>
      <species boundaryCondition="false" constant="false" metaid="_b1735f85_8295_4d69_960d_dc0f21433cb6" hasOnlySubstanceUnits="false" compartment="UNK_COMP" name="(2E,4Z)-2,4-Dienoyl-CoA" id="C22258">
<notes><html:p>COMPOUND_ID: C22258</html:p></notes>
      </species>
      <species boundaryCondition="false" constant="false" metaid="_9b89d994_8e2f_4a48_b72b_571cef146099" hasOnlySubstanceUnits="false" compartment="UNK_COMP" name="1-(5-Phospho-D-ribosyl)-5-amino-4-imidazolecarboxylate" id="C04751">
<notes><html:p>COMPOUND_ID: C04751</html:p></notes>
      </species>
      <species boundaryCondition="false" constant="false" metaid="_ee62e169_cdc4_4980_bdb3_a2433f5b79bb" hasOnlySubstanceUnits="false" compartment="UNK_COMP" name="cis-beta-D-Glucosyl-2-hydroxycinnamate" id="C05839">
<notes><html:p>COMPOUND_ID: C05839</html:p></notes>
      </species>
      <species boundaryCondition="false" constant="false" metaid="_63aeabc2_93b0_48a7_9e5a_ae75b5658a93" hasOnlySubstanceUnits="false" compartment="UNK_COMP" name="2-Hydroxy carboxylate" id="C02929">
<notes><html:p>COMPOUND_ID: C02929</html:p></notes>
      </species>
      <species boundaryCondition="false" constant="false" metaid="_d035342b_4fdb_4eb5_af8a_df6cd1797a42" hasOnlySubstanceUnits="false" compartment="UNK_COMP" name="5-Methylthio-D-ribose" id="C03089">
<notes><html:p>COMPOUND_ID: C03089</html:p></notes>
      </species>
      <species boundaryCondition="false" constant="false" metaid="_aed06cbe_bbd6_44dc_aa60_31e325b47d86" hasOnlySubstanceUnits="false" compartment="UNK_COMP" name="Trimethylamine N-oxide" id="C01104">
<notes><html:p>COMPOUND_ID: C01104</html:p></notes>
      </species>
      <species boundaryCondition="false" constant="false" metaid="_ea24719e_e640_49f1_8353_569b3db6eb60" hasOnlySubstanceUnits="false" compartment="UNK_COMP" name="Isoniazid" id="C07054">
<notes><html:p>COMPOUND_ID: C07054</html:p></notes>
      </species>
      <species boundaryCondition="false" constant="false" metaid="_d2226649_6a5f_43be_86d9_87ecc4134a73" hasOnlySubstanceUnits="false" compartment="UNK_COMP" name="N-Acetoxyarylamine" id="C16684">
<notes><html:p>COMPOUND_ID: C16684</html:p></notes>
      </species>
      <species boundaryCondition="false" constant="false" metaid="_23dcd639_d60d_457c_973b_ae9d73afce7f" hasOnlySubstanceUnits="false" compartment="UNK_COMP" name="Peptidylproline (omega=0)" id="C03633">
<notes><html:p>COMPOUND_ID: C03633</html:p></notes>
      </species>
      <species boundaryCondition="false" constant="false" metaid="_21b13ca0_3597_45aa_9604_2e18fd8d5236" hasOnlySubstanceUnits="false" compartment="UNK_COMP" name="L-Selenocystathionine" id="C05699">
<notes><html:p>COMPOUND_ID: C05699</html:p></notes>
      </species>
      <species boundaryCondition="false" constant="false" metaid="_682500f1_c1e9_49cf_aa7e_b8719ab628c8" hasOnlySubstanceUnits="false" compartment="UNK_COMP" name="ATP" id="C00002">
<notes><html:p>COMPOUND_ID: C00002</html:p></notes>
      </species>
      <species boundaryCondition="false" constant="false" metaid="_816b0354_79f4_4994_bbc5_2db4fa45a97f" hasOnlySubstanceUnits="false" compartment="UNK_COMP" name="4-Carboxy-4-hydroxy-2-oxoadipate" id="C04115">
<notes><html:p>COMPOUND_ID: C04115</html:p></notes>
      </species>
      <species boundaryCondition="false" constant="false" metaid="_34782985_e805_41fd_9ca1_ce6ec8ef8fcb" hasOnlySubstanceUnits="false" compartment="UNK_COMP" name="Thiocarboxy-[sulfur-carrier protein]" id="C15814">
<notes><html:p>COMPOUND_ID: C15814</html:p></notes>
      </species>
      <species boundaryCondition="false" constant="false" metaid="_bbba08fa_48de_4ced_9606_6f1187c672f5" hasOnlySubstanceUnits="false" compartment="UNK_COMP" name="2-Hydroxy-6-oxonona-2,4-diene-1,9-dioate" id="C04479">
<notes><html:p>COMPOUND_ID: C04479</html:p></notes>
      </species>
      <species boundaryCondition="false" constant="false" metaid="_371b955e_7649_4096_996a_411d7ef1929e" hasOnlySubstanceUnits="false" compartment="UNK_COMP" name="D-Urobilinogen" id="C05791">
<notes><html:p>COMPOUND_ID: C05791</html:p></notes>
      </species>
      <species boundaryCondition="false" constant="false" metaid="_b4203e5e_1a0a_4a1e_be30_2fe4ba544e8b" hasOnlySubstanceUnits="false" compartment="UNK_COMP" name="Dihydroflavodoxin" id="C05196">
<notes><html:p>COMPOUND_ID: C05196</html:p></notes>
      </species>
      <species boundaryCondition="false" constant="false" metaid="_965160c0_fc0f_40d2_876e_933eaafb983b" hasOnlySubstanceUnits="false" compartment="UNK_COMP" name="Sinapyl alcohol" id="C02325">
<notes><html:p>COMPOUND_ID: C02325</html:p></notes>
      </species>
      <species boundaryCondition="false" constant="false" metaid="_7e8300a6_964c_4529_bef0_c5c3be513297" hasOnlySubstanceUnits="false" compartment="UNK_COMP" name="Oxidized [2Fe-2S] ferredoxin" id="C22151">
<notes><html:p>COMPOUND_ID: C22151</html:p></notes>
      </species>
      <species boundaryCondition="false" constant="false" metaid="_29e43bfa_c2f3_4b7c_8394_691fa38d2459" hasOnlySubstanceUnits="false" compartment="UNK_COMP" name="1-Octanol" id="C00756">
<notes><html:p>COMPOUND_ID: C00756</html:p></notes>
      </species>
      <species boundaryCondition="false" constant="false" metaid="_33beee3b_b392_466a_b039_6dd87a77945b" hasOnlySubstanceUnits="false" compartment="UNK_COMP" name="(S)-1-Pyrroline-5-carboxylate" id="C03912">
<notes><html:p>COMPOUND_ID: C03912</html:p></notes>
      </species>
      <species boundaryCondition="false" constant="false" metaid="_01b1dc64_3e3a_41d1_a55c_3bf6f0e522e6" hasOnlySubstanceUnits="false" compartment="UNK_COMP" name="Maltose" id="C00208">
<notes><html:p>COMPOUND_ID: C00208</html:p></notes>
      </species>
      <species boundaryCondition="false" constant="false" metaid="_a2de4825_fabf_40b1_b265_90d3e8008f9f" hasOnlySubstanceUnits="false" compartment="UNK_COMP" name="Thioredoxin" id="C00342">
<notes><html:p>COMPOUND_ID: C00342</html:p></notes>
      </species>
      <species boundaryCondition="false" constant="false" metaid="_74493502_cc12_439a_9fe7_541929dc138d" hasOnlySubstanceUnits="false" compartment="UNK_COMP" name="D-Mannose" id="C00159">
<notes><html:p>COMPOUND_ID: C00159</html:p></notes>
      </species>
      <species boundaryCondition="false" constant="false" metaid="_583d730f_0094_497b_ad08_d6805edd11e3" hasOnlySubstanceUnits="false" compartment="UNK_COMP" name="N-Acetyl-L-glutamate 5-semialdehyde" id="C01250">
<notes><html:p>COMPOUND_ID: C01250</html:p></notes>
      </species>
      <species boundaryCondition="false" constant="false" metaid="_83089ce7_5475_4f0d_a85e_c3ef2b21f4ed" hasOnlySubstanceUnits="false" compartment="UNK_COMP" name="Guanine" id="C00242">
<notes><html:p>COMPOUND_ID: C00242</html:p></notes>
      </species>
      <species boundaryCondition="false" constant="false" metaid="_1ff62191_d7d3_448c_915c_babfd7ed6c38" hasOnlySubstanceUnits="false" compartment="UNK_COMP" name="2-Chloro-5-methyl-cis-dienelactone" id="C18304">
<notes><html:p>COMPOUND_ID: C18304</html:p></notes>
      </species>
      <species boundaryCondition="false" constant="false" metaid="_4371f1d4_9bef_4469_ae52_aaf75bbb1f7f" hasOnlySubstanceUnits="false" compartment="UNK_COMP" name="Pyridoxamine phosphate" id="C00647">
<notes><html:p>COMPOUND_ID: C00647</html:p></notes>
      </species>
      <species boundaryCondition="false" constant="false" metaid="_47720345_a28c_4f2b_954b_5408bc6297a9" hasOnlySubstanceUnits="false" compartment="UNK_COMP" name="6-Phospho-beta-D-glucosyl-(1,4)-D-glucose" id="C04534">
<notes><html:p>COMPOUND_ID: C04534</html:p></notes>
      </species>
      <species boundaryCondition="false" constant="false" metaid="_5246d83f_4fef_4409_804d_517a86460e66" hasOnlySubstanceUnits="false" compartment="UNK_COMP" name="Protein glycine" id="C05197">
<notes><html:p>COMPOUND_ID: C05197</html:p></notes>
      </species>
      <species boundaryCondition="false" constant="false" metaid="_6b7a1ab3_a0c3_4be2_a380_965e59608fe8" hasOnlySubstanceUnits="false" compartment="UNK_COMP" name="[GlcNAc-(1->4)-Mur2Ac(oyl-L-Ala-g-D-Glu-L-Lys-D-Ala-D-Ala)]n-diphosphoundecaprenol" id="C11826">
<notes><html:p>COMPOUND_ID: C11826</html:p></notes>
      </species>
      <species boundaryCondition="false" constant="false" metaid="_4b2daef5_af0c_4aba_9582_93c62ef98974" hasOnlySubstanceUnits="false" compartment="UNK_COMP" name="Pyridoxamine" id="C00534">
<notes><html:p>COMPOUND_ID: C00534</html:p></notes>
      </species>
      <species boundaryCondition="false" constant="false" metaid="_03057282_bdab_4347_a40d_29b1f642a4c7" hasOnlySubstanceUnits="false" compartment="UNK_COMP" name="5&amp;apos;-Methylthioadenosine" id="C00170">
<notes><html:p>COMPOUND_ID: C00170</html:p></notes>
      </species>
      <species boundaryCondition="false" constant="false" metaid="_d70cfc58_8250_4c3e_8281_7526ab4b73fe" hasOnlySubstanceUnits="false" compartment="UNK_COMP" name="D-Ribose 1,5-bisphosphate" id="C01151">
<notes><html:p>COMPOUND_ID: C01151</html:p></notes>
      </species>
      <species boundaryCondition="false" constant="false" metaid="_3f1ad841_8985_4c93_abdf_1900c227057e" hasOnlySubstanceUnits="false" compartment="UNK_COMP" name="FADH2" id="C01352">
<notes><html:p>COMPOUND_ID: C01352</html:p></notes>
      </species>
      <species boundaryCondition="false" constant="false" metaid="_5edcc42e_cf7a_4a6e_aee4_a3e3f1098005" hasOnlySubstanceUnits="false" compartment="UNK_COMP" name="[Enzyme]-S-sulfanylcysteine" id="C15812">
<notes><html:p>COMPOUND_ID: C15812</html:p></notes>
      </species>
      <species boundaryCondition="false" constant="false" metaid="_4ebd6701_3453_4af8_b2ed_81dec0f45561" hasOnlySubstanceUnits="false" compartment="UNK_COMP" name="[Protein]-FMN-L-Threonine" id="C20730">
<notes><html:p>COMPOUND_ID: C20730</html:p></notes>
      </species>
      <species boundaryCondition="false" constant="false" metaid="_ba4c4b95_3bcd_4235_92cb_c810aaa65709" hasOnlySubstanceUnits="false" compartment="UNK_COMP" name="Carboxyphosphate" id="C20969">
<notes><html:p>COMPOUND_ID: C20969</html:p></notes>
      </species>
      <species boundaryCondition="false" constant="false" metaid="_9be3848b_291e_4390_8296_38bacd4d1d55" hasOnlySubstanceUnits="false" compartment="UNK_COMP" name="Spermidine" id="C00315">
<notes><html:p>COMPOUND_ID: C00315</html:p></notes>
      </species>
      <species boundaryCondition="false" constant="false" metaid="_a90b1aa7_bd0a_43fb_bbc4_d1137312641f" hasOnlySubstanceUnits="false" compartment="UNK_COMP" name="1-Methylpyrrolinium" id="C06178">
<notes><html:p>COMPOUND_ID: C06178</html:p></notes>
      </species>
      <species boundaryCondition="false" constant="false" metaid="_56e68f62_f6da_4c22_9568_dfe04c234e2f" hasOnlySubstanceUnits="false" compartment="UNK_COMP" name="Protein S-methyl-L-cysteine" id="C03800">
<notes><html:p>COMPOUND_ID: C03800</html:p></notes>
      </species>
      <species boundaryCondition="false" constant="false" metaid="_8bb795ba_90ce_499f_acfd_0eadbb48810e" hasOnlySubstanceUnits="false" compartment="UNK_COMP" name="Benzoyl-CoA" id="C00512">
<notes><html:p>COMPOUND_ID: C00512</html:p></notes>
      </species>
      <species boundaryCondition="false" constant="false" metaid="_483b08bf_8797_4e2f_94e7_9a36d1e25111" hasOnlySubstanceUnits="false" compartment="UNK_COMP" name="Glycerol" id="C00116">
<notes><html:p>COMPOUND_ID: C00116</html:p></notes>
      </species>
      <species boundaryCondition="false" constant="false" metaid="_ab339782_964a_4ee6_b5d1_0083a2901df9" hasOnlySubstanceUnits="false" compartment="UNK_COMP" name="Adenylyl sulfate" id="C00224">
<notes><html:p>COMPOUND_ID: C00224</html:p></notes>
      </species>
      <species boundaryCondition="false" constant="false" metaid="_91eed291_1242_43f2_a725_4e6c72ca6ba3" hasOnlySubstanceUnits="false" compartment="UNK_COMP" name="2-Octaprenyl-6-methoxyphenol" id="C05812">
<notes><html:p>COMPOUND_ID: C05812</html:p></notes>
      </species>
      <species boundaryCondition="false" constant="false" metaid="_69a57fb9_dead_4806_b787_359e6062f22f" hasOnlySubstanceUnits="false" compartment="UNK_COMP" name="3-Hydroxy-5-oxohexanoate" id="C16272">
<notes><html:p>COMPOUND_ID: C16272</html:p></notes>
      </species>
      <species boundaryCondition="false" constant="false" metaid="_81b77259_ceb7_4ef4_9886_9fe2fd98b3e5" hasOnlySubstanceUnits="false" compartment="UNK_COMP" name="(8S)-3&amp;apos;,8-Cyclo-7,8-dihydroguanosine 5&amp;apos;-triphosphate" id="C21310">
<notes><html:p>COMPOUND_ID: C21310</html:p></notes>
      </species>
      <species boundaryCondition="false" constant="false" metaid="_35e1bd05_5be4_4ceb_9909_2a15e1421c4a" hasOnlySubstanceUnits="false" compartment="UNK_COMP" name="tRNA(Ile)" id="C01644">
<notes><html:p>COMPOUND_ID: C01644</html:p></notes>
      </species>
      <species boundaryCondition="false" constant="false" metaid="_767bae6a_19b8_4f77_9dd1_aa025fc86232" hasOnlySubstanceUnits="false" compartment="UNK_COMP" name="Ferricytochrome b5" id="C00996">
<notes><html:p>COMPOUND_ID: C00996</html:p></notes>
      </species>
      <species boundaryCondition="false" constant="false" metaid="_afc7362f_3143_4b7f_822f_7bd96b82721a" hasOnlySubstanceUnits="false" compartment="UNK_COMP" name="Amidine" id="C06060">
<notes><html:p>COMPOUND_ID: C06060</html:p></notes>
      </species>
      <species boundaryCondition="false" constant="false" metaid="_ae801c62_0aff_4b0f_b6df_2bae45f534a7" hasOnlySubstanceUnits="false" compartment="UNK_COMP" name="alpha-Kojibiosyldiacylglycerol" id="C06365">
<notes><html:p>COMPOUND_ID: C06365</html:p></notes>
      </species>
      <species boundaryCondition="false" constant="false" metaid="_3805d915_1a6f_4f68_98f4_95143a68255b" hasOnlySubstanceUnits="false" compartment="UNK_COMP" name="Protein L-isoaspartate" id="C03306">
<notes><html:p>COMPOUND_ID: C03306</html:p></notes>
      </species>
      <species boundaryCondition="false" constant="false" metaid="_d522be2d_cad6_4def_9b04_29bf41012fd8" hasOnlySubstanceUnits="false" compartment="UNK_COMP" name="Octadecanoyl-[acyl-carrier protein]" id="C04088">
<notes><html:p>COMPOUND_ID: C04088</html:p></notes>
      </species>
      <species boundaryCondition="false" constant="false" metaid="_79da4c30_4772_46b6_9dcb_a5fdfb07d6f1" hasOnlySubstanceUnits="false" compartment="UNK_COMP" name="Hydrogen selenide" id="C01528">
<notes><html:p>COMPOUND_ID: C01528</html:p></notes>
      </species>
      <species boundaryCondition="false" constant="false" metaid="_bfd3a1c4_0237_4962_91f7_3872e66e3e33" hasOnlySubstanceUnits="false" compartment="UNK_COMP" name="Oleoyl-[acyl-carrier protein]" id="C01203">
<notes><html:p>COMPOUND_ID: C01203</html:p></notes>
      </species>
      <species boundaryCondition="false" constant="false" metaid="_f17421c6_cf50_4c15_bf26_6b460aca02bd" hasOnlySubstanceUnits="false" compartment="UNK_COMP" name="L-Cysteine" id="C00097">
<notes><html:p>COMPOUND_ID: C00097</html:p></notes>
      </species>
      <species boundaryCondition="false" constant="false" metaid="_36b90829_9bdf_45b2_aea1_2dc82d45a99b" hasOnlySubstanceUnits="false" compartment="UNK_COMP" name="L-Leucyl-L-arginyl-protein" id="C21386">
<notes><html:p>COMPOUND_ID: C21386</html:p></notes>
      </species>
      <species boundaryCondition="false" constant="false" metaid="_b7c17280_f80e_48a1_b9a8_0566fd32c13d" hasOnlySubstanceUnits="false" compartment="UNK_COMP" name="N-Acetyl-L-glutamate 5-phosphate" id="C04133">
<notes><html:p>COMPOUND_ID: C04133</html:p></notes>
      </species>
      <species boundaryCondition="false" constant="false" metaid="_47bdd124_6ac6_463f_a406_b0ea10aa9f72" hasOnlySubstanceUnits="false" compartment="UNK_COMP" name="Purine" id="C15587">
<notes><html:p>COMPOUND_ID: C15587</html:p></notes>
      </species>
      <species boundaryCondition="false" constant="false" metaid="_b684c6d1_4df1_4307_9449_21b8ee185087" hasOnlySubstanceUnits="false" compartment="UNK_COMP" name="Luteolin 7-O-[beta-D-glucuronosyl-(1->2)-beta-D-glucuronide]" id="C12632">
<notes><html:p>COMPOUND_ID: C12632</html:p></notes>
      </species>
      <species boundaryCondition="false" constant="false" metaid="_db8d90d5_f9fa_4e7e_a21a_096cb13cf23e" hasOnlySubstanceUnits="false" compartment="UNK_COMP" name="Acyl-carrier protein" id="C00229">
<notes><html:p>COMPOUND_ID: C00229</html:p></notes>
      </species>
      <species boundaryCondition="false" constant="false" metaid="_5d7b5bbd_9d72_43b1_91b1_7a5cb36653ff" hasOnlySubstanceUnits="false" compartment="UNK_COMP" name="6-Methylthiopurine 5&amp;apos;-monophosphate ribonucleotide" id="C16615">
<notes><html:p>COMPOUND_ID: C16615</html:p></notes>
      </species>
      <species boundaryCondition="false" constant="false" metaid="_fd5f7204_b6a6_4579_8a32_644c29c30b51" hasOnlySubstanceUnits="false" compartment="UNK_COMP" id="G13024">
<notes><html:p>COMPOUND_ID: G13024</html:p></notes>
      </species>
      <species boundaryCondition="false" constant="false" metaid="_c6af8fb7_3718_46da_98b2_40ee9d3337c3" hasOnlySubstanceUnits="false" compartment="UNK_COMP" name="2-(S-Glutathionyl)acetyl glutathione" id="C14863">
<notes><html:p>COMPOUND_ID: C14863</html:p></notes>
      </species>
      <species boundaryCondition="false" constant="false" metaid="_529dcd59_c235_493b_bba7_d08a8e3b315e" hasOnlySubstanceUnits="false" compartment="UNK_COMP" name="3-Oxostearoyl-[acp]" id="C16219">
<notes><html:p>COMPOUND_ID: C16219</html:p></notes>
      </species>
      <species boundaryCondition="false" constant="false" metaid="_39838f23_155f_4958_ba5c_6328ac6ad185" hasOnlySubstanceUnits="false" compartment="UNK_COMP" name="2&amp;apos;,3&amp;apos;-Cyclic GMP" id="C06194">
<notes><html:p>COMPOUND_ID: C06194</html:p></notes>
      </species>
      <species boundaryCondition="false" constant="false" metaid="_869c266d_dd44_4e81_bc41_c15e4f336a7c" hasOnlySubstanceUnits="false" compartment="UNK_COMP" name="2-Iminobutanoate" id="C20905">
<notes><html:p>COMPOUND_ID: C20905</html:p></notes>
      </species>
      <species boundaryCondition="false" constant="false" metaid="_ead3a6de_405e_44cc_b73f_c522fba68a82" hasOnlySubstanceUnits="false" compartment="UNK_COMP" name="Apo-[acetyl-CoA:carbon-dioxide ligase (ADP-forming)]" id="C04735">
<notes><html:p>COMPOUND_ID: C04735</html:p></notes>
      </species>
      <species boundaryCondition="false" constant="false" metaid="_0b4d1320_982b_4073_8070_9e942051e8dd" hasOnlySubstanceUnits="false" compartment="UNK_COMP" name="2-Deoxy-D-glucose 6-phosphate" id="C06369">
<notes><html:p>COMPOUND_ID: C06369</html:p></notes>
      </species>
      <species boundaryCondition="false" constant="false" metaid="_8936647e_2cca_4057_be66_59e21796bb88" hasOnlySubstanceUnits="false" compartment="UNK_COMP" name="(2E,4E)-2,4-Dienoyl-CoA" id="C04512">
<notes><html:p>COMPOUND_ID: C04512</html:p></notes>
      </species>
      <species boundaryCondition="false" constant="false" metaid="_6c5facd4_4949_4281_9c15_009da37ee74b" hasOnlySubstanceUnits="false" compartment="UNK_COMP" name="2&amp;apos;-Deoxyinosine 5&amp;apos;-phosphate" id="C06196">
<notes><html:p>COMPOUND_ID: C06196</html:p></notes>
      </species>
      <species boundaryCondition="false" constant="false" metaid="_eb165523_c84b_48bf_b1c3_3f75913cfd97" hasOnlySubstanceUnits="false" compartment="UNK_COMP" name="dUDP" id="C01346">
<notes><html:p>COMPOUND_ID: C01346</html:p></notes>
      </species>
      <species boundaryCondition="false" constant="false" metaid="_415d12b6_b1fb_4da7_9e05_cc63c3124084" hasOnlySubstanceUnits="false" compartment="UNK_COMP" name="(1S)-Hydroxy-(2S)-glutathionyl-1,2-dihydronaphthalene" id="C14792">
<notes><html:p>COMPOUND_ID: C14792</html:p></notes>
      </species>
      <species boundaryCondition="false" constant="false" metaid="_22ac9cc4_2114_4a34_8ede_b60694fb7fee" hasOnlySubstanceUnits="false" compartment="UNK_COMP" name="Glycerophosphodiester" id="C03120">
<notes><html:p>COMPOUND_ID: C03120</html:p></notes>
      </species>
      <species boundaryCondition="false" constant="false" metaid="_2572dbd8_ba54_42ac_8e14_92b5414b4466" hasOnlySubstanceUnits="false" compartment="UNK_COMP" name="Methylcobalamin" id="C06453">
<notes><html:p>COMPOUND_ID: C06453</html:p></notes>
      </species>
      <species boundaryCondition="false" constant="false" metaid="_d7d03a56_5ee1_4736_8dc5_d4fa41c57371" hasOnlySubstanceUnits="false" compartment="UNK_COMP" name="AMP" id="C00020">
<notes><html:p>COMPOUND_ID: C00020</html:p></notes>
      </species>
      <species boundaryCondition="false" constant="false" metaid="_4b91f16d_d872_434e_a030_3dcc8e5239a1" hasOnlySubstanceUnits="false" compartment="UNK_COMP" name="Acetoacetyl-[acp]" id="C05744">
<notes><html:p>COMPOUND_ID: C05744</html:p></notes>
      </species>
      <species boundaryCondition="false" constant="false" metaid="_91003f45_b2b1_4acf_ae64_a6df31fdbb49" hasOnlySubstanceUnits="false" compartment="UNK_COMP" name="3-Sulfopyruvate" id="C05528">
<notes><html:p>COMPOUND_ID: C05528</html:p></notes>
      </species>
      <species boundaryCondition="false" constant="false" metaid="_901ae94a_36d7_4ffd_8f5e_6961aa2d2262" hasOnlySubstanceUnits="false" compartment="UNK_COMP" name="2-Hydroxy-3-oxopropanoate" id="C01146">
<notes><html:p>COMPOUND_ID: C01146</html:p></notes>
      </species>
      <species boundaryCondition="false" constant="false" metaid="_35256e6c_f02b_4845_9de7_d81993b153de" hasOnlySubstanceUnits="false" compartment="UNK_COMP" name="Long-chain acyl-[acyl-carrier protein]" id="C20683">
<notes><html:p>COMPOUND_ID: C20683</html:p></notes>
      </species>
      <species boundaryCondition="false" constant="false" metaid="_7ca09960_23eb_4d01_b8e1_29edf025047b" hasOnlySubstanceUnits="false" compartment="UNK_COMP" name="2,3-Dihydroxypropane-1-sulfonate" id="C20797">
<notes><html:p>COMPOUND_ID: C20797</html:p></notes>
      </species>
      <species boundaryCondition="false" constant="false" metaid="_025245ff_74f3_4bd2_901b_af4debb05dfe" hasOnlySubstanceUnits="false" compartment="UNK_COMP" name="Starch" id="C00369">
<notes><html:p>COMPOUND_ID: C00369</html:p></notes>
      </species>
      <species boundaryCondition="false" constant="false" metaid="_a0c4dfc3_6766_4146_813c_180cc6ff5b6e" hasOnlySubstanceUnits="false" compartment="UNK_COMP" name="Nucleoside" id="C00801">
<notes><html:p>COMPOUND_ID: C00801</html:p></notes>
      </species>
      <species boundaryCondition="false" constant="false" metaid="_da02e049_1df7_4cb0_97a6_bbbde7955118" hasOnlySubstanceUnits="false" compartment="UNK_COMP" name="Orthophosphoric monoester" id="C01153">
<notes><html:p>COMPOUND_ID: C01153</html:p></notes>
      </species>
      <species boundaryCondition="false" constant="false" metaid="_e50199d0_787a_4655_8f23_d03f66adb87d" hasOnlySubstanceUnits="false" compartment="UNK_COMP" name="Linamarin" id="C01594">
<notes><html:p>COMPOUND_ID: C01594</html:p></notes>
      </species>
      <species boundaryCondition="false" constant="false" metaid="_4ddb5f2c_5a7a_410a_8ce2_5874372d2aec" hasOnlySubstanceUnits="false" compartment="UNK_COMP" name="tRNA with a 3&amp;apos; cytidine" id="C19078">
<notes><html:p>COMPOUND_ID: C19078</html:p></notes>
      </species>
      <species boundaryCondition="false" constant="false" metaid="_e1c0b413_ed61_412c_bd65_5b95ef533076" hasOnlySubstanceUnits="false" compartment="UNK_COMP" name="3-Dehydro-L-erythronate" id="C21612">
<notes><html:p>COMPOUND_ID: C21612</html:p></notes>
      </species>
      <species boundaryCondition="false" constant="false" metaid="_afe7a73a_ac88_4615_b1e8_7617d63ce5f4" hasOnlySubstanceUnits="false" compartment="UNK_COMP" name="UDP-N-acetylmuramoyl-L-alanine" id="C01212">
<notes><html:p>COMPOUND_ID: C01212</html:p></notes>
      </species>
      <species boundaryCondition="false" constant="false" metaid="_0da27603_39d3_4851_8c89_828d18c72c52" hasOnlySubstanceUnits="false" compartment="UNK_COMP" name="[Dihydrolipoyllysine-residue succinyltransferase] S-glutaryldihydrolipoyllysine" id="C06157">
<notes><html:p>COMPOUND_ID: C06157</html:p></notes>
      </species>
      <species boundaryCondition="false" constant="false" metaid="_94c08b0c_c583_4ad8_8431_37df4d56664a" hasOnlySubstanceUnits="false" compartment="UNK_COMP" name="Ferrocytochrome c" id="C00126">
<notes><html:p>COMPOUND_ID: C00126</html:p></notes>
      </species>
      <species boundaryCondition="false" constant="false" metaid="_c73505ea_7de5_4dec_92b3_1c2a6aba9522" hasOnlySubstanceUnits="false" compartment="UNK_COMP" name="D-Glucose 1-phosphate" id="C00103">
<notes><html:p>COMPOUND_ID: C00103</html:p></notes>
      </species>
      <species boundaryCondition="false" constant="false" metaid="_9fb6c486_c0b9_40d5_9565_e7f0b4a3f2a7" hasOnlySubstanceUnits="false" compartment="UNK_COMP" name="4-Fluoromuconolactone" id="C16476">
<notes><html:p>COMPOUND_ID: C16476</html:p></notes>
      </species>
      <species boundaryCondition="false" constant="false" metaid="_f4cc8fe2_ad63_4b61_b18f_aba0cfc624cf" hasOnlySubstanceUnits="false" compartment="UNK_COMP" name="beta-D-Glucuronoside" id="C03033">
<notes><html:p>COMPOUND_ID: C03033</html:p></notes>
      </species>
      <species boundaryCondition="false" constant="false" metaid="_905c2d0b_bef2_46d0_8612_c0850eb22304" hasOnlySubstanceUnits="false" compartment="UNK_COMP" name="ROH" id="C01335">
<notes><html:p>COMPOUND_ID: C01335</html:p></notes>
      </species>
      <species boundaryCondition="false" constant="false" metaid="_2553fbb6_7c9c_4a9b_b68a_8dc6229dc908" hasOnlySubstanceUnits="false" compartment="UNK_COMP" name="3-Oxooctanoyl-CoA" id="C05267">
<notes><html:p>COMPOUND_ID: C05267</html:p></notes>
      </species>
      <species boundaryCondition="false" constant="false" metaid="_32cf707a_1a9c_4b94_ae08_9af30675ca5a" hasOnlySubstanceUnits="false" compartment="UNK_COMP" name="Serine" id="C00716">
<notes><html:p>COMPOUND_ID: C00716</html:p></notes>
      </species>
      <species boundaryCondition="false" constant="false" metaid="_0dc81e5b_8a86_4d5b_9b22_680b581131f7" hasOnlySubstanceUnits="false" compartment="UNK_COMP" name="CoA" id="C00010">
<notes><html:p>COMPOUND_ID: C00010</html:p></notes>
      </species>
      <species boundaryCondition="false" constant="false" metaid="_d09c2622_59fb_4704_831b_af7e04a8c023" hasOnlySubstanceUnits="false" compartment="UNK_COMP" name="S-Adenosyl-4-methylthio-2-oxobutanoate" id="C04425">
<notes><html:p>COMPOUND_ID: C04425</html:p></notes>
      </species>
      <species boundaryCondition="false" constant="false" metaid="_3f371b72_fafb_478f_91a0_7ead1c0f9eda" hasOnlySubstanceUnits="false" compartment="UNK_COMP" name="trans-2,3-Dehydroacyl-[acyl-carrier protein]" id="C00693">
<notes><html:p>COMPOUND_ID: C00693</html:p></notes>
      </species>
      <species boundaryCondition="false" constant="false" metaid="_2e5634b6_2dd2_47c7_b0a8_f543db474f62" hasOnlySubstanceUnits="false" compartment="UNK_COMP" name="Xanthosine" id="C01762">
<notes><html:p>COMPOUND_ID: C01762</html:p></notes>
      </species>
      <species boundaryCondition="false" constant="false" metaid="_0501e10d_1494_4bff_a587_50367d156103" hasOnlySubstanceUnits="false" compartment="UNK_COMP" name="beta-Alanine" id="C00099">
<notes><html:p>COMPOUND_ID: C00099</html:p></notes>
      </species>
      <species boundaryCondition="false" constant="false" metaid="_726cf0aa_e8b2_41e4_8574_2ec04230b320" hasOnlySubstanceUnits="false" compartment="UNK_COMP" name="Cys-Gly" id="C01419">
<notes><html:p>COMPOUND_ID: C01419</html:p></notes>
      </species>
      <species boundaryCondition="false" constant="false" metaid="_c7be2ceb_2495_4220_8c0f_a37e0be2fa0e" hasOnlySubstanceUnits="false" compartment="UNK_COMP" name="6-(Hydroxymethyl)-7,8-dihydropterin" id="C01300">
<notes><html:p>COMPOUND_ID: C01300</html:p></notes>
      </species>
      <species boundaryCondition="false" constant="false" metaid="_01980877_7084_4dbf_9efc_94580899574c" hasOnlySubstanceUnits="false" compartment="UNK_COMP" name="N-((R)-Pantothenoyl)-L-cysteine" id="C04079">
<notes><html:p>COMPOUND_ID: C04079</html:p></notes>
      </species>
      <species boundaryCondition="false" constant="false" metaid="_0e24d767_70ea_48cd_a67c_734b252296db" hasOnlySubstanceUnits="false" compartment="UNK_COMP" name="N-Acetyl-D-mannosamine" id="C00645">
<notes><html:p>COMPOUND_ID: C00645</html:p></notes>
      </species>
      <species boundaryCondition="false" constant="false" metaid="_5502b843_6412_488b_a02d_ec242c9cbcd1" hasOnlySubstanceUnits="false" compartment="UNK_COMP" name="Hydrochloric acid" id="C01327">
<notes><html:p>COMPOUND_ID: C01327</html:p></notes>
      </species>
      <species boundaryCondition="false" constant="false" metaid="_2f126c89_8de5_4ec7_beb5_0eb95dd420b1" hasOnlySubstanceUnits="false" compartment="UNK_COMP" name="5-Aminopentanal" id="C12455">
<notes><html:p>COMPOUND_ID: C12455</html:p></notes>
      </species>
      <species boundaryCondition="false" constant="false" metaid="_12102e3b_a7da_414a_93bc_871f1d5a5907" hasOnlySubstanceUnits="false" compartment="UNK_COMP" name="Methylureidoacrylate" id="C20256">
<notes><html:p>COMPOUND_ID: C20256</html:p></notes>
      </species>
      <species boundaryCondition="false" constant="false" metaid="_d59845bd_fde5_428b_819c_535333246390" hasOnlySubstanceUnits="false" compartment="UNK_COMP" name="3-Oxohexanoyl-CoA" id="C05269">
<notes><html:p>COMPOUND_ID: C05269</html:p></notes>
      </species>
      <species boundaryCondition="false" constant="false" metaid="_e3c12d98_50a6_41e3_806c_5780e5aac65d" hasOnlySubstanceUnits="false" compartment="UNK_COMP" name="N-Acetylneuraminate" id="C00270">
<notes><html:p>COMPOUND_ID: C00270</html:p></notes>
      </species>
      <species boundaryCondition="false" constant="false" metaid="_88cc80f6_58cc_4502_aa57_9de52abe18df" hasOnlySubstanceUnits="false" compartment="UNK_COMP" id="G13040">
<notes><html:p>COMPOUND_ID: G13040</html:p></notes>
      </species>
      <species boundaryCondition="false" constant="false" metaid="_030c7839_d03b_4cea_a5d2_00cb4e0ec37c" hasOnlySubstanceUnits="false" compartment="UNK_COMP" name="Benzoylsuccinyl-CoA" id="C09820">
<notes><html:p>COMPOUND_ID: C09820</html:p></notes>
      </species>
      <species boundaryCondition="false" constant="false" metaid="_56ceaaaa_785c_474c_930e_12a3c2cd8950" hasOnlySubstanceUnits="false" compartment="UNK_COMP" name="2-Oxosuccinamate" id="C02362">
<notes><html:p>COMPOUND_ID: C02362</html:p></notes>
      </species>
      <species boundaryCondition="false" constant="false" metaid="_5f77ef61_9bc1_47ae_b059_7a7dc3a8adbc" hasOnlySubstanceUnits="false" compartment="UNK_COMP" name="tRNA uridine" id="C00868">
<notes><html:p>COMPOUND_ID: C00868</html:p></notes>
      </species>
      <species boundaryCondition="false" constant="false" metaid="_b2590981_e7f7_43e0_adf8_52f1487151fd" hasOnlySubstanceUnits="false" compartment="UNK_COMP" name="Phospholipid olefinic fatty acid" id="C01229">
<notes><html:p>COMPOUND_ID: C01229</html:p></notes>
      </species>
      <species boundaryCondition="false" constant="false" metaid="_1cd33ea3_1b27_4317_bf2a_21f5ddc6578f" hasOnlySubstanceUnits="false" compartment="UNK_COMP" name="Iminoglycine" id="C15809">
<notes><html:p>COMPOUND_ID: C15809</html:p></notes>
      </species>
      <species boundaryCondition="false" constant="false" metaid="_5d95a8a0_61fe_4b94_aadf_28f29beeed6b" hasOnlySubstanceUnits="false" compartment="UNK_COMP" name="cis-3-(3-Carboxyethenyl)-3,5-cyclohexadiene-1,2-diol" id="C12622">
<notes><html:p>COMPOUND_ID: C12622</html:p></notes>
      </species>
      <species boundaryCondition="false" constant="false" metaid="_e97127d6_725b_414a_b4d0_a4b0c11904aa" hasOnlySubstanceUnits="false" compartment="UNK_COMP" name="tRNA(Asp)" id="C01638">
<notes><html:p>COMPOUND_ID: C01638</html:p></notes>
      </species>
      <species boundaryCondition="false" constant="false" metaid="_d0b02961_174b_4e86_86a4_dba640d1149b" hasOnlySubstanceUnits="false" compartment="UNK_COMP" name="Lactose" id="C00243">
<notes><html:p>COMPOUND_ID: C00243</html:p></notes>
      </species>
      <species boundaryCondition="false" constant="false" metaid="_a9f8a98a_6cbc_46ce_83c3_7cad771f81f2" hasOnlySubstanceUnits="false" compartment="UNK_COMP" name="beta-Lactam" id="C01866">
<notes><html:p>COMPOUND_ID: C01866</html:p></notes>
      </species>
      <species boundaryCondition="false" constant="false" metaid="_0cfc2550_47fd_426b_8dec_47e2779d74aa" hasOnlySubstanceUnits="false" compartment="UNK_COMP" name="Sphinganine 1-phosphate" id="C01120">
<notes><html:p>COMPOUND_ID: C01120</html:p></notes>
      </species>
      <species boundaryCondition="false" constant="false" metaid="_2149a8b5_087c_4e89_8052_aa0183ea6349" hasOnlySubstanceUnits="false" compartment="UNK_COMP" name="Trypanothione" id="C02090">
<notes><html:p>COMPOUND_ID: C02090</html:p></notes>
      </species>
      <species boundaryCondition="false" constant="false" metaid="_f7387045_8bed_4c3a_acee_d31bda517f0c" hasOnlySubstanceUnits="false" compartment="UNK_COMP" name="(2R)-3-Sulfolactate" id="C11537">
<notes><html:p>COMPOUND_ID: C11537</html:p></notes>
      </species>
      <species boundaryCondition="false" constant="false" metaid="_6aa2d135_20f4_4841_aad8_b0231da8bac3" hasOnlySubstanceUnits="false" compartment="UNK_COMP" name="dTDP" id="C00363">
<notes><html:p>COMPOUND_ID: C00363</html:p></notes>
      </species>
      <species boundaryCondition="false" constant="false" metaid="_b9114ec1_ca9d_401b_bf0b_38940d39b2c3" hasOnlySubstanceUnits="false" compartment="UNK_COMP" name="5-L-Glutamyl amino acid" id="C03363">
<notes><html:p>COMPOUND_ID: C03363</html:p></notes>
      </species>
      <species boundaryCondition="false" constant="false" metaid="_27dcc6c2_62db_48cc_8a34_ca9fe39619f4" hasOnlySubstanceUnits="false" compartment="UNK_COMP" name="DNA containing guanine" id="C11475">
<notes><html:p>COMPOUND_ID: C11475</html:p></notes>
      </species>
      <species boundaryCondition="false" constant="false" metaid="_3ae76d46_c51e_46ed_9809_732fe257ee03" hasOnlySubstanceUnits="false" compartment="UNK_COMP" name="(R)-Propane-1,2-diol" id="C02912">
<notes><html:p>COMPOUND_ID: C02912</html:p></notes>
      </species>
      <species boundaryCondition="false" constant="false" metaid="_f1aac131_27d2_4361_9e4b_939b7d1e1fb9" hasOnlySubstanceUnits="false" compartment="UNK_COMP" name="D-Glyceraldehyde" id="C00577">
<notes><html:p>COMPOUND_ID: C00577</html:p></notes>
      </species>
      <species boundaryCondition="false" constant="false" metaid="_3777c31e_2120_4861_a340_8982ac6b68a8" hasOnlySubstanceUnits="false" compartment="UNK_COMP" name="dTDP-4-oxo-6-deoxy-D-glucose" id="C11907">
<notes><html:p>COMPOUND_ID: C11907</html:p></notes>
      </species>
      <species boundaryCondition="false" constant="false" metaid="_4954946b_94ad_4348_9313_a9a6154ea206" hasOnlySubstanceUnits="false" compartment="UNK_COMP" name="N-Acetyl-D-galactosaminyl-(N-acetylneuraminyl)-D-galactosyl-D-glucosylceramide" id="C04884">
<notes><html:p>COMPOUND_ID: C04884</html:p></notes>
      </species>
      <species boundaryCondition="false" constant="false" metaid="_0a1490e5_f671_418c_8cdc_4dc5401fc2f4" hasOnlySubstanceUnits="false" compartment="UNK_COMP" name="Deoxynucleoside 5&amp;apos;-phosphate" id="C00676">
<notes><html:p>COMPOUND_ID: C00676</html:p></notes>
      </species>
      <species boundaryCondition="false" constant="false" metaid="_33a33c71_8a28_4bdd_abfa_aaf9d617c0d6" hasOnlySubstanceUnits="false" compartment="UNK_COMP" name="[Enzyme]-cysteine" id="C15811">
<notes><html:p>COMPOUND_ID: C15811</html:p></notes>
      </species>
      <species boundaryCondition="false" constant="false" metaid="_7661b2f9_e266_474c_a166_b99951c6c129" hasOnlySubstanceUnits="false" compartment="UNK_COMP" name="Glycolaldehyde" id="C00266">
<notes><html:p>COMPOUND_ID: C00266</html:p></notes>
      </species>
      <species boundaryCondition="false" constant="false" metaid="_b6d2ec8d_744d_411f_a5e2_868d0dd510aa" hasOnlySubstanceUnits="false" compartment="UNK_COMP" name="Cyanide ion" id="C00177">
<notes><html:p>COMPOUND_ID: C00177</html:p></notes>
      </species>
      <species boundaryCondition="false" constant="false" metaid="_4d78d2cf_771c_4cfc_bc4e_d1682a46286a" hasOnlySubstanceUnits="false" compartment="UNK_COMP" name="Guaiacyl lignin" id="C15805">
<notes><html:p>COMPOUND_ID: C15805</html:p></notes>
      </species>
      <species boundaryCondition="false" constant="false" metaid="_ac7328bf_f9fb_4a08_bcb6_cdb266a3569a" hasOnlySubstanceUnits="false" compartment="UNK_COMP" name="Shikimate" id="C00493">
<notes><html:p>COMPOUND_ID: C00493</html:p></notes>
      </species>
      <species boundaryCondition="false" constant="false" metaid="_6c65708f_92ec_4f8f_bc83_baf52e1d0883" hasOnlySubstanceUnits="false" compartment="UNK_COMP" name="Glutathione" id="C00051">
<notes><html:p>COMPOUND_ID: C00051</html:p></notes>
      </species>
      <species boundaryCondition="false" constant="false" metaid="_d50da385_c914_4f6f_9b26_34c246017907" hasOnlySubstanceUnits="false" compartment="UNK_COMP" name="IMP" id="C00130">
<notes><html:p>COMPOUND_ID: C00130</html:p></notes>
      </species>
      <species boundaryCondition="false" constant="false" metaid="_f0406858_a46c_4563_9eed_bcf3faab28c5" hasOnlySubstanceUnits="false" compartment="UNK_COMP" name="Guanosine" id="C00387">
<notes><html:p>COMPOUND_ID: C00387</html:p></notes>
      </species>
      <species boundaryCondition="false" constant="false" metaid="_58a62e48_8b85_4b11_bc56_38456964ff3a" hasOnlySubstanceUnits="false" compartment="UNK_COMP" name="(4R)-4-Hydroxy-2-oxoglutarate" id="C05946">
<notes><html:p>COMPOUND_ID: C05946</html:p></notes>
      </species>
      <species boundaryCondition="false" constant="false" metaid="_1eb4d7f5_faf4_4d90_a3c1_7a55f9aec50e" hasOnlySubstanceUnits="false" compartment="UNK_COMP" name="Penicillin G" id="C05551">
<notes><html:p>COMPOUND_ID: C05551</html:p></notes>
      </species>
      <species boundaryCondition="false" constant="false" metaid="_e6cb039e_c139_47fa_9aa1_603654157432" hasOnlySubstanceUnits="false" compartment="UNK_COMP" name="1-(5-Phospho-D-ribosyl)-ATP" id="C02739">
<notes><html:p>COMPOUND_ID: C02739</html:p></notes>
      </species>
      <species boundaryCondition="false" constant="false" metaid="_7250b891_0e3b_4553_90de_d977cf66423a" hasOnlySubstanceUnits="false" compartment="UNK_COMP" name="6-Deoxy-6-sulfo-D-fructose 1-phosphate" id="C20831">
<notes><html:p>COMPOUND_ID: C20831</html:p></notes>
      </species>
      <species boundaryCondition="false" constant="false" metaid="_a5116a99_201c_4a82_bb51_9ec011295859" hasOnlySubstanceUnits="false" compartment="UNK_COMP" name="L-Ribulose" id="C00508">
<notes><html:p>COMPOUND_ID: C00508</html:p></notes>
      </species>
      <species boundaryCondition="false" constant="false" metaid="_cb78a2ec_e38e_4b9f_936e_78b6e9d988a7" hasOnlySubstanceUnits="false" compartment="UNK_COMP" name="Formate" id="C00058">
<notes><html:p>COMPOUND_ID: C00058</html:p></notes>
      </species>
      <species boundaryCondition="false" constant="false" metaid="_0f5207a5_43fc_41d3_a78b_d3b6182e8bc9" hasOnlySubstanceUnits="false" compartment="UNK_COMP" name="2-Bromoacetaldehyde" id="C14870">
<notes><html:p>COMPOUND_ID: C14870</html:p></notes>
      </species>
      <species boundaryCondition="false" constant="false" metaid="_2a82bf44_8bd3_4a86_93e8_39877a79622c" hasOnlySubstanceUnits="false" compartment="UNK_COMP" name="Folate" id="C00504">
<notes><html:p>COMPOUND_ID: C00504</html:p></notes>
      </species>
      <species boundaryCondition="false" constant="false" metaid="_e987ec2c_84b7_4376_ab55_6aad1d9ad841" hasOnlySubstanceUnits="false" compartment="UNK_COMP" name="D-glycero-beta-D-manno-Heptose 1,7-bisphosphate" id="C11472">
<notes><html:p>COMPOUND_ID: C11472</html:p></notes>
      </species>
      <species boundaryCondition="false" constant="false" metaid="_46a5b2a6_ce25_4a7d_821c_e59a3502b992" hasOnlySubstanceUnits="false" compartment="UNK_COMP" name="(S)-Ureidoglycolate" id="C00603">
<notes><html:p>COMPOUND_ID: C00603</html:p></notes>
      </species>
      <species boundaryCondition="false" constant="false" metaid="_0c02e1ef_2512_46cf_b0bc_5060caad023d" hasOnlySubstanceUnits="false" compartment="UNK_COMP" name="Membrane-derived-oligosaccharide D-glucose" id="C04566">
<notes><html:p>COMPOUND_ID: C04566</html:p></notes>
      </species>
      <species boundaryCondition="false" constant="false" metaid="_8d4faac8_29d7_4e00_b587_3423b7413ad0" hasOnlySubstanceUnits="false" compartment="UNK_COMP" name="L-Leucine" id="C00123">
<notes><html:p>COMPOUND_ID: C00123</html:p></notes>
      </species>
      <species boundaryCondition="false" constant="false" metaid="_705e05c5_ab63_4ff1_bdc0_68f18e08189c" hasOnlySubstanceUnits="false" compartment="UNK_COMP" name="3-cis-Dodecenoyl-CoA" id="C02944">
<notes><html:p>COMPOUND_ID: C02944</html:p></notes>
      </species>
      <species boundaryCondition="false" constant="false" metaid="_c590396f_f02d_457b_9976_a7520b8030af" hasOnlySubstanceUnits="false" compartment="UNK_COMP" name="Urate" id="C00366">
<notes><html:p>COMPOUND_ID: C00366</html:p></notes>
      </species>
      <species boundaryCondition="false" constant="false" metaid="_0dc50f1e_3dc7_46ba_8715_8d658d53be15" hasOnlySubstanceUnits="false" compartment="UNK_COMP" id="G13074">
<notes><html:p>COMPOUND_ID: G13074</html:p></notes>
      </species>
      <species boundaryCondition="false" constant="false" metaid="_4c8cbfb2_3240_4851_83c3_9e779ce6f3c2" hasOnlySubstanceUnits="false" compartment="UNK_COMP" name="Peptidylproline (omega=180)" id="C03798">
<notes><html:p>COMPOUND_ID: C03798</html:p></notes>
      </species>
      <species boundaryCondition="false" constant="false" metaid="_e0e19569_1636_4ff8_a216_6c5f02fc192f" hasOnlySubstanceUnits="false" compartment="UNK_COMP" name="Ethanol" id="C00469">
<notes><html:p>COMPOUND_ID: C00469</html:p></notes>
      </species>
      <species boundaryCondition="false" constant="false" metaid="_fcb79742_e563_417a_8b6e_de7654ae8cf3" hasOnlySubstanceUnits="false" compartment="UNK_COMP" name="Ribonucleoside diphosphate" id="C03723">
<notes><html:p>COMPOUND_ID: C03723</html:p></notes>
      </species>
      <species boundaryCondition="false" constant="false" metaid="_6881f371_1c9c_414b_87f8_ada7ae8fbfb2" hasOnlySubstanceUnits="false" compartment="UNK_COMP" name="4-(Cytidine 5&amp;apos;-diphospho)-2-C-methyl-D-erythritol" id="C11435">
<notes><html:p>COMPOUND_ID: C11435</html:p></notes>
      </species>
      <species boundaryCondition="false" constant="false" metaid="_1b4bbd56_e2cc_492e_b15b_1b9465d5ac33" hasOnlySubstanceUnits="false" compartment="UNK_COMP" name="THF-polyglutamate" id="C03541">
<notes><html:p>COMPOUND_ID: C03541</html:p></notes>
      </species>
      <species boundaryCondition="false" constant="false" metaid="_2c6de44d_e30e_4d56_a21e_878c48f635e0" hasOnlySubstanceUnits="false" compartment="UNK_COMP" name="4-Aminobutanoate" id="C00334">
<notes><html:p>COMPOUND_ID: C00334</html:p></notes>
      </species>
      <species boundaryCondition="false" constant="false" metaid="_84d0ed0e_af17_4481_a330_442ec655ec8c" hasOnlySubstanceUnits="false" compartment="UNK_COMP" name="(Z)-But-2-ene-1,2,3-tricarboxylate" id="C04225">
<notes><html:p>COMPOUND_ID: C04225</html:p></notes>
      </species>
      <species boundaryCondition="false" constant="false" metaid="_a1696326_3a94_408f_a958_1dd22a89e5ca" hasOnlySubstanceUnits="false" compartment="UNK_COMP" name="tRNA with a 3&amp;apos; CC end" id="C19080">
<notes><html:p>COMPOUND_ID: C19080</html:p></notes>
      </species>
      <species boundaryCondition="false" constant="false" metaid="_2fec4082_b6fb_40e8_a1b5_e90ffe14c6c3" hasOnlySubstanceUnits="false" compartment="UNK_COMP" name="N-(L-Arginino)succinate" id="C03406">
<notes><html:p>COMPOUND_ID: C03406</html:p></notes>
      </species>
      <species boundaryCondition="false" constant="false" metaid="_c88b3355_654d_433c_9b12_2d2fac235e3b" hasOnlySubstanceUnits="false" compartment="UNK_COMP" name="DNA 5-hydroxymethylcytosine" id="C21031">
<notes><html:p>COMPOUND_ID: C21031</html:p></notes>
      </species>
      <species boundaryCondition="false" constant="false" metaid="_6633f99d_1cb3_478a_bac2_6e16efed1671" hasOnlySubstanceUnits="false" compartment="UNK_COMP" name="Protein L-isoaspartate methyl ester" id="C04311">
<notes><html:p>COMPOUND_ID: C04311</html:p></notes>
      </species>
      <species boundaryCondition="false" constant="false" metaid="_5c2ae7fc_8795_4f4d_a030_521fdc8da21e" hasOnlySubstanceUnits="false" compartment="UNK_COMP" name="Cellodextrin" id="C01898">
<notes><html:p>COMPOUND_ID: C01898</html:p></notes>
      </species>
      <species boundaryCondition="false" constant="false" metaid="_1cb27251_b53c_4609_809a_18af1b0f40be" hasOnlySubstanceUnits="false" compartment="UNK_COMP" name="N-Acetyldiamine" id="C02297">
<notes><html:p>COMPOUND_ID: C02297</html:p></notes>
      </species>
      <species boundaryCondition="false" constant="false" metaid="_76b0e5b0_ef3c_4372_b953_cfa8a753f706" hasOnlySubstanceUnits="false" compartment="UNK_COMP" name="trans-2-Enoyl-OPC6-CoA" id="C16332">
<notes><html:p>COMPOUND_ID: C16332</html:p></notes>
      </species>
      <species boundaryCondition="false" constant="false" metaid="_0828ed25_fc5c_44ef_84bd_3b2e55795a1d" hasOnlySubstanceUnits="false" compartment="UNK_COMP" name="3-Chloro-2-methyldienelactone" id="C18309">
<notes><html:p>COMPOUND_ID: C18309</html:p></notes>
      </species>
      <species boundaryCondition="false" constant="false" metaid="_e4591e52_f00b_4203_aa47_a68b8ad661d1" hasOnlySubstanceUnits="false" compartment="UNK_COMP" name="2-Phospho-D-glycerate" id="C00631">
<notes><html:p>COMPOUND_ID: C00631</html:p></notes>
      </species>
      <species boundaryCondition="false" constant="false" metaid="_bd2e5fb2_4119_4258_b041_fc3e6a40604c" hasOnlySubstanceUnits="false" compartment="UNK_COMP" name="Nucleoside 5&amp;apos;-phosphate" id="C01117">
<notes><html:p>COMPOUND_ID: C01117</html:p></notes>
      </species>
      <species boundaryCondition="false" constant="false" metaid="_2dd4646c_f5ea_4b2a_b26e_794ef6c695be" hasOnlySubstanceUnits="false" compartment="UNK_COMP" name="(Hydroxymethylphenyl)succinyl-CoA" id="C09819">
<notes><html:p>COMPOUND_ID: C09819</html:p></notes>
      </species>
      <species boundaryCondition="false" constant="false" metaid="_fa230e14_b6a7_4744_8dd5_d62f9bfede8a" hasOnlySubstanceUnits="false" compartment="UNK_COMP" name="(3R)-3-Hydroxyacyl-CoA" id="C01086">
<notes><html:p>COMPOUND_ID: C01086</html:p></notes>
      </species>
      <species boundaryCondition="false" constant="false" metaid="_bdf4a34f_1edd_41b0_98df_a42664aed405" hasOnlySubstanceUnits="false" compartment="UNK_COMP" name="(9Z,12Z,15Z)-Octadecatrienoyl-CoA" id="C16162">
<notes><html:p>COMPOUND_ID: C16162</html:p></notes>
      </species>
      <species boundaryCondition="false" constant="false" metaid="_f6616064_a3c3_4f4c_a821_668d32520524" hasOnlySubstanceUnits="false" compartment="UNK_COMP" name="Nicotinamide D-ribonucleotide" id="C00455">
<notes><html:p>COMPOUND_ID: C00455</html:p></notes>
      </species>
      <species boundaryCondition="false" constant="false" metaid="_5b02b569_d1d9_4e40_8187_c302b5b4a158" hasOnlySubstanceUnits="false" compartment="UNK_COMP" name="CO2" id="C00011">
<notes><html:p>COMPOUND_ID: C00011</html:p></notes>
      </species>
      <species boundaryCondition="false" constant="false" metaid="_29b429bd_7575_466e_ae8a_01b268918254" hasOnlySubstanceUnits="false" compartment="UNK_COMP" id="G00526">
<notes><html:p>COMPOUND_ID: G00526</html:p></notes>
      </species>
      <species boundaryCondition="false" constant="false" metaid="_b8739a7d_eef4_4b76_850d_1b58a4989b50" hasOnlySubstanceUnits="false" compartment="UNK_COMP" name="6-Deoxy-L-galactose" id="C01019">
<notes><html:p>COMPOUND_ID: C01019</html:p></notes>
      </species>
      <species boundaryCondition="false" constant="false" metaid="_32211cae_ce34_46d6_9e49_fc78b1ec852f" hasOnlySubstanceUnits="false" compartment="UNK_COMP" name="Oleoyl-CoA" id="C00510">
<notes><html:p>COMPOUND_ID: C00510</html:p></notes>
      </species>
      <species boundaryCondition="false" constant="false" metaid="_83d7887a_15e6_4bf1_8ce2_e9b2e7d390b7" hasOnlySubstanceUnits="false" compartment="UNK_COMP" name="3,4-Dihydroxymandelaldehyde" id="C05577">
<notes><html:p>COMPOUND_ID: C05577</html:p></notes>
      </species>
      <species boundaryCondition="false" constant="false" metaid="_d8a901a4_6564_4212_bc55_055d60568374" hasOnlySubstanceUnits="false" compartment="UNK_COMP" name="3-Hydroxy-5-oxohexanoyl-CoA" id="C16273">
<notes><html:p>COMPOUND_ID: C16273</html:p></notes>
      </species>
      <species boundaryCondition="false" constant="false" metaid="_f858bd13_4d4d_4300_9772_9dc907acf6b2" hasOnlySubstanceUnits="false" compartment="UNK_COMP" name="Aromatic amino acid" id="C01021">
<notes><html:p>COMPOUND_ID: C01021</html:p></notes>
      </species>
      <species boundaryCondition="false" constant="false" metaid="_dc9ea7d8_0471_4042_b8ef_d3b4e2c96a4a" hasOnlySubstanceUnits="false" compartment="UNK_COMP" name="3-Oxo-5,6-dehydrosuberyl-CoA semialdehyde" id="C19946">
<notes><html:p>COMPOUND_ID: C19946</html:p></notes>
      </species>
      <species boundaryCondition="false" constant="false" metaid="_9f2f8dd2_b4c2_416c_8ecc_21806aef006d" hasOnlySubstanceUnits="false" compartment="UNK_COMP" name="tRNA" id="C00066">
<notes><html:p>COMPOUND_ID: C00066</html:p></notes>
      </species>
      <species boundaryCondition="false" constant="false" metaid="_17d7a899_939e_4a02_bb6a_f40ad2021004" hasOnlySubstanceUnits="false" compartment="UNK_COMP" name="Formaldehyde" id="C00067">
<notes><html:p>COMPOUND_ID: C00067</html:p></notes>
      </species>
      <species boundaryCondition="false" constant="false" metaid="_476556fd_cd85_4726_95ce_8817b1794743" hasOnlySubstanceUnits="false" compartment="UNK_COMP" name="(9Z)-Hexadec-9-enoyl-KDO2-lipid IV(A)" id="C20933">
<notes><html:p>COMPOUND_ID: C20933</html:p></notes>
      </species>
      <species boundaryCondition="false" constant="false" metaid="_f4e3e138_8e82_4033_9a3e_5b08f28e5f44" hasOnlySubstanceUnits="false" compartment="UNK_COMP" name="[Protein]-N6-(octanoyl)-L-lysine" id="C16236">
<notes><html:p>COMPOUND_ID: C16236</html:p></notes>
      </species>
      <species boundaryCondition="false" constant="false" metaid="_36d04f2c_3a6b_4754_a3d5_d464d6a58f39" hasOnlySubstanceUnits="false" compartment="UNK_COMP" name="Phosphoribosyl-AMP" id="C02741">
<notes><html:p>COMPOUND_ID: C02741</html:p></notes>
      </species>
      <species boundaryCondition="false" constant="false" metaid="_6afb0cc4_2725_483c_a8ca_ab7b9409d85c" hasOnlySubstanceUnits="false" compartment="UNK_COMP" name="L-Selenocysteine" id="C05688">
<notes><html:p>COMPOUND_ID: C05688</html:p></notes>
      </species>
      <species boundaryCondition="false" constant="false" metaid="_e1e32127_08cf_4973_9773_d6489fcd01a6" hasOnlySubstanceUnits="false" compartment="UNK_COMP" name="Pantetheine" id="C00831">
<notes><html:p>COMPOUND_ID: C00831</html:p></notes>
      </species>
      <species boundaryCondition="false" constant="false" metaid="_fdffd240_fed7_432d_b027_fc0ae0525157" hasOnlySubstanceUnits="false" compartment="UNK_COMP" name="2-Dehydro-3-deoxy-D-gluconate" id="C00204">
<notes><html:p>COMPOUND_ID: C00204</html:p></notes>
      </species>
      <species boundaryCondition="false" constant="false" metaid="_4ef869e7_f25b_47e2_8716_8e4ac0af179d" hasOnlySubstanceUnits="false" compartment="UNK_COMP" name="alpha-D-Glucosamine 1-phosphate" id="C06156">
<notes><html:p>COMPOUND_ID: C06156</html:p></notes>
      </species>
      <species boundaryCondition="false" constant="false" metaid="_8b68da1f_4346_4436_93da_78bc349f5fad" hasOnlySubstanceUnits="false" compartment="UNK_COMP" name="Dihydroneopterin phosphate" id="C05925">
<notes><html:p>COMPOUND_ID: C05925</html:p></notes>
      </species>
      <species boundaryCondition="false" constant="false" metaid="_cd9e9736_8688_47a4_8bac_6aa97c1d39d2" hasOnlySubstanceUnits="false" compartment="UNK_COMP" name="Hexadecenoyl-[acyl-carrier protein]" id="C16520">
<notes><html:p>COMPOUND_ID: C16520</html:p></notes>
      </species>
      <species boundaryCondition="false" constant="false" metaid="_54584c6c_8be5_45fa_8357_6de825f09d5a" hasOnlySubstanceUnits="false" compartment="UNK_COMP" name="2,5-Diamino-6-(5-phospho-D-ribosylamino)pyrimidin-4(3H)-one" id="C01304">
<notes><html:p>COMPOUND_ID: C01304</html:p></notes>
      </species>
      <species boundaryCondition="false" constant="false" metaid="_a9097adb_bec5_47d4_a205_12151fb36fe7" hasOnlySubstanceUnits="false" compartment="UNK_COMP" name="cis-2-Chloro-4-carboxymethylenebut-2-en-1,4-olide" id="C04706">
<notes><html:p>COMPOUND_ID: C04706</html:p></notes>
      </species>
      <species boundaryCondition="false" constant="false" metaid="_020f418d_bbf2_40ce_a4ee_ec671bf6ab70" hasOnlySubstanceUnits="false" compartment="UNK_COMP" name="Glycolate" id="C00160">
<notes><html:p>COMPOUND_ID: C00160</html:p></notes>
      </species>
      <species boundaryCondition="false" constant="false" metaid="_5abf178d_1e16_4111_8f5f_08227dab40b8" hasOnlySubstanceUnits="false" compartment="UNK_COMP" name="(2S,3R)-3-Hydroxybutane-1,2,3-tricarboxylate" id="C04593">
<notes><html:p>COMPOUND_ID: C04593</html:p></notes>
      </species>
      <species boundaryCondition="false" constant="false" metaid="_18154374_28a7_4109_bc6e_c8a66e5dbb00" hasOnlySubstanceUnits="false" compartment="UNK_COMP" name="D-4&amp;apos;-Phosphopantothenate" id="C03492">
<notes><html:p>COMPOUND_ID: C03492</html:p></notes>
      </species>
      <species boundaryCondition="false" constant="false" metaid="_ace8dee9_43f8_4504_82b1_b1a2a4919b87" hasOnlySubstanceUnits="false" compartment="UNK_COMP" name="Uridine" id="C00299">
<notes><html:p>COMPOUND_ID: C00299</html:p></notes>
      </species>
      <species boundaryCondition="false" constant="false" metaid="_18c0ae0f_af6b_4ad8_94a3_2d3b0d61b418" hasOnlySubstanceUnits="false" compartment="UNK_COMP" name="Methanol" id="C00132">
<notes><html:p>COMPOUND_ID: C00132</html:p></notes>
      </species>
      <species boundaryCondition="false" constant="false" metaid="_59d11c0a_609b_4c29_8131_fa0c45c05fe7" hasOnlySubstanceUnits="false" compartment="UNK_COMP" name="1,4-Dihydroxy-2-naphthoyl-CoA" id="C15547">
<notes><html:p>COMPOUND_ID: C15547</html:p></notes>
      </species>
      <species boundaryCondition="false" constant="false" metaid="_cd6855e2_c6c1_4412_aa65_ae2c6cfeb3ff" hasOnlySubstanceUnits="false" compartment="UNK_COMP" name="7-Cyano-7-carbaguanine" id="C15996">
<notes><html:p>COMPOUND_ID: C15996</html:p></notes>
      </species>
      <species boundaryCondition="false" constant="false" metaid="_9a602434_b6b6_4e94_8768_69ef88495733" hasOnlySubstanceUnits="false" compartment="UNK_COMP" name="1-(2-Carboxyphenylamino)-1-deoxy-D-ribulose 5-phosphate" id="C01302">
<notes><html:p>COMPOUND_ID: C01302</html:p></notes>
      </species>
      <species boundaryCondition="false" constant="false" metaid="_755c80d3_5510_4b8b_9de3_abceb3421cf2" hasOnlySubstanceUnits="false" compartment="UNK_COMP" name="Protein lysine" id="C02188">
<notes><html:p>COMPOUND_ID: C02188</html:p></notes>
      </species>
      <species boundaryCondition="false" constant="false" metaid="_b138d3d3_a3ab_4fe7_acfd_a01feba53f57" hasOnlySubstanceUnits="false" compartment="UNK_COMP" name="Pimeloyl-[acyl-carrier protein]" id="C19845">
<notes><html:p>COMPOUND_ID: C19845</html:p></notes>
      </species>
      <species boundaryCondition="false" constant="false" metaid="_3dcde437_d8c5_4564_a16f_b745cd2c2be4" hasOnlySubstanceUnits="false" compartment="UNK_COMP" name="Sulfoquinovosyldiacylglycerol" id="C13508">
<notes><html:p>COMPOUND_ID: C13508</html:p></notes>
      </species>
      <species boundaryCondition="false" constant="false" metaid="_302ebf15_b3cf_4c9a_9d19_a3b0f4ea9709" hasOnlySubstanceUnits="false" compartment="UNK_COMP" name="4-Nitrophenyl phosphate" id="C03360">
<notes><html:p>COMPOUND_ID: C03360</html:p></notes>
      </species>
      <species boundaryCondition="false" constant="false" metaid="_8a0b5d9b_08fb_4acc_bf49_c989c2e45bc3" hasOnlySubstanceUnits="false" compartment="UNK_COMP" name="Coniferyl alcohol" id="C00590">
<notes><html:p>COMPOUND_ID: C00590</html:p></notes>
      </species>
      <species boundaryCondition="false" constant="false" metaid="_5928c55a_89b6_4583_bfed_b420a2bb1e81" hasOnlySubstanceUnits="false" compartment="UNK_COMP" name="Globoside" id="C03272">
<notes><html:p>COMPOUND_ID: C03272</html:p></notes>
      </species>
      <species boundaryCondition="false" constant="false" metaid="_3ffaf675_b4fb_426f_9feb_e225aa4b0994" hasOnlySubstanceUnits="false" compartment="UNK_COMP" name="2-Dehydro-3-deoxy-D-arabino-heptonate 7-phosphate" id="C04691">
<notes><html:p>COMPOUND_ID: C04691</html:p></notes>
      </species>
      <species boundaryCondition="false" constant="false" metaid="_fb5400bf_2f2b_4441_b01c_6793cf24f327" hasOnlySubstanceUnits="false" compartment="UNK_COMP" name="Sedoheptulose 7-phosphate" id="C05382">
<notes><html:p>COMPOUND_ID: C05382</html:p></notes>
      </species>
      <species boundaryCondition="false" constant="false" metaid="_69a9c0ed_8f00_47f2_bb6e_4660976e542f" hasOnlySubstanceUnits="false" compartment="UNK_COMP" name="2&amp;apos;,3&amp;apos;-Cyclic AMP" id="C02353">
<notes><html:p>COMPOUND_ID: C02353</html:p></notes>
      </species>
      <species boundaryCondition="false" constant="false" metaid="_d937e531_8a02_4d2c_aeda_17fbba577454" hasOnlySubstanceUnits="false" compartment="UNK_COMP" name="Biotinyl-5&amp;apos;-AMP" id="C05921">
<notes><html:p>COMPOUND_ID: C05921</html:p></notes>
      </species>
      <species boundaryCondition="false" constant="false" metaid="_2897edc3_f300_4c0b_8601_44a7ac2fcf1c" hasOnlySubstanceUnits="false" compartment="UNK_COMP" name="UDP-N-acetyl-alpha-D-glucosamine" id="C00043">
<notes><html:p>COMPOUND_ID: C00043</html:p></notes>
      </species>
      <species boundaryCondition="false" constant="false" metaid="_c09b4b0b_9de0_4dac_9e88_5f364edfeceb" hasOnlySubstanceUnits="false" compartment="UNK_COMP" name="O-Phosphorylhomoserine" id="C05702">
<notes><html:p>COMPOUND_ID: C05702</html:p></notes>
      </species>
      <species boundaryCondition="false" constant="false" metaid="_0161880b_6f0e_4037_bf45_6d8f7f2bbf6a" hasOnlySubstanceUnits="false" compartment="UNK_COMP" name="D-Galactonate" id="C00880">
<notes><html:p>COMPOUND_ID: C00880</html:p></notes>
      </species>
      <species boundaryCondition="false" constant="false" metaid="_940f5ea7_6612_47b5_a7dd_ccb9bff3da03" hasOnlySubstanceUnits="false" compartment="UNK_COMP" name="tRNA(Pro)" id="C01649">
<notes><html:p>COMPOUND_ID: C01649</html:p></notes>
      </species>
      <species boundaryCondition="false" constant="false" metaid="_c217da2f_1d74_48d1_9803_6f6368bfe0f5" hasOnlySubstanceUnits="false" compartment="UNK_COMP" name="L-Glutamyl 5-phosphate" id="C03287">
<notes><html:p>COMPOUND_ID: C03287</html:p></notes>
      </species>
      <species boundaryCondition="false" constant="false" metaid="_4e731ce7_ae4e_4729_ba72_64a341194ce3" hasOnlySubstanceUnits="false" compartment="UNK_COMP" name="Cyclobutadipyrimidine" id="C03103">
<notes><html:p>COMPOUND_ID: C03103</html:p></notes>
      </species>
      <species boundaryCondition="false" constant="false" metaid="_02b70e76_75da_499c_a347_5dc051feb954" hasOnlySubstanceUnits="false" compartment="UNK_COMP" name="(5-L-Glutamyl)-L-amino acid" id="C03740">
<notes><html:p>COMPOUND_ID: C03740</html:p></notes>
      </species>
      <species boundaryCondition="false" constant="false" metaid="_bcaf9729_50e5_4085_98f4_8428717cff0f" hasOnlySubstanceUnits="false" compartment="UNK_COMP" name="3-Demethylubiquinol" id="C21860">
<notes><html:p>COMPOUND_ID: C21860</html:p></notes>
      </species>
      <species boundaryCondition="false" constant="false" metaid="_29a44e7f_a4fd_4871_ab6f_2eea5660dd5c" hasOnlySubstanceUnits="false" compartment="UNK_COMP" name="L-Cystathionine" id="C02291">
<notes><html:p>COMPOUND_ID: C02291</html:p></notes>
      </species>
      <species boundaryCondition="false" constant="false" metaid="_3d44e813_c10a_47b9_bda2_c2a21b3b18b7" hasOnlySubstanceUnits="false" compartment="UNK_COMP" name="Methylselenic acid" id="C18902">
<notes><html:p>COMPOUND_ID: C18902</html:p></notes>
      </species>
      <species boundaryCondition="false" constant="false" metaid="_7837ce0d_810d_450e_8397_91b3ce686d57" hasOnlySubstanceUnits="false" compartment="UNK_COMP" name="2-Aminobut-2-enoate" id="C17234">
<notes><html:p>COMPOUND_ID: C17234</html:p></notes>
      </species>
      <species boundaryCondition="false" constant="false" metaid="_d66e42e4_d040_4dd9_aef6_6e91cae92a14" hasOnlySubstanceUnits="false" compartment="UNK_COMP" name="gamma-L-Glutamyl-L-2-aminobutyrate" id="C21015">
<notes><html:p>COMPOUND_ID: C21015</html:p></notes>
      </species>
      <species boundaryCondition="false" constant="false" metaid="_8fb892ca_ec83_433c_bfbd_1933baa88271" hasOnlySubstanceUnits="false" compartment="UNK_COMP" name="beta-D-Ribofuranose" id="C16639">
<notes><html:p>COMPOUND_ID: C16639</html:p></notes>
      </species>
      <species boundaryCondition="false" constant="false" metaid="_719880b4_8f7d_46e0_a8c2_8e4094d7b099" hasOnlySubstanceUnits="false" compartment="UNK_COMP" name="DNA cytosine" id="C00856">
<notes><html:p>COMPOUND_ID: C00856</html:p></notes>
      </species>
      <species boundaryCondition="false" constant="false" metaid="_32d94b58_ee5c_4e66_916b_eebc2a761609" hasOnlySubstanceUnits="false" compartment="UNK_COMP" name="tRNA(Gly)" id="C01642">
<notes><html:p>COMPOUND_ID: C01642</html:p></notes>
      </species>
      <species boundaryCondition="false" constant="false" metaid="_b8911afc_3812_4b94_aa2a_8788948f73ec" hasOnlySubstanceUnits="false" compartment="UNK_COMP" name="Phenylacetyl-CoA" id="C00582">
<notes><html:p>COMPOUND_ID: C00582</html:p></notes>
      </species>
      <species boundaryCondition="false" constant="false" metaid="_43348693_1da6_469f_b5ca_b72504276cbf" hasOnlySubstanceUnits="false" compartment="UNK_COMP" name="(E)-4-(Trimethylammonio)but-2-enoyl-CoA" id="C20748">
<notes><html:p>COMPOUND_ID: C20748</html:p></notes>
      </species>
      <species boundaryCondition="false" constant="false" metaid="_0f22ce33_3c8f_4e8b_9617_97e5dab89e7c" hasOnlySubstanceUnits="false" compartment="UNK_COMP" name="Propanoyl phosphate" id="C02876">
<notes><html:p>COMPOUND_ID: C02876</html:p></notes>
      </species>
      <species boundaryCondition="false" constant="false" metaid="_a66b084b_b4e6_459e_8c24_930332e23885" hasOnlySubstanceUnits="false" compartment="UNK_COMP" name="Undecaprenyl phosphate alpha-L-Ara4FN" id="C16156">
<notes><html:p>COMPOUND_ID: C16156</html:p></notes>
      </species>
      <species boundaryCondition="false" constant="false" metaid="_fadf9e80_a244_44b1_8887_436cdd225663" hasOnlySubstanceUnits="false" compartment="UNK_COMP" name="UDP-N-acetyl-3-(1-carboxyvinyl)-D-glucosamine" id="C04631">
<notes><html:p>COMPOUND_ID: C04631</html:p></notes>
      </species>
      <species boundaryCondition="false" constant="false" metaid="_606182e3_1572_489d_90b2_da3ad6a7a29e" hasOnlySubstanceUnits="false" compartment="UNK_COMP" name="5,10-Methenyltetrahydrofolate" id="C00445">
<notes><html:p>COMPOUND_ID: C00445</html:p></notes>
      </species>
      <species boundaryCondition="false" constant="false" metaid="_7402fd20_8f15_45cf_8d29_90def762759c" hasOnlySubstanceUnits="false" compartment="UNK_COMP" name="L-Tyrosyl-tRNA(Tyr)" id="C02839">
<notes><html:p>COMPOUND_ID: C02839</html:p></notes>
      </species>
      <species boundaryCondition="false" constant="false" metaid="_24a917f5_763a_43d9_89b9_3d0b37c8fd6d" hasOnlySubstanceUnits="false" compartment="UNK_COMP" name="Guanosine 3&amp;apos;-diphosphate 5&amp;apos;-triphosphate" id="C04494">
<notes><html:p>COMPOUND_ID: C04494</html:p></notes>
      </species>
      <species boundaryCondition="false" constant="false" metaid="_a52881e6_6e70_4496_bdf5_5b2d2533ac1b" hasOnlySubstanceUnits="false" compartment="UNK_COMP" name="5-Hydroxyconiferyl alcohol" id="C12205">
<notes><html:p>COMPOUND_ID: C12205</html:p></notes>
      </species>
      <species boundaryCondition="false" constant="false" metaid="_cef5458a_29cb_4d33_b942_d4638466aa53" hasOnlySubstanceUnits="false" compartment="UNK_COMP" name="Leukotriene C4" id="C02166">
<notes><html:p>COMPOUND_ID: C02166</html:p></notes>
      </species>
      <species boundaryCondition="false" constant="false" metaid="_43074063_efe2_42d7_9282_677a65242fdd" hasOnlySubstanceUnits="false" compartment="UNK_COMP" name="3-Oxoadipyl-CoA" id="C02232">
<notes><html:p>COMPOUND_ID: C02232</html:p></notes>
      </species>
      <species boundaryCondition="false" constant="false" metaid="_0d136c59_ef53_40db_b183_7c0230b7ce77" hasOnlySubstanceUnits="false" compartment="UNK_COMP" name="1-Naphthaldehyde" id="C14090">
<notes><html:p>COMPOUND_ID: C14090</html:p></notes>
      </species>
      <species boundaryCondition="false" constant="false" metaid="_c6c28fe1_454f_4082_b31e_0e277c1d7c50" hasOnlySubstanceUnits="false" compartment="UNK_COMP" name="Tetradecanoyl-[acp]" id="C05761">
<notes><html:p>COMPOUND_ID: C05761</html:p></notes>
      </species>
      <species boundaryCondition="false" constant="false" metaid="_5b10c07c_9f39_4de4_a912_678088ac7183" hasOnlySubstanceUnits="false" compartment="UNK_COMP" name="OPC6-CoA" id="C16331">
<notes><html:p>COMPOUND_ID: C16331</html:p></notes>
      </species>
      <species boundaryCondition="false" constant="false" metaid="_3b74ab42_f6dc_484f_9a06_2fbbd35657d8" hasOnlySubstanceUnits="false" compartment="UNK_COMP" name="alpha-D-Hexose 6-phosphate" id="C03735">
<notes><html:p>COMPOUND_ID: C03735</html:p></notes>
      </species>
      <species boundaryCondition="false" constant="false" metaid="_b33725ff_d2bb_4a91_b481_de46bf2266d5" hasOnlySubstanceUnits="false" compartment="UNK_COMP" name="3-Oxotetradecanoyl-[acp]" id="C05759">
<notes><html:p>COMPOUND_ID: C05759</html:p></notes>
      </species>
      <species boundaryCondition="false" constant="false" metaid="_b862b5a2_a95d_4758_a5e6_0575bf8274a8" hasOnlySubstanceUnits="false" compartment="UNK_COMP" name="trans-3-Chloroacrylic acid" id="C06614">
<notes><html:p>COMPOUND_ID: C06614</html:p></notes>
      </species>
      <species boundaryCondition="false" constant="false" metaid="_2f40d320_ec80_46e4_b6e2_0e498012c0b5" hasOnlySubstanceUnits="false" compartment="UNK_COMP" name="2-Methylcitrate" id="C02225">
<notes><html:p>COMPOUND_ID: C02225</html:p></notes>
      </species>
      <species boundaryCondition="false" constant="false" metaid="_8c943e23_7594_4861_bd07_699b19db765c" hasOnlySubstanceUnits="false" compartment="UNK_COMP" name="(3R)-3-Hydroxyacyl-[acyl-carrier protein]" id="C01271">
<notes><html:p>COMPOUND_ID: C01271</html:p></notes>
      </species>
      <species boundaryCondition="false" constant="false" metaid="_b85c9fe4_30f7_4c1d_a7ff_8a348796d1c8" hasOnlySubstanceUnits="false" compartment="UNK_COMP" name="3-Phospho-D-erythronate" id="C03356">
<notes><html:p>COMPOUND_ID: C03356</html:p></notes>
      </species>
      <species boundaryCondition="false" constant="false" metaid="_5d89fb83_36eb_4d55_bef3_f3c130d1302d" hasOnlySubstanceUnits="false" compartment="UNK_COMP" name="Protein glycin-2-yl radical" id="C05312">
<notes><html:p>COMPOUND_ID: C05312</html:p></notes>
      </species>
      <species boundaryCondition="false" constant="false" metaid="_d5ae3d50_d5c3_4c1b_9364_63e35a584f03" hasOnlySubstanceUnits="false" compartment="UNK_COMP" name="Nitrile" id="C00726">
<notes><html:p>COMPOUND_ID: C00726</html:p></notes>
      </species>
      <species boundaryCondition="false" constant="false" metaid="_0fbb3c98_246e_4d3d_a62a_231a05cf95a0" hasOnlySubstanceUnits="false" compartment="UNK_COMP" name="Acetate" id="C00033">
<notes><html:p>COMPOUND_ID: C00033</html:p></notes>
      </species>
      <species boundaryCondition="false" constant="false" metaid="_f9872b80_3278_4148_87a5_ccc88dc5bd6f" hasOnlySubstanceUnits="false" compartment="UNK_COMP" name="Formyl-CoA" id="C00798">
<notes><html:p>COMPOUND_ID: C00798</html:p></notes>
      </species>
      <species boundaryCondition="false" constant="false" metaid="_baf2b8f8_6a58_4d2e_a873_93063c71ac89" hasOnlySubstanceUnits="false" compartment="UNK_COMP" name="Mandelonitrile" id="C00561">
<notes><html:p>COMPOUND_ID: C00561</html:p></notes>
      </species>
      <species boundaryCondition="false" constant="false" metaid="_1375d014_96fc_49db_bdc0_cbbacaa7f6d1" hasOnlySubstanceUnits="false" compartment="UNK_COMP" name="5&amp;apos;-Deoxyadenosine" id="C05198">
<notes><html:p>COMPOUND_ID: C05198</html:p></notes>
      </species>
      <species boundaryCondition="false" constant="false" metaid="_37225bf0_cc9e_4ad1_a65d_d60c047d6e5c" hasOnlySubstanceUnits="false" compartment="UNK_COMP" name="di-trans,poly-cis-Undecaprenyl phosphate" id="C17556">
<notes><html:p>COMPOUND_ID: C17556</html:p></notes>
      </species>
      <species boundaryCondition="false" constant="false" metaid="_b3ea0692_0214_45d8_a9de_d77a36d025fd" hasOnlySubstanceUnits="false" compartment="UNK_COMP" name="Bromobenzene-2,3-oxide" id="C14840">
<notes><html:p>COMPOUND_ID: C14840</html:p></notes>
      </species>
      <species boundaryCondition="false" constant="false" metaid="_ba62159c_1c7c_46c6_b6ca_32bcaad58613" hasOnlySubstanceUnits="false" compartment="UNK_COMP" name="L-Lysyl-tRNA" id="C01931">
<notes><html:p>COMPOUND_ID: C01931</html:p></notes>
      </species>
      <species boundaryCondition="false" constant="false" metaid="_60c2e7c4_d950_4526_a727_8da3759136d2" hasOnlySubstanceUnits="false" compartment="UNK_COMP" name="2-Polyprenylphenol" id="C05807">
<notes><html:p>COMPOUND_ID: C05807</html:p></notes>
      </species>
      <species boundaryCondition="false" constant="false" metaid="_cace339a_8e1b_43f6_b1f0_8d25f293a012" hasOnlySubstanceUnits="false" compartment="UNK_COMP" name="H+" id="C00080">
<notes><html:p>COMPOUND_ID: C00080</html:p></notes>
      </species>
      <species boundaryCondition="false" constant="false" metaid="_be306f91_12db_4e59_aa41_d81f746073ed" hasOnlySubstanceUnits="false" compartment="UNK_COMP" name="Nitric oxide" id="C00533">
<notes><html:p>COMPOUND_ID: C00533</html:p></notes>
      </species>
      <species boundaryCondition="false" constant="false" metaid="_c7b1fbd9_6763_4158_85f7_f91abfbba32f" hasOnlySubstanceUnits="false" compartment="UNK_COMP" name="[L-Glutamate:ammonia ligase (ADP-forming)]" id="C01281">
<notes><html:p>COMPOUND_ID: C01281</html:p></notes>
      </species>
      <species boundaryCondition="false" constant="false" metaid="_3cac3832_accf_4f40_86ba_7cf1d34f7445" hasOnlySubstanceUnits="false" compartment="UNK_COMP" name="D-Allose 6-phosphate" id="C02962">
<notes><html:p>COMPOUND_ID: C02962</html:p></notes>
      </species>
      <species boundaryCondition="false" constant="false" metaid="_a7f6603f_9077_43cf_aa70_d5b5703e4016" hasOnlySubstanceUnits="false" compartment="UNK_COMP" name="DNA 6-methylaminopurine" id="C03391">
<notes><html:p>COMPOUND_ID: C03391</html:p></notes>
      </species>
      <species boundaryCondition="false" constant="false" metaid="_e777765b_47b3_44f0_bd6e_1270e3f8bcd4" hasOnlySubstanceUnits="false" compartment="UNK_COMP" name="Trichloroethanol" id="C07490">
<notes><html:p>COMPOUND_ID: C07490</html:p></notes>
      </species>
      <species boundaryCondition="false" constant="false" metaid="_739dc115_93be_49ce_9840_d6495aae2f50" hasOnlySubstanceUnits="false" compartment="UNK_COMP" name="5-Methyltetrahydropteroyltri-L-glutamate" id="C04489">
<notes><html:p>COMPOUND_ID: C04489</html:p></notes>
      </species>
      <species boundaryCondition="false" constant="false" metaid="_fb0ec56a_bcff_4d15_9244_172b83208783" hasOnlySubstanceUnits="false" compartment="UNK_COMP" name="5-Carboxyamino-1-(5-phospho-D-ribosyl)imidazole" id="C15667">
<notes><html:p>COMPOUND_ID: C15667</html:p></notes>
      </species>
      <species boundaryCondition="false" constant="false" metaid="_6dcc19fa_95f0_4e8e_b439_ca293a67c3c6" hasOnlySubstanceUnits="false" compartment="UNK_COMP" name="Undecaprenyl-diphospho-N-acetylmuramoyl-(N-acetylglucosamine)-L-alanyl-D-glutamyl-meso-2,6-diaminopimeloyl-D-alanyl-D-alanine" id="C05898">
<notes><html:p>COMPOUND_ID: C05898</html:p></notes>
      </species>
      <species boundaryCondition="false" constant="false" metaid="_5c09136e_c1c0_4a35_8d89_53509f1f2dee" hasOnlySubstanceUnits="false" compartment="UNK_COMP" name="Glutaminyl-tRNA" id="C02282">
<notes><html:p>COMPOUND_ID: C02282</html:p></notes>
      </species>
      <species boundaryCondition="false" constant="false" metaid="_275bf94d_9808_47ab_bab3_18112b175ee9" hasOnlySubstanceUnits="false" compartment="UNK_COMP" name="trans-4-Carboxymethylenebut-2-en-4-olide" id="C12838">
<notes><html:p>COMPOUND_ID: C12838</html:p></notes>
      </species>
      <species boundaryCondition="false" constant="false" metaid="_523db665_7111_4dc5_909d_7a5007510a76" hasOnlySubstanceUnits="false" compartment="UNK_COMP" name="Lipoyl-carrier protein E2" id="C22158">
<notes><html:p>COMPOUND_ID: C22158</html:p></notes>
      </species>
      <species boundaryCondition="false" constant="false" metaid="_2d545a48_acdc_408b_8472_eb51f8aff8d7" hasOnlySubstanceUnits="false" compartment="UNK_COMP" name="2-Polyprenyl-6-hydroxyphenol" id="C17551">
<notes><html:p>COMPOUND_ID: C17551</html:p></notes>
      </species>
      <species boundaryCondition="false" constant="false" metaid="_52292743_1d4a_47c0_a6f5_a074c9e74c2e" hasOnlySubstanceUnits="false" compartment="UNK_COMP" name="Aminoacetone" id="C01888">
<notes><html:p>COMPOUND_ID: C01888</html:p></notes>
      </species>
      <species boundaryCondition="false" constant="false" metaid="_7cbf7850_6c88_47c6_abab_4b5a4810d5dc" hasOnlySubstanceUnits="false" compartment="UNK_COMP" name="5-Methyltetrahydrofolate" id="C00440">
<notes><html:p>COMPOUND_ID: C00440</html:p></notes>
      </species>
      <species boundaryCondition="false" constant="false" metaid="_4eab16a1_b2f8_4bb5_92bc_d1e2c9d5ad89" hasOnlySubstanceUnits="false" compartment="UNK_COMP" name="N-Hydroxyarylamine" id="C16685">
<notes><html:p>COMPOUND_ID: C16685</html:p></notes>
      </species>
      <species boundaryCondition="false" constant="false" metaid="_1313d6e8_1619_4c2d_8ab3_112c17a48ba8" hasOnlySubstanceUnits="false" compartment="UNK_COMP" name="3-Octaprenyl-4-hydroxybenzoate" id="C05809">
<notes><html:p>COMPOUND_ID: C05809</html:p></notes>
      </species>
      <species boundaryCondition="false" constant="false" metaid="_cdf74184_5fdd_4e64_b537_71e5fc8f4ae0" hasOnlySubstanceUnits="false" compartment="UNK_COMP" name="D-Glutamine" id="C00819">
<notes><html:p>COMPOUND_ID: C00819</html:p></notes>
      </species>
      <species boundaryCondition="false" constant="false" metaid="_bd2b5d07_ac34_42c1_9bf1_b7563224acee" hasOnlySubstanceUnits="false" compartment="UNK_COMP" name="Hexadecanoic acid" id="C00249">
<notes><html:p>COMPOUND_ID: C00249</html:p></notes>
      </species>
      <species boundaryCondition="false" constant="false" metaid="_a2741925_a7ad_4ddd_b592_65e8a37b9195" hasOnlySubstanceUnits="false" compartment="UNK_COMP" name="Dimethyl sulfoxide" id="C11143">
<notes><html:p>COMPOUND_ID: C11143</html:p></notes>
      </species>
      <species boundaryCondition="false" constant="false" metaid="_f931df59_3145_4ae5_9a16_2e20b7820168" hasOnlySubstanceUnits="false" compartment="UNK_COMP" name="Aromatic oxo acid" id="C00972">
<notes><html:p>COMPOUND_ID: C00972</html:p></notes>
      </species>
      <species boundaryCondition="false" constant="false" metaid="_e0fe50a1_332f_44f6_a80f_5b41912df7ee" hasOnlySubstanceUnits="false" compartment="UNK_COMP" name="[Glycine cleavage system H]-N6-octanoyl-L-lysine" id="C22159">
<notes><html:p>COMPOUND_ID: C22159</html:p></notes>
      </species>
      <species boundaryCondition="false" constant="false" metaid="_9ce26df7_773d_4389_92ed_24ea4f86d9d1" hasOnlySubstanceUnits="false" compartment="UNK_COMP" name="DNA" id="C00039">
<notes><html:p>COMPOUND_ID: C00039</html:p></notes>
      </species>
      <species boundaryCondition="false" constant="false" metaid="_731912d6_6f51_4999_a1ee_68dffba14fb6" hasOnlySubstanceUnits="false" compartment="UNK_COMP" name="Acetyl-[citrate (pro-3S)-lyase]" id="C04334">
<notes><html:p>COMPOUND_ID: C04334</html:p></notes>
      </species>
      <species boundaryCondition="false" constant="false" metaid="_775b3a4c_63b5_4439_a58d_858906ba8c7e" hasOnlySubstanceUnits="false" compartment="UNK_COMP" name="Protein glutamine" id="C02583">
<notes><html:p>COMPOUND_ID: C02583</html:p></notes>
      </species>
      <species boundaryCondition="false" constant="false" metaid="_e7f0beb2_bfe7_4d5a_903f_9e1be7b4f5e8" hasOnlySubstanceUnits="false" compartment="UNK_COMP" name="Dihydrobiopterin" id="C00268">
<notes><html:p>COMPOUND_ID: C00268</html:p></notes>
      </species>
      <species boundaryCondition="false" constant="false" metaid="_7efb1307_fe93_465f_b76b_25d7ae482363" hasOnlySubstanceUnits="false" compartment="UNK_COMP" name="Aminoacrylate" id="C20253">
<notes><html:p>COMPOUND_ID: C20253</html:p></notes>
      </species>
      <species boundaryCondition="false" constant="false" metaid="_62998335_4ec9_49e9_883b_171c921b29b4" hasOnlySubstanceUnits="false" compartment="UNK_COMP" name="N2-Succinyl-L-arginine" id="C03296">
<notes><html:p>COMPOUND_ID: C03296</html:p></notes>
      </species>
      <species boundaryCondition="false" constant="false" metaid="_c67b0fc6_6ffd_4a7d_ba31_b4710ed31cde" hasOnlySubstanceUnits="false" compartment="UNK_COMP" name="2,3-Ene acid" id="C11823">
<notes><html:p>COMPOUND_ID: C11823</html:p></notes>
      </species>
      <species boundaryCondition="false" constant="false" metaid="_62afb33d_6f9b_474f_aa5a_b210fa030e8a" hasOnlySubstanceUnits="false" compartment="UNK_COMP" name="3-Hydroxy-2,6-dimethyl-5-methylene-heptanoyl-CoA" id="C11947">
<notes><html:p>COMPOUND_ID: C11947</html:p></notes>
      </species>
      <species boundaryCondition="false" constant="false" metaid="_efe67f50_7a88_423d_8f53_7de57c77fbcc" hasOnlySubstanceUnits="false" compartment="UNK_COMP" name="Diglucosyldiacylglycerol" id="C06040">
<notes><html:p>COMPOUND_ID: C06040</html:p></notes>
      </species>
      <species boundaryCondition="false" constant="false" metaid="_906c9492_ee85_408b_8035_c1ddb3a6b6fe" hasOnlySubstanceUnits="false" compartment="UNK_COMP" name="1-Alkyl-2-acylglycerol" id="C03201">
<notes><html:p>COMPOUND_ID: C03201</html:p></notes>
      </species>
      <species boundaryCondition="false" constant="false" metaid="_3bf00dbf_a277_4da6_9efc_aaaa84cb4423" hasOnlySubstanceUnits="false" compartment="UNK_COMP" name="2,3,4,5-Tetrahydrodipicolinate" id="C03972">
<notes><html:p>COMPOUND_ID: C03972</html:p></notes>
      </species>
      <species boundaryCondition="false" constant="false" metaid="_520f56fb_b69b_4038_a824_f010421a7365" hasOnlySubstanceUnits="false" compartment="UNK_COMP" name="dCTP" id="C00458">
<notes><html:p>COMPOUND_ID: C00458</html:p></notes>
      </species>
      <species boundaryCondition="false" constant="false" metaid="_5f1ab7e4_7876_493a_95ca_efe76c02e784" hasOnlySubstanceUnits="false" compartment="UNK_COMP" id="G13073">
<notes><html:p>COMPOUND_ID: G13073</html:p></notes>
      </species>
      <species boundaryCondition="false" constant="false" metaid="_b91b7861_50e6_450b_a704_2e06f6a28456" hasOnlySubstanceUnits="false" compartment="UNK_COMP" name="[Fe-S] cluster scaffold protein" id="C22155">
<notes><html:p>COMPOUND_ID: C22155</html:p></notes>
      </species>
      <species boundaryCondition="false" constant="false" metaid="_47172a7d_858b_4fd8_8ade_9247ef5a418e" hasOnlySubstanceUnits="false" compartment="UNK_COMP" name="O-Acetyl-L-homoserine" id="C01077">
<notes><html:p>COMPOUND_ID: C01077</html:p></notes>
      </species>
      <species boundaryCondition="false" constant="false" metaid="_8472638e_6efa_4960_b5d0_930388302573" hasOnlySubstanceUnits="false" compartment="UNK_COMP" name="Nicotinamide-beta-riboside" id="C03150">
<notes><html:p>COMPOUND_ID: C03150</html:p></notes>
      </species>
      <species boundaryCondition="false" constant="false" metaid="_2fde25d4_0325_4853_8696_475e00e74b25" hasOnlySubstanceUnits="false" compartment="UNK_COMP" name="Se-Adenosylselenomethionine" id="C05691">
<notes><html:p>COMPOUND_ID: C05691</html:p></notes>
      </species>
      <species boundaryCondition="false" constant="false" metaid="_571f346f_027a_46aa_9f40_1a7cb495082e" hasOnlySubstanceUnits="false" compartment="UNK_COMP" name="Acetoacetate" id="C00164">
<notes><html:p>COMPOUND_ID: C00164</html:p></notes>
      </species>
      <species boundaryCondition="false" constant="false" metaid="_14b49691_1d3e_4c25_9cf0_baf913f5b0ac" hasOnlySubstanceUnits="false" compartment="UNK_COMP" name="5,10-Methylenetetrahydromethanopterin" id="C04377">
<notes><html:p>COMPOUND_ID: C04377</html:p></notes>
      </species>
      <species boundaryCondition="false" constant="false" metaid="_c3283006_43d9_441a_8438_bf3ce2ae1760" hasOnlySubstanceUnits="false" compartment="UNK_COMP" name="L-Methionylaminoacyl-tRNA" id="C03617">
<notes><html:p>COMPOUND_ID: C03617</html:p></notes>
      </species>
      <species boundaryCondition="false" constant="false" metaid="_d70e4e05_73e3_438e_9059_7c055918d062" hasOnlySubstanceUnits="false" compartment="UNK_COMP" name="(R)-3-Hydroxybutanoyl-CoA" id="C03561">
<notes><html:p>COMPOUND_ID: C03561</html:p></notes>
      </species>
      <species boundaryCondition="false" constant="false" metaid="_7a885fc2_7b45_46f1_b5c4_36bf663b414d" hasOnlySubstanceUnits="false" compartment="UNK_COMP" name="L-Glutamate 5-semialdehyde" id="C01165">
<notes><html:p>COMPOUND_ID: C01165</html:p></notes>
      </species>
      <species boundaryCondition="false" constant="false" metaid="_c2eb5a23_e49a_413f_ac12_7bfb449e28dc" hasOnlySubstanceUnits="false" compartment="UNK_COMP" name="trans-2-Enoyl-OPC4-CoA" id="C16336">
<notes><html:p>COMPOUND_ID: C16336</html:p></notes>
      </species>
      <species boundaryCondition="false" constant="false" metaid="_2368e86f_f078_4602_b566_6126ed300cf4" hasOnlySubstanceUnits="false" compartment="UNK_COMP" name="Lipoyl-[acp]" id="C16239">
<notes><html:p>COMPOUND_ID: C16239</html:p></notes>
      </species>
      <species boundaryCondition="false" constant="false" metaid="_eb4d0486_133e_476f_b917_1a6aa43994fc" hasOnlySubstanceUnits="false" compartment="UNK_COMP" name="[Ribosomal protein S12]-3-methylthioaspartate" id="C20758">
<notes><html:p>COMPOUND_ID: C20758</html:p></notes>
      </species>
      <species boundaryCondition="false" constant="false" metaid="_0482eb0d_6b1a_4dae_a5f9_1c0b0100f70c" hasOnlySubstanceUnits="false" compartment="UNK_COMP" name="Nucleoside 3&amp;apos;,5&amp;apos;-bisphosphate" id="C21158">
<notes><html:p>COMPOUND_ID: C21158</html:p></notes>
      </species>
      <species boundaryCondition="false" constant="false" metaid="_efa37830_b8bd_4beb_ac89_936689ef57bf" hasOnlySubstanceUnits="false" compartment="UNK_COMP" name="2,3-Dehydroacyl-CoA" id="C00605">
<notes><html:p>COMPOUND_ID: C00605</html:p></notes>
      </species>
      <species boundaryCondition="false" constant="false" metaid="_f59db6a7_4161_49f7_8279_cf74d2d04a87" hasOnlySubstanceUnits="false" compartment="UNK_COMP" name="5-Phosphoribosylamine" id="C03090">
<notes><html:p>COMPOUND_ID: C03090</html:p></notes>
      </species>
      <species boundaryCondition="false" constant="false" metaid="_5c3419ab_cd7e_48df_8a64_012a98f305d2" hasOnlySubstanceUnits="false" compartment="UNK_COMP" name="Sulfite" id="C00094">
<notes><html:p>COMPOUND_ID: C00094</html:p></notes>
      </species>
      <species boundaryCondition="false" constant="false" metaid="_219478da_36e0_42ec_a9fb_49449eb4fda0" hasOnlySubstanceUnits="false" compartment="UNK_COMP" name="Orotate" id="C00295">
<notes><html:p>COMPOUND_ID: C00295</html:p></notes>
      </species>
      <species boundaryCondition="false" constant="false" metaid="_61c5c306_2141_46b2_98e6_89cea8634586" hasOnlySubstanceUnits="false" compartment="UNK_COMP" name="Geranyl diphosphate" id="C00341">
<notes><html:p>COMPOUND_ID: C00341</html:p></notes>
      </species>
      <species boundaryCondition="false" constant="false" metaid="_afd941a5_6731_4eed_9d05_b450a8c671d7" hasOnlySubstanceUnits="false" compartment="UNK_COMP" name="Protein S-(1-hydroxy-2-oxopropyl)-L-cysteine" id="C21468">
<notes><html:p>COMPOUND_ID: C21468</html:p></notes>
      </species>
      <species boundaryCondition="false" constant="false" metaid="_32c76e0a_bb0d_4cca_89eb_2d39f88b6f7f" hasOnlySubstanceUnits="false" compartment="UNK_COMP" name="Protein tyrosine phosphate" id="C01167">
<notes><html:p>COMPOUND_ID: C01167</html:p></notes>
      </species>
      <species boundaryCondition="false" constant="false" metaid="_12da3177_0f79_4caf_953d_1e78d7e75082" hasOnlySubstanceUnits="false" compartment="UNK_COMP" name="Deoxycytidine" id="C00881">
<notes><html:p>COMPOUND_ID: C00881</html:p></notes>
      </species>
      <species boundaryCondition="false" constant="false" metaid="_b06767cc_5f4d_499a_989d_7493f55f2868" hasOnlySubstanceUnits="false" compartment="UNK_COMP" name="D-Alanine" id="C00133">
<notes><html:p>COMPOUND_ID: C00133</html:p></notes>
      </species>
      <species boundaryCondition="false" constant="false" metaid="_7d896767_5f8a_49f8_a868_b3eead8b8d40" hasOnlySubstanceUnits="false" compartment="UNK_COMP" name="Demethylmenaquinol" id="C19847">
<notes><html:p>COMPOUND_ID: C19847</html:p></notes>
      </species>
      <species boundaryCondition="false" constant="false" metaid="_cce0add1_c425_494b_971a_aa764b842c25" hasOnlySubstanceUnits="false" compartment="UNK_COMP" name="alpha-Isopropylmalate" id="C02504">
<notes><html:p>COMPOUND_ID: C02504</html:p></notes>
      </species>
      <species boundaryCondition="false" constant="false" metaid="_7d3a09c8_4cbb_4e72_9a04_2641de434e5e" hasOnlySubstanceUnits="false" compartment="UNK_COMP" name="D-Xylulose" id="C00310">
<notes><html:p>COMPOUND_ID: C00310</html:p></notes>
      </species>
      <species boundaryCondition="false" constant="false" metaid="_e24a2f70_c166_4b7c_9221_dad70b7cbfa7" hasOnlySubstanceUnits="false" compartment="UNK_COMP" name="alpha,alpha-Trehalose" id="C01083">
<notes><html:p>COMPOUND_ID: C01083</html:p></notes>
      </species>
      <species boundaryCondition="false" constant="false" metaid="_96db08ef_0540_4d03_8266_306e53319f64" hasOnlySubstanceUnits="false" compartment="UNK_COMP" name="L-Carnitine" id="C00318">
<notes><html:p>COMPOUND_ID: C00318</html:p></notes>
      </species>
      <species boundaryCondition="false" constant="false" metaid="_0ac9ab3a_7bdd_41e7_bcfd_371fe3068f02" hasOnlySubstanceUnits="false" compartment="UNK_COMP" name="Deoxyadenosine" id="C00559">
<notes><html:p>COMPOUND_ID: C00559</html:p></notes>
      </species>
      <species boundaryCondition="false" constant="false" metaid="_4070b208_6eff_49ee_9076_ae15dcf6aec6" hasOnlySubstanceUnits="false" compartment="UNK_COMP" name="N-Acetylmuramoyl-Ala" id="C02999">
<notes><html:p>COMPOUND_ID: C02999</html:p></notes>
      </species>
      <species boundaryCondition="false" constant="false" metaid="_15d2201a_c38e_42b3_afb6_9f8f4d50d56a" hasOnlySubstanceUnits="false" compartment="UNK_COMP" name="(E)-3-(Methoxycarbonyl)pent-2-enedioate" id="C11514">
<notes><html:p>COMPOUND_ID: C11514</html:p></notes>
      </species>
      <species boundaryCondition="false" constant="false" metaid="_a2fcf332_b642_435e_a895_1aab56339ba9" hasOnlySubstanceUnits="false" compartment="UNK_COMP" name="Protoporphyrinogen IX" id="C01079">
<notes><html:p>COMPOUND_ID: C01079</html:p></notes>
      </species>
      <species boundaryCondition="false" constant="false" metaid="_8a21155c_ea72_44a9_9e94_e31cac89500d" hasOnlySubstanceUnits="false" compartment="UNK_COMP" name="Glycine cleavage system H" id="C22157">
<notes><html:p>COMPOUND_ID: C22157</html:p></notes>
      </species>
      <species boundaryCondition="false" constant="false" metaid="_45cef64e_7134_4018_9bd6_e48cbc849aa3" hasOnlySubstanceUnits="false" compartment="UNK_COMP" name="all-trans-Octaprenyl diphosphate" id="C04146">
<notes><html:p>COMPOUND_ID: C04146</html:p></notes>
      </species>
      <species boundaryCondition="false" constant="false" metaid="_40c77ec5_45ac_4eee_85d1_931d6813baf8" hasOnlySubstanceUnits="false" compartment="UNK_COMP" name="Phenyllactate" id="C05607">
<notes><html:p>COMPOUND_ID: C05607</html:p></notes>
      </species>
      <species boundaryCondition="false" constant="false" metaid="_2faaf5db_352e_493c_ba70_020e4e187cb2" hasOnlySubstanceUnits="false" compartment="UNK_COMP" name="2-trans-Dodecenoyl-CoA" id="C03221">
<notes><html:p>COMPOUND_ID: C03221</html:p></notes>
      </species>
      <species boundaryCondition="false" constant="false" metaid="_f634c6ca_1857_4f9f_9cc8_77ddd98640ac" hasOnlySubstanceUnits="false" compartment="UNK_COMP" name="Two thymine residues (in DNA)" id="C17510">
<notes><html:p>COMPOUND_ID: C17510</html:p></notes>
      </species>
      <species boundaryCondition="false" constant="false" metaid="_358e42e6_e02f_43e2_a6fd_c8923d9b7102" hasOnlySubstanceUnits="false" compartment="UNK_COMP" name="2&amp;apos;,3&amp;apos;-Cyclic UMP" id="C02355">
<notes><html:p>COMPOUND_ID: C02355</html:p></notes>
      </species>
      <species boundaryCondition="false" constant="false" metaid="_f6bccfb4_9cd0_4a80_9771_a3938ef7571c" hasOnlySubstanceUnits="false" compartment="UNK_COMP" name="Pyridoxal phosphate" id="C00018">
<notes><html:p>COMPOUND_ID: C00018</html:p></notes>
      </species>
      <species boundaryCondition="false" constant="false" metaid="_5c33d4fc_1c19_44a8_baab_a057637327e7" hasOnlySubstanceUnits="false" compartment="UNK_COMP" name="3-Ketoglutaryl-[acp] methyl ester" id="C20372">
<notes><html:p>COMPOUND_ID: C20372</html:p></notes>
      </species>
      <species boundaryCondition="false" constant="false" metaid="_e0723ea3_f443_4ae7_9389_63a008ce4852" hasOnlySubstanceUnits="false" compartment="UNK_COMP" name="Acyl-CoA" id="C00040">
<notes><html:p>COMPOUND_ID: C00040</html:p></notes>
      </species>
      <species boundaryCondition="false" constant="false" metaid="_444cd231_89d5_4694_89b7_ab06e46a62df" hasOnlySubstanceUnits="false" compartment="UNK_COMP" name="O-Phospho-L-serine" id="C01005">
<notes><html:p>COMPOUND_ID: C01005</html:p></notes>
      </species>
      <species boundaryCondition="false" constant="false" metaid="_6d7c74c1_be84_40e8_9dbc_5d40b480c0a1" hasOnlySubstanceUnits="false" compartment="UNK_COMP" name="3-Dehydroquinate" id="C00944">
<notes><html:p>COMPOUND_ID: C00944</html:p></notes>
      </species>
      <species boundaryCondition="false" constant="false" metaid="_85932574_afe2_4cb0_868f_58f8f52c967a" hasOnlySubstanceUnits="false" compartment="UNK_COMP" name="Lipid X" id="C04824">
<notes><html:p>COMPOUND_ID: C04824</html:p></notes>
      </species>
      <species boundaryCondition="false" constant="false" metaid="_5fa4a06f_81b5_4bd2_b0d7_98c8ccf023f0" hasOnlySubstanceUnits="false" compartment="UNK_COMP" name="Methane" id="C01438">
<notes><html:p>COMPOUND_ID: C01438</html:p></notes>
      </species>
      <species boundaryCondition="false" constant="false" metaid="_55d70b7f_1e74_40c6_990e_47d16688acd4" hasOnlySubstanceUnits="false" compartment="UNK_COMP" name="2-Methylprop-2-enoyl-CoA" id="C03460">
<notes><html:p>COMPOUND_ID: C03460</html:p></notes>
      </species>
      <species boundaryCondition="false" constant="false" metaid="_1b2ae89a_9a69_45cb_98ff_e5262cd08df8" hasOnlySubstanceUnits="false" compartment="UNK_COMP" name="dTDP-galactose" id="C02097">
<notes><html:p>COMPOUND_ID: C02097</html:p></notes>
      </species>
      <species boundaryCondition="false" constant="false" metaid="_81797700_f4f7_4656_b741_30569c31ae1c" hasOnlySubstanceUnits="false" compartment="UNK_COMP" name="Ferrocytochrome b" id="C06259">
<notes><html:p>COMPOUND_ID: C06259</html:p></notes>
      </species>
      <species boundaryCondition="false" constant="false" metaid="_dc1fa67e_43cb_41c7_9de4_ab86efaa5daa" hasOnlySubstanceUnits="false" compartment="UNK_COMP" name="dUTP" id="C00460">
<notes><html:p>COMPOUND_ID: C00460</html:p></notes>
      </species>
      <species boundaryCondition="false" constant="false" metaid="_d3ea32d1_fd34_4f49_b81d_888f7e724426" hasOnlySubstanceUnits="false" compartment="UNK_COMP" name="Fumarate" id="C00122">
<notes><html:p>COMPOUND_ID: C00122</html:p></notes>
      </species>
      <species boundaryCondition="false" constant="false" metaid="_831744dc_d061_4381_b0c9_c76794ead20c" hasOnlySubstanceUnits="false" compartment="UNK_COMP" name="N-Acetyl-D-glucosaminyllipopolysaccharide" id="C04539">
<notes><html:p>COMPOUND_ID: C04539</html:p></notes>
      </species>
      <species boundaryCondition="false" constant="false" metaid="_8f038889_14c6_4388_8fde_2dc0f2e0a58a" hasOnlySubstanceUnits="false" compartment="UNK_COMP" name="Cellulose" id="C00760">
<notes><html:p>COMPOUND_ID: C00760</html:p></notes>
      </species>
      <species boundaryCondition="false" constant="false" metaid="_03f8313f_455a_438a_b21a_a6cec09cc272" hasOnlySubstanceUnits="false" compartment="UNK_COMP" name="N-Acetyl-L-phenylalanine" id="C03519">
<notes><html:p>COMPOUND_ID: C03519</html:p></notes>
      </species>
      <species boundaryCondition="false" constant="false" metaid="_99217fe1_72b7_40b1_8685_440baaba6e77" hasOnlySubstanceUnits="false" compartment="UNK_COMP" name="L-Rhamnulose" id="C00861">
<notes><html:p>COMPOUND_ID: C00861</html:p></notes>
      </species>
      <species boundaryCondition="false" constant="false" metaid="_b87135bf_51a4_4bd8_a8aa_ca05eff900e5" hasOnlySubstanceUnits="false" compartment="UNK_COMP" name="3-Ketolactose" id="C05403">
<notes><html:p>COMPOUND_ID: C05403</html:p></notes>
      </species>
      <species boundaryCondition="false" constant="false" metaid="_e8b87d4d_733a_4f7a_823c_22741fa1543e" hasOnlySubstanceUnits="false" compartment="UNK_COMP" name="Sugar phosphate" id="C00934">
<notes><html:p>COMPOUND_ID: C00934</html:p></notes>
      </species>
      <species boundaryCondition="false" constant="false" metaid="_35a73075_280e_415e_b525_6f5d845f5754" hasOnlySubstanceUnits="false" compartment="UNK_COMP" name="Phospholipid cyclopropane fatty acid" id="C04340">
<notes><html:p>COMPOUND_ID: C04340</html:p></notes>
      </species>
      <species boundaryCondition="false" constant="false" metaid="_d895e3c8_9a55_4bb9_a543_b8ca9dfd29ea" hasOnlySubstanceUnits="false" compartment="UNK_COMP" name="3-Phospho-D-glyceroyl phosphate" id="C00236">
<notes><html:p>COMPOUND_ID: C00236</html:p></notes>
      </species>
      <species boundaryCondition="false" constant="false" metaid="_2abca5d2_2be7_413d_8ccb_260fef35d1b0" hasOnlySubstanceUnits="false" compartment="UNK_COMP" name="2-Dehydro-D-erythronate" id="C21617">
<notes><html:p>COMPOUND_ID: C21617</html:p></notes>
      </species>
      <species boundaryCondition="false" constant="false" metaid="_177f24ce_431f_4cd1_88aa_b85e4303eada" hasOnlySubstanceUnits="false" compartment="UNK_COMP" name="N-Succinyl-2-L-amino-6-oxoheptanedioate" id="C04462">
<notes><html:p>COMPOUND_ID: C04462</html:p></notes>
      </species>
      <species boundaryCondition="false" constant="false" metaid="_59bbaa3f_831a_4015_b2e4_7ca248157d20" hasOnlySubstanceUnits="false" compartment="UNK_COMP" name="3-Cyano-L-alanine" id="C02512">
<notes><html:p>COMPOUND_ID: C02512</html:p></notes>
      </species>
      <species boundaryCondition="false" constant="false" metaid="_04b42965_a07b_4130_8da9_8ad14a9df1f0" hasOnlySubstanceUnits="false" compartment="UNK_COMP" name="Pyrimidine 5&amp;apos;-deoxynucleotide" id="C08249">
<notes><html:p>COMPOUND_ID: C08249</html:p></notes>
      </species>
      <species boundaryCondition="false" constant="false" metaid="_b0cbb1ca_5b87_418a_b3b4_c8377c385ab2" hasOnlySubstanceUnits="false" compartment="UNK_COMP" name="4-Methylthio-2-oxobutanoic acid" id="C01180">
<notes><html:p>COMPOUND_ID: C01180</html:p></notes>
      </species>
      <species boundaryCondition="false" constant="false" metaid="_6d92c85f_97b0_48bf_98ca_e9b0308e0ab9" hasOnlySubstanceUnits="false" compartment="UNK_COMP" name="4-Glutathionyl cyclophosphamide" id="C11583">
<notes><html:p>COMPOUND_ID: C11583</html:p></notes>
      </species>
      <species boundaryCondition="false" constant="false" metaid="_92797ea2_7403_4e40_8997_e0853a34ff7e" hasOnlySubstanceUnits="false" compartment="UNK_COMP" name="5,6-Dihydrouracil" id="C00429">
<notes><html:p>COMPOUND_ID: C00429</html:p></notes>
      </species>
      <species boundaryCondition="false" constant="false" metaid="_c613bf45_5df4_4834_8fcb_685d7c3c3e84" hasOnlySubstanceUnits="false" compartment="UNK_COMP" name="L-Homoserine" id="C00263">
<notes><html:p>COMPOUND_ID: C00263</html:p></notes>
      </species>
      <species boundaryCondition="false" constant="false" metaid="_61796cb4_e22c_4ee4_ba94_6aa9aecb053b" hasOnlySubstanceUnits="false" compartment="UNK_COMP" name="Nucleoside 3&amp;apos;-phosphate" id="C03419">
<notes><html:p>COMPOUND_ID: C03419</html:p></notes>
      </species>
      <species boundaryCondition="false" constant="false" metaid="_e51d91ac_8041_4bf0_8b51_9e62bc5bb32a" hasOnlySubstanceUnits="false" compartment="UNK_COMP" name="trans-3-Hydroxycinnamate" id="C12621">
<notes><html:p>COMPOUND_ID: C12621</html:p></notes>
      </species>
      <species boundaryCondition="false" constant="false" metaid="_fff0ced5_3da1_4570_a567_d7a91a922980" hasOnlySubstanceUnits="false" compartment="UNK_COMP" name="D-Glucose 6-phosphate" id="C00092">
<notes><html:p>COMPOUND_ID: C00092</html:p></notes>
      </species>
      <species boundaryCondition="false" constant="false" metaid="_1d5c1ada_377d_42a5_ae2a_bed1e43555dd" hasOnlySubstanceUnits="false" compartment="UNK_COMP" name="L-Methionine S-oxide" id="C02989">
<notes><html:p>COMPOUND_ID: C02989</html:p></notes>
      </species>
      <species boundaryCondition="false" constant="false" metaid="_6cba9602_3755_470f_8261_25c238194739" hasOnlySubstanceUnits="false" compartment="UNK_COMP" name="Dihydrolipoamide" id="C00579">
<notes><html:p>COMPOUND_ID: C00579</html:p></notes>
      </species>
      <species boundaryCondition="false" constant="false" metaid="_8db8f25e_ba7e_418e_8369_ab0bb87231dd" hasOnlySubstanceUnits="false" compartment="UNK_COMP" name="Coproporphyrinogen III" id="C03263">
<notes><html:p>COMPOUND_ID: C03263</html:p></notes>
      </species>
      <species boundaryCondition="false" constant="false" metaid="_9bec4919_5c02_4db9_874f_4c7688fc1bee" hasOnlySubstanceUnits="false" compartment="UNK_COMP" name="Xanthosine 5&amp;apos;-phosphate" id="C00655">
<notes><html:p>COMPOUND_ID: C00655</html:p></notes>
      </species>
      <species boundaryCondition="false" constant="false" metaid="_ddf6f22a_29e1_45cd_949b_4f57d4f94585" hasOnlySubstanceUnits="false" compartment="UNK_COMP" name="Acetyl-[acyl-carrier protein]" id="C03939">
<notes><html:p>COMPOUND_ID: C03939</html:p></notes>
      </species>
      <species boundaryCondition="false" constant="false" metaid="_182fa1ed_f5ab_4db9_9342_891e9b927b06" hasOnlySubstanceUnits="false" compartment="UNK_COMP" name="D-Galactosamine 6-phosphate" id="C06377">
<notes><html:p>COMPOUND_ID: C06377</html:p></notes>
      </species>
      <species boundaryCondition="false" constant="false" metaid="_5969e939_f6fa_4661_9452_fcdd356150a4" hasOnlySubstanceUnits="false" compartment="UNK_COMP" name="Anthranilate" id="C00108">
<notes><html:p>COMPOUND_ID: C00108</html:p></notes>
      </species>
      <species boundaryCondition="false" constant="false" metaid="_74a70279_e949_4a3d_aa38_3535e4879549" hasOnlySubstanceUnits="false" compartment="UNK_COMP" name="(5-L-Glutamyl)-peptide" id="C03193">
<notes><html:p>COMPOUND_ID: C03193</html:p></notes>
      </species>
      <species boundaryCondition="false" constant="false" metaid="_eac2c451_73e9_4dc2_9214_51552b9d9b8d" hasOnlySubstanceUnits="false" compartment="UNK_COMP" name="D-glycero-beta-D-manno-Heptose 7-phosphate" id="C07836">
<notes><html:p>COMPOUND_ID: C07836</html:p></notes>
      </species>
      <species boundaryCondition="false" constant="false" metaid="_bac1fe61_2db7_4cd2_b0dc_be2d3451e90f" hasOnlySubstanceUnits="false" compartment="UNK_COMP" name="5-Phospho-alpha-D-ribose 1-diphosphate" id="C00119">
<notes><html:p>COMPOUND_ID: C00119</html:p></notes>
      </species>
      <species boundaryCondition="false" constant="false" metaid="_be36fc7a_664a_4e64_b120_b2a41f270a3a" hasOnlySubstanceUnits="false" compartment="UNK_COMP" name="(Z)-3-Ureidoacrylate peracid" id="C20231">
<notes><html:p>COMPOUND_ID: C20231</html:p></notes>
      </species>
      <species boundaryCondition="false" constant="false" metaid="_d9559cd9_8b0e_4fdb_ad2e_f01babbb564d" hasOnlySubstanceUnits="false" compartment="UNK_COMP" name="4-Cresol" id="C01468">
<notes><html:p>COMPOUND_ID: C01468</html:p></notes>
      </species>
      <species boundaryCondition="false" constant="false" metaid="_54879fde_c9b2_4de6_a6a1_4f4664381ff5" hasOnlySubstanceUnits="false" compartment="UNK_COMP" name="Guanylyl molybdenum cofactor" id="C19871">
<notes><html:p>COMPOUND_ID: C19871</html:p></notes>
      </species>
      <species boundaryCondition="false" constant="false" metaid="_9ffdf7c5_d4cd_4e66_9264_6dbd5aa98930" hasOnlySubstanceUnits="false" compartment="UNK_COMP" name="Dephospho-CoA" id="C00882">
<notes><html:p>COMPOUND_ID: C00882</html:p></notes>
      </species>
      <species boundaryCondition="false" constant="false" metaid="_8030919c_4bd0_4892_bb22_54f7cbdd16a1" hasOnlySubstanceUnits="false" compartment="UNK_COMP" name="Fructoselysine 6-phosphate" id="C16489">
<notes><html:p>COMPOUND_ID: C16489</html:p></notes>
      </species>
      <species boundaryCondition="false" constant="false" metaid="_c0fc1808_1535_4960_a2e9_2c533349c420" hasOnlySubstanceUnits="false" compartment="UNK_COMP" name="3-Aminopropiononitrile" id="C05670">
<notes><html:p>COMPOUND_ID: C05670</html:p></notes>
      </species>
      <species boundaryCondition="false" constant="false" metaid="_661a9195_54c1_4736_bcd1_7b6c427be276" hasOnlySubstanceUnits="false" compartment="UNK_COMP" name="3-Sulfinylpyruvate" id="C05527">
<notes><html:p>COMPOUND_ID: C05527</html:p></notes>
      </species>
      <species boundaryCondition="false" constant="false" metaid="_0ad17c57_489a_4951_b445_b9bc0c314f18" hasOnlySubstanceUnits="false" compartment="UNK_COMP" name="N-Acyl-D-mannosamine 6-phosphate" id="C00686">
<notes><html:p>COMPOUND_ID: C00686</html:p></notes>
      </species>
      <species boundaryCondition="false" constant="false" metaid="_9d03a633_11b3_4b27_8bee_ca690b577dc9" hasOnlySubstanceUnits="false" compartment="UNK_COMP" name="Substituted beta-amino acid" id="C03806">
<notes><html:p>COMPOUND_ID: C03806</html:p></notes>
      </species>
      <species boundaryCondition="false" constant="false" metaid="_91d4bdfb_84be_40c4_98fc_1e68eb561268" hasOnlySubstanceUnits="false" compartment="UNK_COMP" name="S-Carboxymethyl-L-cysteine" id="C03727">
<notes><html:p>COMPOUND_ID: C03727</html:p></notes>
      </species>
      <species boundaryCondition="false" constant="false" metaid="_b94d2bdf_78a4_47cc_be86_c6988eba7372" hasOnlySubstanceUnits="false" compartment="UNK_COMP" name="Syringyl lignin" id="C15806">
<notes><html:p>COMPOUND_ID: C15806</html:p></notes>
      </species>
      <species boundaryCondition="false" constant="false" metaid="_598f098b_dc5f_4ba5_9042_a110f3d279ec" hasOnlySubstanceUnits="false" compartment="UNK_COMP" name="4,5-Dihydro-4-hydroxy-5-S-glutathionyl-benzo[a]pyrene" id="C14855">
<notes><html:p>COMPOUND_ID: C14855</html:p></notes>
      </species>
      <species boundaryCondition="false" constant="false" metaid="_42b6f06c_cd78_42c4_a840_51c120f4982a" hasOnlySubstanceUnits="false" compartment="UNK_COMP" name="2-Acyl-1-alkyl-sn-glycero-3-phosphate" id="C05977">
<notes><html:p>COMPOUND_ID: C05977</html:p></notes>
      </species>
      <species boundaryCondition="false" constant="false" metaid="_4d66227f_e30e_42c6_96b6_55de7ca9d59e" hasOnlySubstanceUnits="false" compartment="UNK_COMP" name="Tetrahydrofolate" id="C00101">
<notes><html:p>COMPOUND_ID: C00101</html:p></notes>
      </species>
      <species boundaryCondition="false" constant="false" metaid="_191c2e74_cd67_4e64_83af_393790dffeff" hasOnlySubstanceUnits="false" compartment="UNK_COMP" name="UDP-L-Ara4FN" id="C16154">
<notes><html:p>COMPOUND_ID: C16154</html:p></notes>
      </species>
      <species boundaryCondition="false" constant="false" metaid="_2af2f71d_1080_419f_84e3_ef61f71bb63b" hasOnlySubstanceUnits="false" compartment="UNK_COMP" name="Lauroyl-KDO2-lipid IV(A)" id="C06251">
<notes><html:p>COMPOUND_ID: C06251</html:p></notes>
      </species>
      <species boundaryCondition="false" constant="false" metaid="_dc943203_551e_42aa_a340_5c9d6319749b" hasOnlySubstanceUnits="false" compartment="UNK_COMP" name="tRNA(Ser)" id="C01650">
<notes><html:p>COMPOUND_ID: C01650</html:p></notes>
      </species>
      <species boundaryCondition="false" constant="false" metaid="_aee65740_c64b_475a_a64f_2b5439b70bf0" hasOnlySubstanceUnits="false" compartment="UNK_COMP" name="PEtN-KDO2-lipid A" id="C21173">
<notes><html:p>COMPOUND_ID: C21173</html:p></notes>
      </species>
      <species boundaryCondition="false" constant="false" metaid="_050b89c1_f667_488c_8e20_240ce5993a81" hasOnlySubstanceUnits="false" compartment="UNK_COMP" name="trans-Hex-2-enoyl-[acp]" id="C05748">
<notes><html:p>COMPOUND_ID: C05748</html:p></notes>
      </species>
      <species boundaryCondition="false" constant="false" metaid="_57f090dd_33e0_4f2a_8f62_2f551bb6701b" hasOnlySubstanceUnits="false" compartment="UNK_COMP" name="Gentamicin A" id="C01917">
<notes><html:p>COMPOUND_ID: C01917</html:p></notes>
      </species>
      <species boundaryCondition="false" constant="false" metaid="_6412adfb_134f_4370_878b_d10f9009aa7b" hasOnlySubstanceUnits="false" compartment="UNK_COMP" name="N-Acetyl-D-glucosamine 6-sulfate" id="C04132">
<notes><html:p>COMPOUND_ID: C04132</html:p></notes>
      </species>
      <species boundaryCondition="false" constant="false" metaid="_ec96a613_bee5_433b_b68a_49f8c4c22e95" hasOnlySubstanceUnits="false" compartment="UNK_COMP" name="L-Rhamnonate" id="C01934">
<notes><html:p>COMPOUND_ID: C01934</html:p></notes>
      </species>
      <species boundaryCondition="false" constant="false" metaid="_36ffb4ba_1889_4499_b054_c7c64aa10d46" hasOnlySubstanceUnits="false" compartment="UNK_COMP" name="XTP" id="C00700">
<notes><html:p>COMPOUND_ID: C00700</html:p></notes>
      </species>
      <species boundaryCondition="false" constant="false" metaid="_ba63394a_a9b4_4218_83eb_fe92c70dbd8b" hasOnlySubstanceUnits="false" compartment="UNK_COMP" name="Molybdoenzyme molybdenum cofactor" id="C18237">
<notes><html:p>COMPOUND_ID: C18237</html:p></notes>
      </species>
      <species boundaryCondition="false" constant="false" metaid="_6e91d502_fd54_4a97_86b5_8861874a2d28" hasOnlySubstanceUnits="false" compartment="UNK_COMP" name="Mercaptopyruvate" id="C00957">
<notes><html:p>COMPOUND_ID: C00957</html:p></notes>
      </species>
      <species boundaryCondition="false" constant="false" metaid="_40ebd76e_f20b_4bde_912a_b72d0c72dc6c" hasOnlySubstanceUnits="false" compartment="UNK_COMP" name="L-Citrulline" id="C00327">
<notes><html:p>COMPOUND_ID: C00327</html:p></notes>
      </species>
      <species boundaryCondition="false" constant="false" metaid="_358c804a_c616_44d9_ab9e_a149acad41a0" hasOnlySubstanceUnits="false" compartment="UNK_COMP" name="Propanoate" id="C00163">
<notes><html:p>COMPOUND_ID: C00163</html:p></notes>
      </species>
      <species boundaryCondition="false" constant="false" metaid="_eb7d0be5_c17f_487d_bc81_019e50b14347" hasOnlySubstanceUnits="false" compartment="UNK_COMP" name="(9Z)-Hexadecenoic acid" id="C08362">
<notes><html:p>COMPOUND_ID: C08362</html:p></notes>
      </species>
      <species boundaryCondition="false" constant="false" metaid="_7abbf693_d04f_43c7_a2c0_f723d86660d1" hasOnlySubstanceUnits="false" compartment="UNK_COMP" name="(3R)-3-Hydroxyoctanoyl-[acyl-carrier protein]" id="C04620">
<notes><html:p>COMPOUND_ID: C04620</html:p></notes>
      </species>
      <species boundaryCondition="false" constant="false" metaid="_8185dc22_3517_4dee_bcc3_25a7ed0b6278" hasOnlySubstanceUnits="false" compartment="UNK_COMP" name="Amino acid" id="C00045">
<notes><html:p>COMPOUND_ID: C00045</html:p></notes>
      </species>
      <species boundaryCondition="false" constant="false" metaid="_ad709826_92f4_474c_b235_31f6402f8c2c" hasOnlySubstanceUnits="false" compartment="UNK_COMP" name="alpha-D-Ribose 1-methylphosphonate 5-phosphate" id="C20423">
<notes><html:p>COMPOUND_ID: C20423</html:p></notes>
      </species>
      <species boundaryCondition="false" constant="false" metaid="_b03f17f3_6f39_43a8_92d6_227dcd5872c6" hasOnlySubstanceUnits="false" compartment="UNK_COMP" name="Hexanoyl-CoA" id="C05270">
<notes><html:p>COMPOUND_ID: C05270</html:p></notes>
      </species>
      <species boundaryCondition="false" constant="false" metaid="_8aa32ee8_2fb4_4a54_9968_d2d3d83616e8" hasOnlySubstanceUnits="false" compartment="UNK_COMP" name="Cytosine" id="C00380">
<notes><html:p>COMPOUND_ID: C00380</html:p></notes>
      </species>
      <species boundaryCondition="false" constant="false" metaid="_704f15ea_ef96_45de_b613_9d6c8f46f215" hasOnlySubstanceUnits="false" compartment="UNK_COMP" name="Octanoic acid" id="C06423">
<notes><html:p>COMPOUND_ID: C06423</html:p></notes>
      </species>
      <species boundaryCondition="false" constant="false" metaid="_4562ac87_1d3f_478f_95b2_f73223c916f3" hasOnlySubstanceUnits="false" compartment="UNK_COMP" name="DNA containing 6-O-methylguanine" id="C04250">
<notes><html:p>COMPOUND_ID: C04250</html:p></notes>
      </species>
      <species boundaryCondition="false" constant="false" metaid="_5380e8bd_e1f4_4f69_9a1e_3cd489fddd83" hasOnlySubstanceUnits="false" compartment="UNK_COMP" name="all-trans-Polyprenyl diphosphate" id="C05847">
<notes><html:p>COMPOUND_ID: C05847</html:p></notes>
      </species>
      <species boundaryCondition="false" constant="false" metaid="_c9a76562_000b_467c_b49b_e82916fdc0a3" hasOnlySubstanceUnits="false" compartment="UNK_COMP" name="(S)-3-Hydroxytetradecanoyl-CoA" id="C05260">
<notes><html:p>COMPOUND_ID: C05260</html:p></notes>
      </species>
      <species boundaryCondition="false" constant="false" metaid="_43f10e04_ca28_4643_8457_dfff1772c30d" hasOnlySubstanceUnits="false" compartment="UNK_COMP" name="2,3-Diaminopropanoate" id="C06393">
<notes><html:p>COMPOUND_ID: C06393</html:p></notes>
      </species>
      <species boundaryCondition="false" constant="false" metaid="_408a256f_d25d_449a_b1dd_ed2784ccac6d" hasOnlySubstanceUnits="false" compartment="UNK_COMP" name="cis-2,3-Dehydroacyl-CoA" id="C01122">
<notes><html:p>COMPOUND_ID: C01122</html:p></notes>
      </species>
      <species boundaryCondition="false" constant="false" metaid="_8ad826a5_5faf_4d1d_bd4b_f4b670df3ae9" hasOnlySubstanceUnits="false" compartment="UNK_COMP" name="Menaquinol" id="C05819">
<notes><html:p>COMPOUND_ID: C05819</html:p></notes>
      </species>
      <species boundaryCondition="false" constant="false" metaid="_f45fd363_5e89_44fc_a214_45490f07e743" hasOnlySubstanceUnits="false" compartment="UNK_COMP" name="L-Ascorbate 6-phosphate" id="C16186">
<notes><html:p>COMPOUND_ID: C16186</html:p></notes>
      </species>
      <species boundaryCondition="false" constant="false" metaid="_09503d5d_5131_4e8a_882f_933659b7582a" hasOnlySubstanceUnits="false" compartment="UNK_COMP" name="GA1" id="C06136">
<notes><html:p>COMPOUND_ID: C06136</html:p></notes>
      </species>
      <species boundaryCondition="false" constant="false" metaid="_d486ace2_3e8c_479f_a2b0_5c6c28a70802" hasOnlySubstanceUnits="false" compartment="UNK_COMP" name="cis-Dec-3-enoyl-[acp]" id="C04180">
<notes><html:p>COMPOUND_ID: C04180</html:p></notes>
      </species>
      <species boundaryCondition="false" constant="false" metaid="_19966d2c_245d_4b2b_9551_7a2ea33b2d30" hasOnlySubstanceUnits="false" compartment="UNK_COMP" name="2-Deoxy-D-glucose" id="C00586">
<notes><html:p>COMPOUND_ID: C00586</html:p></notes>
      </species>
      <species boundaryCondition="false" constant="false" metaid="_7874c5e1_6828_453e_8982_64e973b7e959" hasOnlySubstanceUnits="false" compartment="UNK_COMP" name="5-Fluorouridine" id="C16633">
<notes><html:p>COMPOUND_ID: C16633</html:p></notes>
      </species>
      <species boundaryCondition="false" constant="false" metaid="_85aa29b6_b5ab_4c88_bc1f_fa6b2d068c3d" hasOnlySubstanceUnits="false" compartment="UNK_COMP" name="Peptide-L-methionine" id="C03023">
<notes><html:p>COMPOUND_ID: C03023</html:p></notes>
      </species>
      <species boundaryCondition="false" constant="false" metaid="_f923f242_1f9e_48ec_8ee6_ceaab4e20793" hasOnlySubstanceUnits="false" compartment="UNK_COMP" name="6-Carboxy-5,6,7,8-tetrahydropterin" id="C20239">
<notes><html:p>COMPOUND_ID: C20239</html:p></notes>
      </species>
      <species boundaryCondition="false" constant="false" metaid="_fc856cfc_b6c4_49cb_b391_001e868b4ae7" hasOnlySubstanceUnits="false" compartment="UNK_COMP" name="GTP" id="C00044">
<notes><html:p>COMPOUND_ID: C00044</html:p></notes>
      </species>
      <species boundaryCondition="false" constant="false" metaid="_4eb06f9f_6fa8_47ec_9ffd_8cff6b26e0b6" hasOnlySubstanceUnits="false" compartment="UNK_COMP" name="5-Fluorodeoxyuridine diphosphate" id="C21750">
<notes><html:p>COMPOUND_ID: C21750</html:p></notes>
      </species>
      <species boundaryCondition="false" constant="false" metaid="_8d5660eb_b572_484f_88ed_ad075954b1d9" hasOnlySubstanceUnits="false" compartment="UNK_COMP" name="Diimine" id="C05360">
<notes><html:p>COMPOUND_ID: C05360</html:p></notes>
      </species>
      <species boundaryCondition="false" constant="false" metaid="_ec88d3fb_0071_4f38_97aa_6fa5ed0a4c02" hasOnlySubstanceUnits="false" compartment="UNK_COMP" name="3-Hydroxy-3-methyl-2-oxobutanoic acid" id="C04181">
<notes><html:p>COMPOUND_ID: C04181</html:p></notes>
      </species>
      <species boundaryCondition="false" constant="false" metaid="_18e4fa73_37a8_4c10_94d2_2a938b8424eb" hasOnlySubstanceUnits="false" compartment="UNK_COMP" name="Deoxyuridine" id="C00526">
<notes><html:p>COMPOUND_ID: C00526</html:p></notes>
      </species>
      <species boundaryCondition="false" constant="false" metaid="_f702ce87_22e8_4025_8ce8_4a78ea4cdbc5" hasOnlySubstanceUnits="false" compartment="UNK_COMP" name="e-" id="C05359">
<notes><html:p>COMPOUND_ID: C05359</html:p></notes>
      </species>
      <species boundaryCondition="false" constant="false" metaid="_3dea23e0_8529_4792_a110_2caceb3e490d" hasOnlySubstanceUnits="false" compartment="UNK_COMP" name="p-Hydroxyphenyl lignin" id="C15804">
<notes><html:p>COMPOUND_ID: C15804</html:p></notes>
      </species>
      <species boundaryCondition="false" constant="false" metaid="_739ae3c9_ec19_451c_a8b5_3d4696069c9b" hasOnlySubstanceUnits="false" compartment="UNK_COMP" name="Epimelibiose" id="C05400">
<notes><html:p>COMPOUND_ID: C05400</html:p></notes>
      </species>
      <species boundaryCondition="false" constant="false" metaid="_fd0a91e7_6e4e_45f2_afd5_4f55613ec00e" hasOnlySubstanceUnits="false" compartment="UNK_COMP" name="1-Radyl-2-acyl-sn-glycero-3-phosphocholine" id="C05212">
<notes><html:p>COMPOUND_ID: C05212</html:p></notes>
      </species>
      <species boundaryCondition="false" constant="false" metaid="_f6a8e9a6_e007_41e6_8927_f0e9948fd95f" hasOnlySubstanceUnits="false" compartment="UNK_COMP" name="Estrone 3-sulfate" id="C02538">
<notes><html:p>COMPOUND_ID: C02538</html:p></notes>
      </species>
      <species boundaryCondition="false" constant="false" metaid="_2ecff142_c92e_4678_bd98_36277c97ff30" hasOnlySubstanceUnits="false" compartment="UNK_COMP" name="3-Hydroxy-5-methylhex-4-enoyl-CoA" id="C16469">
<notes><html:p>COMPOUND_ID: C16469</html:p></notes>
      </species>
      <species boundaryCondition="false" constant="false" metaid="_b5bffd72_4e82_43be_aeb2_3f12f256bb5b" hasOnlySubstanceUnits="false" compartment="UNK_COMP" id="G10920">
<notes><html:p>COMPOUND_ID: G10920</html:p></notes>
      </species>
      <species boundaryCondition="false" constant="false" metaid="_d246be64_369a_43ae_b5a8_499c28eda834" hasOnlySubstanceUnits="false" compartment="UNK_COMP" name="N6-Dimethyladenine in rRNA" id="C20796">
<notes><html:p>COMPOUND_ID: C20796</html:p></notes>
      </species>
      <species boundaryCondition="false" constant="false" metaid="_f8ad84ae_1f88_4920_99a5_7f3d00f018cf" hasOnlySubstanceUnits="false" compartment="UNK_COMP" name="Hydrobromic acid" id="C13645">
<notes><html:p>COMPOUND_ID: C13645</html:p></notes>
      </species>
      <species boundaryCondition="false" constant="false" metaid="_bacf1bdb_8fe6_427a_99ad_2b9297a9a8c5" hasOnlySubstanceUnits="false" compartment="UNK_COMP" name="5-Hydroxy-2-oxo-4-ureido-2,5-dihydro-1H-imidazole-5-carboxylate" id="C12248">
<notes><html:p>COMPOUND_ID: C12248</html:p></notes>
      </species>
      <species boundaryCondition="false" constant="false" metaid="_9afdcb61_fd63_4a0b_ac58_efd1b6840a73" hasOnlySubstanceUnits="false" compartment="UNK_COMP" name="Trypanothione disulfide" id="C03170">
<notes><html:p>COMPOUND_ID: C03170</html:p></notes>
      </species>
      <species boundaryCondition="false" constant="false" metaid="_38a931e8_b95b_46f2_858d_430819c1243c" hasOnlySubstanceUnits="false" compartment="UNK_COMP" name="3&amp;apos;-CMP" id="C05822">
<notes><html:p>COMPOUND_ID: C05822</html:p></notes>
      </species>
      <species boundaryCondition="false" constant="false" metaid="_7a10348c_bae4_4122_ba7a_d129c2135b5f" hasOnlySubstanceUnits="false" compartment="UNK_COMP" name="7,8-Dihydro-7-hydroxy-8-S-glutathionyl-benzo[a]pyrene" id="C14856">
<notes><html:p>COMPOUND_ID: C14856</html:p></notes>
      </species>
      <species boundaryCondition="false" constant="false" metaid="_a6eab995_2d66_4d45_abf6_24425cc57cad" hasOnlySubstanceUnits="false" compartment="UNK_COMP" name="Molybdopterin" id="C05924">
<notes><html:p>COMPOUND_ID: C05924</html:p></notes>
      </species>
      <species boundaryCondition="false" constant="false" metaid="_f0e7e9c8_6686_46e9_9f7e_f95ff185d18b" hasOnlySubstanceUnits="false" compartment="UNK_COMP" name="NDP" id="C00454">
<notes><html:p>COMPOUND_ID: C00454</html:p></notes>
      </species>
      <species boundaryCondition="false" constant="false" metaid="_e90b078a_8f6e_4ea1_9e07_f7e1b5710d72" hasOnlySubstanceUnits="false" compartment="UNK_COMP" name="UDP-alpha-D-galactose" id="C00052">
<notes><html:p>COMPOUND_ID: C00052</html:p></notes>
      </species>
      <species boundaryCondition="false" constant="false" metaid="_a07b8259_4e1a_42ee_933f_dafe4b92f6d7" hasOnlySubstanceUnits="false" compartment="UNK_COMP" name="D-Galacturonate" id="C00333">
<notes><html:p>COMPOUND_ID: C00333</html:p></notes>
      </species>
      <species boundaryCondition="false" constant="false" metaid="_74dfde9a_493d_4510_a6f8_1b46e68eb983" hasOnlySubstanceUnits="false" compartment="UNK_COMP" name="3-(3-Hydroxyphenyl)propanoic acid" id="C11457">
<notes><html:p>COMPOUND_ID: C11457</html:p></notes>
      </species>
      <species boundaryCondition="false" constant="false" metaid="_90d526a2_893e_4cd7_b6ab_ed22391318ee" hasOnlySubstanceUnits="false" compartment="UNK_COMP" name="dTDP-4-acetamido-4,6-dideoxy-alpha-D-galactose" id="C20415">
<notes><html:p>COMPOUND_ID: C20415</html:p></notes>
      </species>
      <species boundaryCondition="false" constant="false" metaid="_c36587f3_f4d4_4fe0_b5f9_0b71e3a2a1aa" hasOnlySubstanceUnits="false" compartment="UNK_COMP" name="tRNA 7-aminomethyl-7-carbaguanine" id="C20446">
<notes><html:p>COMPOUND_ID: C20446</html:p></notes>
      </species>
      <species boundaryCondition="false" constant="false" metaid="_dfd6caa6_1f60_41ae_87d0_687fa2a429cf" hasOnlySubstanceUnits="false" compartment="UNK_COMP" name="Methylaminoacrylate" id="C20255">
<notes><html:p>COMPOUND_ID: C20255</html:p></notes>
      </species>
      <species boundaryCondition="false" constant="false" metaid="_d1e283e4_87a0_4fe4_8ece_8c720601d1d8" hasOnlySubstanceUnits="false" compartment="UNK_COMP" name="[Ribosomal protein S12]-3-thioaspartate" id="C20757">
<notes><html:p>COMPOUND_ID: C20757</html:p></notes>
      </species>
      <species boundaryCondition="false" constant="false" metaid="_01e3a570_12fc_4125_8c17_0da182e211d0" hasOnlySubstanceUnits="false" compartment="UNK_COMP" name="[Isocitrate dehydrogenase (NADP+)] phosphate" id="C04564">
<notes><html:p>COMPOUND_ID: C04564</html:p></notes>
      </species>
      <species boundaryCondition="false" constant="false" metaid="_e6ea2ac1_9d89_4f1f_9f38_9de752ec0977" hasOnlySubstanceUnits="false" compartment="UNK_COMP" name="Primary alcohol" id="C00226">
<notes><html:p>COMPOUND_ID: C00226</html:p></notes>
      </species>
      <species boundaryCondition="false" constant="false" metaid="_c15f64ef_05a2_4bf7_bf38_55daf02f2f74" hasOnlySubstanceUnits="false" compartment="UNK_COMP" name="Hexa-acyl lipid A in lipopolysaccharide" id="C21193">
<notes><html:p>COMPOUND_ID: C21193</html:p></notes>
      </species>
      <species boundaryCondition="false" constant="false" metaid="_0d9d66cc_8477_4013_ac54_db9c956c4147" hasOnlySubstanceUnits="false" compartment="UNK_COMP" name="dIDP" id="C01344">
<notes><html:p>COMPOUND_ID: C01344</html:p></notes>
      </species>
      <species boundaryCondition="false" constant="false" metaid="_f9ae7cab_2629_43a7_822b_ee3e5cb822d0" hasOnlySubstanceUnits="false" compartment="UNK_COMP" name="cis,cis-3,6-Dodecadienoyl-CoA" id="C05280">
<notes><html:p>COMPOUND_ID: C05280</html:p></notes>
      </species>
      <species boundaryCondition="false" constant="false" metaid="_665b1b3c_cde9_4620_a437_67c9d201c0fe" hasOnlySubstanceUnits="false" compartment="UNK_COMP" name="OPC4-CoA" id="C16335">
<notes><html:p>COMPOUND_ID: C16335</html:p></notes>
      </species>
      <species boundaryCondition="false" constant="false" metaid="_17fa43ac_792b_4cab_b378_120fdad30c5e" hasOnlySubstanceUnits="false" compartment="UNK_COMP" name="Ferricytochrome c" id="C00125">
<notes><html:p>COMPOUND_ID: C00125</html:p></notes>
      </species>
      <species boundaryCondition="false" constant="false" metaid="_710c104d_ce44_444d_acbf_cecfe86af79c" hasOnlySubstanceUnits="false" compartment="UNK_COMP" name="4-Aminobenzoate" id="C00568">
<notes><html:p>COMPOUND_ID: C00568</html:p></notes>
      </species>
      <species boundaryCondition="false" constant="false" metaid="_0d478c30_f4f0_45a4_8fc8_f290271995c6" hasOnlySubstanceUnits="false" compartment="UNK_COMP" name="(S)-4-Hydroxymandelonitrile" id="C03742">
<notes><html:p>COMPOUND_ID: C03742</html:p></notes>
      </species>
      <species boundaryCondition="false" constant="false" metaid="_8d9a221c_e20f_405e_841a_9e1f0d2aa497" hasOnlySubstanceUnits="false" compartment="UNK_COMP" name="Phenylacetaldehyde" id="C00601">
<notes><html:p>COMPOUND_ID: C00601</html:p></notes>
      </species>
      <species boundaryCondition="false" constant="false" metaid="_d3bb3af3_8080_4e6c_879f_791753b72399" hasOnlySubstanceUnits="false" compartment="UNK_COMP" name="Holo-[carboxylase]" id="C06250">
<notes><html:p>COMPOUND_ID: C06250</html:p></notes>
      </species>
      <species boundaryCondition="false" constant="false" metaid="_a83a614b_7d31_4530_ae72_40558f2e04da" hasOnlySubstanceUnits="false" compartment="UNK_COMP" name="L-Arginyl-tRNA(Arg)" id="C02163">
<notes><html:p>COMPOUND_ID: C02163</html:p></notes>
      </species>
      <species boundaryCondition="false" constant="false" metaid="_968b9c97_2b3d_45fc_9a74_30cd6112fb7c" hasOnlySubstanceUnits="false" compartment="UNK_COMP" name="(6S)-6beta-Hydroxy-1,4,5,6-tetrahydronicotinamide-adenine dinucleotide phosphate" id="C04899">
<notes><html:p>COMPOUND_ID: C04899</html:p></notes>
      </species>
      <species boundaryCondition="false" constant="false" metaid="_0f2fcc5a_302c_45e8_afe2_98d766a2f01e" hasOnlySubstanceUnits="false" compartment="UNK_COMP" name="1,4-Dihydroxy-2-naphthoate" id="C03657">
<notes><html:p>COMPOUND_ID: C03657</html:p></notes>
      </species>
      <species boundaryCondition="false" constant="false" metaid="_d1061b08_a67d_4ca0_8af3_7803332c1f37" hasOnlySubstanceUnits="false" compartment="UNK_COMP" name="N-Acetyl-D-glucosamine 6-phosphate" id="C00357">
<notes><html:p>COMPOUND_ID: C00357</html:p></notes>
      </species>
      <species boundaryCondition="false" constant="false" metaid="_a9806a02_e365_45a0_966a_05cb434f46a7" hasOnlySubstanceUnits="false" compartment="UNK_COMP" name="rRNA containing N1-methylguanine" id="C04152">
<notes><html:p>COMPOUND_ID: C04152</html:p></notes>
      </species>
      <species boundaryCondition="false" constant="false" metaid="_513a87d3_143d_482b_9a90_3499a64665bf" hasOnlySubstanceUnits="false" compartment="UNK_COMP" name="Thiosulfate" id="C00320">
<notes><html:p>COMPOUND_ID: C00320</html:p></notes>
      </species>
      <species boundaryCondition="false" constant="false" metaid="_97c34c36_92df_42b2_9f40_8e09ec787144" hasOnlySubstanceUnits="false" compartment="UNK_COMP" name="dTMP" id="C00364">
<notes><html:p>COMPOUND_ID: C00364</html:p></notes>
      </species>
      <species boundaryCondition="false" constant="false" metaid="_c57ec8d8_9f13_4fef_957f_ebf59b78d532" hasOnlySubstanceUnits="false" compartment="UNK_COMP" name="S-Adenosyl-L-homocysteine" id="C00021">
<notes><html:p>COMPOUND_ID: C00021</html:p></notes>
      </species>
      <species boundaryCondition="false" constant="false" metaid="_9f3c6aec_20ca_4c65_af74_d3ae5fa0a295" hasOnlySubstanceUnits="false" compartment="UNK_COMP" name="Lipid IVB" id="C21982">
<notes><html:p>COMPOUND_ID: C21982</html:p></notes>
      </species>
      <species boundaryCondition="false" constant="false" metaid="_5a8d1fe9_0650_4609_86b0_53c1ff6e2fe0" hasOnlySubstanceUnits="false" compartment="UNK_COMP" name="4-Methylaminobutanal" id="C10974">
<notes><html:p>COMPOUND_ID: C10974</html:p></notes>
      </species>
      <species boundaryCondition="false" constant="false" metaid="_0b4b7f77_a4e3_4ccf_a9f1_e74c965c9368" hasOnlySubstanceUnits="false" compartment="UNK_COMP" name="beta-D-Glucose 6-phosphate" id="C01172">
<notes><html:p>COMPOUND_ID: C01172</html:p></notes>
      </species>
      <species boundaryCondition="false" constant="false" metaid="_2ef5e303_6aa5_4dd3_a994_8deceed3e26e" hasOnlySubstanceUnits="false" compartment="UNK_COMP" name="Phosphatidylserine" id="C02737">
<notes><html:p>COMPOUND_ID: C02737</html:p></notes>
      </species>
      <species boundaryCondition="false" constant="false" metaid="_10ddc44a_ec32_49b0_916d_13e83ea0294d" hasOnlySubstanceUnits="false" compartment="UNK_COMP" name="Thiamin triphosphate" id="C03028">
<notes><html:p>COMPOUND_ID: C03028</html:p></notes>
      </species>
      <species boundaryCondition="false" constant="false" metaid="_aa398a30_0429_4c46_a827_c1be11a9c8e7" hasOnlySubstanceUnits="false" compartment="UNK_COMP" name="2-Dehydro-3-deoxy-L-rhamnonate" id="C03979">
<notes><html:p>COMPOUND_ID: C03979</html:p></notes>
      </species>
      <species boundaryCondition="false" constant="false" metaid="_949cbf89_d106_4b49_8faa_ef086495d584" hasOnlySubstanceUnits="false" compartment="UNK_COMP" name="NMNH" id="C21113">
<notes><html:p>COMPOUND_ID: C21113</html:p></notes>
      </species>
      <species boundaryCondition="false" constant="false" metaid="_8ee7e89b_15e0_427a_906b_52ce8ee9023f" hasOnlySubstanceUnits="false" compartment="UNK_COMP" name="3,4-Dihydroxyphenylethyleneglycol" id="C05576">
<notes><html:p>COMPOUND_ID: C05576</html:p></notes>
      </species>
      <species boundaryCondition="false" constant="false" metaid="_5a394b8f_7c40_4262_b48f_8b4f8bc9d595" hasOnlySubstanceUnits="false" compartment="UNK_COMP" name="3-Carboxy-1-hydroxypropyl-ThPP" id="C05381">
<notes><html:p>COMPOUND_ID: C05381</html:p></notes>
      </species>
      <species boundaryCondition="false" constant="false" metaid="_196d487f_2122_44c5_b693_6a57ebbe8c61" hasOnlySubstanceUnits="false" compartment="UNK_COMP" name="rRNA containing N2-methylguanine" id="C04153">
<notes><html:p>COMPOUND_ID: C04153</html:p></notes>
      </species>
      <species boundaryCondition="false" constant="false" metaid="_a07ac3a9_9513_444a_bba5_fb9aab43bd9c" hasOnlySubstanceUnits="false" compartment="UNK_COMP" name="alpha-Kdo-(2->4)-alpha-Kdo-(2->6)-[4-P-L-Ara4N]-lipid A" id="C19890">
<notes><html:p>COMPOUND_ID: C19890</html:p></notes>
      </species>
      <species boundaryCondition="false" constant="false" metaid="_c33e5b9b_48a1_4ca7_a51c_ab501e8283fc" hasOnlySubstanceUnits="false" compartment="UNK_COMP" name="Leukotriene D4" id="C05951">
<notes><html:p>COMPOUND_ID: C05951</html:p></notes>
      </species>
      <species boundaryCondition="false" constant="false" metaid="_909e6c33_ff4b_473d_99ea_370de0029560" hasOnlySubstanceUnits="false" compartment="UNK_COMP" name="L-Lysine" id="C00047">
<notes><html:p>COMPOUND_ID: C00047</html:p></notes>
      </species>
      <species boundaryCondition="false" constant="false" metaid="_cecb4c3a_1f1e_43f6_9828_7cd6141548a4" hasOnlySubstanceUnits="false" compartment="UNK_COMP" name="2-(S-Glutathionyl)acetyl chloride" id="C14865">
<notes><html:p>COMPOUND_ID: C14865</html:p></notes>
      </species>
      <species boundaryCondition="false" constant="false" metaid="_cf0b56b2_45a3_434b_9d73_84929be15857" hasOnlySubstanceUnits="false" compartment="UNK_COMP" name="Oxalosuccinate" id="C05379">
<notes><html:p>COMPOUND_ID: C05379</html:p></notes>
      </species>
      <species boundaryCondition="false" constant="false" metaid="_3efc48f0_d5c1_418b_98c1_f0ccf320557e" hasOnlySubstanceUnits="false" compartment="UNK_COMP" name="4-Methyl-5-(2-phosphooxyethyl)thiazole" id="C04327">
<notes><html:p>COMPOUND_ID: C04327</html:p></notes>
      </species>
      <species boundaryCondition="false" constant="false" metaid="_cd9b6634_609c_4d36_b9fb_f4e2b2fa5738" hasOnlySubstanceUnits="false" compartment="UNK_COMP" name="Thiocyanate" id="C01755">
<notes><html:p>COMPOUND_ID: C01755</html:p></notes>
      </species>
      <species boundaryCondition="false" constant="false" metaid="_670d2586_9b10_4dad_9f50_004a13f67dd4" hasOnlySubstanceUnits="false" compartment="UNK_COMP" name="Methylmalonate" id="C02170">
<notes><html:p>COMPOUND_ID: C02170</html:p></notes>
      </species>
      <species boundaryCondition="false" constant="false" metaid="_0e1513c8_6e8d_4a6b_9873_a763fe0bf33f" hasOnlySubstanceUnits="false" compartment="UNK_COMP" name="3-Oxohexadecanoyl-[acp]" id="C05762">
<notes><html:p>COMPOUND_ID: C05762</html:p></notes>
      </species>
      <species boundaryCondition="false" constant="false" metaid="_0d633abf_085b_4c66_96fb_fb1500f76e4f" hasOnlySubstanceUnits="false" compartment="UNK_COMP" name="3-Deoxy-D-manno-octulosonate 8-phosphate" id="C04478">
<notes><html:p>COMPOUND_ID: C04478</html:p></notes>
      </species>
      <species boundaryCondition="false" constant="false" metaid="_cee93966_9a18_41ae_b5b7_0055d6808c13" hasOnlySubstanceUnits="false" compartment="UNK_COMP" name="Menaquinone" id="C00828">
<notes><html:p>COMPOUND_ID: C00828</html:p></notes>
      </species>
      <species boundaryCondition="false" constant="false" metaid="_2eeecb98_0e04_48ab_8b06_ca8bb2fe67d2" hasOnlySubstanceUnits="false" compartment="UNK_COMP" name="3-Oxopimeloyl-CoA" id="C06715">
<notes><html:p>COMPOUND_ID: C06715</html:p></notes>
      </species>
      <species boundaryCondition="false" constant="false" metaid="_e05cbecf_cd31_40d0_a004_b2cb79a6f13a" hasOnlySubstanceUnits="false" compartment="UNK_COMP" name="6-Thioguanosine monophosphate" id="C16619">
<notes><html:p>COMPOUND_ID: C16619</html:p></notes>
      </species>
      <species boundaryCondition="false" constant="false" metaid="_a57e3ef4_dd37_4248_9bb8_1cf7b8b4910b" hasOnlySubstanceUnits="false" compartment="UNK_COMP" name="trans,trans-Farnesyl diphosphate" id="C00448">
<notes><html:p>COMPOUND_ID: C00448</html:p></notes>
      </species>
      <species boundaryCondition="false" constant="false" metaid="_038b3027_724a_4953_85f2_07abafac5c78" hasOnlySubstanceUnits="false" compartment="UNK_COMP" name="Guanosine 3&amp;apos;-phosphate" id="C06193">
<notes><html:p>COMPOUND_ID: C06193</html:p></notes>
      </species>
      <species boundaryCondition="false" constant="false" metaid="_8969388d_0153_4446_8fd1_562c89a56218" hasOnlySubstanceUnits="false" compartment="UNK_COMP" name="3-(2,3-Dihydroxyphenyl)propanoate" id="C04044">
<notes><html:p>COMPOUND_ID: C04044</html:p></notes>
      </species>
      <species boundaryCondition="false" constant="false" metaid="_63a399db_01cd_48c5_b744_0f32afac490c" hasOnlySubstanceUnits="false" compartment="UNK_COMP" name="5&amp;apos;-Deoxy-5-fluorocytidine" id="C16635">
<notes><html:p>COMPOUND_ID: C16635</html:p></notes>
      </species>
      <species boundaryCondition="false" constant="false" metaid="_ca3411a4_87a2_43c2_a635_836a76658c84" hasOnlySubstanceUnits="false" compartment="UNK_COMP" name="N-Acetyl-D-galactosamine 6-phosphate" id="C06376">
<notes><html:p>COMPOUND_ID: C06376</html:p></notes>
      </species>
      <species boundaryCondition="false" constant="false" metaid="_d1043b9d_267e_492c_8762_ecbad1fae66f" hasOnlySubstanceUnits="false" compartment="UNK_COMP" name="[Isocitrate dehydrogenase (NADP+)]" id="C04125">
<notes><html:p>COMPOUND_ID: C04125</html:p></notes>
      </species>
      <species boundaryCondition="false" constant="false" metaid="_9b346a3b_41c4_4677_a321_212983dbffac" hasOnlySubstanceUnits="false" compartment="UNK_COMP" name="(R)-4&amp;apos;-Phosphopantothenoyl-L-cysteine" id="C04352">
<notes><html:p>COMPOUND_ID: C04352</html:p></notes>
      </species>
      <species boundaryCondition="false" constant="false" metaid="_f5a9ee88_b66f_4eb4_9023_0d80ee0bdc53" hasOnlySubstanceUnits="false" compartment="UNK_COMP" name="Glutamate" id="C00302">
<notes><html:p>COMPOUND_ID: C00302</html:p></notes>
      </species>
      <species boundaryCondition="false" constant="false" metaid="_da443480_7d4c_4f67_b963_9f60b27023a0" hasOnlySubstanceUnits="false" compartment="UNK_COMP" name="S-(Hydroxymethyl)glutathione" id="C14180">
<notes><html:p>COMPOUND_ID: C14180</html:p></notes>
      </species>
      <species boundaryCondition="false" constant="false" metaid="_4a17f230_addd_4849_8497_aa25d4bda361" hasOnlySubstanceUnits="false" compartment="UNK_COMP" name="Methylamine" id="C00218">
<notes><html:p>COMPOUND_ID: C00218</html:p></notes>
      </species>
      <species boundaryCondition="false" constant="false" metaid="_1aade3d9_6f19_4f73_a73f_218f8ee464ec" hasOnlySubstanceUnits="false" compartment="UNK_COMP" name="Pyrimidine 5&amp;apos;-nucleotide" id="C03536">
<notes><html:p>COMPOUND_ID: C03536</html:p></notes>
      </species>
      <species boundaryCondition="false" constant="false" metaid="_8d213fb0_f77d_42fa_99eb_757fc74f08b3" hasOnlySubstanceUnits="false" compartment="UNK_COMP" name="tRNA containing ribothymidine at position 54" id="C03446">
<notes><html:p>COMPOUND_ID: C03446</html:p></notes>
      </species>
      <species boundaryCondition="false" constant="false" metaid="_0571c76c_5cc9_4495_aeec_673bcb91f60e" hasOnlySubstanceUnits="false" compartment="UNK_COMP" name="3-Dehydro-4-phospho-L-erythronate" id="C21611">
<notes><html:p>COMPOUND_ID: C21611</html:p></notes>
      </species>
      <species boundaryCondition="false" constant="false" metaid="_082d81fa_1aad_4409_858b_86ec43feda40" hasOnlySubstanceUnits="false" compartment="UNK_COMP" name="S-Ribosyl-L-homocysteine" id="C03539">
<notes><html:p>COMPOUND_ID: C03539</html:p></notes>
      </species>
      <species boundaryCondition="false" constant="false" metaid="_3f3d4039_9803_49d4_8d18_c1b31a04040f" hasOnlySubstanceUnits="false" compartment="UNK_COMP" name="Oxalate" id="C00209">
<notes><html:p>COMPOUND_ID: C00209</html:p></notes>
      </species>
      <species boundaryCondition="false" constant="false" metaid="_e9507ede_b01e_43db_8120_4a4a63985b23" hasOnlySubstanceUnits="false" compartment="UNK_COMP" name="3-Dehydro-L-threonate" id="C03064">
<notes><html:p>COMPOUND_ID: C03064</html:p></notes>
      </species>
      <species boundaryCondition="false" constant="false" metaid="_770adec4_567f_4d8b_a974_9151734698fe" hasOnlySubstanceUnits="false" compartment="UNK_COMP" name="Ureidoacrylate" id="C20254">
<notes><html:p>COMPOUND_ID: C20254</html:p></notes>
      </species>
      <species boundaryCondition="false" constant="false" metaid="_786b9141_a9c2_413d_88ac_e7b7a5f3b24a" hasOnlySubstanceUnits="false" compartment="UNK_COMP" name="(S)-3-Hydroxydodecanoyl-CoA" id="C05262">
<notes><html:p>COMPOUND_ID: C05262</html:p></notes>
      </species>
      <species boundaryCondition="false" constant="false" metaid="_392623b7_6839_49a8_a24d_0cf2fde8cb49" hasOnlySubstanceUnits="false" compartment="UNK_COMP" name="[Reduced NADPH---hemoprotein reductase]" id="C03024">
<notes><html:p>COMPOUND_ID: C03024</html:p></notes>
      </species>
      <species boundaryCondition="false" constant="false" metaid="_2b3a7e5e_938a_4dfd_8ad6_c0e48b993168" hasOnlySubstanceUnits="false" compartment="UNK_COMP" name="3alpha,7alpha-Dihydroxy-5beta-cholestanate" id="C04554">
<notes><html:p>COMPOUND_ID: C04554</html:p></notes>
      </species>
      <species boundaryCondition="false" constant="false" metaid="_8ad2174c_11f3_4689_b577_93b3f07220a7" hasOnlySubstanceUnits="false" compartment="UNK_COMP" name="Protoanemonin" id="C07090">
<notes><html:p>COMPOUND_ID: C07090</html:p></notes>
      </species>
      <species boundaryCondition="false" constant="false" metaid="_72d90b21_20bd_442e_84ce_54abc0b40d16" hasOnlySubstanceUnits="false" compartment="UNK_COMP" name="L-Histidinol phosphate" id="C01100">
<notes><html:p>COMPOUND_ID: C01100</html:p></notes>
      </species>
      <species boundaryCondition="false" constant="false" metaid="_d9d0f526_c75b_48aa_947e_2cd130a79958" hasOnlySubstanceUnits="false" compartment="UNK_COMP" name="Xanthine" id="C00385">
<notes><html:p>COMPOUND_ID: C00385</html:p></notes>
      </species>
      <species boundaryCondition="false" constant="false" metaid="_da2000a2_6d59_401f_bec9_9eabeea950b5" hasOnlySubstanceUnits="false" compartment="UNK_COMP" name="N-Acetyl-D-glucosaminyldiphosphoundecaprenol" id="C01289">
<notes><html:p>COMPOUND_ID: C01289</html:p></notes>
      </species>
      <species boundaryCondition="false" constant="false" metaid="_caa547cd_8b96_442e_91c6_9b813f06be70" hasOnlySubstanceUnits="false" compartment="UNK_COMP" name="L-Fuculose 1-phosphate" id="C01099">
<notes><html:p>COMPOUND_ID: C01099</html:p></notes>
      </species>
      <species boundaryCondition="false" constant="false" metaid="_34b01dd8_65b1_46bf_aa0f_aeaf672827a5" hasOnlySubstanceUnits="false" compartment="UNK_COMP" name="N2-Succinyl-L-ornithine" id="C03415">
<notes><html:p>COMPOUND_ID: C03415</html:p></notes>
      </species>
      <species boundaryCondition="false" constant="false" metaid="_2af45535_416f_44fd_a3e5_ba5ab70ed682" hasOnlySubstanceUnits="false" compartment="UNK_COMP" name="(6R)-6beta-Hydroxy-1,4,5,6-tetrahydronicotinamide-adenine dinucleotide" id="C20482">
<notes><html:p>COMPOUND_ID: C20482</html:p></notes>
      </species>
      <species boundaryCondition="false" constant="false" metaid="_2b75d8b8_d505_4601_8836_af7cfad58431" hasOnlySubstanceUnits="false" compartment="UNK_COMP" name="UDP-N-acetylmuramate" id="C01050">
<notes><html:p>COMPOUND_ID: C01050</html:p></notes>
      </species>
      <species boundaryCondition="false" constant="false" metaid="_5544edbd_8308_485b_bf31_782184d4713f" hasOnlySubstanceUnits="false" compartment="UNK_COMP" name="3-Sulfino-L-alanine" id="C00606">
<notes><html:p>COMPOUND_ID: C00606</html:p></notes>
      </species>
      <species boundaryCondition="false" constant="false" metaid="_b0a06e7a_60af_4c53_a3f2_7891a7399825" hasOnlySubstanceUnits="false" compartment="UNK_COMP" name="2-Phenyl-1,3-propanediol monocarbamate" id="C16586">
<notes><html:p>COMPOUND_ID: C16586</html:p></notes>
      </species>
      <species boundaryCondition="false" constant="false" metaid="_437c5590_2542_4639_b444_30e8a329c1a5" hasOnlySubstanceUnits="false" compartment="UNK_COMP" name="L-Asparaginyl-tRNA(Asn)" id="C03402">
<notes><html:p>COMPOUND_ID: C03402</html:p></notes>
      </species>
      <species boundaryCondition="false" constant="false" metaid="_b05f946c_a863_465e_abf0_6b83cf11cb02" hasOnlySubstanceUnits="false" compartment="UNK_COMP" name="L-Ornithine" id="C00077">
<notes><html:p>COMPOUND_ID: C00077</html:p></notes>
      </species>
      <species boundaryCondition="false" constant="false" metaid="_ff3af7de_f593_4a35_bd19_f316a3c6f1ca" hasOnlySubstanceUnits="false" compartment="UNK_COMP" name="Cytidine" id="C00475">
<notes><html:p>COMPOUND_ID: C00475</html:p></notes>
      </species>
      <species boundaryCondition="false" constant="false" metaid="_a444d255_7c00_4038_aa8d_ff53bb8864d0" hasOnlySubstanceUnits="false" compartment="UNK_COMP" name="Methaneselenol" id="C05703">
<notes><html:p>COMPOUND_ID: C05703</html:p></notes>
      </species>
      <species boundaryCondition="false" constant="false" metaid="_30f4b8e2_f103_4c4a_8606_ce6e0412f3f9" hasOnlySubstanceUnits="false" compartment="UNK_COMP" name="alpha-D-Glucopyranosyl-diphospho-ditrans,octacis-undecaprenol" id="C19772">
<notes><html:p>COMPOUND_ID: C19772</html:p></notes>
      </species>
      <species boundaryCondition="false" constant="false" metaid="_21cd85b1_be15_48e6_a89a_f63732e818f3" hasOnlySubstanceUnits="false" compartment="UNK_COMP" name="D-glycero-beta-D-manno-Heptose 1-phosphate" id="C07838">
<notes><html:p>COMPOUND_ID: C07838</html:p></notes>
      </species>
      <species boundaryCondition="false" constant="false" metaid="_60bded86_0be6_4e89_94b4_05f111a14442" hasOnlySubstanceUnits="false" compartment="UNK_COMP" name="Adipate semialdehyde" id="C06102">
<notes><html:p>COMPOUND_ID: C06102</html:p></notes>
      </species>
      <species boundaryCondition="false" constant="false" metaid="_00555ee4_48ef_4683_88dd_f34fabeafd00" hasOnlySubstanceUnits="false" compartment="UNK_COMP" name="(E)-4-(Trimethylammonio)but-2-enoate" id="C04114">
<notes><html:p>COMPOUND_ID: C04114</html:p></notes>
      </species>
      <species boundaryCondition="false" constant="false" metaid="_343177ae_2817_44dd_9ed7_9b7399a9abbe" hasOnlySubstanceUnits="false" compartment="UNK_COMP" name="sn-Glycero-3-phosphoethanolamine" id="C01233">
<notes><html:p>COMPOUND_ID: C01233</html:p></notes>
      </species>
      <species boundaryCondition="false" constant="false" metaid="_4d159745_45b2_45a5_aaf8_443a8a87a890" hasOnlySubstanceUnits="false" compartment="UNK_COMP" name="Protein" id="C00017">
<notes><html:p>COMPOUND_ID: C00017</html:p></notes>
      </species>
      <species boundaryCondition="false" constant="false" metaid="_d62d5d50_2adb_4d21_9827_6ba25a22115a" hasOnlySubstanceUnits="false" compartment="UNK_COMP" name="(1R,2S)-Naphthalene 1,2-oxide" id="C14786">
<notes><html:p>COMPOUND_ID: C14786</html:p></notes>
      </species>
      <species boundaryCondition="false" constant="false" metaid="_4809f5dc_06f7_45a7_b480_6bc4aaead381" hasOnlySubstanceUnits="false" compartment="UNK_COMP" name="N-Acetyl-D-glucosamine" id="C00140">
<notes><html:p>COMPOUND_ID: C00140</html:p></notes>
      </species>
      <species boundaryCondition="false" constant="false" metaid="_8f49cf6c_fcb8_4eb6_8122_112ce71c3e8e" hasOnlySubstanceUnits="false" compartment="UNK_COMP" name="D-Tagatose 1,6-bisphosphate" id="C03785">
<notes><html:p>COMPOUND_ID: C03785</html:p></notes>
      </species>
      <species boundaryCondition="false" constant="false" metaid="_92442d49_9356_4b98_b995_f4b8cf58eb74" hasOnlySubstanceUnits="false" compartment="UNK_COMP" name="4-Hydroxy-2-oxopentanoate" id="C03589">
<notes><html:p>COMPOUND_ID: C03589</html:p></notes>
      </species>
      <species boundaryCondition="false" constant="false" metaid="_21169368_612d_42b8_b53a_0a9fdb89821a" hasOnlySubstanceUnits="false" compartment="UNK_COMP" name="(S)-3-Hydroxyisobutyrate" id="C06001">
<notes><html:p>COMPOUND_ID: C06001</html:p></notes>
      </species>
      <species boundaryCondition="false" constant="false" metaid="_d73cd33b_bfe8_4dd2_947a_762aaecfc79c" hasOnlySubstanceUnits="false" compartment="UNK_COMP" name="Adenylyl-[sulfur-carrier protein]" id="C15813">
<notes><html:p>COMPOUND_ID: C15813</html:p></notes>
      </species>
      <species boundaryCondition="false" constant="false" metaid="_5b220e0f_f21b_4666_b494_c21384b0bcc4" hasOnlySubstanceUnits="false" compartment="UNK_COMP" name="2,3-Dihydro-2-S-glutathionyl-3-hydroxy bromobenzene" id="C14848">
<notes><html:p>COMPOUND_ID: C14848</html:p></notes>
      </species>
      <species boundaryCondition="false" constant="false" metaid="_cdb5609d_9159_4626_b177_809947412ab4" hasOnlySubstanceUnits="false" compartment="UNK_COMP" name="RNA terminal-2&amp;apos;,3&amp;apos;-cyclic-phosphate" id="C04312">
<notes><html:p>COMPOUND_ID: C04312</html:p></notes>
      </species>
      <species boundaryCondition="false" constant="false" metaid="_24abe7fb_4fb1_42f0_ade6_217ab384ea6b" hasOnlySubstanceUnits="false" compartment="UNK_COMP" name="3-Aminopropanal" id="C05665">
<notes><html:p>COMPOUND_ID: C05665</html:p></notes>
      </species>
      <species boundaryCondition="false" constant="false" metaid="_818fd077_2556_462b_8542_8670e02096de" hasOnlySubstanceUnits="false" compartment="UNK_COMP" name="(S,S)-Tartaric acid" id="C02107">
<notes><html:p>COMPOUND_ID: C02107</html:p></notes>
      </species>
      <species boundaryCondition="false" constant="false" metaid="_304cc28e_3b89_4785_a99f_cdfa683ae3a9" hasOnlySubstanceUnits="false" compartment="UNK_COMP" name="Sulfur donor" id="C17023">
<notes><html:p>COMPOUND_ID: C17023</html:p></notes>
      </species>
      <species boundaryCondition="false" constant="false" metaid="_989e49a4_73ac_4c0d_927d_ab7a615f4af4" hasOnlySubstanceUnits="false" compartment="UNK_COMP" name="gamma-Glutamyl-beta-aminopropiononitrile" id="C06114">
<notes><html:p>COMPOUND_ID: C06114</html:p></notes>
      </species>
      <species boundaryCondition="false" constant="false" metaid="_6ebdd639_9f73_4221_894c_2199366e5fa2" hasOnlySubstanceUnits="false" compartment="UNK_COMP" name="2,4-Diamino-6-hydroxylaminotoluene" id="C16399">
<notes><html:p>COMPOUND_ID: C16399</html:p></notes>
      </species>
      <species boundaryCondition="false" constant="false" metaid="_883ca851_199d_42f2_9e1c_a93ee407b0d8" hasOnlySubstanceUnits="false" compartment="UNK_COMP" name="Arbutin 6-phosphate" id="C06187">
<notes><html:p>COMPOUND_ID: C06187</html:p></notes>
      </species>
      <species boundaryCondition="false" constant="false" metaid="_a36b9366_c0cb_49a7_a952_883fd6d96eae" hasOnlySubstanceUnits="false" compartment="UNK_COMP" name="Thiamin monophosphate" id="C01081">
<notes><html:p>COMPOUND_ID: C01081</html:p></notes>
      </species>
      <species boundaryCondition="false" constant="false" metaid="_6e170d2a_bf53_4582_a14e_ffe6eb1af6c0" hasOnlySubstanceUnits="false" compartment="UNK_COMP" name="Sulfur-carrier protein" id="C15810">
<notes><html:p>COMPOUND_ID: C15810</html:p></notes>
      </species>
      <species boundaryCondition="false" constant="false" metaid="_ba61e708_3a75_4e97_9004_8494f36ac076" hasOnlySubstanceUnits="false" compartment="UNK_COMP" name="Nucleoside triphosphate" id="C00201">
<notes><html:p>COMPOUND_ID: C00201</html:p></notes>
      </species>
      <species boundaryCondition="false" constant="false" metaid="_066b8abb_e37d_482c_bbd0_bb7d91786828" hasOnlySubstanceUnits="false" compartment="UNK_COMP" name="Ammonia" id="C00014">
<notes><html:p>COMPOUND_ID: C00014</html:p></notes>
      </species>
      <species boundaryCondition="false" constant="false" metaid="_50579e4d_1d13_4f87_a9ff_94c133531fd7" hasOnlySubstanceUnits="false" compartment="UNK_COMP" name="cis-3-Chloroallyl aldehyde" id="C16348">
<notes><html:p>COMPOUND_ID: C16348</html:p></notes>
      </species>
      <species boundaryCondition="false" constant="false" metaid="_040a0691_e67e_41db_b351_1996aa44f4ef" hasOnlySubstanceUnits="false" compartment="UNK_COMP" name="beta-D-Fructose 6-phosphate" id="C05345">
<notes><html:p>COMPOUND_ID: C05345</html:p></notes>
      </species>
      <species boundaryCondition="false" constant="false" metaid="_ef65a889_5876_4876_b3a9_f5f819a3b7d0" hasOnlySubstanceUnits="false" compartment="UNK_COMP" name="(4Z,7Z,10Z,13Z,16Z)-Docosapentaenoyl-CoA" id="C16173">
<notes><html:p>COMPOUND_ID: C16173</html:p></notes>
      </species>
      <species boundaryCondition="false" constant="false" metaid="_4819b0ef_bb81_4fea_a864_b1fa790c330d" hasOnlySubstanceUnits="false" compartment="UNK_COMP" name="N-Acetylputrescine" id="C02714">
<notes><html:p>COMPOUND_ID: C02714</html:p></notes>
      </species>
      <species boundaryCondition="false" constant="false" metaid="_b7651cff_bcbd_4d58_9a7f_a7f2328ef917" hasOnlySubstanceUnits="false" compartment="UNK_COMP" name="2-(Formamido)-N1-(5&amp;apos;-phosphoribosyl)acetamidine" id="C04640">
<notes><html:p>COMPOUND_ID: C04640</html:p></notes>
      </species>
      <species boundaryCondition="false" constant="false" metaid="_b8e59e3b_60fd_4939_9562_3f7e04784dc6" hasOnlySubstanceUnits="false" compartment="UNK_COMP" name="Fatty acid" id="C00162">
<notes><html:p>COMPOUND_ID: C00162</html:p></notes>
      </species>
      <species boundaryCondition="false" constant="false" metaid="_ebb1277c_2da2_4266_b25e_90cf13deddc2" hasOnlySubstanceUnits="false" compartment="UNK_COMP" name="Glyoxylate" id="C00048">
<notes><html:p>COMPOUND_ID: C00048</html:p></notes>
      </species>
      <species boundaryCondition="false" constant="false" metaid="_4ff03e61_c371_4b32_a022_d970b2217fc3" hasOnlySubstanceUnits="false" compartment="UNK_COMP" name="2-Hydroxy-3-oxopropane-1-sulfonate" id="C20798">
<notes><html:p>COMPOUND_ID: C20798</html:p></notes>
      </species>
      <species boundaryCondition="false" constant="false" metaid="_8f0c608e_0582_4d8c_a00c_36bf21d353fa" hasOnlySubstanceUnits="false" compartment="UNK_COMP" name="meso-Tartaric acid" id="C00552">
<notes><html:p>COMPOUND_ID: C00552</html:p></notes>
      </species>
      <species boundaryCondition="false" constant="false" metaid="_61e16529_c629_4289_9be2_5782faa5d415" hasOnlySubstanceUnits="false" compartment="UNK_COMP" name="Cyanate" id="C01417">
<notes><html:p>COMPOUND_ID: C01417</html:p></notes>
      </species>
      <species boundaryCondition="false" constant="false" metaid="_655c06c5_1c74_4205_b817_ed7f7ea44630" hasOnlySubstanceUnits="false" compartment="UNK_COMP" name="dGDP" id="C00361">
<notes><html:p>COMPOUND_ID: C00361</html:p></notes>
      </species>
      <species boundaryCondition="false" constant="false" metaid="_eb5a73ec_de05_4b07_be4e_d0a69a6bd88c" hasOnlySubstanceUnits="false" compartment="UNK_COMP" name="L-Tryptophanyl-tRNA(Trp)" id="C03512">
<notes><html:p>COMPOUND_ID: C03512</html:p></notes>
      </species>
      <species boundaryCondition="false" constant="false" metaid="_34178faa_f8b6_4f17_96a3_db21876d779b" hasOnlySubstanceUnits="false" compartment="UNK_COMP" name="Acetaldehyde" id="C00084">
<notes><html:p>COMPOUND_ID: C00084</html:p></notes>
      </species>
      <species boundaryCondition="false" constant="false" metaid="_ff404840_cfb3_4e28_966d_17ad8cd806a3" hasOnlySubstanceUnits="false" compartment="UNK_COMP" name="Shikimate 3-phosphate" id="C03175">
<notes><html:p>COMPOUND_ID: C03175</html:p></notes>
      </species>
      <species boundaryCondition="false" constant="false" metaid="_d59ce3d1_1756_44f5_b5ac_2706b7adffb5" hasOnlySubstanceUnits="false" compartment="UNK_COMP" name="trans-2,3-Dihydroxycinnamate" id="C12623">
<notes><html:p>COMPOUND_ID: C12623</html:p></notes>
      </species>
      <species boundaryCondition="false" constant="false" metaid="_27ebe980_b70a_46a5_ba5c_4efa59198b93" hasOnlySubstanceUnits="false" compartment="UNK_COMP" name="2-Dehydro-3-deoxy-6-phospho-D-galactonate" id="C01286">
<notes><html:p>COMPOUND_ID: C01286</html:p></notes>
      </species>
      <species boundaryCondition="false" constant="false" metaid="_308208b9_00e4_494a_8d7e_ceb688232075" hasOnlySubstanceUnits="false" compartment="UNK_COMP" name="5-Hydroxy-guaiacyl lignin" id="C15807">
<notes><html:p>COMPOUND_ID: C15807</html:p></notes>
      </species>
      <species boundaryCondition="false" constant="false" metaid="_8c0591f5_f4cc_4004_812e_07d3a1e313cb" hasOnlySubstanceUnits="false" compartment="UNK_COMP" name="Aflatoxin B1-exo-8,9-epoxide" id="C19586">
<notes><html:p>COMPOUND_ID: C19586</html:p></notes>
      </species>
      <species boundaryCondition="false" constant="false" metaid="_57b09f50_ee09_4daa_8844_f0b89a406f03" hasOnlySubstanceUnits="false" compartment="UNK_COMP" name="5-Hydroxyisourate" id="C11821">
<notes><html:p>COMPOUND_ID: C11821</html:p></notes>
      </species>
      <species boundaryCondition="false" constant="false" metaid="_0dc4bf95_4dca_4d95_94d2_46167485a8d9" hasOnlySubstanceUnits="false" compartment="UNK_COMP" name="Galactosylceramide" id="C02686">
<notes><html:p>COMPOUND_ID: C02686</html:p></notes>
      </species>
      <species boundaryCondition="false" constant="false" metaid="_05466470_9644_4157_af49_36429d221578" hasOnlySubstanceUnits="false" compartment="UNK_COMP" name="(2E)-5-Methylhexa-2,4-dienoyl-CoA" id="C16468">
<notes><html:p>COMPOUND_ID: C16468</html:p></notes>
      </species>
      <species boundaryCondition="false" constant="false" metaid="_ab16a52a_2bd5_4bf9_9f57_f6775920ee94" hasOnlySubstanceUnits="false" compartment="UNK_COMP" name="trans-3-Chloroallyl aldehyde" id="C06613">
<notes><html:p>COMPOUND_ID: C06613</html:p></notes>
      </species>
      <species boundaryCondition="false" constant="false" metaid="_63e49279_17e7_4eb9_b2a7_20bf8a37460a" hasOnlySubstanceUnits="false" compartment="UNK_COMP" name="alpha-D-Hexose 1-phosphate" id="C01171">
<notes><html:p>COMPOUND_ID: C01171</html:p></notes>
      </species>
      <species boundaryCondition="false" constant="false" metaid="_cc4bef64_dd01_4220_895c_221665dab4ac" hasOnlySubstanceUnits="false" compartment="UNK_COMP" name="alpha-D-Glucose 6-phosphate" id="C00668">
<notes><html:p>COMPOUND_ID: C00668</html:p></notes>
      </species>
      <species boundaryCondition="false" constant="false" metaid="_df92c1eb_b3d3_403c_ab19_7a22d692f448" hasOnlySubstanceUnits="false" compartment="UNK_COMP" name="KDO2-lipid A 1-diphosphate" id="C21157">
<notes><html:p>COMPOUND_ID: C21157</html:p></notes>
      </species>
      <species boundaryCondition="false" constant="false" metaid="_56c19015_f19d_439e_8006_859862eb19e3" hasOnlySubstanceUnits="false" compartment="UNK_COMP" name="4-Trimethylammoniobutanoate" id="C01181">
<notes><html:p>COMPOUND_ID: C01181</html:p></notes>
      </species>
      <species boundaryCondition="false" constant="false" metaid="_3cbb387e_8533_4671_a803_1cda5f5f4404" hasOnlySubstanceUnits="false" compartment="UNK_COMP" name="Holo-[citrate (pro-3S)-lyase]" id="C04298">
<notes><html:p>COMPOUND_ID: C04298</html:p></notes>
      </species>
      <species boundaryCondition="false" constant="false" metaid="_39063d69_52b0_4f61_af18_2f54fc217ef2" hasOnlySubstanceUnits="false" compartment="UNK_COMP" name="Glutaredoxin disulfide" id="C07293">
<notes><html:p>COMPOUND_ID: C07293</html:p></notes>
      </species>
      <species boundaryCondition="false" constant="false" metaid="_70d36554_4dc5_4fa4_8d5c_dec29bb315e0" hasOnlySubstanceUnits="false" compartment="UNK_COMP" name="Benzoylacetyl-CoA" id="C07118">
<notes><html:p>COMPOUND_ID: C07118</html:p></notes>
      </species>
      <species boundaryCondition="false" constant="false" metaid="_e3e49163_59c7_4b62_b979_bd0e5ecfbdad" hasOnlySubstanceUnits="false" compartment="UNK_COMP" name="Eicosanoyl-CoA" id="C02041">
<notes><html:p>COMPOUND_ID: C02041</html:p></notes>
      </species>
      <species boundaryCondition="false" constant="false" metaid="_be1fa2a1_ee7e_4240_8dad_d93dcf1fe5f1" hasOnlySubstanceUnits="false" compartment="UNK_COMP" name="3-Amino-2-oxopropyl phosphate" id="C11638">
<notes><html:p>COMPOUND_ID: C11638</html:p></notes>
      </species>
      <species boundaryCondition="false" constant="false" metaid="_3fdc7363_d6ae_4b96_9ba7_aab21eb3c357" hasOnlySubstanceUnits="false" compartment="UNK_COMP" name="3-Oxopalmitoyl-CoA" id="C05259">
<notes><html:p>COMPOUND_ID: C05259</html:p></notes>
      </species>
      <species boundaryCondition="false" constant="false" metaid="_b000bfa1_728c_4fda_8c44_8989c0d319b8" hasOnlySubstanceUnits="false" compartment="UNK_COMP" name="Guanosine 3&amp;apos;,5&amp;apos;-bis(diphosphate)" id="C01228">
<notes><html:p>COMPOUND_ID: C01228</html:p></notes>
      </species>
      <species boundaryCondition="false" constant="false" metaid="_ecfbcfb2_6f82_4204_bcec_1ca1339b6429" hasOnlySubstanceUnits="false" compartment="UNK_COMP" name="Reduced acceptor" id="C00030">
<notes><html:p>COMPOUND_ID: C00030</html:p></notes>
      </species>
      <species boundaryCondition="false" constant="false" metaid="_ddfd7d6d_e93c_4024_b250_79318bc3b0d8" hasOnlySubstanceUnits="false" compartment="UNK_COMP" name="3-Hydroxy-5-phosphooxypentane-2,4-dione" id="C20960">
<notes><html:p>COMPOUND_ID: C20960</html:p></notes>
      </species>
      <species boundaryCondition="false" constant="false" metaid="_3882ee79_51fb_4b94_8a88_a11b24057a1f" hasOnlySubstanceUnits="false" compartment="UNK_COMP" name="D-Glucosyllipopolysaccharide" id="C03859">
<notes><html:p>COMPOUND_ID: C03859</html:p></notes>
      </species>
      <species boundaryCondition="false" constant="false" metaid="_2529df5f_116c_49ce_99b3_912a7ed047e2" hasOnlySubstanceUnits="false" compartment="UNK_COMP" name="2&amp;apos;,3&amp;apos;-Cyclic CMP" id="C02354">
<notes><html:p>COMPOUND_ID: C02354</html:p></notes>
      </species>
      <species boundaryCondition="false" constant="false" metaid="_e8c8d69d_5f92_4564_84e2_4c5a9d704181" hasOnlySubstanceUnits="false" compartment="UNK_COMP" name="L-Xylulose" id="C00312">
<notes><html:p>COMPOUND_ID: C00312</html:p></notes>
      </species>
      <species boundaryCondition="false" constant="false" metaid="_01de71c8_678a_4339_a4b5_516ce4d74964" hasOnlySubstanceUnits="false" compartment="UNK_COMP" name="L-Alanyl-gamma-D-glutamyl-meso-2,6-diaminoheptanedioate" id="C20925">
<notes><html:p>COMPOUND_ID: C20925</html:p></notes>
      </species>
      <species boundaryCondition="false" constant="false" metaid="_82471751_28f4_4795_94ed_6d336967711d" hasOnlySubstanceUnits="false" compartment="UNK_COMP" name="2-Octaprenyl-6-hydroxyphenol" id="C05811">
<notes><html:p>COMPOUND_ID: C05811</html:p></notes>
      </species>
      <species boundaryCondition="false" constant="false" metaid="_d00e63b1_598d_4a0c_9da9_e8700902e4db" hasOnlySubstanceUnits="false" compartment="UNK_COMP" name="DNA adenine" id="C00821">
<notes><html:p>COMPOUND_ID: C00821</html:p></notes>
      </species>
      <species boundaryCondition="false" constant="false" metaid="_0243a4ce_fb18_4c61_b291_039af4a5dac6" hasOnlySubstanceUnits="false" compartment="UNK_COMP" name="Undecaprenyl phosphate alpha-L-Ara4N" id="C16157">
<notes><html:p>COMPOUND_ID: C16157</html:p></notes>
      </species>
      <species boundaryCondition="false" constant="false" metaid="_1b7f0b52_7256_48dd_8e50_145a10c0cc76" hasOnlySubstanceUnits="false" compartment="UNK_COMP" name="UDP-N-acetyl-D-galactosamine" id="C00203">
<notes><html:p>COMPOUND_ID: C00203</html:p></notes>
      </species>
      <species boundaryCondition="false" constant="false" metaid="_17bc2747_3306_42d8_aee6_ae1f20763fab" hasOnlySubstanceUnits="false" compartment="UNK_COMP" name="2-Oxepin-2(3H)-ylideneacetyl-CoA" id="C19975">
<notes><html:p>COMPOUND_ID: C19975</html:p></notes>
      </species>
      <species boundaryCondition="false" constant="false" metaid="_ee8226e5_dc69_4f68_a829_5e1aad394a47" hasOnlySubstanceUnits="false" compartment="UNK_COMP" name="Phenol" id="C15584">
<notes><html:p>COMPOUND_ID: C15584</html:p></notes>
      </species>
      <species boundaryCondition="false" constant="false" metaid="_67357d9c_f9d6_439d_8810_6ec80d7df30b" hasOnlySubstanceUnits="false" compartment="UNK_COMP" name="7,8-Dihydroneopterin" id="C04874">
<notes><html:p>COMPOUND_ID: C04874</html:p></notes>
      </species>
      <species boundaryCondition="false" constant="false" metaid="_b5bc1fe5_c242_4692_8807_ed53bfc0a119" hasOnlySubstanceUnits="false" compartment="UNK_COMP" name="L-Arginyl-protein" id="C16739">
<notes><html:p>COMPOUND_ID: C16739</html:p></notes>
      </species>
      <species boundaryCondition="false" constant="false" metaid="_08ce3f66_13ca_495c_b004_eea03fc78151" hasOnlySubstanceUnits="false" compartment="UNK_COMP" name="dADP" id="C00206">
<notes><html:p>COMPOUND_ID: C00206</html:p></notes>
      </species>
      <species boundaryCondition="false" constant="false" metaid="_846bb4bf_189f_4df0_93fc_3f3120810065" hasOnlySubstanceUnits="false" compartment="UNK_COMP" name="Succinyl-CoA" id="C00091">
<notes><html:p>COMPOUND_ID: C00091</html:p></notes>
      </species>
      <species boundaryCondition="false" constant="false" metaid="_96f2ab10_0203_4add_b527_82377cfbd8ee" hasOnlySubstanceUnits="false" compartment="UNK_COMP" name="(3S)-3-Hydroxyadipyl-CoA" id="C14145">
<notes><html:p>COMPOUND_ID: C14145</html:p></notes>
      </species>
      <species boundaryCondition="false" constant="false" metaid="_bcab0616_d51c_40c5_8737_dce26dda9a30" hasOnlySubstanceUnits="false" compartment="UNK_COMP" name="L-Gulonate" id="C00800">
<notes><html:p>COMPOUND_ID: C00800</html:p></notes>
      </species>
      <species boundaryCondition="false" constant="false" metaid="_830041fc_2a30_4ff0_8b52_c8a5c25895af" hasOnlySubstanceUnits="false" compartment="UNK_COMP" name="3-Oxoacyl-CoA" id="C00264">
<notes><html:p>COMPOUND_ID: C00264</html:p></notes>
      </species>
      <species boundaryCondition="false" constant="false" metaid="_703386d0_7d42_4a0f_983e_0f41c99b5c40" hasOnlySubstanceUnits="false" compartment="UNK_COMP" name="Glycyl-tRNA(Gly)" id="C02412">
<notes><html:p>COMPOUND_ID: C02412</html:p></notes>
      </species>
      <species boundaryCondition="false" constant="false" metaid="_7a0ec89a_1a46_43a6_8b13_5d746eb6c002" hasOnlySubstanceUnits="false" compartment="UNK_COMP" name="[Lipoyl-carrier protein E2]-N6-octanoyl-L-lysine" id="C22160">
<notes><html:p>COMPOUND_ID: C22160</html:p></notes>
      </species>
      <species boundaryCondition="false" constant="false" metaid="_ee86d9ac_fc59_45bb_a644_9d08e287579a" hasOnlySubstanceUnits="false" compartment="UNK_COMP" name="3-Carbamoyl-2-phenylpropionaldehyde" id="C16587">
<notes><html:p>COMPOUND_ID: C16587</html:p></notes>
      </species>
      <species boundaryCondition="false" constant="false" metaid="_807d026b_b104_4748_829b_252e2fa3af36" hasOnlySubstanceUnits="false" compartment="UNK_COMP" name="Thymine" id="C00178">
<notes><html:p>COMPOUND_ID: C00178</html:p></notes>
      </species>
      <species boundaryCondition="false" constant="false" metaid="_d1e38363_4627_438f_93cd_76b1524a29f7" hasOnlySubstanceUnits="false" compartment="UNK_COMP" name="D-Glucono-1,5-lactone 6-phosphate" id="C01236">
<notes><html:p>COMPOUND_ID: C01236</html:p></notes>
      </species>
      <species boundaryCondition="false" constant="false" metaid="_337d2248_5d07_49b5_b3dd_05e0aa57a850" hasOnlySubstanceUnits="false" compartment="UNK_COMP" name="Dihydrolipoylprotein" id="C02972">
<notes><html:p>COMPOUND_ID: C02972</html:p></notes>
      </species>
      <species boundaryCondition="false" constant="false" metaid="_6a5e0987_2bca_4d88_a968_2f7ff2de17dc" hasOnlySubstanceUnits="false" compartment="UNK_COMP" name="tRNA(Leu)" id="C01645">
<notes><html:p>COMPOUND_ID: C01645</html:p></notes>
      </species>
      <species boundaryCondition="false" constant="false" metaid="_56fb2e0f_f2f3_4f79_9f39_fc91c50d5048" hasOnlySubstanceUnits="false" compartment="UNK_COMP" name="Sucrose" id="C00089">
<notes><html:p>COMPOUND_ID: C00089</html:p></notes>
      </species>
      <species boundaryCondition="false" constant="false" metaid="_3896e2b5_09b8_4933_802e_7cd70197a8ff" hasOnlySubstanceUnits="false" compartment="UNK_COMP" name="CMP-3-deoxy-D-manno-octulosonate" id="C04121">
<notes><html:p>COMPOUND_ID: C04121</html:p></notes>
      </species>
      <species boundaryCondition="false" constant="false" metaid="_e00c763c_8ef2_4a40_8233_fd3b23a6c3dc" hasOnlySubstanceUnits="false" compartment="UNK_COMP" name="Oxidized adrenal ferredoxin" id="C00667">
<notes><html:p>COMPOUND_ID: C00667</html:p></notes>
      </species>
      <species boundaryCondition="false" constant="false" metaid="_6a5b168f_87a5_4129_8da0_277005fa08f9" hasOnlySubstanceUnits="false" compartment="UNK_COMP" name="3&amp;apos;-AMP" id="C01367">
<notes><html:p>COMPOUND_ID: C01367</html:p></notes>
      </species>
      <species boundaryCondition="false" constant="false" metaid="_cd9611ff_060f_4808_85a0_6e7d3f8d5746" hasOnlySubstanceUnits="false" compartment="UNK_COMP" name="Hepta-acyl lipid A in lipopolysaccharide" id="C21194">
<notes><html:p>COMPOUND_ID: C21194</html:p></notes>
      </species>
      <species boundaryCondition="false" constant="false" metaid="_b146f451_71f0_4f09_a9eb_138c2b85625c" hasOnlySubstanceUnits="false" compartment="UNK_COMP" name="tRNA containing 5-methylaminomethyl-2-thiouridylate" id="C04728">
<notes><html:p>COMPOUND_ID: C04728</html:p></notes>
      </species>
      <species boundaryCondition="false" constant="false" metaid="_4f2f27bf_a6f0_426a_8b06_89bb73c33b19" hasOnlySubstanceUnits="false" compartment="UNK_COMP" name="Methylphosphonate" id="C20396">
<notes><html:p>COMPOUND_ID: C20396</html:p></notes>
      </species>
      <species boundaryCondition="false" constant="false" metaid="_e87ac90e_e13b_496a_8deb_dae0f0aeb0e9" hasOnlySubstanceUnits="false" compartment="UNK_COMP" name="Putrescine" id="C00134">
<notes><html:p>COMPOUND_ID: C00134</html:p></notes>
      </species>
      <species boundaryCondition="false" constant="false" metaid="_949fafb4_a019_4f16_bf09_3b884d6ab038" hasOnlySubstanceUnits="false" compartment="UNK_COMP" name="L-Seryl-tRNA(Sec)" id="C06481">
<notes><html:p>COMPOUND_ID: C06481</html:p></notes>
      </species>
      <species boundaryCondition="false" constant="false" metaid="_b7cece09_cd1a_472e_9b1a_d3764bcf2073" hasOnlySubstanceUnits="false" compartment="UNK_COMP" name="(6R)-10-Formyltetrahydropteroyldiglutamate" id="C05928">
<notes><html:p>COMPOUND_ID: C05928</html:p></notes>
      </species>
      <species boundaryCondition="false" constant="false" metaid="_183c8be3_9c14_4cc7_b36b_3b580f04cb99" hasOnlySubstanceUnits="false" compartment="UNK_COMP" name="2,5-Dioxopentanoate" id="C00433">
<notes><html:p>COMPOUND_ID: C00433</html:p></notes>
      </species>
      <species boundaryCondition="false" constant="false" metaid="_77e03e1c_6aa5_4ba0_ad71_df388bd3c256" hasOnlySubstanceUnits="false" compartment="UNK_COMP" name="UDP-L-Ara4N" id="C16153">
<notes><html:p>COMPOUND_ID: C16153</html:p></notes>
      </species>
      <species boundaryCondition="false" constant="false" metaid="_6bfbc937_4a1f_4a34_ad0c_53a9f0f5361b" hasOnlySubstanceUnits="false" compartment="UNK_COMP" name="N-Acetyl-L-glutamate" id="C00624">
<notes><html:p>COMPOUND_ID: C00624</html:p></notes>
      </species>
      <species boundaryCondition="false" constant="false" metaid="_f327f865_a04f_44c8_81df_df6e11b56be1" hasOnlySubstanceUnits="false" compartment="UNK_COMP" name="Butanoyl-CoA" id="C00136">
<notes><html:p>COMPOUND_ID: C00136</html:p></notes>
      </species>
      <species boundaryCondition="false" constant="false" metaid="_a7a19086_9bd0_46a6_80a2_9a26fd256b48" hasOnlySubstanceUnits="false" compartment="UNK_COMP" name="Tryparedoxin disulfide" id="C16664">
<notes><html:p>COMPOUND_ID: C16664</html:p></notes>
      </species>
      <species boundaryCondition="false" constant="false" metaid="_f8c31c3f_6c20_4727_bf7e_94b43217e9f2" hasOnlySubstanceUnits="false" compartment="UNK_COMP" name="3-Oxopropanoate" id="C00222">
<notes><html:p>COMPOUND_ID: C00222</html:p></notes>
      </species>
      <species boundaryCondition="false" constant="false" metaid="_ddc6ebc6_a412_40de_86d2_e34cb61d01bb" hasOnlySubstanceUnits="false" compartment="UNK_COMP" name="5-Fluorouridine monophosphate" id="C16634">
<notes><html:p>COMPOUND_ID: C16634</html:p></notes>
      </species>
      <species boundaryCondition="false" constant="false" metaid="_0465105c_51ef_4fc0_8701_0e258971e9fb" hasOnlySubstanceUnits="false" compartment="UNK_COMP" name="(3R)-3-Hydroxydecanoyl-[acyl-carrier protein]" id="C04619">
<notes><html:p>COMPOUND_ID: C04619</html:p></notes>
      </species>
      <species boundaryCondition="false" constant="false" metaid="_9c8576f8_e3c0_4044_b4ca_a0b75edea8c4" hasOnlySubstanceUnits="false" compartment="UNK_COMP" name="trans-Hex-2-enoyl-CoA" id="C05271">
<notes><html:p>COMPOUND_ID: C05271</html:p></notes>
      </species>
      <species boundaryCondition="false" constant="false" metaid="_8f97caef_ea64_4295_b125_d6a1feca4634" hasOnlySubstanceUnits="false" compartment="UNK_COMP" name="5&amp;apos;-Phosphoribosyl-N-formylglycinamide" id="C04376">
<notes><html:p>COMPOUND_ID: C04376</html:p></notes>
      </species>
      <species boundaryCondition="false" constant="false" metaid="_154644a6_a14b_4ec6_99d2_f1de9f09af4e" hasOnlySubstanceUnits="false" compartment="UNK_COMP" name="6-Hydroxymethyl-7,8-dihydropterin diphosphate" id="C04807">
<notes><html:p>COMPOUND_ID: C04807</html:p></notes>
      </species>
      <species boundaryCondition="false" constant="false" metaid="_b0d5f5fa_202d_4971_b9d6_206efa134612" hasOnlySubstanceUnits="false" compartment="UNK_COMP" name="L-Serine" id="C00065">
<notes><html:p>COMPOUND_ID: C00065</html:p></notes>
      </species>
      <species boundaryCondition="false" constant="false" metaid="_ffe90b27_deb9_4df2_9faa_89d81a27d67b" hasOnlySubstanceUnits="false" compartment="UNK_COMP" name="L-Valyl-tRNA(Val)" id="C02554">
<notes><html:p>COMPOUND_ID: C02554</html:p></notes>
      </species>
      <species boundaryCondition="false" constant="false" metaid="_d4feb910_edb6_40fd_82c3_b542bfdb5d79" hasOnlySubstanceUnits="false" compartment="UNK_COMP" name="N-Acetyl-D-galactosamine" id="C01132">
<notes><html:p>COMPOUND_ID: C01132</html:p></notes>
      </species>
      <species boundaryCondition="false" constant="false" metaid="_d99608cc_684c_47ab_ad0c_2f43f3c029b6" hasOnlySubstanceUnits="false" compartment="UNK_COMP" name="5-Dehydro-D-gluconate" id="C01062">
<notes><html:p>COMPOUND_ID: C01062</html:p></notes>
      </species>
      <species boundaryCondition="false" constant="false" metaid="_7b3b1e8e_0de2_4cf0_9ac3_736cbc8a43ff" hasOnlySubstanceUnits="false" compartment="UNK_COMP" name="(R)-3-Hydroxyoctadecanoyl-[acp]" id="C16220">
<notes><html:p>COMPOUND_ID: C16220</html:p></notes>
      </species>
      <species boundaryCondition="false" constant="false" metaid="_3a9d2bfc_9ee5_4d7f_aac0_7bff0d172f2f" hasOnlySubstanceUnits="false" compartment="UNK_COMP" name="1,2-Diacyl-3-beta-D-galactosyl-sn-glycerol" id="C03692">
<notes><html:p>COMPOUND_ID: C03692</html:p></notes>
      </species>
      <species boundaryCondition="false" constant="false" metaid="_96ea023c_3855_4de6_849c_4c7db94ce2a0" hasOnlySubstanceUnits="false" compartment="UNK_COMP" name="2-Deoxy-D-ribose 5-phosphate" id="C00673">
<notes><html:p>COMPOUND_ID: C00673</html:p></notes>
      </species>
      <species boundaryCondition="false" constant="false" metaid="_7336222f_2d86_4cbf_a0c9_7ddc991d5256" hasOnlySubstanceUnits="false" compartment="UNK_COMP" name="(4E)-2-Oxohexenoic acid" id="C06761">
<notes><html:p>COMPOUND_ID: C06761</html:p></notes>
      </species>
      <species boundaryCondition="false" constant="false" metaid="_5ad8021d_ece9_43af_ba59_a46f93d85650" hasOnlySubstanceUnits="false" compartment="UNK_COMP" name="beta-D-Glucoside" id="C00963">
<notes><html:p>COMPOUND_ID: C00963</html:p></notes>
      </species>
      <species boundaryCondition="false" constant="false" metaid="_86d0bf10_4ba1_495c_8427_92ee4dc810d8" hasOnlySubstanceUnits="false" compartment="UNK_COMP" name="3-Oxodecanoyl-CoA" id="C05265">
<notes><html:p>COMPOUND_ID: C05265</html:p></notes>
      </species>
      <species boundaryCondition="false" constant="false" metaid="_f7b29f6d_48b8_4198_8fd1_3bd7b6b90aa2" hasOnlySubstanceUnits="false" compartment="UNK_COMP" name="GDP-4-keto-6-L-deoxygalactose" id="C14830">
<notes><html:p>COMPOUND_ID: C14830</html:p></notes>
      </species>
      <species boundaryCondition="false" constant="false" metaid="_1590018b_0229_439d_932f_c5b658758208" hasOnlySubstanceUnits="false" compartment="UNK_COMP" name="10-Formyltetrahydrofolylpolyglutamate" id="C05929">
<notes><html:p>COMPOUND_ID: C05929</html:p></notes>
      </species>
      <species boundaryCondition="false" constant="false" metaid="_e4558703_c212_4a2e_b57f_140a41440604" hasOnlySubstanceUnits="false" compartment="UNK_COMP" id="G00711">
<notes><html:p>COMPOUND_ID: G00711</html:p></notes>
      </species>
      <species boundaryCondition="false" constant="false" metaid="_651e7a97_8e69_437f_9e94_a06f67b41946" hasOnlySubstanceUnits="false" compartment="UNK_COMP" name="[Acetyl-CoA:carbon-dioxide ligase (ADP-forming)]" id="C04681">
<notes><html:p>COMPOUND_ID: C04681</html:p></notes>
      </species>
      <species boundaryCondition="false" constant="false" metaid="_bc732885_61a2_496b_b035_0fc16e40265c" hasOnlySubstanceUnits="false" compartment="UNK_COMP" name="2-C-Methyl-D-erythritol 2,4-cyclodiphosphate" id="C11453">
<notes><html:p>COMPOUND_ID: C11453</html:p></notes>
      </species>
      <species boundaryCondition="false" constant="false" metaid="_cdd9f47c_9663_43eb_b948_362870e58200" hasOnlySubstanceUnits="false" compartment="UNK_COMP" name="Isocitrate" id="C00311">
<notes><html:p>COMPOUND_ID: C00311</html:p></notes>
      </species>
      <species boundaryCondition="false" constant="false" metaid="_047ab859_a5f5_4692_ac8b_1385580d9593" hasOnlySubstanceUnits="false" compartment="UNK_COMP" name="3-Hydroxypimeloyl-[acp] methyl ester" id="C20377">
<notes><html:p>COMPOUND_ID: C20377</html:p></notes>
      </species>
      <species boundaryCondition="false" constant="false" metaid="_51650ec8_1704_45a5_8732_2a8da6677d2c" hasOnlySubstanceUnits="false" compartment="UNK_COMP" name="3&amp;apos;-UMP" id="C01368">
<notes><html:p>COMPOUND_ID: C01368</html:p></notes>
      </species>
      <species boundaryCondition="false" constant="false" metaid="_8caa96d8_c309_4293_b9f5_6d7a7995e751" hasOnlySubstanceUnits="false" compartment="UNK_COMP" name="Protein dithiol" id="C02315">
<notes><html:p>COMPOUND_ID: C02315</html:p></notes>
      </species>
      <species boundaryCondition="false" constant="false" metaid="_6a264a6c_2c74_4167_baa1_e7770f392f40" hasOnlySubstanceUnits="false" compartment="UNK_COMP" name="4-Hydroxybenzoate" id="C00156">
<notes><html:p>COMPOUND_ID: C00156</html:p></notes>
      </species>
      <species boundaryCondition="false" constant="false" metaid="_ffe8ab6e_c623_463e_9bab_076fb871dc41" hasOnlySubstanceUnits="false" compartment="UNK_COMP" name="Reduced FMN" id="C01847">
<notes><html:p>COMPOUND_ID: C01847</html:p></notes>
      </species>
      <species boundaryCondition="false" constant="false" metaid="_cd4369c0_ce76_4dd6_8018_8eabd1cd0bca" hasOnlySubstanceUnits="false" compartment="UNK_COMP" name="Deoxyguanosine" id="C00330">
<notes><html:p>COMPOUND_ID: C00330</html:p></notes>
      </species>
      <species boundaryCondition="false" constant="false" metaid="_f1147cfc_1a51_494c_b38a_98cb9e3883bb" hasOnlySubstanceUnits="false" compartment="UNK_COMP" name="L-Threonyl-tRNA(Thr)" id="C02992">
<notes><html:p>COMPOUND_ID: C02992</html:p></notes>
      </species>
      <species boundaryCondition="false" constant="false" metaid="_a60bc89b_531c_4d0c_83e7_bb8f6542b4b5" hasOnlySubstanceUnits="false" compartment="UNK_COMP" name="tRNA containing uridine at position 54" id="C01764">
<notes><html:p>COMPOUND_ID: C01764</html:p></notes>
      </species>
      <species boundaryCondition="false" constant="false" metaid="_8d171657_92e6_4c93_aeba_aac472bd5191" hasOnlySubstanceUnits="false" compartment="UNK_COMP" name="(2,3-Dihydroxybenzoyl)adenylate" id="C04030">
<notes><html:p>COMPOUND_ID: C04030</html:p></notes>
      </species>
      <species boundaryCondition="false" constant="false" metaid="_1b161ee8_686b_4b60_aa53_a2064c5842ec" hasOnlySubstanceUnits="false" compartment="UNK_COMP" name="Aminoacetaldehyde" id="C06735">
<notes><html:p>COMPOUND_ID: C06735</html:p></notes>
      </species>
      <species boundaryCondition="false" constant="false" metaid="_2559ce61_cadb_456b_a39e_1464a9d606e4" hasOnlySubstanceUnits="false" compartment="UNK_COMP" name="LL-2,6-Diaminoheptanedioate" id="C00666">
<notes><html:p>COMPOUND_ID: C00666</html:p></notes>
      </species>
      <species boundaryCondition="false" constant="false" metaid="_99d9a1f5_93a2_40d5_b30f_cb3f1c6de2f1" hasOnlySubstanceUnits="false" compartment="UNK_COMP" name="(S)-2-Aceto-2-hydroxybutanoate" id="C06006">
<notes><html:p>COMPOUND_ID: C06006</html:p></notes>
      </species>
      <species boundaryCondition="false" constant="false" metaid="_77da9116_f39c_481b_a0f6_ff97a0f184ed" hasOnlySubstanceUnits="false" compartment="UNK_COMP" name="FMN-N5-oxide" id="C22238">
<notes><html:p>COMPOUND_ID: C22238</html:p></notes>
      </species>
      <species boundaryCondition="false" constant="false" metaid="_0f817691_9817_4042_8894_90b79f881ba3" hasOnlySubstanceUnits="false" compartment="UNK_COMP" name="P1,P4-Bis(5&amp;apos;-adenosyl)tetraphosphate" id="C01260">
<notes><html:p>COMPOUND_ID: C01260</html:p></notes>
      </species>
      <species boundaryCondition="false" constant="false" metaid="_ca467efd_ec86_4e86_81e6_01fb96eae84e" hasOnlySubstanceUnits="false" compartment="UNK_COMP" name="N-Acetyl-beta-D-glucosaminyl-(1->4)-D-glucosamine" id="C21747">
<notes><html:p>COMPOUND_ID: C21747</html:p></notes>
      </species>
      <species boundaryCondition="false" constant="false" metaid="_c31066d9_984c_4df9_b95c_b550844e5e15" hasOnlySubstanceUnits="false" compartment="UNK_COMP" name="Sedoheptulose 1,7-bisphosphate" id="C00447">
<notes><html:p>COMPOUND_ID: C00447</html:p></notes>
      </species>
      <species boundaryCondition="false" constant="false" metaid="_a1170257_25bb_425d_8b06_54560c55e6fe" hasOnlySubstanceUnits="false" compartment="UNK_COMP" name="2,3-Dihydroxy-3-methylbutanoate" id="C04039">
<notes><html:p>COMPOUND_ID: C04039</html:p></notes>
      </species>
      <species boundaryCondition="false" constant="false" metaid="_ec6fbc7d_c180_4acc_b9d6_3c6c7d9709e9" hasOnlySubstanceUnits="false" compartment="UNK_COMP" name="4-Trimethylammoniobutanoyl-CoA" id="C20749">
<notes><html:p>COMPOUND_ID: C20749</html:p></notes>
      </species>
      <species boundaryCondition="false" constant="false" metaid="_e38572c6_3bb2_4432_9b22_ec39e617165b" hasOnlySubstanceUnits="false" compartment="UNK_COMP" name="Palmitoylphosphatidylcholine" id="C03889">
<notes><html:p>COMPOUND_ID: C03889</html:p></notes>
      </species>
      <species boundaryCondition="false" constant="false" metaid="_4fbcef3f_3b7b_4f38_88b7_2d861d218852" hasOnlySubstanceUnits="false" compartment="UNK_COMP" name="Dimethylallyl phosphate" id="C21214">
<notes><html:p>COMPOUND_ID: C21214</html:p></notes>
      </species>
      <species boundaryCondition="false" constant="false" metaid="_e479e644_27db_4e90_8815_f039d17b09a1" hasOnlySubstanceUnits="false" compartment="UNK_COMP" name="Decanoyl-CoA" id="C05274">
<notes><html:p>COMPOUND_ID: C05274</html:p></notes>
      </species>
      <species boundaryCondition="false" constant="false" metaid="_c11b32a0_7d00_4f4c_9aec_baf8ce25535e" hasOnlySubstanceUnits="false" compartment="UNK_COMP" name="5&amp;apos;-Phospho-DNA" id="C02128">
<notes><html:p>COMPOUND_ID: C02128</html:p></notes>
      </species>
      <species boundaryCondition="false" constant="false" metaid="_ba2d76b2_1258_435c_837a_26c09d9e79ff" hasOnlySubstanceUnits="false" compartment="UNK_COMP" name="Hydroquinone" id="C00530">
<notes><html:p>COMPOUND_ID: C00530</html:p></notes>
      </species>
      <species boundaryCondition="false" constant="false" metaid="_4493b659_0e61_46d9_acf3_2a2bd92c1cb7" hasOnlySubstanceUnits="false" compartment="UNK_COMP" name="2,2-Dichloroacetaldehyde" id="C14858">
<notes><html:p>COMPOUND_ID: C14858</html:p></notes>
      </species>
      <species boundaryCondition="false" constant="false" metaid="_228160fa_9b25_4ed9_98e3_0a4141ee2051" hasOnlySubstanceUnits="false" compartment="UNK_COMP" name="5,10-Methylenetetrahydrofolate" id="C00143">
<notes><html:p>COMPOUND_ID: C00143</html:p></notes>
      </species>
      <species boundaryCondition="false" constant="false" metaid="_4da01e02_64ad_4d8c_9795_72bc1a608892" hasOnlySubstanceUnits="false" compartment="UNK_COMP" name="Peptide" id="C00012">
<notes><html:p>COMPOUND_ID: C00012</html:p></notes>
      </species>
      <species boundaryCondition="false" constant="false" metaid="_5dcf4318_80c1_4e7c_96b7_437b7d6a8bfe" hasOnlySubstanceUnits="false" compartment="UNK_COMP" name="Antibiotic G-418" id="C17703">
<notes><html:p>COMPOUND_ID: C17703</html:p></notes>
      </species>
      <species boundaryCondition="false" constant="false" metaid="_b32e555e_ef3f_4be7_bc30_2aac3071155a" hasOnlySubstanceUnits="false" compartment="UNK_COMP" name="Plasmenylcholine" id="C00958">
<notes><html:p>COMPOUND_ID: C00958</html:p></notes>
      </species>
      <species boundaryCondition="false" constant="false" metaid="_3416fecc_4a34_4ac7_bee8_8e6a505d9619" hasOnlySubstanceUnits="false" compartment="UNK_COMP" name="Lotaustralin" id="C08334">
<notes><html:p>COMPOUND_ID: C08334</html:p></notes>
      </species>
      <species boundaryCondition="false" constant="false" metaid="_1273f99b_06ea_45f4_9566_9fbf95ef12c1" hasOnlySubstanceUnits="false" compartment="UNK_COMP" name="cis-4-Carboxymethylenebut-2-en-4-olide" id="C04431">
<notes><html:p>COMPOUND_ID: C04431</html:p></notes>
      </species>
      <species boundaryCondition="false" constant="false" metaid="_2ee9bf85_de53_4b17_9c5c_ba4d5526c049" hasOnlySubstanceUnits="false" compartment="UNK_COMP" name="dGMP" id="C00362">
<notes><html:p>COMPOUND_ID: C00362</html:p></notes>
      </species>
      <species boundaryCondition="false" constant="false" metaid="_e94e5ca2_221a_4e55_a595_d90dabcf7d5f" hasOnlySubstanceUnits="false" compartment="UNK_COMP" name="D-Xylulose 5-phosphate" id="C00231">
<notes><html:p>COMPOUND_ID: C00231</html:p></notes>
      </species>
      <species boundaryCondition="false" constant="false" metaid="_d3a8414c_9347_4817_a568_50f2297adc10" hasOnlySubstanceUnits="false" compartment="UNK_COMP" name="5,6,7,8-Tetrahydromethanopterin" id="C01217">
<notes><html:p>COMPOUND_ID: C01217</html:p></notes>
      </species>
      <species boundaryCondition="false" constant="false" metaid="_51c1f90b_99b2_4175_8b71_ae2065508967" hasOnlySubstanceUnits="false" compartment="UNK_COMP" name="1-Nitro-5-hydroxy-6-glutathionyl-5,6-dihydronaphthalene" id="C14805">
<notes><html:p>COMPOUND_ID: C14805</html:p></notes>
      </species>
      <species boundaryCondition="false" constant="false" metaid="_37fa55f7_edc2_4b0e_b5b8_e13e4d01c64c" hasOnlySubstanceUnits="false" compartment="UNK_COMP" name="3&amp;apos;-Phosphoadenylylselenate" id="C05696">
<notes><html:p>COMPOUND_ID: C05696</html:p></notes>
      </species>
      <species boundaryCondition="false" constant="false" metaid="_e9e88459_dcae_427b_989a_2d44f281b67d" hasOnlySubstanceUnits="false" compartment="UNK_COMP" name="UDP-L-arabinose" id="C00935">
<notes><html:p>COMPOUND_ID: C00935</html:p></notes>
      </species>
      <species boundaryCondition="false" constant="false" metaid="_4590bef5_66d3_4808_94d9_513d28abe5d6" hasOnlySubstanceUnits="false" compartment="UNK_COMP" name="dCMP" id="C00239">
<notes><html:p>COMPOUND_ID: C00239</html:p></notes>
      </species>
      <species boundaryCondition="false" constant="false" metaid="_9f18ecfb_d99d_4ddc_b2cd_1e6ab819970f" hasOnlySubstanceUnits="false" compartment="UNK_COMP" name="6-Thioinosine-5&amp;apos;-monophosphate" id="C04646">
<notes><html:p>COMPOUND_ID: C04646</html:p></notes>
      </species>
      <species boundaryCondition="false" constant="false" metaid="_f1ea5f03_d3db_4762_ba52_88db8e8d9498" hasOnlySubstanceUnits="false" compartment="UNK_COMP" name="4-Nitrophenol" id="C00870">
<notes><html:p>COMPOUND_ID: C00870</html:p></notes>
      </species>
      <species boundaryCondition="false" constant="false" metaid="_30b1dd7c_91a0_491d_ac83_6a7f0bff7f4c" hasOnlySubstanceUnits="false" compartment="UNK_COMP" name="Lipoyl-AMP" id="C16238">
<notes><html:p>COMPOUND_ID: C16238</html:p></notes>
      </species>
      <species boundaryCondition="false" constant="false" metaid="_2a549473_56ac_4341_a0bf_6dfa4675c0d9" hasOnlySubstanceUnits="false" compartment="UNK_COMP" name="Protein N5-methyl-L-glutamine" id="C20858">
<notes><html:p>COMPOUND_ID: C20858</html:p></notes>
      </species>
      <species boundaryCondition="false" constant="false" metaid="_f21f010e_b01f_484d_acb8_4260512423b0" hasOnlySubstanceUnits="false" compartment="UNK_COMP" name="2-Acyl-sn-glycero-3-phosphoserine" id="C05974">
<notes><html:p>COMPOUND_ID: C05974</html:p></notes>
      </species>
      <species boundaryCondition="false" constant="false" metaid="_778e7fa3_a94d_4315_ba15_59f939add1a0" hasOnlySubstanceUnits="false" compartment="UNK_COMP" name="Cystathionine" id="C00542">
<notes><html:p>COMPOUND_ID: C00542</html:p></notes>
      </species>
      <species boundaryCondition="false" constant="false" metaid="_3dda83d6_b8ea_445d_b777_05858bcca624" hasOnlySubstanceUnits="false" compartment="UNK_COMP" name="(2R,3S)-3-Isopropylmalate" id="C04411">
<notes><html:p>COMPOUND_ID: C04411</html:p></notes>
      </species>
      <species boundaryCondition="false" constant="false" metaid="_c89eeafd_0c0a_4fb6_bf12_021b8543bf13" hasOnlySubstanceUnits="false" compartment="UNK_COMP" name="L-Leucyl-tRNA" id="C02047">
<notes><html:p>COMPOUND_ID: C02047</html:p></notes>
      </species>
      <species boundaryCondition="false" constant="false" metaid="_d6b3b13c_c1aa_41b4_ad02_63d16a0d41b6" hasOnlySubstanceUnits="false" compartment="UNK_COMP" name="Sulfoquinovose" id="C20829">
<notes><html:p>COMPOUND_ID: C20829</html:p></notes>
      </species>
      <species boundaryCondition="false" constant="false" metaid="_c92d92bf_ec7f_4272_b490_95cdf97c40c8" hasOnlySubstanceUnits="false" compartment="UNK_COMP" name="D-glycero-D-manno-Heptose 7-phosphate" id="C19882">
<notes><html:p>COMPOUND_ID: C19882</html:p></notes>
      </species>
      <species boundaryCondition="false" constant="false" metaid="_470ec395_ddc9_4b47_b20d_59cdbc8015ff" hasOnlySubstanceUnits="false" compartment="UNK_COMP" name="Reduced electron-transferring flavoprotein" id="C04570">
<notes><html:p>COMPOUND_ID: C04570</html:p></notes>
      </species>
      <species boundaryCondition="false" constant="false" metaid="_885255a7_6ab2_4327_9f0e_39882717a376" hasOnlySubstanceUnits="false" compartment="UNK_COMP" name="Aryl sulfate" id="C00850">
<notes><html:p>COMPOUND_ID: C00850</html:p></notes>
      </species>
      <species boundaryCondition="false" constant="false" metaid="_7cb2b960_4976_43c2_8e47_0bf81652c672" hasOnlySubstanceUnits="false" compartment="UNK_COMP" name="trans-Oct-2-enoyl-[acp]" id="C05751">
<notes><html:p>COMPOUND_ID: C05751</html:p></notes>
      </species>
      <species boundaryCondition="false" constant="false" metaid="_da85bff7_8df0_415f_8e82_b62031dea82d" hasOnlySubstanceUnits="false" compartment="UNK_COMP" name="Lactosylceramide" id="C01290">
<notes><html:p>COMPOUND_ID: C01290</html:p></notes>
      </species>
      <species boundaryCondition="false" constant="false" metaid="_9a34566f_67f5_48ed_addf_628c3872b196" hasOnlySubstanceUnits="false" compartment="UNK_COMP" name="2-Hydroxy-2,4-pentadienoate" id="C00596">
<notes><html:p>COMPOUND_ID: C00596</html:p></notes>
      </species>
      <species boundaryCondition="false" constant="false" metaid="_c0cf0c4e_ce93_49b9_a8d7_12d400902deb" hasOnlySubstanceUnits="false" compartment="UNK_COMP" name="O-Phospho-L-homoserine" id="C01102">
<notes><html:p>COMPOUND_ID: C01102</html:p></notes>
      </species>
      <species boundaryCondition="false" constant="false" metaid="_b6d8917b_0857_4d2b_80ce_020d7471d8c8" hasOnlySubstanceUnits="false" compartment="UNK_COMP" name="L-Arogenate" id="C00826">
<notes><html:p>COMPOUND_ID: C00826</html:p></notes>
      </species>
      <species boundaryCondition="false" constant="false" metaid="_05106659_01fc_4f01_a2f7_f94ab2964010" hasOnlySubstanceUnits="false" compartment="UNK_COMP" name="(+)-7-Isojasmonic acid CoA" id="C16339">
<notes><html:p>COMPOUND_ID: C16339</html:p></notes>
      </species>
      <species boundaryCondition="false" constant="false" metaid="_16c01e18_def3_43d6_bbe4_2dcecd98370b" hasOnlySubstanceUnits="false" compartment="UNK_COMP" id="G10008">
<notes><html:p>COMPOUND_ID: G10008</html:p></notes>
      </species>
      <species boundaryCondition="false" constant="false" metaid="_d3aa193d_8ae7_40ee_90c7_86c3e6684668" hasOnlySubstanceUnits="false" compartment="UNK_COMP" name="Taurine" id="C00245">
<notes><html:p>COMPOUND_ID: C00245</html:p></notes>
      </species>
      <species boundaryCondition="false" constant="false" metaid="_ec26c6f0_8722_46c1_bf4d_b00ece034f74" hasOnlySubstanceUnits="false" compartment="UNK_COMP" name="L-Phenylalanine" id="C00079">
<notes><html:p>COMPOUND_ID: C00079</html:p></notes>
      </species>
      <species boundaryCondition="false" constant="false" metaid="_ab773c25_df1f_464e_b3e5_8188c6eaf911" hasOnlySubstanceUnits="false" compartment="UNK_COMP" name="Cyanohydrin" id="C05712">
<notes><html:p>COMPOUND_ID: C05712</html:p></notes>
      </species>
      <species boundaryCondition="false" constant="false" metaid="_5ec1c502_b7b0_4d05_a55e_9e18ab75ac4a" hasOnlySubstanceUnits="false" compartment="UNK_COMP" name="Pseudouridine 5&amp;apos;-phosphate" id="C01168">
<notes><html:p>COMPOUND_ID: C01168</html:p></notes>
      </species>
      <species boundaryCondition="false" constant="false" metaid="_230ca3cb_8f02_4a99_9fe8_9bc9082e1910" hasOnlySubstanceUnits="false" compartment="UNK_COMP" name="2-Phospho-4-(cytidine 5&amp;apos;-diphospho)-2-C-methyl-D-erythritol" id="C11436">
<notes><html:p>COMPOUND_ID: C11436</html:p></notes>
      </species>
      <species boundaryCondition="false" constant="false" metaid="_56aa6adf_1fbb_4268_b26b_16396a331130" hasOnlySubstanceUnits="false" compartment="UNK_COMP" name="[GlcNAc-(1->4)-Mur2Ac(oyl-L-Ala-g-D-Glu-A2pm-D-Ala-D-Ala)]n-diphosphoundecaprenol" id="C11827">
<notes><html:p>COMPOUND_ID: C11827</html:p></notes>
      </species>
      <species boundaryCondition="false" constant="false" metaid="_bd50ce64_cd7c_4eb9_a07d_7d23d8801edc" hasOnlySubstanceUnits="false" compartment="UNK_COMP" name="L-3-Aminoisobutanoate" id="C03284">
<notes><html:p>COMPOUND_ID: C03284</html:p></notes>
      </species>
      <species boundaryCondition="false" constant="false" metaid="_f1cf911f_6070_499f_9ee1_e86c8dbd56cb" hasOnlySubstanceUnits="false" compartment="UNK_COMP" id="G01977">
<notes><html:p>COMPOUND_ID: G01977</html:p></notes>
      </species>
      <species boundaryCondition="false" constant="false" metaid="_c3e9f5fe_0c4b_4589_a754_d2c41e22b25b" hasOnlySubstanceUnits="false" compartment="UNK_COMP" name="D-Fructose 6-phosphate" id="C00085">
<notes><html:p>COMPOUND_ID: C00085</html:p></notes>
      </species>
      <species boundaryCondition="false" constant="false" metaid="_5f15ed06_4355_4e50_802c_a13fecf0765f" hasOnlySubstanceUnits="false" compartment="UNK_COMP" name="Icosanoic acid" id="C06425">
<notes><html:p>COMPOUND_ID: C06425</html:p></notes>
      </species>
      <species boundaryCondition="false" constant="false" metaid="_d763b1ee_98cf_4b26_aec6_5c8cbe8323c9" hasOnlySubstanceUnits="false" compartment="UNK_COMP" name="Carboxybiotin-carboxyl-carrier protein" id="C04419">
<notes><html:p>COMPOUND_ID: C04419</html:p></notes>
      </species>
      <species boundaryCondition="false" constant="false" metaid="_66ae5dc3_2d2f_4159_9c14_95539d898f3a" hasOnlySubstanceUnits="false" compartment="UNK_COMP" name="L-Alanyl-L-glutamate" id="C20958">
<notes><html:p>COMPOUND_ID: C20958</html:p></notes>
      </species>
      <species boundaryCondition="false" constant="false" metaid="_2c18c0e1_71d4_47ed_b628_d31ac8dd84ce" hasOnlySubstanceUnits="false" compartment="UNK_COMP" name="N-D-Ribosylpurine" id="C15586">
<notes><html:p>COMPOUND_ID: C15586</html:p></notes>
      </species>
      <species boundaryCondition="false" constant="false" metaid="_f40d3516_2c12_462b_96ec_60f5c64df10d" hasOnlySubstanceUnits="false" compartment="UNK_COMP" name="H2O" id="C00001">
<notes><html:p>COMPOUND_ID: C00001</html:p></notes>
      </species>
      <species boundaryCondition="false" constant="false" metaid="_92db9fe7_ed27_48a7_b722_cb47d08cc0fe" hasOnlySubstanceUnits="false" compartment="UNK_COMP" name="Dihydropteroate" id="C00921">
<notes><html:p>COMPOUND_ID: C00921</html:p></notes>
      </species>
      <species boundaryCondition="false" constant="false" metaid="_84402fe1_5951_4bd1_a5fd_855b81bf2a9a" hasOnlySubstanceUnits="false" compartment="UNK_COMP" name="Linoleoyl-CoA" id="C02050">
<notes><html:p>COMPOUND_ID: C02050</html:p></notes>
      </species>
      <species boundaryCondition="false" constant="false" metaid="_913b41b7_cddf_49a1_8ab4_7189232a12ef" hasOnlySubstanceUnits="false" compartment="UNK_COMP" name="Dihydrofolate" id="C00415">
<notes><html:p>COMPOUND_ID: C00415</html:p></notes>
      </species>
      <species boundaryCondition="false" constant="false" metaid="_1af58808_7943_4ec2_ac16_90ffec9470da" hasOnlySubstanceUnits="false" compartment="UNK_COMP" name="Malonyl-[acyl-carrier protein]" id="C01209">
<notes><html:p>COMPOUND_ID: C01209</html:p></notes>
      </species>
      <species boundaryCondition="false" constant="false" metaid="_e66e8f8c_7b5d_423f_8416_5cdba0ce4a18" hasOnlySubstanceUnits="false" compartment="UNK_COMP" name="2&amp;apos;-Deoxyribonucleoside diphosphate" id="C04232">
<notes><html:p>COMPOUND_ID: C04232</html:p></notes>
      </species>
      <species boundaryCondition="false" constant="false" metaid="_c8c83415_8426_4930_820e_bb40ba36e831" hasOnlySubstanceUnits="false" compartment="UNK_COMP" name="NADH" id="C00004">
<notes><html:p>COMPOUND_ID: C00004</html:p></notes>
      </species>
      <species boundaryCondition="false" constant="false" metaid="_b010d359_24d6_4799_8cba_c53d0f43f0ec" hasOnlySubstanceUnits="false" compartment="UNK_COMP" name="Phenol" id="C00146">
<notes><html:p>COMPOUND_ID: C00146</html:p></notes>
      </species>
      <species boundaryCondition="false" constant="false" metaid="_97a822df_4de3_4cc4_bd8f_6e3a22d70c0a" hasOnlySubstanceUnits="false" compartment="UNK_COMP" name="(S)-Propane-1,2-diol" id="C02917">
<notes><html:p>COMPOUND_ID: C02917</html:p></notes>
      </species>
      <species boundaryCondition="false" constant="false" metaid="_cda1dc51_63b8_486b_bfb7_6ddc1ceb2671" hasOnlySubstanceUnits="false" compartment="UNK_COMP" name="Hypotaurine" id="C00519">
<notes><html:p>COMPOUND_ID: C00519</html:p></notes>
      </species>
      <species boundaryCondition="false" constant="false" metaid="_09b60a3e_6ef1_4bfa_9fae_64fe579a32e9" hasOnlySubstanceUnits="false" compartment="UNK_COMP" name="UDP-2,3-bis(3-hydroxytetradecanoyl)glucosamine" id="C04652">
<notes><html:p>COMPOUND_ID: C04652</html:p></notes>
      </species>
      <species boundaryCondition="false" constant="false" metaid="_8e06b5da_fe48_43ae_8d8f_082da9a3309d" hasOnlySubstanceUnits="false" compartment="UNK_COMP" name="N-Succinyl-LL-2,6-diaminoheptanedioate" id="C04421">
<notes><html:p>COMPOUND_ID: C04421</html:p></notes>
      </species>
      <species boundaryCondition="false" constant="false" metaid="_151705a3_66a8_42d4_ba84_a0f16c214f10" hasOnlySubstanceUnits="false" compartment="UNK_COMP" name="1-(5&amp;apos;-Phosphoribosyl)-5-amino-4-imidazolecarboxamide" id="C04677">
<notes><html:p>COMPOUND_ID: C04677</html:p></notes>
      </species>
      <species boundaryCondition="false" constant="false" metaid="_c7467830_3370_4697_9dd3_2205398ac9d3" hasOnlySubstanceUnits="false" compartment="UNK_COMP" name="2-Amino-3-oxo-4-phosphonooxybutyrate" id="C07335">
<notes><html:p>COMPOUND_ID: C07335</html:p></notes>
      </species>
      <species boundaryCondition="false" constant="false" metaid="_55ba3e6e_ee7c_4503_a8ac_415fd40d4068" hasOnlySubstanceUnits="false" compartment="UNK_COMP" name="Digalactosylceramide" id="C06126">
<notes><html:p>COMPOUND_ID: C06126</html:p></notes>
      </species>
      <species boundaryCondition="false" constant="false" metaid="_be2df14f_60f2_4061_b4f8_4fe167674cb9" hasOnlySubstanceUnits="false" compartment="UNK_COMP" name="Acetyl-CoA" id="C00024">
<notes><html:p>COMPOUND_ID: C00024</html:p></notes>
      </species>
      <species boundaryCondition="false" constant="false" metaid="_bc9dadd7_43b0_4bd9_92c8_7936dab5af4e" hasOnlySubstanceUnits="false" compartment="UNK_COMP" name="Deacyl-lipid IVA" id="C21984">
<notes><html:p>COMPOUND_ID: C21984</html:p></notes>
      </species>
      <species boundaryCondition="false" constant="false" metaid="_1fbe8872_5b66_4f9d_9bb0_473c1d069460" hasOnlySubstanceUnits="false" compartment="UNK_COMP" id="G09660">
<notes><html:p>COMPOUND_ID: G09660</html:p></notes>
      </species>
      <species boundaryCondition="false" constant="false" metaid="_21ac47a1_50e2_488c_82b7_e36144a3a396" hasOnlySubstanceUnits="false" compartment="UNK_COMP" name="[Protein]-S8-aminomethyldihydrolipoyllysine" id="C01242">
<notes><html:p>COMPOUND_ID: C01242</html:p></notes>
      </species>
      <species boundaryCondition="false" constant="false" metaid="_f1eed46d_c205_499f_86e2_5e3b7dfa1af4" hasOnlySubstanceUnits="false" compartment="UNK_COMP" name="Protein tyrosine" id="C00585">
<notes><html:p>COMPOUND_ID: C00585</html:p></notes>
      </species>
      <species boundaryCondition="false" constant="false" metaid="_1d25e011_3d5c_42f1_9daa_8081a498523c" hasOnlySubstanceUnits="false" compartment="UNK_COMP" name="2-Dehydro-L-idonate" id="C15673">
<notes><html:p>COMPOUND_ID: C15673</html:p></notes>
      </species>
      <species boundaryCondition="false" constant="false" metaid="_9ae6f92b_b977_4ab9_9ddf_0f690bc8efc3" hasOnlySubstanceUnits="false" compartment="UNK_COMP" name="Ferrocytochrome" id="C00924">
<notes><html:p>COMPOUND_ID: C00924</html:p></notes>
      </species>
      <species boundaryCondition="false" constant="false" metaid="_daff3cea_83cf_452c_83ec_89c1f9c8fa94" hasOnlySubstanceUnits="false" compartment="UNK_COMP" name="Succinate semialdehyde" id="C00232">
<notes><html:p>COMPOUND_ID: C00232</html:p></notes>
      </species>
      <species boundaryCondition="false" constant="false" metaid="_bb99b092_0684_4d35_b510_d978b16cc0e3" hasOnlySubstanceUnits="false" compartment="UNK_COMP" name="Tetrahydrobiopterin" id="C00272">
<notes><html:p>COMPOUND_ID: C00272</html:p></notes>
      </species>
      <species boundaryCondition="false" constant="false" metaid="_add33ed3_283a_4db7_81f1_c34ace8e2018" hasOnlySubstanceUnits="false" compartment="UNK_COMP" name="Selenohomocysteine" id="C05698">
<notes><html:p>COMPOUND_ID: C05698</html:p></notes>
      </species>
      <species boundaryCondition="false" constant="false" metaid="_53e14b6f_762e_419a_b7ad_7fed5f14c3dc" hasOnlySubstanceUnits="false" compartment="UNK_COMP" name="Glutathionylspermidine" id="C05730">
<notes><html:p>COMPOUND_ID: C05730</html:p></notes>
      </species>
      <species boundaryCondition="false" constant="false" metaid="_a43c2ef7_1661_4ae7_a5b8_7855690f809f" hasOnlySubstanceUnits="false" compartment="UNK_COMP" name="Oxygen" id="C00007">
<notes><html:p>COMPOUND_ID: C00007</html:p></notes>
      </species>
      <species boundaryCondition="false" constant="false" metaid="_bc4606d5_4508_4c49_bd2e_06cbb078c517" hasOnlySubstanceUnits="false" compartment="UNK_COMP" name="Arsenite" id="C06697">
<notes><html:p>COMPOUND_ID: C06697</html:p></notes>
      </species>
      <species boundaryCondition="false" constant="false" metaid="_938e52c5_bcda_4db5_a2f4_a26dbad675d4" hasOnlySubstanceUnits="false" compartment="UNK_COMP" name="UDP-N-acetylmuramoyl-L-alanyl-D-glutamyl-6-carboxy-L-lysyl-D-alanyl-D-alanine" id="C04882">
<notes><html:p>COMPOUND_ID: C04882</html:p></notes>
      </species>
      <species boundaryCondition="false" constant="false" metaid="_a8402adb_e426_47f2_860b_3376648051b3" hasOnlySubstanceUnits="false" compartment="UNK_COMP" name="alpha-D-Galactose" id="C00984">
<notes><html:p>COMPOUND_ID: C00984</html:p></notes>
      </species>
      <species boundaryCondition="false" constant="false" metaid="_d44f59e3_0bef_49ce_abc3_1cd37f0af207" hasOnlySubstanceUnits="false" compartment="UNK_COMP" name="Adenine" id="C00147">
<notes><html:p>COMPOUND_ID: C00147</html:p></notes>
      </species>
      <species boundaryCondition="false" constant="false" metaid="_dc99d937_4079_4f49_99e2_ee4d15170c19" hasOnlySubstanceUnits="false" compartment="UNK_COMP" name="Estrone" id="C00468">
<notes><html:p>COMPOUND_ID: C00468</html:p></notes>
      </species>
      <species boundaryCondition="false" constant="false" metaid="_b245d71c_efde_431a_8baa_1f2449e0c073" hasOnlySubstanceUnits="false" compartment="UNK_COMP" name="Biotin" id="C00120">
<notes><html:p>COMPOUND_ID: C00120</html:p></notes>
      </species>
      <species boundaryCondition="false" constant="false" metaid="_767237f4_6715_4181_a2a2_0678c150b15e" hasOnlySubstanceUnits="false" compartment="UNK_COMP" name="Dihydropteridine" id="C05649">
<notes><html:p>COMPOUND_ID: C05649</html:p></notes>
      </species>
      <species boundaryCondition="false" constant="false" metaid="_b077ef80_f67a_4920_8548_dbf19d5b57b3" hasOnlySubstanceUnits="false" compartment="UNK_COMP" name="L-Histidine" id="C00135">
<notes><html:p>COMPOUND_ID: C00135</html:p></notes>
      </species>
      <species boundaryCondition="false" constant="false" metaid="_fcba34fd_06b8_4c9c_bedf_b34a426de357" hasOnlySubstanceUnits="false" compartment="UNK_COMP" name="Peptide-L-methionine (S)-S-oxide" id="C03895">
<notes><html:p>COMPOUND_ID: C03895</html:p></notes>
      </species>
      <species boundaryCondition="false" constant="false" metaid="_edf4254b_778c_464e_9450_6f1a6be7d196" hasOnlySubstanceUnits="false" compartment="UNK_COMP" name="D-Glycerate" id="C00258">
<notes><html:p>COMPOUND_ID: C00258</html:p></notes>
      </species>
      <species boundaryCondition="false" constant="false" metaid="_b1b69d35_db5b_4908_8e98_afb7251d650b" hasOnlySubstanceUnits="false" compartment="UNK_COMP" name="Benzo[a]pyrene-7,8-diol" id="C14852">
<notes><html:p>COMPOUND_ID: C14852</html:p></notes>
      </species>
      <species boundaryCondition="false" constant="false" metaid="_a96b6574_0d3a_4475_9636_2540a0c9e77e" hasOnlySubstanceUnits="false" compartment="UNK_COMP" name="2-Isopropylmaleate" id="C02631">
<notes><html:p>COMPOUND_ID: C02631</html:p></notes>
      </species>
      <species boundaryCondition="false" constant="false" metaid="_43034d4a_f201_4c42_97d5_3db4eaf7eff2" hasOnlySubstanceUnits="false" compartment="UNK_COMP" name="Acetyl adenylate" id="C05993">
<notes><html:p>COMPOUND_ID: C05993</html:p></notes>
      </species>
      <species boundaryCondition="false" constant="false" metaid="_c9a3dc3c_7f1a_4af6_9b40_0c01bfa39f6e" hasOnlySubstanceUnits="false" compartment="UNK_COMP" name="5-Aminolevulinate" id="C00430">
<notes><html:p>COMPOUND_ID: C00430</html:p></notes>
      </species>
      <species boundaryCondition="false" constant="false" metaid="_3fe1d42c_9771_402a_bf7b_f14e1b0a835b" hasOnlySubstanceUnits="false" compartment="UNK_COMP" name="(2-Naphthyl)methanol" id="C02909">
<notes><html:p>COMPOUND_ID: C02909</html:p></notes>
      </species>
      <species boundaryCondition="false" constant="false" metaid="_4d2d82d1_1091_4ce1_b669_584703cb77f8" hasOnlySubstanceUnits="false" compartment="UNK_COMP" name="5&amp;apos;-Deoxy-5-fluorouridine" id="C12739">
<notes><html:p>COMPOUND_ID: C12739</html:p></notes>
      </species>
      <species boundaryCondition="false" constant="false" metaid="_ff60c4e8_2737_4a59_855c_4745c6345e7c" hasOnlySubstanceUnits="false" compartment="UNK_COMP" name="(S)-2-Methylbutanoyl-CoA" id="C15980">
<notes><html:p>COMPOUND_ID: C15980</html:p></notes>
      </species>
      <species boundaryCondition="false" constant="false" metaid="_2ed3b495_ceba_4b33_bb19_5ee69236ff74" hasOnlySubstanceUnits="false" compartment="UNK_COMP" name="Cellobiose" id="C00185">
<notes><html:p>COMPOUND_ID: C00185</html:p></notes>
      </species>
      <species boundaryCondition="false" constant="false" metaid="_d8ba1feb_76ac_41a7_8955_048579a13b70" hasOnlySubstanceUnits="false" compartment="UNK_COMP" name="L-Aspartyl-tRNA(Asp)" id="C02984">
<notes><html:p>COMPOUND_ID: C02984</html:p></notes>
      </species>
      <species boundaryCondition="false" constant="false" metaid="_b8701693_8f9b_4df9_8d0b_86367fef1bb0" hasOnlySubstanceUnits="false" compartment="UNK_COMP" name="1-Acyl-sn-glycero-3-phosphocholine" id="C04230">
<notes><html:p>COMPOUND_ID: C04230</html:p></notes>
      </species>
      <species boundaryCondition="false" constant="false" metaid="_486688c1_4527_4074_ac58_0d580adaf236" hasOnlySubstanceUnits="false" compartment="UNK_COMP" name="Phylloquinol" id="C03313">
<notes><html:p>COMPOUND_ID: C03313</html:p></notes>
      </species>
      <species boundaryCondition="false" constant="false" metaid="_e99aae45_fbe4_440d_8afc_0fd8c3cc900d" hasOnlySubstanceUnits="false" compartment="UNK_COMP" name="CO" id="C00237">
<notes><html:p>COMPOUND_ID: C00237</html:p></notes>
      </species>
      <species boundaryCondition="false" constant="false" metaid="_c9f57446_5e5b_4e3e_8860_36892c6e31c2" hasOnlySubstanceUnits="false" compartment="UNK_COMP" name="2-Acyl-sn-glycero-3-phosphoethanolamine" id="C05973">
<notes><html:p>COMPOUND_ID: C05973</html:p></notes>
      </species>
      <species boundaryCondition="false" constant="false" metaid="_a091fdb6_efd2_4665_9f3f_488c6006bca9" hasOnlySubstanceUnits="false" compartment="UNK_COMP" name="Betaine" id="C00719">
<notes><html:p>COMPOUND_ID: C00719</html:p></notes>
      </species>
      <species boundaryCondition="false" constant="false" metaid="_557e5e17_81f9_4f64_89da_abd246f2b1c3" hasOnlySubstanceUnits="false" compartment="UNK_COMP" name="GA2" id="C06135">
<notes><html:p>COMPOUND_ID: C06135</html:p></notes>
      </species>
      <species boundaryCondition="false" constant="false" metaid="_73490fbd_3e0a_4b8c_b190_39fe8b285918" hasOnlySubstanceUnits="false" compartment="UNK_COMP" name="S-(2,2-Dichloro-1-hydroxy)ethyl glutathione" id="C14861">
<notes><html:p>COMPOUND_ID: C14861</html:p></notes>
      </species>
      <species boundaryCondition="false" constant="false" metaid="_341d79eb_ec6d_4f10_ab86_46b669ba2aa4" hasOnlySubstanceUnits="false" compartment="UNK_COMP" name="Reduced ferredoxin" id="C00138">
<notes><html:p>COMPOUND_ID: C00138</html:p></notes>
      </species>
      <species boundaryCondition="false" constant="false" metaid="_39e49a6a_7f92_43e5_b7c1_b1a75b9f9aae" hasOnlySubstanceUnits="false" compartment="UNK_COMP" name="tRNA containing N1-methylguanine" id="C04157">
<notes><html:p>COMPOUND_ID: C04157</html:p></notes>
      </species>
      <species boundaryCondition="false" constant="false" metaid="_dac686df_6c47_43cf_a5be_c9e5f41e95a6" hasOnlySubstanceUnits="false" compartment="UNK_COMP" name="NAD+" id="C00003">
<notes><html:p>COMPOUND_ID: C00003</html:p></notes>
      </species>
      <species boundaryCondition="false" constant="false" metaid="_c2844b23_cdf6_4649_bfef_5d408c0129f3" hasOnlySubstanceUnits="false" compartment="UNK_COMP" name="Propanal" id="C00479">
<notes><html:p>COMPOUND_ID: C00479</html:p></notes>
      </species>
      <species boundaryCondition="false" constant="false" metaid="_da1b48c9_18bd_4ba3_a2f6_2063d827d5b2" hasOnlySubstanceUnits="false" compartment="UNK_COMP" name="L-Selenocysteinyl-tRNA(Sec)" id="C06482">
<notes><html:p>COMPOUND_ID: C06482</html:p></notes>
      </species>
      <species boundaryCondition="false" constant="false" metaid="_3814dd72_7e1b_44da_86d2_d73d865dc10e" hasOnlySubstanceUnits="false" compartment="UNK_COMP" name="Butanal" id="C01412">
<notes><html:p>COMPOUND_ID: C01412</html:p></notes>
      </species>
      <species boundaryCondition="false" constant="false" metaid="_214a86a4_d7cd_4e26_85ac_cd300af1757d" hasOnlySubstanceUnits="false" compartment="UNK_COMP" name="alpha-L-Rhamnose" id="C02476">
<notes><html:p>COMPOUND_ID: C02476</html:p></notes>
      </species>
      <species boundaryCondition="false" constant="false" metaid="_fdd7986f_afd3_419c_9232_4d780c2af6a4" hasOnlySubstanceUnits="false" compartment="UNK_COMP" name="2,5-Diaminopyrimidine nucleoside triphosphate" id="C05923">
<notes><html:p>COMPOUND_ID: C05923</html:p></notes>
      </species>
      <species boundaryCondition="false" constant="false" metaid="_9a14481a_720b_441d_8ab7_ec51d9ca26fd" hasOnlySubstanceUnits="false" compartment="UNK_COMP" name="D-Ribose 5-phosphate" id="C00117">
<notes><html:p>COMPOUND_ID: C00117</html:p></notes>
      </species>
      <species boundaryCondition="false" constant="false" metaid="_4abee5c5_d8bb_414f_a9f2_885be9036bd9" hasOnlySubstanceUnits="false" compartment="UNK_COMP" name="2&amp;apos;-(5-Triphosphoribosyl)-3&amp;apos;-dephospho-CoA" id="C19771">
<notes><html:p>COMPOUND_ID: C19771</html:p></notes>
      </species>
      <species boundaryCondition="false" constant="false" metaid="_02836f31_68f7_4340_9868_9af9b9e317f7" hasOnlySubstanceUnits="false" compartment="UNK_COMP" name="SN-38" id="C11173">
<notes><html:p>COMPOUND_ID: C11173</html:p></notes>
      </species>
      <species boundaryCondition="false" constant="false" metaid="_04a3b49d_5e4d_425f_a20b_49691be832c8" hasOnlySubstanceUnits="false" compartment="UNK_COMP" name="5-Fluorouridine diphosphate" id="C21748">
<notes><html:p>COMPOUND_ID: C21748</html:p></notes>
      </species>
      <species boundaryCondition="false" constant="false" metaid="_ce5ff379_d121_45ca_8057_bf24487001ef" hasOnlySubstanceUnits="false" compartment="UNK_COMP" name="Cinnavalininate" id="C05640">
<notes><html:p>COMPOUND_ID: C05640</html:p></notes>
      </species>
      <species boundaryCondition="false" constant="false" metaid="_2baedf6b_e80f_4ec5_a35f_9e023296a54f" hasOnlySubstanceUnits="false" compartment="UNK_COMP" name="5-Hydroxyindoleacetate" id="C05635">
<notes><html:p>COMPOUND_ID: C05635</html:p></notes>
      </species>
      <species boundaryCondition="false" constant="false" metaid="_b153eb35_3db9_47ea_aac8_750208003c61" hasOnlySubstanceUnits="false" compartment="UNK_COMP" name="3-Dehydroshikimate" id="C02637">
<notes><html:p>COMPOUND_ID: C02637</html:p></notes>
      </species>
      <species boundaryCondition="false" constant="false" metaid="_488ee135_0b6b_4c18_abf3_c114fc206946" hasOnlySubstanceUnits="false" compartment="UNK_COMP" name="3-Keto-beta-D-galactose" id="C05394">
<notes><html:p>COMPOUND_ID: C05394</html:p></notes>
      </species>
      <species boundaryCondition="false" constant="false" metaid="_c0db0827_e2d7_4301_9bb0_f88b2cfaf177" hasOnlySubstanceUnits="false" compartment="UNK_COMP" name="Nucleotide" id="C00215">
<notes><html:p>COMPOUND_ID: C00215</html:p></notes>
      </species>
      <species boundaryCondition="false" constant="false" metaid="_32a3ef6c_25b0_468d_95f4_3e736d45c757" hasOnlySubstanceUnits="false" compartment="UNK_COMP" name="5-Deoxyribose-1-phosphate" id="C16637">
<notes><html:p>COMPOUND_ID: C16637</html:p></notes>
      </species>
      <species boundaryCondition="false" constant="false" metaid="_fdd314a2_5923_44aa_8c3a_15e6c9cb93bd" hasOnlySubstanceUnits="false" compartment="UNK_COMP" name="Maltodextrin" id="C01935">
<notes><html:p>COMPOUND_ID: C01935</html:p></notes>
      </species>
      <species boundaryCondition="false" constant="false" metaid="_5f2ea3f1_a201_403d_ba2a_9238d73d946e" hasOnlySubstanceUnits="false" compartment="UNK_COMP" name="N-Acyl-D-glucosamine 6-phosphate" id="C04136">
<notes><html:p>COMPOUND_ID: C04136</html:p></notes>
      </species>
      <species boundaryCondition="false" constant="false" metaid="_bc03d7ac_1459_4b47_9690_1f9bd4ffd846" hasOnlySubstanceUnits="false" compartment="UNK_COMP" name="Retinol" id="C00473">
<notes><html:p>COMPOUND_ID: C00473</html:p></notes>
      </species>
      <species boundaryCondition="false" constant="false" metaid="_a346d1d3_716d_4e3e_977c_8b637c781435" hasOnlySubstanceUnits="false" compartment="UNK_COMP" name="3-Dehydro-L-gulonate" id="C00618">
<notes><html:p>COMPOUND_ID: C00618</html:p></notes>
      </species>
      <species boundaryCondition="false" constant="false" metaid="_72a547dc_24f6_4141_94dc_a75bbaa5c172" hasOnlySubstanceUnits="false" compartment="UNK_COMP" name="(1S,2R)-Naphthalene 1,2-oxide" id="C14787">
<notes><html:p>COMPOUND_ID: C14787</html:p></notes>
      </species>
      <species boundaryCondition="false" constant="false" metaid="_92a5cc22_0405_42b8_ab62_2cbf64019f35" hasOnlySubstanceUnits="false" compartment="UNK_COMP" name="myo-Inositol" id="C00137">
<notes><html:p>COMPOUND_ID: C00137</html:p></notes>
      </species>
      <species boundaryCondition="false" constant="false" metaid="_dc4aeba7_1685_4307_a571_1d8ec83c1858" hasOnlySubstanceUnits="false" compartment="UNK_COMP" name="Arachidonate" id="C00219">
<notes><html:p>COMPOUND_ID: C00219</html:p></notes>
      </species>
      <species boundaryCondition="false" constant="false" metaid="_ce6be1d8_b747_46f4_ba65_4183311dbee8" hasOnlySubstanceUnits="false" compartment="UNK_COMP" name="(1R)-Glutathionyl-(2R)-hydroxy-1,2-dihydronaphthalene" id="C14793">
<notes><html:p>COMPOUND_ID: C14793</html:p></notes>
      </species>
      <species boundaryCondition="false" constant="false" metaid="_87405b25_eef9_4947_92ec_b7515507656a" hasOnlySubstanceUnits="false" compartment="UNK_COMP" name="5-Hydroxyindoleacetaldehyde" id="C05634">
<notes><html:p>COMPOUND_ID: C05634</html:p></notes>
      </species>
      <species boundaryCondition="false" constant="false" metaid="_b082cceb_419e_403d_87b8_31459d21e324" hasOnlySubstanceUnits="false" compartment="UNK_COMP" name="D-Ribulose 5-phosphate" id="C00199">
<notes><html:p>COMPOUND_ID: C00199</html:p></notes>
      </species>
      <species boundaryCondition="false" constant="false" metaid="_d07ce2bd_6228_4c34_a663_b6e54f603b41" hasOnlySubstanceUnits="false" compartment="UNK_COMP" name="N1-(5-Phospho-alpha-D-ribosyl)-5,6-dimethylbenzimidazole" id="C04778">
<notes><html:p>COMPOUND_ID: C04778</html:p></notes>
      </species>
      <species boundaryCondition="false" constant="false" metaid="_7681be8f_3ecd_40d4_8c3f_31778d2b537d" hasOnlySubstanceUnits="false" compartment="UNK_COMP" name="R-S-Glutathione" id="C02320">
<notes><html:p>COMPOUND_ID: C02320</html:p></notes>
      </species>
      <species boundaryCondition="false" constant="false" metaid="_07529ade_bbfe_466c_9c73_5151732f1631" hasOnlySubstanceUnits="false" compartment="UNK_COMP" name="L-4-Hydroxyglutamate semialdehyde" id="C05938">
<notes><html:p>COMPOUND_ID: C05938</html:p></notes>
      </species>
      <species boundaryCondition="false" constant="false" metaid="_7b95be3a_79e6_48ed_bce0_9e3a84888d30" hasOnlySubstanceUnits="false" compartment="UNK_COMP" name="L-Aspartate 4-semialdehyde" id="C00441">
<notes><html:p>COMPOUND_ID: C00441</html:p></notes>
      </species>
      <species boundaryCondition="false" constant="false" metaid="_43922a64_3415_4803_a050_1b713f183686" hasOnlySubstanceUnits="false" compartment="UNK_COMP" name="Acetone cyanohydrin" id="C02659">
<notes><html:p>COMPOUND_ID: C02659</html:p></notes>
      </species>
      <species boundaryCondition="false" constant="false" metaid="_442e4ea5_ad84_4b68_8f9b_ac40e0a7de6f" hasOnlySubstanceUnits="false" compartment="UNK_COMP" name="UDP-alpha-D-galactofuranose" id="C03733">
<notes><html:p>COMPOUND_ID: C03733</html:p></notes>
      </species>
      <species boundaryCondition="false" constant="false" metaid="_c0c944e8_1272_4f8a_81e8_9fbc86f6f289" hasOnlySubstanceUnits="false" compartment="UNK_COMP" name="L-Glutamyl-tRNA(Glu)" id="C02987">
<notes><html:p>COMPOUND_ID: C02987</html:p></notes>
      </species>
      <species boundaryCondition="false" constant="false" metaid="_ed8950b3_d2da_430c_9906_fc68892738a6" hasOnlySubstanceUnits="false" compartment="UNK_COMP" name="(S)-3-Hydroxyisobutyryl-CoA" id="C06000">
<notes><html:p>COMPOUND_ID: C06000</html:p></notes>
      </species>
      <species boundaryCondition="false" constant="false" metaid="_7dcb5136_9f51_4f4c_889e_e60fb25d2aff" hasOnlySubstanceUnits="false" compartment="UNK_COMP" name="Nicotinate D-ribonucleotide" id="C01185">
<notes><html:p>COMPOUND_ID: C01185</html:p></notes>
      </species>
      <species boundaryCondition="false" constant="false" metaid="_770f5c28_42b3_469c_920d_2f7a1127510c" hasOnlySubstanceUnits="false" compartment="UNK_COMP" name="sn-Glycero-3-phosphocholine" id="C00670">
<notes><html:p>COMPOUND_ID: C00670</html:p></notes>
      </species>
      <species boundaryCondition="false" constant="false" metaid="_ce5fe6f6_2f04_4c62_85ae_29ea3a345b28" hasOnlySubstanceUnits="false" compartment="UNK_COMP" name="Imidazole-4-acetaldehyde" id="C05130">
<notes><html:p>COMPOUND_ID: C05130</html:p></notes>
      </species>
      <species boundaryCondition="false" constant="false" metaid="_81bcfa19_4bb3_463c_93ad_81482406cd59" hasOnlySubstanceUnits="false" compartment="UNK_COMP" name="Long-chain fatty acid" id="C00638">
<notes><html:p>COMPOUND_ID: C00638</html:p></notes>
      </species>
      <species boundaryCondition="false" constant="false" metaid="_b560ae49_4327_4fd2_aefe_748a48869ab4" hasOnlySubstanceUnits="false" compartment="UNK_COMP" name="2-Maleylacetate" id="C02222">
<notes><html:p>COMPOUND_ID: C02222</html:p></notes>
      </species>
      <species boundaryCondition="false" constant="false" metaid="_47d09aa4_5d48_4bb6_87b0_cf142bb5f5fb" hasOnlySubstanceUnits="false" compartment="UNK_COMP" name="Malonyl-[acp] methyl ester" id="C19673">
<notes><html:p>COMPOUND_ID: C19673</html:p></notes>
      </species>
      <species boundaryCondition="false" constant="false" metaid="_2067ed81_c457_44e8_8443_455b3625a221" hasOnlySubstanceUnits="false" compartment="UNK_COMP" name="2&amp;apos;,3&amp;apos;-Cyclic nucleotide" id="C01240">
<notes><html:p>COMPOUND_ID: C01240</html:p></notes>
      </species>
      <species boundaryCondition="false" constant="false" metaid="_a2ac78b7_ffa6_4014_a09d_d92b75e3df53" hasOnlySubstanceUnits="false" compartment="UNK_COMP" name="Mannitol" id="C00392">
<notes><html:p>COMPOUND_ID: C00392</html:p></notes>
      </species>
      <species boundaryCondition="false" constant="false" metaid="_18ed5fe2_8642_4ed3_8f7d_9ae72b2ccc82" hasOnlySubstanceUnits="false" compartment="UNK_COMP" name="D-Xylose" id="C00181">
<notes><html:p>COMPOUND_ID: C00181</html:p></notes>
      </species>
      <species boundaryCondition="false" constant="false" metaid="_4408e141_07e2_434a_aa1a_7d5ed29df0e4" hasOnlySubstanceUnits="false" compartment="UNK_COMP" name="Aflatoxin B1exo-8,9-epoxide-GSH" id="C11278">
<notes><html:p>COMPOUND_ID: C11278</html:p></notes>
      </species>
      <species boundaryCondition="false" constant="false" metaid="_503a2984_4ed9_4a9a_bd77_7e4907d7c7dd" hasOnlySubstanceUnits="false" compartment="UNK_COMP" name="D-erythro-3-Methylmalate" id="C06032">
<notes><html:p>COMPOUND_ID: C06032</html:p></notes>
      </species>
      <species boundaryCondition="false" constant="false" metaid="_567755dc_7344_4a79_acdd_29d97f582916" hasOnlySubstanceUnits="false" compartment="UNK_COMP" name="4-Hydroxy-2-oxohexanoic acid" id="C06762">
<notes><html:p>COMPOUND_ID: C06762</html:p></notes>
      </species>
      <species boundaryCondition="false" constant="false" metaid="_6a46bb97_dc80_40c9_b034_ccb4f3c03c2f" hasOnlySubstanceUnits="false" compartment="UNK_COMP" name="UDP-N-acetyl-D-mannosamine" id="C01170">
<notes><html:p>COMPOUND_ID: C01170</html:p></notes>
      </species>
      <species boundaryCondition="false" constant="false" metaid="_ca17b3d2_3618_4e01_933c_a2b373aa6f5e" hasOnlySubstanceUnits="false" compartment="UNK_COMP" name="Cholic acid" id="C00695">
<notes><html:p>COMPOUND_ID: C00695</html:p></notes>
      </species>
      <species boundaryCondition="false" constant="false" metaid="_cf65a8b5_f4e9_413a_8f74_5fe28a6706f2" hasOnlySubstanceUnits="false" compartment="UNK_COMP" name="Dehydroalanine" id="C02218">
<notes><html:p>COMPOUND_ID: C02218</html:p></notes>
      </species>
      <species boundaryCondition="false" constant="false" metaid="_7185e41c_bc75_4b73_9ddf_9d5a0b8fd073" hasOnlySubstanceUnits="false" compartment="UNK_COMP" name="(4Z,7Z,10Z,13Z,16Z,19Z)-Docosahexaenoic acid" id="C06429">
<notes><html:p>COMPOUND_ID: C06429</html:p></notes>
      </species>
      <species boundaryCondition="false" constant="false" metaid="_fae7089b_4beb_4d8b_85eb_c31fbd5d44b4" hasOnlySubstanceUnits="false" compartment="UNK_COMP" name="Cob(I)alamin" id="C00853">
<notes><html:p>COMPOUND_ID: C00853</html:p></notes>
      </species>
      <species boundaryCondition="false" constant="false" metaid="_aa6b67fc_295f_47e7_bbd6_e6cea2be846e" hasOnlySubstanceUnits="false" compartment="UNK_COMP" name="2-Dehydropantoate" id="C00966">
<notes><html:p>COMPOUND_ID: C00966</html:p></notes>
      </species>
      <species boundaryCondition="false" constant="false" metaid="_61cb7503_b0b4_41d1_bf51_045aa06e4a80" hasOnlySubstanceUnits="false" compartment="UNK_COMP" name="Indole" id="C00463">
<notes><html:p>COMPOUND_ID: C00463</html:p></notes>
      </species>
      <species boundaryCondition="false" constant="false" metaid="_cc7b507c_a40d_4600_bbf2_875c98718ec9" hasOnlySubstanceUnits="false" compartment="UNK_COMP" name="6-Deoxy-6-sulfo-D-fructose" id="C20830">
<notes><html:p>COMPOUND_ID: C20830</html:p></notes>
      </species>
      <species boundaryCondition="false" constant="false" metaid="_064c3579_c018_4b33_bdb5_418b08a0033f" hasOnlySubstanceUnits="false" compartment="UNK_COMP" name="Adenylylselenate" id="C05686">
<notes><html:p>COMPOUND_ID: C05686</html:p></notes>
      </species>
      <species boundaryCondition="false" constant="false" metaid="_55817708_9cde_434f_8d9f_b97cffae8ebd" hasOnlySubstanceUnits="false" compartment="UNK_COMP" name="S-Substituted L-cysteine" id="C05726">
<notes><html:p>COMPOUND_ID: C05726</html:p></notes>
      </species>
      <species boundaryCondition="false" constant="false" metaid="_47abddce_5e12_4b60_91a9_b7d369278848" hasOnlySubstanceUnits="false" compartment="UNK_COMP" name="8,11,14-Eicosatrienoyl-CoA" id="C03595">
<notes><html:p>COMPOUND_ID: C03595</html:p></notes>
      </species>
      <species boundaryCondition="false" constant="false" metaid="_1fc9ff73_088b_4b79_bf5b_368d2d484ec4" hasOnlySubstanceUnits="false" compartment="UNK_COMP" name="(R)-Malate" id="C00497">
<notes><html:p>COMPOUND_ID: C00497</html:p></notes>
      </species>
      <species boundaryCondition="false" constant="false" metaid="_66e1960c_c9d8_405f_bd77_1896de5dc179" hasOnlySubstanceUnits="false" compartment="UNK_COMP" name="5-Fluorodeoxyuridine monophosphate" id="C04242">
<notes><html:p>COMPOUND_ID: C04242</html:p></notes>
      </species>
      <species boundaryCondition="false" constant="false" metaid="_3d859557_f8e3_44be_86bb_537697984b66" hasOnlySubstanceUnits="false" compartment="UNK_COMP" name="Glycine" id="C00037">
<notes><html:p>COMPOUND_ID: C00037</html:p></notes>
      </species>
      <species boundaryCondition="false" constant="false" metaid="_6f8dcb00_d8f9_4a49_bded_1127b8f04a65" hasOnlySubstanceUnits="false" compartment="UNK_COMP" name="N6-(1,2-Dicarboxyethyl)-AMP" id="C03794">
<notes><html:p>COMPOUND_ID: C03794</html:p></notes>
      </species>
      <species boundaryCondition="false" constant="false" metaid="_af6dc923_678c_40d9_8fe4_76274d728dfd" hasOnlySubstanceUnits="false" compartment="UNK_COMP" name="6-Methylmercaptopurine" id="C16614">
<notes><html:p>COMPOUND_ID: C16614</html:p></notes>
      </species>
      <species boundaryCondition="false" constant="false" metaid="_39e3fe13_e939_4aa3_a6aa_640a5a418d40" hasOnlySubstanceUnits="false" compartment="UNK_COMP" name="Chloroacetaldehyde" id="C06754">
<notes><html:p>COMPOUND_ID: C06754</html:p></notes>
      </species>
      <species boundaryCondition="false" constant="false" metaid="_024c8d59_07e8_47fb_8aeb_8a6c731bfb65" hasOnlySubstanceUnits="false" compartment="UNK_COMP" name="[tRNA(Ile2)]-lysidine34" id="C19723">
<notes><html:p>COMPOUND_ID: C19723</html:p></notes>
      </species>
      <species boundaryCondition="false" constant="false" metaid="_83962327_d63b_47e9_9fb0_f1765227fbbb" hasOnlySubstanceUnits="false" compartment="UNK_COMP" name="7-Oxodeoxycholate" id="C04643">
<notes><html:p>COMPOUND_ID: C04643</html:p></notes>
      </species>
      <species boundaryCondition="false" constant="false" metaid="_8a966915_59a0_4010_a52f_7926f129b253" hasOnlySubstanceUnits="false" compartment="UNK_COMP" name="Carbamoyl phosphate" id="C00169">
<notes><html:p>COMPOUND_ID: C00169</html:p></notes>
      </species>
      <species boundaryCondition="false" constant="false" metaid="_5b5c3521_d50c_4e13_962b_5ac7022256dd" hasOnlySubstanceUnits="false" compartment="UNK_COMP" name="dCDP" id="C00705">
<notes><html:p>COMPOUND_ID: C00705</html:p></notes>
      </species>
      <species boundaryCondition="false" constant="false" metaid="_b0cec26c_fc77_43a1_a56e_983cb2979785" hasOnlySubstanceUnits="false" compartment="UNK_COMP" name="2-Succinylbenzoyl-CoA" id="C03160">
<notes><html:p>COMPOUND_ID: C03160</html:p></notes>
      </species>
      <species boundaryCondition="false" constant="false" metaid="_c4541ed6_90a2_4178_95e2_2821d16c191e" hasOnlySubstanceUnits="false" compartment="UNK_COMP" name="3-Oxoacyl-[acyl-carrier protein]" id="C00685">
<notes><html:p>COMPOUND_ID: C00685</html:p></notes>
      </species>
      <species boundaryCondition="false" constant="false" metaid="_3a51b48e_ab9f_42c3_bf75_4078983cb870" hasOnlySubstanceUnits="false" compartment="UNK_COMP" name="(R)-2-Hydroxyglutarate" id="C01087">
<notes><html:p>COMPOUND_ID: C01087</html:p></notes>
      </species>
      <species boundaryCondition="false" constant="false" metaid="_4efa5577_a847_43c1_b2dd_a8877c3992a6" hasOnlySubstanceUnits="false" compartment="UNK_COMP" name="Protein N(tau)-phospho-L-histidine" id="C04262">
<notes><html:p>COMPOUND_ID: C04262</html:p></notes>
      </species>
      <species boundaryCondition="false" constant="false" metaid="_d587822d_14ec_47d2_8888_a6513b5f0ef3" hasOnlySubstanceUnits="false" compartment="UNK_COMP" name="6,7-Dimethyl-8-(D-ribityl)lumazine" id="C04332">
<notes><html:p>COMPOUND_ID: C04332</html:p></notes>
      </species>
      <species boundaryCondition="false" constant="false" metaid="_56286c96_c23d_4492_8eff_7a3582c81dd0" hasOnlySubstanceUnits="false" compartment="UNK_COMP" name="N-Acetylmuramic acid 6-phosphate" id="C16698">
<notes><html:p>COMPOUND_ID: C16698</html:p></notes>
      </species>
      <species boundaryCondition="false" constant="false" metaid="_bda1736a_9de9_4bb7_b36b_56e36a0dd7dc" hasOnlySubstanceUnits="false" compartment="UNK_COMP" name="Glutaredoxin" id="C07292">
<notes><html:p>COMPOUND_ID: C07292</html:p></notes>
      </species>
      <species boundaryCondition="false" constant="false" metaid="_ef00a9e1_b02e_43f7_8da2_8cec7077ae2a" hasOnlySubstanceUnits="false" compartment="UNK_COMP" name="cis-Acetylacrylate" id="C07091">
<notes><html:p>COMPOUND_ID: C07091</html:p></notes>
      </species>
      <species boundaryCondition="false" constant="false" metaid="_b1a38f3a_dc49_488f_ab27_833aa373227d" hasOnlySubstanceUnits="false" compartment="UNK_COMP" name="trans-Tetradec-2-enoyl-CoA" id="C05273">
<notes><html:p>COMPOUND_ID: C05273</html:p></notes>
      </species>
      <species boundaryCondition="false" constant="false" metaid="_736bf013_f1ba_4673_a2ea_a0c6c79652dd" hasOnlySubstanceUnits="false" compartment="UNK_COMP" name="(R)-5,6-Dihydrothymine" id="C21028">
<notes><html:p>COMPOUND_ID: C21028</html:p></notes>
      </species>
      <species boundaryCondition="false" constant="false" metaid="_d1c79697_4562_4d8d_b84f_87406f551b2a" hasOnlySubstanceUnits="false" compartment="UNK_COMP" name="Indole-3-acetate" id="C00954">
<notes><html:p>COMPOUND_ID: C00954</html:p></notes>
      </species>
      <species boundaryCondition="false" constant="false" metaid="_75fda87d_7307_4b7d_a54c_e3c70ab4d342" hasOnlySubstanceUnits="false" compartment="UNK_COMP" name="2-Phosphoglycolate" id="C00988">
<notes><html:p>COMPOUND_ID: C00988</html:p></notes>
      </species>
      <species boundaryCondition="false" constant="false" metaid="_a788cba7_31f9_42dd_8d58_0a371d10f3b4" hasOnlySubstanceUnits="false" compartment="UNK_COMP" name="7,8-Diaminononanoate" id="C01037">
<notes><html:p>COMPOUND_ID: C01037</html:p></notes>
      </species>
      <species boundaryCondition="false" constant="false" metaid="_27cdfe49_3397_451b_9b86_fac5d0b81b02" hasOnlySubstanceUnits="false" compartment="UNK_COMP" name="O-Phospho-4-hydroxy-L-threonine" id="C06055">
<notes><html:p>COMPOUND_ID: C06055</html:p></notes>
      </species>
      <species boundaryCondition="false" constant="false" metaid="_c6b6e5cd_3ae7_4acb_b061_ce60b820c768" hasOnlySubstanceUnits="false" compartment="UNK_COMP" name="Hexanoyl-[acp]" id="C05749">
<notes><html:p>COMPOUND_ID: C05749</html:p></notes>
      </species>
      <species boundaryCondition="false" constant="false" metaid="_e1c941b9_40d9_424d_be8d_c66e20d49232" hasOnlySubstanceUnits="false" compartment="UNK_COMP" name="Adenosine" id="C00212">
<notes><html:p>COMPOUND_ID: C00212</html:p></notes>
      </species>
      <species boundaryCondition="false" constant="false" metaid="_c7b4b63c_94d8_4e44_a167_91339cdb777f" hasOnlySubstanceUnits="false" compartment="UNK_COMP" name="N-Acetylphosphinothricin" id="C17952">
<notes><html:p>COMPOUND_ID: C17952</html:p></notes>
      </species>
      <species boundaryCondition="false" constant="false" metaid="_d8b2f98d_8f9f_4f6c_a634_73c70d307f71" hasOnlySubstanceUnits="false" compartment="UNK_COMP" name="Urea" id="C00086">
<notes><html:p>COMPOUND_ID: C00086</html:p></notes>
      </species>
      <species boundaryCondition="false" constant="false" metaid="_25d7b19d_a68e_489e_b003_bd4e721e3a0e" hasOnlySubstanceUnits="false" compartment="UNK_COMP" name="Deacyl-lipid IVB" id="C21983">
<notes><html:p>COMPOUND_ID: C21983</html:p></notes>
      </species>
      <species boundaryCondition="false" constant="false" metaid="_b4691ae5_00e1_4c70_bbb5_6da089e65825" hasOnlySubstanceUnits="false" compartment="UNK_COMP" name="gamma-L-Glutamyl-L-cysteine" id="C00669">
<notes><html:p>COMPOUND_ID: C00669</html:p></notes>
      </species>
      <species boundaryCondition="false" constant="false" metaid="_5743e783_536f_444c_a8ca_b88d77dd83b5" hasOnlySubstanceUnits="false" compartment="UNK_COMP" name="2-Dehydro-L-erythronate" id="C21618">
<notes><html:p>COMPOUND_ID: C21618</html:p></notes>
      </species>
      <species boundaryCondition="false" constant="false" metaid="_a4abf9f2_3bb7_4b49_bb7c_12e7defabc7d" hasOnlySubstanceUnits="false" compartment="UNK_COMP" name="Pyrimidine nucleoside" id="C03169">
<notes><html:p>COMPOUND_ID: C03169</html:p></notes>
      </species>
      <species boundaryCondition="false" constant="false" metaid="_fc84798b_e53f_48cc_9068_34ef9c71317a" hasOnlySubstanceUnits="false" compartment="UNK_COMP" name="S-Methyl-L-methionine" id="C03172">
<notes><html:p>COMPOUND_ID: C03172</html:p></notes>
      </species>
      <species boundaryCondition="false" constant="false" metaid="_066deb10_fabd_42a8_aa86_5814611b0e66" hasOnlySubstanceUnits="false" compartment="UNK_COMP" name="Prunasin" id="C00844">
<notes><html:p>COMPOUND_ID: C00844</html:p></notes>
      </species>
      <species boundaryCondition="false" constant="false" metaid="_fdd36568_d62f_43d9_a2d6_24ffa5c6974f" hasOnlySubstanceUnits="false" compartment="UNK_COMP" name="Oxidized ferredoxin" id="C00139">
<notes><html:p>COMPOUND_ID: C00139</html:p></notes>
      </species>
      <species boundaryCondition="false" constant="false" metaid="_6698bf05_1980_4a17_8249_95939b0ebf64" hasOnlySubstanceUnits="false" compartment="UNK_COMP" name="2-Oxo acid" id="C00161">
<notes><html:p>COMPOUND_ID: C00161</html:p></notes>
      </species>
      <species boundaryCondition="false" constant="false" metaid="_833603cb_df2d_48f5_8e87_839e79ca118d" hasOnlySubstanceUnits="false" compartment="UNK_COMP" name="Nicotinate" id="C00253">
<notes><html:p>COMPOUND_ID: C00253</html:p></notes>
      </species>
      <species boundaryCondition="false" constant="false" metaid="_9bb10d58_14f3_42ad_9eff_16a758993d90" hasOnlySubstanceUnits="false" compartment="UNK_COMP" name="(R)-Lipoate" id="C16241">
<notes><html:p>COMPOUND_ID: C16241</html:p></notes>
      </species>
      <species boundaryCondition="false" constant="false" metaid="_d5d37fc2_100a_4c18_8a24_d7052c7b6c1a" hasOnlySubstanceUnits="false" compartment="UNK_COMP" name="Ferricytochrome b" id="C06260">
<notes><html:p>COMPOUND_ID: C06260</html:p></notes>
      </species>
      <species boundaryCondition="false" constant="false" metaid="_92b4023d_2f0e_4785_b281_d8934caf9a1c" hasOnlySubstanceUnits="false" compartment="UNK_COMP" name="(1R)-Hydroxy-(2R)-glutathionyl-1,2-dihydronaphthalene" id="C14791">
<notes><html:p>COMPOUND_ID: C14791</html:p></notes>
      </species>
      <species boundaryCondition="false" constant="false" metaid="_6e1c626f_d212_438e_a848_dd230614abf8" hasOnlySubstanceUnits="false" compartment="UNK_COMP" name="Inosine" id="C00294">
<notes><html:p>COMPOUND_ID: C00294</html:p></notes>
      </species>
      <species boundaryCondition="false" constant="false" metaid="_1f4541cd_eabd_49bf_adf6_896057f4bf68" hasOnlySubstanceUnits="false" compartment="UNK_COMP" name="D-Galactosyl-N-acetyl-D-galactosaminyl-(N-acetylneuraminyl)-D-galactosyl-D-glucosylceramide" id="C04911">
<notes><html:p>COMPOUND_ID: C04911</html:p></notes>
      </species>
      <species boundaryCondition="false" constant="false" metaid="_96c51676_681a_4895_a2c7_c4aa97b2b2e0" hasOnlySubstanceUnits="false" compartment="UNK_COMP" name="L-Arginine" id="C00062">
<notes><html:p>COMPOUND_ID: C00062</html:p></notes>
      </species>
      <species boundaryCondition="false" constant="false" metaid="_e01b31e8_db64_4243_bbf7_f452ba2e81a6" hasOnlySubstanceUnits="false" compartment="UNK_COMP" name="Malonyl-CoA" id="C00083">
<notes><html:p>COMPOUND_ID: C00083</html:p></notes>
      </species>
      <species boundaryCondition="false" constant="false" metaid="_8663a7d1_fe00_4fc7_8b0a_75153f59ceeb" hasOnlySubstanceUnits="false" compartment="UNK_COMP" name="Nitrite" id="C00088">
<notes><html:p>COMPOUND_ID: C00088</html:p></notes>
      </species>
      <species boundaryCondition="false" constant="false" metaid="_9c4a9535_5a19_4ea0_a5da_edee84a01fe6" hasOnlySubstanceUnits="false" compartment="UNK_COMP" name="Long-chain acyl-CoA" id="C02843">
<notes><html:p>COMPOUND_ID: C02843</html:p></notes>
      </species>
      <species boundaryCondition="false" constant="false" metaid="_c4ef3b23_16fe_4e8c_8d91_79d34597339a" hasOnlySubstanceUnits="false" compartment="UNK_COMP" name="[Protein]-S-sulfanyl-L-cysteine" id="C21440">
<notes><html:p>COMPOUND_ID: C21440</html:p></notes>
      </species>
      <species boundaryCondition="false" constant="false" metaid="_5193fd0a_4757_4583_877f_2a18e9d562b2" hasOnlySubstanceUnits="false" compartment="UNK_COMP" name="5-Methylhex-4-enoyl-CoA" id="C16470">
<notes><html:p>COMPOUND_ID: C16470</html:p></notes>
      </species>
      <species boundaryCondition="false" constant="false" metaid="_ca3248cd_b2ba_49e5_923f_9b632e8c9693" hasOnlySubstanceUnits="false" compartment="UNK_COMP" name="Ophthalmate" id="C21016">
<notes><html:p>COMPOUND_ID: C21016</html:p></notes>
      </species>
      <species boundaryCondition="false" constant="false" metaid="_15c52a0a_ee99_4798_99d7_4796e923df9d" hasOnlySubstanceUnits="false" compartment="UNK_COMP" name="L-Leucyl-L-lysyl-protein" id="C21387">
<notes><html:p>COMPOUND_ID: C21387</html:p></notes>
      </species>
      <species boundaryCondition="false" constant="false" metaid="_9a4270b0_6727_4f19_94d3_8788dd72a5a2" hasOnlySubstanceUnits="false" compartment="UNK_COMP" name="tRNA(Glu)" id="C01641">
<notes><html:p>COMPOUND_ID: C01641</html:p></notes>
      </species>
      <species boundaryCondition="false" constant="false" metaid="_05965fd6_8e2f_45c2_9c05_484d5e8d909e" hasOnlySubstanceUnits="false" compartment="UNK_COMP" name="THF-L-glutamate" id="C09332">
<notes><html:p>COMPOUND_ID: C09332</html:p></notes>
      </species>
      <species boundaryCondition="false" constant="false" metaid="_00274507_e793_4f2e_aeac_eb86ded637b7" hasOnlySubstanceUnits="false" compartment="UNK_COMP" name="4-Amino-2-methyl-5-(phosphooxymethyl)pyrimidine" id="C04556">
<notes><html:p>COMPOUND_ID: C04556</html:p></notes>
      </species>
      <species boundaryCondition="false" constant="false" metaid="_088a0e63_0972_4dba_b818_c8504261ab3c" hasOnlySubstanceUnits="false" compartment="UNK_COMP" name="Benzylpenicilloic acid" id="C16672">
<notes><html:p>COMPOUND_ID: C16672</html:p></notes>
      </species>
      <species boundaryCondition="false" constant="false" metaid="_3b9b57be_6385_4fd7_ad45_615e5ef85705" hasOnlySubstanceUnits="false" compartment="UNK_COMP" name="Isopentenyl diphosphate" id="C00129">
<notes><html:p>COMPOUND_ID: C00129</html:p></notes>
      </species>
      <species boundaryCondition="false" constant="false" metaid="_6d5bf5ea_7592_4190_9d3d_4a61d9a45df4" hasOnlySubstanceUnits="false" compartment="UNK_COMP" name="L-Fuculose" id="C01721">
<notes><html:p>COMPOUND_ID: C01721</html:p></notes>
      </species>
      <species boundaryCondition="false" constant="false" metaid="_302e817a_9060_495f_9312_6683a1430146" hasOnlySubstanceUnits="false" compartment="UNK_COMP" name="(S)-Lactate" id="C00186">
<notes><html:p>COMPOUND_ID: C00186</html:p></notes>
      </species>
      <species boundaryCondition="false" constant="false" metaid="_63eb8f68_9ffc_48f2_b62b_e303ca78ae48" hasOnlySubstanceUnits="false" compartment="UNK_COMP" name="Quinone" id="C15602">
<notes><html:p>COMPOUND_ID: C15602</html:p></notes>
      </species>
      <species boundaryCondition="false" constant="false" metaid="_d4379ff2_a060_41c5_a700_d46446d19b3e" hasOnlySubstanceUnits="false" compartment="UNK_COMP" name="4-Amino-5-hydroxymethyl-2-methylpyrimidine diphosphate" id="C04752">
<notes><html:p>COMPOUND_ID: C04752</html:p></notes>
      </species>
      <species boundaryCondition="false" constant="false" metaid="_33d9e177_0630_42ff_baaa_bac34fd1dc10" hasOnlySubstanceUnits="false" compartment="UNK_COMP" name="tRNA hypoxanthine" id="C20451">
<notes><html:p>COMPOUND_ID: C20451</html:p></notes>
      </species>
      <species boundaryCondition="false" constant="false" metaid="_abd0a0b6_c7e4_4765_a859_622bd4766e96" hasOnlySubstanceUnits="false" compartment="UNK_COMP" name="myo-Inositol 4-phosphate" id="C03546">
<notes><html:p>COMPOUND_ID: C03546</html:p></notes>
      </species>
      <species boundaryCondition="false" constant="false" metaid="_739a973d_7c9e_4b2f_9a9f_420668a4e1cb" hasOnlySubstanceUnits="false" compartment="UNK_COMP" name="O-1-Alk-1-enyl-2-acyl-sn-glycero-3-phosphoethanolamine" id="C04756">
<notes><html:p>COMPOUND_ID: C04756</html:p></notes>
      </species>
      <species boundaryCondition="false" constant="false" metaid="_9df56205_9fcf_48d1_860f_9c36c8e742e1" hasOnlySubstanceUnits="false" compartment="UNK_COMP" name="D-Gluconic acid" id="C00257">
<notes><html:p>COMPOUND_ID: C00257</html:p></notes>
      </species>
      <species boundaryCondition="false" constant="false" metaid="_26a6b2bc_5114_4a3a_920d_1f815c6162a4" hasOnlySubstanceUnits="false" compartment="UNK_COMP" name="[tRNA(Ile2)]-cytidine34" id="C19722">
<notes><html:p>COMPOUND_ID: C19722</html:p></notes>
      </species>
      <species boundaryCondition="false" constant="false" metaid="_64ee67e9_4454_4cde_9643_e1e509446e02" hasOnlySubstanceUnits="false" compartment="UNK_COMP" name="tRNA(Trp)" id="C01652">
<notes><html:p>COMPOUND_ID: C01652</html:p></notes>
      </species>
      <species boundaryCondition="false" constant="false" metaid="_a41bb64c_79e5_4f14_a45c_21063046e5f1" hasOnlySubstanceUnits="false" compartment="UNK_COMP" name="Phosphatidylglycerophosphate" id="C03892">
<notes><html:p>COMPOUND_ID: C03892</html:p></notes>
      </species>
      <species boundaryCondition="false" constant="false" metaid="_930a7b03_cfe8_48b3_a8f8_e41a8e8e63d6" hasOnlySubstanceUnits="false" compartment="UNK_COMP" name="Phylloquinone" id="C02059">
<notes><html:p>COMPOUND_ID: C02059</html:p></notes>
      </species>
      <species boundaryCondition="false" constant="false" metaid="_e6650a27_4150_484f_b367_fd5fa1a1f118" hasOnlySubstanceUnits="false" compartment="UNK_COMP" name="Dihomo-gamma-linolenate" id="C03242">
<notes><html:p>COMPOUND_ID: C03242</html:p></notes>
      </species>
      <species boundaryCondition="false" constant="false" metaid="_13a18e49_3376_4cf2_943b_ec8d52e116d8" hasOnlySubstanceUnits="false" compartment="UNK_COMP" name="[Protein]-N6-[(R)-dihydrolipoyl]-L-lysine" id="C16832">
<notes><html:p>COMPOUND_ID: C16832</html:p></notes>
      </species>
      <species boundaryCondition="false" constant="false" metaid="_bd50f3d3_be2b_4221_ad97_c8926259eb15" hasOnlySubstanceUnits="false" compartment="UNK_COMP" name="O-Phospho-D-serine" id="C02532">
<notes><html:p>COMPOUND_ID: C02532</html:p></notes>
      </species>
      <species boundaryCondition="false" constant="false" metaid="_1bad29ec_8b76_49ae_8a41_566aadae9867" hasOnlySubstanceUnits="false" compartment="UNK_COMP" name="Reduced adrenal ferredoxin" id="C00662">
<notes><html:p>COMPOUND_ID: C00662</html:p></notes>
      </species>
      <species boundaryCondition="false" constant="false" metaid="_fdd1aa3f_0327_4dc3_bfb3_1339ec135baa" hasOnlySubstanceUnits="false" compartment="UNK_COMP" name="D-Galactarate" id="C00879">
<notes><html:p>COMPOUND_ID: C00879</html:p></notes>
      </species>
      <species boundaryCondition="false" constant="false" metaid="_809e5212_1daf_41b3_81fc_e987435b0ad5" hasOnlySubstanceUnits="false" compartment="UNK_COMP" name="L-Valine" id="C00183">
<notes><html:p>COMPOUND_ID: C00183</html:p></notes>
      </species>
      <species boundaryCondition="false" constant="false" metaid="_a7a33b00_298b_4225_a235_45c68c94f124" hasOnlySubstanceUnits="false" compartment="UNK_COMP" name="dTDP-4-dehydro-beta-L-rhamnose" id="C00688">
<notes><html:p>COMPOUND_ID: C00688</html:p></notes>
      </species>
      <species boundaryCondition="false" constant="false" metaid="_da1b0447_b51d_47d2_9dba_373a8f66d734" hasOnlySubstanceUnits="false" compartment="UNK_COMP" name="2-Methylbut-2-enoyl-CoA" id="C03345">
<notes><html:p>COMPOUND_ID: C03345</html:p></notes>
      </species>
      <species boundaryCondition="false" constant="false" metaid="_9d7b6b69_e132_422c_81b2_c9a3b049af9e" hasOnlySubstanceUnits="false" compartment="UNK_COMP" name="Citrate" id="C00158">
<notes><html:p>COMPOUND_ID: C00158</html:p></notes>
      </species>
      <species boundaryCondition="false" constant="false" metaid="_e124e3c4_8632_471e_ae82_0c18bbd5577f" hasOnlySubstanceUnits="false" compartment="UNK_COMP" name="UDP-N-acetyl-D-mannosaminouronate" id="C06240">
<notes><html:p>COMPOUND_ID: C06240</html:p></notes>
      </species>
      <species boundaryCondition="false" constant="false" metaid="_49ae8255_e42f_426f_a053_9f5783c5d315" hasOnlySubstanceUnits="false" compartment="UNK_COMP" name="2-Iminopropanoate" id="C20904">
<notes><html:p>COMPOUND_ID: C20904</html:p></notes>
      </species>
      <species boundaryCondition="false" constant="false" metaid="_83fe0e1e_d499_4dc5_b9d6_1a1bd068bbc4" hasOnlySubstanceUnits="false" compartment="UNK_COMP" name="(R)-Lactaldehyde" id="C00937">
<notes><html:p>COMPOUND_ID: C00937</html:p></notes>
      </species>
      <species boundaryCondition="false" constant="false" metaid="_ddc99428_2017_4d12_b05b_ebf63b3b6893" hasOnlySubstanceUnits="false" compartment="UNK_COMP" name="tRNA(His)" id="C01643">
<notes><html:p>COMPOUND_ID: C01643</html:p></notes>
      </species>
      <species boundaryCondition="false" constant="false" metaid="_ff68cb47_293d_45be_9518_9988cf60e60f" hasOnlySubstanceUnits="false" compartment="UNK_COMP" name="L-Cysteinyl-tRNA(Cys)" id="C03125">
<notes><html:p>COMPOUND_ID: C03125</html:p></notes>
      </species>
      <species boundaryCondition="false" constant="false" metaid="_604acbd2_96ab_4cd4_927a_298a0e8e1b91" hasOnlySubstanceUnits="false" compartment="UNK_COMP" name="Tetrahydropteridine" id="C05650">
<notes><html:p>COMPOUND_ID: C05650</html:p></notes>
      </species>
      <species boundaryCondition="false" constant="false" metaid="_554056ce_103b_4b67_aa96_49e2fd80dfcf" hasOnlySubstanceUnits="false" compartment="UNK_COMP" name="Thymidine" id="C00214">
<notes><html:p>COMPOUND_ID: C00214</html:p></notes>
      </species>
      <species boundaryCondition="false" constant="false" metaid="_ac8d5efb_e2f9_43ea_b307_0db081b48706" hasOnlySubstanceUnits="false" compartment="UNK_COMP" name="6-Carboxyhexanoyl-CoA" id="C01063">
<notes><html:p>COMPOUND_ID: C01063</html:p></notes>
      </species>
      <species boundaryCondition="false" constant="false" metaid="_96bc83e1_4158_4f96_a118_f34eccc1b3b2" hasOnlySubstanceUnits="false" compartment="UNK_COMP" name="Acetyl phosphate" id="C00227">
<notes><html:p>COMPOUND_ID: C00227</html:p></notes>
      </species>
      <species boundaryCondition="false" constant="false" metaid="_dd6c030c_8472_4fbe_8f34_cfd124074f8c" hasOnlySubstanceUnits="false" compartment="UNK_COMP" name="D-erythro-1-(Imidazol-4-yl)glycerol 3-phosphate" id="C04666">
<notes><html:p>COMPOUND_ID: C04666</html:p></notes>
      </species>
      <species boundaryCondition="false" constant="false" metaid="_c7ba2219_bc8a_40a4_aeca_0a39c5e12ab0" hasOnlySubstanceUnits="false" compartment="UNK_COMP" name="2-Acyl-sn-glycero-3-phosphocholine" id="C04233">
<notes><html:p>COMPOUND_ID: C04233</html:p></notes>
      </species>
      <species boundaryCondition="false" constant="false" metaid="_98ef5697_45a1_44fa_aa55_3e789a074961" hasOnlySubstanceUnits="false" compartment="UNK_COMP" name="(Z)-2-Methylperoxyaminoacrylate" id="C20250">
<notes><html:p>COMPOUND_ID: C20250</html:p></notes>
      </species>
      <species boundaryCondition="false" constant="false" metaid="_c8c52187_ee3a_4970_9861_63ff7d17f0f5" hasOnlySubstanceUnits="false" compartment="UNK_COMP" name="Ethylene glycol" id="C01380">
<notes><html:p>COMPOUND_ID: C01380</html:p></notes>
      </species>
      <species boundaryCondition="false" constant="false" metaid="_57a9a242_3ed0_448c_95bb_9cc374d232de" hasOnlySubstanceUnits="false" compartment="UNK_COMP" name="tRNA adenine" id="C17324">
<notes><html:p>COMPOUND_ID: C17324</html:p></notes>
      </species>
      <species boundaryCondition="false" constant="false" metaid="_98654795_4f9d_48e4_9932_82eb4a797bbb" hasOnlySubstanceUnits="false" compartment="UNK_COMP" name="Octadecanoic acid" id="C01530">
<notes><html:p>COMPOUND_ID: C01530</html:p></notes>
      </species>
      <species boundaryCondition="false" constant="false" metaid="_8cfa49e3_0e7e_4dd7_a748_19759d3be853" hasOnlySubstanceUnits="false" compartment="UNK_COMP" name="Propenoyl-CoA" id="C00894">
<notes><html:p>COMPOUND_ID: C00894</html:p></notes>
      </species>
      <species boundaryCondition="false" constant="false" metaid="_9fb01ee7_f018_465d_a310_3acbbf80fb44" hasOnlySubstanceUnits="false" compartment="UNK_COMP" name="alpha-D-Ribose 1,2-cyclic phosphate 5-phosphate" id="C20440">
<notes><html:p>COMPOUND_ID: C20440</html:p></notes>
      </species>
      <species boundaryCondition="false" constant="false" metaid="_7597a795_4857_4312_a50d_cd9cf6be0cd7" hasOnlySubstanceUnits="false" compartment="UNK_COMP" name="3&amp;apos;,5&amp;apos;-Cyclic GMP" id="C00942">
<notes><html:p>COMPOUND_ID: C00942</html:p></notes>
      </species>
      <species boundaryCondition="false" constant="false" metaid="_1571837c_38ee_45f7_86fe_17756cb8c935" hasOnlySubstanceUnits="false" compartment="UNK_COMP" name="N-Succinyl-L-glutamate" id="C05931">
<notes><html:p>COMPOUND_ID: C05931</html:p></notes>
      </species>
      <species boundaryCondition="false" constant="false" metaid="_3d00c67d_cafb_4903_a8bf_dd812b1b3a3b" hasOnlySubstanceUnits="false" compartment="UNK_COMP" name="Trimethylamine" id="C00565">
<notes><html:p>COMPOUND_ID: C00565</html:p></notes>
      </species>
      <species boundaryCondition="false" constant="false" metaid="_a93f0b66_9190_488b_8933_282dd354fc19" hasOnlySubstanceUnits="false" compartment="UNK_COMP" name="C16-KDO2-lipid A" id="C21993">
<notes><html:p>COMPOUND_ID: C21993</html:p></notes>
      </species>
      <species boundaryCondition="false" constant="false" metaid="_0ba6d25c_2231_487e_a6b6_e1b5cb4c298a" hasOnlySubstanceUnits="false" compartment="UNK_COMP" name="(S)-Lactaldehyde" id="C00424">
<notes><html:p>COMPOUND_ID: C00424</html:p></notes>
      </species>
      <species boundaryCondition="false" constant="false" metaid="_227f21ba_2bd8_406e_88c3_7d7d409769ec" hasOnlySubstanceUnits="false" compartment="UNK_COMP" name="Dextrin" id="C00721">
<notes><html:p>COMPOUND_ID: C00721</html:p></notes>
      </species>
      <species boundaryCondition="false" constant="false" metaid="_fb39651b_7087_47a1_83de_de7e4bb56b0b" hasOnlySubstanceUnits="false" compartment="UNK_COMP" name="L-Methionine (S)-S-oxide" id="C15999">
<notes><html:p>COMPOUND_ID: C15999</html:p></notes>
      </species>
      <species boundaryCondition="false" constant="false" metaid="_8dd3f7c8_b253_4687_a9fa_b309a71ba578" hasOnlySubstanceUnits="false" compartment="UNK_COMP" name="N-Acetyl-beta-neuraminate" id="C19910">
<notes><html:p>COMPOUND_ID: C19910</html:p></notes>
      </species>
      <species boundaryCondition="false" constant="false" metaid="_8958a40f_94a1_4717_8665_e4a06615328f" hasOnlySubstanceUnits="false" compartment="UNK_COMP" name="2,5-Dichloro-4-oxohex-2-enedioate" id="C12835">
<notes><html:p>COMPOUND_ID: C12835</html:p></notes>
      </species>
      <species boundaryCondition="false" constant="false" metaid="_700323c5_9bfd_45a3_a27b_cf003424d498" hasOnlySubstanceUnits="false" compartment="UNK_COMP" name="2-Methylacetoacetyl-CoA" id="C03344">
<notes><html:p>COMPOUND_ID: C03344</html:p></notes>
      </species>
      <species boundaryCondition="false" constant="false" metaid="_72cc589d_e411_4ccf_a379_5e8c961abb5c" hasOnlySubstanceUnits="false" compartment="UNK_COMP" name="Halide" id="C00462">
<notes><html:p>COMPOUND_ID: C00462</html:p></notes>
      </species>
      <species boundaryCondition="false" constant="false" metaid="_05a8ee22_a54e_41ac_9de9_46a19e12ac6d" hasOnlySubstanceUnits="false" compartment="UNK_COMP" name="[Protein]-L-threonine" id="C19803">
<notes><html:p>COMPOUND_ID: C19803</html:p></notes>
      </species>
      <species boundaryCondition="false" constant="false" metaid="_8f4cb5eb_0fc9_408d_b779_8e1c9624996f" hasOnlySubstanceUnits="false" compartment="UNK_COMP" name="tRNA containing 2-thiouridine" id="C17322">
<notes><html:p>COMPOUND_ID: C17322</html:p></notes>
      </species>
      <species boundaryCondition="false" constant="false" metaid="_67a70540_7c11_4baa_b311_e08d96054999" hasOnlySubstanceUnits="false" compartment="UNK_COMP" name="Oxidized rubredoxin" id="C00435">
<notes><html:p>COMPOUND_ID: C00435</html:p></notes>
      </species>
      <species boundaryCondition="false" constant="false" metaid="_1ace5e83_9bcf_4e6a_8bfc_492a77a34ca2" hasOnlySubstanceUnits="false" compartment="UNK_COMP" name="L-Ribulose 5-phosphate" id="C01101">
<notes><html:p>COMPOUND_ID: C01101</html:p></notes>
      </species>
      <species boundaryCondition="false" constant="false" metaid="_3bd6cf87_eff5_4c17_af84_4700ad349772" hasOnlySubstanceUnits="false" compartment="UNK_COMP" name="Superoxide" id="C00704">
<notes><html:p>COMPOUND_ID: C00704</html:p></notes>
      </species>
      <species boundaryCondition="false" constant="false" metaid="_21acd880_c35a_41a4_8d00_791ef9b8387a" hasOnlySubstanceUnits="false" compartment="UNK_COMP" name="4-Amino-5-hydroxymethyl-2-methylpyrimidine" id="C01279">
<notes><html:p>COMPOUND_ID: C01279</html:p></notes>
      </species>
      <species boundaryCondition="false" constant="false" metaid="_74838355_998a_4275_9b4d_6e6ad6b0e728" hasOnlySubstanceUnits="false" compartment="UNK_COMP" name="tRNA containing 6-isopentenyladenosine" id="C04432">
<notes><html:p>COMPOUND_ID: C04432</html:p></notes>
      </species>
      <species boundaryCondition="false" constant="false" metaid="_dc8d4696_42c2_4bb4_b658_4a6613f51d79" hasOnlySubstanceUnits="false" compartment="UNK_COMP" name="1D-myo-Inositol 3-phosphate" id="C04006">
<notes><html:p>COMPOUND_ID: C04006</html:p></notes>
      </species>
      <species boundaryCondition="false" constant="false" metaid="_e58946ee_6a08_46e6_a7ce_9f3db612973d" hasOnlySubstanceUnits="false" compartment="UNK_COMP" name="L-Idonate" id="C00770">
<notes><html:p>COMPOUND_ID: C00770</html:p></notes>
      </species>
      <species boundaryCondition="false" constant="false" metaid="_41971d22_7f28_4801_8c68_d5d020571ce4" hasOnlySubstanceUnits="false" compartment="UNK_COMP" name="Fatty acid anion" id="C02403">
<notes><html:p>COMPOUND_ID: C02403</html:p></notes>
      </species>
      <species boundaryCondition="false" constant="false" metaid="_8c2fab10_0f18_497c_997d_b01eb735c4ad" hasOnlySubstanceUnits="false" compartment="UNK_COMP" name="UDP-L-arabinofuranose" id="C18094">
<notes><html:p>COMPOUND_ID: C18094</html:p></notes>
      </species>
      <species boundaryCondition="false" constant="false" metaid="_db214a01_d68e_44fa_9377_e727ed3c9cd0" hasOnlySubstanceUnits="false" compartment="UNK_COMP" name="Thiamin diphosphate" id="C00068">
<notes><html:p>COMPOUND_ID: C00068</html:p></notes>
      </species>
      <species boundaryCondition="false" constant="false" metaid="_21b64c80_2d0d_468d_88f2_c992d3facb39" hasOnlySubstanceUnits="false" compartment="UNK_COMP" name="L-Cysteate" id="C00506">
<notes><html:p>COMPOUND_ID: C00506</html:p></notes>
      </species>
      <species boundaryCondition="false" constant="false" metaid="_0b62ba10_e50c_4fe3_9b48_8d12399de583" hasOnlySubstanceUnits="false" compartment="UNK_COMP" name="Enterochelin" id="C05821">
<notes><html:p>COMPOUND_ID: C05821</html:p></notes>
      </species>
      <species boundaryCondition="false" constant="false" metaid="_6916520b_720a_4657_982a_467e24c7648b" hasOnlySubstanceUnits="false" compartment="UNK_COMP" name="N-Acetylmuramate" id="C02713">
<notes><html:p>COMPOUND_ID: C02713</html:p></notes>
      </species>
      <species boundaryCondition="false" constant="false" metaid="_543a77ee_54af_400f_b709_4076516f9ec3" hasOnlySubstanceUnits="false" compartment="UNK_COMP" name="3-Oxo-OPC8-CoA" id="C16330">
<notes><html:p>COMPOUND_ID: C16330</html:p></notes>
      </species>
      <species boundaryCondition="false" constant="false" metaid="_35cef041_79e7_439f_a5cb_009cfb60c947" hasOnlySubstanceUnits="false" compartment="UNK_COMP" name="3-Hydroxy-OPC8-CoA" id="C16329">
<notes><html:p>COMPOUND_ID: C16329</html:p></notes>
      </species>
      <species boundaryCondition="false" constant="false" metaid="_709f5935_90dd_4787_a6c0_767ce78d6e1c" hasOnlySubstanceUnits="false" compartment="UNK_COMP" name="ADP-D-glycero-beta-D-manno-heptose" id="C06397">
<notes><html:p>COMPOUND_ID: C06397</html:p></notes>
      </species>
      <species boundaryCondition="false" constant="false" metaid="_7b54807a_f7e5_4aa2_8993_636223e83647" hasOnlySubstanceUnits="false" compartment="UNK_COMP" name="Pantetheine 4&amp;apos;-phosphate" id="C01134">
<notes><html:p>COMPOUND_ID: C01134</html:p></notes>
      </species>
      <species boundaryCondition="false" constant="false" metaid="_34ae6c3e_ceb6_4129_890c_e78f43ec2564" hasOnlySubstanceUnits="false" compartment="UNK_COMP" name="Linoleate" id="C01595">
<notes><html:p>COMPOUND_ID: C01595</html:p></notes>
      </species>
      <species boundaryCondition="false" constant="false" metaid="_abb84381_a937_4ec0_b13a_ffecc7a01e26" hasOnlySubstanceUnits="false" compartment="UNK_COMP" name="Penicillin" id="C00395">
<notes><html:p>COMPOUND_ID: C00395</html:p></notes>
      </species>
      <species boundaryCondition="false" constant="false" metaid="_d898628f_8fb6_4c69_9e83_563c5a7fe1b9" hasOnlySubstanceUnits="false" compartment="UNK_COMP" name="Tryparedoxin" id="C16663">
<notes><html:p>COMPOUND_ID: C16663</html:p></notes>
      </species>
      <species boundaryCondition="false" constant="false" metaid="_a32ee316_3602_4302_8028_417a20d7c124" hasOnlySubstanceUnits="false" compartment="UNK_COMP" name="Acyl-[acyl-carrier protein]" id="C00173">
<notes><html:p>COMPOUND_ID: C00173</html:p></notes>
      </species>
      <species boundaryCondition="false" constant="false" metaid="_ae2edb39_e7e6_4f34_a90d_e71611655744" hasOnlySubstanceUnits="false" compartment="UNK_COMP" name="Sphingosine 1-phosphate" id="C06124">
<notes><html:p>COMPOUND_ID: C06124</html:p></notes>
      </species>
      <species boundaryCondition="false" constant="false" metaid="_9d57d92f_f3a2_46a5_89dd_5eb9cfc61ab1" hasOnlySubstanceUnits="false" compartment="UNK_COMP" name="Dimethylallyl diphosphate" id="C00235">
<notes><html:p>COMPOUND_ID: C00235</html:p></notes>
      </species>
      <species boundaryCondition="false" constant="false" metaid="_5d2df3a3_9ac2_41ea_a6f2_20c584a8af22" hasOnlySubstanceUnits="false" compartment="UNK_COMP" name="trans-3-Chloro-2-propene-1-ol" id="C06611">
<notes><html:p>COMPOUND_ID: C06611</html:p></notes>
      </species>
      <species boundaryCondition="false" constant="false" metaid="_da3077e3_5d18_4d95_8544_c51d8fffa192" hasOnlySubstanceUnits="false" compartment="UNK_COMP" name="Lipoamide" id="C00248">
<notes><html:p>COMPOUND_ID: C00248</html:p></notes>
      </species>
      <species boundaryCondition="false" constant="false" metaid="_c8b9d307_2485_4900_b2db_bc2b8d10ca0a" hasOnlySubstanceUnits="false" compartment="UNK_COMP" name="Perillic acid" id="C11924">
<notes><html:p>COMPOUND_ID: C11924</html:p></notes>
      </species>
      <species boundaryCondition="false" constant="false" metaid="_dd08436d_e10c_4a5e_bc20_aa3ec1a058e3" hasOnlySubstanceUnits="false" compartment="UNK_COMP" name="trans-Cinnamate" id="C00423">
<notes><html:p>COMPOUND_ID: C00423</html:p></notes>
      </species>
      <species boundaryCondition="false" constant="false" metaid="_08bf937f_9fb2_49b7_8abc_442587c2c954" hasOnlySubstanceUnits="false" compartment="UNK_COMP" name="trans-Oct-2-enoyl-CoA" id="C05276">
<notes><html:p>COMPOUND_ID: C05276</html:p></notes>
      </species>
      <species boundaryCondition="false" constant="false" metaid="_bc9f0e5c_2db3_49c8_b03a_e2f2b64e46ab" hasOnlySubstanceUnits="false" compartment="UNK_COMP" name="1-(1-Alkenyl)-sn-glycero-3-phosphocholine" id="C04517">
<notes><html:p>COMPOUND_ID: C04517</html:p></notes>
      </species>
      <species boundaryCondition="false" constant="false" metaid="_db02d867_eb34_4b37_92d8_3a6306465098" hasOnlySubstanceUnits="false" compartment="UNK_COMP" name="UDP-N-acetylmuramoyl-L-alanyl-gamma-D-glutamyl-meso-2,6-diaminopimelate" id="C04877">
<notes><html:p>COMPOUND_ID: C04877</html:p></notes>
      </species>
      <species boundaryCondition="false" constant="false" metaid="_3971307a_bfa9_4100_910c_61041ad6349d" hasOnlySubstanceUnits="false" compartment="UNK_COMP" name="dITP" id="C01345">
<notes><html:p>COMPOUND_ID: C01345</html:p></notes>
      </species>
      <species boundaryCondition="false" constant="false" metaid="_a3447aa5_122b_4a25_8b4f_487fc06e29f5" hasOnlySubstanceUnits="false" compartment="UNK_COMP" name="Hydrogen" id="C00282">
<notes><html:p>COMPOUND_ID: C00282</html:p></notes>
      </species>
      <species boundaryCondition="false" constant="false" metaid="_51df55de_5921_491b_8b88_a0f8a18c28ce" hasOnlySubstanceUnits="false" compartment="UNK_COMP" name="D-Mannose 1-phosphate" id="C00636">
<notes><html:p>COMPOUND_ID: C00636</html:p></notes>
      </species>
      <species boundaryCondition="false" constant="false" metaid="_952c3105_1af5_46b6_9e05_d8c159faa7bf" hasOnlySubstanceUnits="false" compartment="UNK_COMP" name="4-Coumaryl alcohol" id="C02646">
<notes><html:p>COMPOUND_ID: C02646</html:p></notes>
      </species>
      <species boundaryCondition="false" constant="false" metaid="_72f33db9_c6c6_46fa_a6d0_1c9a995379c9" hasOnlySubstanceUnits="false" compartment="UNK_COMP" name="[Lipoyl-carrier protein]-L-lysine" id="C16240">
<notes><html:p>COMPOUND_ID: C16240</html:p></notes>
      </species>
      <species boundaryCondition="false" constant="false" metaid="_7654dd22_53c0_4b97_b32d_708a335f6dde" hasOnlySubstanceUnits="false" compartment="UNK_COMP" name="DNA 5-methylcytosine" id="C02967">
<notes><html:p>COMPOUND_ID: C02967</html:p></notes>
      </species>
      <species boundaryCondition="false" constant="false" metaid="_56945d24_abd0_4304_a557_dd6214856fd2" hasOnlySubstanceUnits="false" compartment="UNK_COMP" name="SN38 glucuronide" id="C11376">
<notes><html:p>COMPOUND_ID: C11376</html:p></notes>
      </species>
      <species boundaryCondition="false" constant="false" metaid="_6397c6bd_bc1a_4351_b814_0637fbbd9cf9" hasOnlySubstanceUnits="false" compartment="UNK_COMP" name="D-Arabinose" id="C00216">
<notes><html:p>COMPOUND_ID: C00216</html:p></notes>
      </species>
      <species boundaryCondition="false" constant="false" metaid="_f4106dcf_2a13_4bb6_8ccb_82756847c3e1" hasOnlySubstanceUnits="false" compartment="UNK_COMP" name="Fe2+" id="C14818">
<notes><html:p>COMPOUND_ID: C14818</html:p></notes>
      </species>
      <species boundaryCondition="false" constant="false" metaid="_512cf7d8_d8ec_44fd_9956_893200633296" hasOnlySubstanceUnits="false" compartment="UNK_COMP" name="RNA" id="C00046">
<notes><html:p>COMPOUND_ID: C00046</html:p></notes>
      </species>
      <species boundaryCondition="false" constant="false" metaid="_a3568b09_f020_464e_895e_46ebafb45c77" hasOnlySubstanceUnits="false" compartment="UNK_COMP" name="Reduced Vitamin K" id="C05850">
<notes><html:p>COMPOUND_ID: C05850</html:p></notes>
      </species>
      <species boundaryCondition="false" constant="false" metaid="_65f8ccf8_869e_4629_a576_1d5d86add518" hasOnlySubstanceUnits="false" compartment="UNK_COMP" name="8-Amino-7-oxononanoate" id="C01092">
<notes><html:p>COMPOUND_ID: C01092</html:p></notes>
      </species>
      <species boundaryCondition="false" constant="false" metaid="_a6225b89_2efd_4027_bc99_8c872b2dc9a5" hasOnlySubstanceUnits="false" compartment="UNK_COMP" name="cis-3-Chloroacrylic acid" id="C06615">
<notes><html:p>COMPOUND_ID: C06615</html:p></notes>
      </species>
      <species boundaryCondition="false" constant="false" metaid="_5f5dfced_7f5c_40d6_8568_e9aba10c0fa5" hasOnlySubstanceUnits="false" compartment="UNK_COMP" name="2-Hydroxy-6-ketononatrienedioate" id="C12624">
<notes><html:p>COMPOUND_ID: C12624</html:p></notes>
      </species>
      <species boundaryCondition="false" constant="false" metaid="_0bc93e2a_6aa3_407e_a890_9f7b75c91f7f" hasOnlySubstanceUnits="false" compartment="UNK_COMP" name="Inositol 1-phosphate" id="C01177">
<notes><html:p>COMPOUND_ID: C01177</html:p></notes>
      </species>
      <species boundaryCondition="false" constant="false" metaid="_cf4456ff_2a7c_46d6_9610_6ffa3a51324b" hasOnlySubstanceUnits="false" compartment="UNK_COMP" name="Precursor Z" id="C18239">
<notes><html:p>COMPOUND_ID: C18239</html:p></notes>
      </species>
      <species boundaryCondition="false" constant="false" metaid="_934abdcc_20ea_48ad_9bd6_3eccf4a1390b" hasOnlySubstanceUnits="false" compartment="UNK_COMP" name="3-(Imidazol-4-yl)-2-oxopropyl phosphate" id="C01267">
<notes><html:p>COMPOUND_ID: C01267</html:p></notes>
      </species>
      <species boundaryCondition="false" constant="false" metaid="_5db19f3a_c1a8_4a6e_848c_9bc71ecc5ee2" hasOnlySubstanceUnits="false" compartment="UNK_COMP" name="Ribonucleoside triphosphate" id="C03802">
<notes><html:p>COMPOUND_ID: C03802</html:p></notes>
      </species>
      <species boundaryCondition="false" constant="false" metaid="_c2865cc9_3d84_4ad5_a74e_6a3dab2245eb" hasOnlySubstanceUnits="false" compartment="UNK_COMP" name="1,2-Diacyl-sn-glycerol" id="C00641">
<notes><html:p>COMPOUND_ID: C00641</html:p></notes>
      </species>
      <species boundaryCondition="false" constant="false" metaid="_dd075908_8f8b_40f5_81f4_9190ea7b3502" hasOnlySubstanceUnits="false" compartment="UNK_COMP" name="3&amp;apos;-Phosphoadenylyl sulfate" id="C00053">
<notes><html:p>COMPOUND_ID: C00053</html:p></notes>
      </species>
      <species boundaryCondition="false" constant="false" metaid="_0937c8f3_cafb_48ed_90e7_b08874988e79" hasOnlySubstanceUnits="false" compartment="UNK_COMP" name="RX" id="C01322">
<notes><html:p>COMPOUND_ID: C01322</html:p></notes>
      </species>
      <species boundaryCondition="false" constant="false" metaid="_bbdb1268_a8f0_450e_9364_abe469d0142b" hasOnlySubstanceUnits="false" compartment="UNK_COMP" name="beta-L-Fucopyranose" id="C20836">
<notes><html:p>COMPOUND_ID: C20836</html:p></notes>
      </species>
      <species boundaryCondition="false" constant="false" metaid="_8dc043ab_e14a_4dd6_a322_50b164510e0e" hasOnlySubstanceUnits="false" compartment="UNK_COMP" name="Dhurrin" id="C05143">
<notes><html:p>COMPOUND_ID: C05143</html:p></notes>
      </species>
      <species boundaryCondition="false" constant="false" metaid="_90b51d82_b09f_43a4_a1ff_21ed434e9fff" hasOnlySubstanceUnits="false" compartment="UNK_COMP" name="Monoamide of dicarboxylate" id="C04131">
<notes><html:p>COMPOUND_ID: C04131</html:p></notes>
      </species>
      <species boundaryCondition="false" constant="false" metaid="_7c94c1a3_5291_4fa6_b5e8_6a8865d36ee4" hasOnlySubstanceUnits="false" compartment="UNK_COMP" name="Protein histidine" id="C00615">
<notes><html:p>COMPOUND_ID: C00615</html:p></notes>
      </species>
      <species boundaryCondition="false" constant="false" metaid="_c5c25cc6_cefb_4a7f_ae23_0f140347073f" hasOnlySubstanceUnits="false" compartment="UNK_COMP" name="(2E)-Octadecenoyl-[acp]" id="C16221">
<notes><html:p>COMPOUND_ID: C16221</html:p></notes>
      </species>
      <species boundaryCondition="false" constant="false" metaid="_27acece9_57b2_474b_b8c0_b13d2545a768" hasOnlySubstanceUnits="false" compartment="UNK_COMP" name="L-Alanyl-tRNA" id="C00886">
<notes><html:p>COMPOUND_ID: C00886</html:p></notes>
      </species>
      <species boundaryCondition="false" constant="false" metaid="_09686053_3c56_4f1a_a16d_2ff0dff6ec2a" hasOnlySubstanceUnits="false" compartment="UNK_COMP" name="N6-L-Threonylcarbamoyladenine in tRNA" id="C20751">
<notes><html:p>COMPOUND_ID: C20751</html:p></notes>
      </species>
      <species boundaryCondition="false" constant="false" metaid="_0a92842a_4928_4926_853b_7efcac9fa519" hasOnlySubstanceUnits="false" compartment="UNK_COMP" name="UDPMurNAc(oyl-L-Ala-D-gamma-Glu-L-Lys-D-Ala-D-Ala)" id="C04702">
<notes><html:p>COMPOUND_ID: C04702</html:p></notes>
      </species>
      <species boundaryCondition="false" constant="false" metaid="_db24f7ac_625c_4d61_a646_506196e3d953" hasOnlySubstanceUnits="false" compartment="UNK_COMP" name="trans-Hexadec-2-enoyl-CoA" id="C05272">
<notes><html:p>COMPOUND_ID: C05272</html:p></notes>
      </species>
      <species boundaryCondition="false" constant="false" metaid="_9bf39574_76c9_48d2_ab27_9d398bc2a955" hasOnlySubstanceUnits="false" compartment="UNK_COMP" name="L-Tyrosine" id="C00082">
<notes><html:p>COMPOUND_ID: C00082</html:p></notes>
      </species>
      <species boundaryCondition="false" constant="false" metaid="_8e4787be_ed56_4d96_a77f_c1639e754180" hasOnlySubstanceUnits="false" compartment="UNK_COMP" name="2-Hydroxy-3-oxosuccinate" id="C03459">
<notes><html:p>COMPOUND_ID: C03459</html:p></notes>
      </species>
      <species boundaryCondition="false" constant="false" metaid="_cca0ed17_87ab_4219_b30a_0c37e64e6523" hasOnlySubstanceUnits="false" compartment="UNK_COMP" name="trans-2-Methyl-5-isopropylhexa-2,5-dienoyl-CoA" id="C11945">
<notes><html:p>COMPOUND_ID: C11945</html:p></notes>
      </species>
      <species boundaryCondition="false" constant="false" metaid="_d16081f1_fe0b_47be_8f7f_6cf710bb52eb" hasOnlySubstanceUnits="false" compartment="UNK_COMP" name="Reduced [2Fe-2S] ferredoxin" id="C22150">
<notes><html:p>COMPOUND_ID: C22150</html:p></notes>
      </species>
      <species boundaryCondition="false" constant="false" metaid="_d481d05b_93c2_45ec_8779_bea4268bc524" hasOnlySubstanceUnits="false" compartment="UNK_COMP" name="5-Deoxy-D-ribose" id="C22288">
<notes><html:p>COMPOUND_ID: C22288</html:p></notes>
      </species>
      <species boundaryCondition="false" constant="false" metaid="_32c88d67_e9d9_4436_81f5_951e835925a4" hasOnlySubstanceUnits="false" compartment="UNK_COMP" name="L-2-Amino-3-oxobutanoic acid" id="C03508">
<notes><html:p>COMPOUND_ID: C03508</html:p></notes>
      </species>
      <species boundaryCondition="false" constant="false" metaid="_9176948a_19c7_46d7_a6aa_8d3da843b81c" hasOnlySubstanceUnits="false" compartment="UNK_COMP" name="2-Keto-D-gluconic acid" id="C06473">
<notes><html:p>COMPOUND_ID: C06473</html:p></notes>
      </species>
      <species boundaryCondition="false" constant="false" metaid="_24373a91_b341_4b01_8cc0_74fe88477558" hasOnlySubstanceUnits="false" compartment="UNK_COMP" name="3-Oxododecanoyl-CoA" id="C05263">
<notes><html:p>COMPOUND_ID: C05263</html:p></notes>
      </species>
      <species boundaryCondition="false" constant="false" metaid="_90ff06b1_0f2c_433f_a22b_5383011b70e0" hasOnlySubstanceUnits="false" compartment="UNK_COMP" name="NADP+" id="C00006">
<notes><html:p>COMPOUND_ID: C00006</html:p></notes>
      </species>
      <species boundaryCondition="false" constant="false" metaid="_778a1580_fb0c_4487_92dd_cb0e2b6dd667" hasOnlySubstanceUnits="false" compartment="UNK_COMP" name="3-Hydroxyisovaleryl-CoA" id="C05998">
<notes><html:p>COMPOUND_ID: C05998</html:p></notes>
      </species>
      <species boundaryCondition="false" constant="false" metaid="_dbe51a84_6f64_496b_9830_9482efe8f054" hasOnlySubstanceUnits="false" compartment="UNK_COMP" name="Glycerophosphoglycoglycerolipid" id="C20897">
<notes><html:p>COMPOUND_ID: C20897</html:p></notes>
      </species>
      <species boundaryCondition="false" constant="false" metaid="_91872e89_bafa_4514_9fbc_0920f0c6dc81" hasOnlySubstanceUnits="false" compartment="UNK_COMP" name="2-Chloromaleylacetate" id="C06329">
<notes><html:p>COMPOUND_ID: C06329</html:p></notes>
      </species>
      <species boundaryCondition="false" constant="false" metaid="_25087c9b_9419_4a18_a648_616c65c88d6b" hasOnlySubstanceUnits="false" compartment="UNK_COMP" name="D-Fructose 1-phosphate" id="C01094">
<notes><html:p>COMPOUND_ID: C01094</html:p></notes>
      </species>
      <species boundaryCondition="false" constant="false" metaid="_953907b4_b585_4ea0_a48b_99d9c72c47bc" hasOnlySubstanceUnits="false" compartment="UNK_COMP" name="Betaine aldehyde" id="C00576">
<notes><html:p>COMPOUND_ID: C00576</html:p></notes>
      </species>
      <species boundaryCondition="false" constant="false" metaid="_20fd9778_617f_4f9a_ab67_369e1dda8b6f" hasOnlySubstanceUnits="false" compartment="UNK_COMP" name="KDO2-lipid A" id="C06026">
<notes><html:p>COMPOUND_ID: C06026</html:p></notes>
      </species>
      <species boundaryCondition="false" constant="false" metaid="_a112e03e_75b3_4b4d_ad3e_9aa701772440" hasOnlySubstanceUnits="false" compartment="UNK_COMP" name="Decanoyl-[acp]" id="C05755">
<notes><html:p>COMPOUND_ID: C05755</html:p></notes>
      </species>
      <species boundaryCondition="false" constant="false" metaid="_aaf1a0ff_9d35_4e56_9de1_a7cd1fae59c6" hasOnlySubstanceUnits="false" compartment="UNK_COMP" name="3-beta-D-Galactosyl-sn-glycerol" id="C05401">
<notes><html:p>COMPOUND_ID: C05401</html:p></notes>
      </species>
      <species boundaryCondition="false" constant="false" metaid="_bbb48117_c592_4950_927f_45324653b48b" hasOnlySubstanceUnits="false" compartment="UNK_COMP" name="Cobinamide" id="C05774">
<notes><html:p>COMPOUND_ID: C05774</html:p></notes>
      </species>
      <species boundaryCondition="false" constant="false" metaid="_35ec98f9_72bc_488c_a976_5bd40ef0e57c" hasOnlySubstanceUnits="false" compartment="UNK_COMP" name="Glutaryl-CoA" id="C00527">
<notes><html:p>COMPOUND_ID: C00527</html:p></notes>
      </species>
      <species boundaryCondition="false" constant="false" metaid="_e8553e48_1a2c_4042_aac6_30c657f36b86" hasOnlySubstanceUnits="false" compartment="UNK_COMP" name="1,3-Diaminopropane" id="C00986">
<notes><html:p>COMPOUND_ID: C00986</html:p></notes>
      </species>
      <species boundaryCondition="false" constant="false" metaid="_a5b0fa41_5c20_4e9c_8d60_4ce89c2d9edb" hasOnlySubstanceUnits="false" compartment="UNK_COMP" id="G10550">
<notes><html:p>COMPOUND_ID: G10550</html:p></notes>
      </species>
      <species boundaryCondition="false" constant="false" metaid="_47b9b54a_8dc6_40d4_a751_31a55c6a56da" hasOnlySubstanceUnits="false" compartment="UNK_COMP" name="(R)-2,3-Dihydroxy-3-methylpentanoate" id="C06007">
<notes><html:p>COMPOUND_ID: C06007</html:p></notes>
      </species>
      <species boundaryCondition="false" constant="false" metaid="_92adcd47_e3a5_44f7_90d6_51de61f80f44" hasOnlySubstanceUnits="false" compartment="UNK_COMP" name="Chloroacetic acid" id="C06755">
<notes><html:p>COMPOUND_ID: C06755</html:p></notes>
      </species>
      <species boundaryCondition="false" constant="false" metaid="_bf913b8b_ddbb_4240_bad1_29f21e323b82" hasOnlySubstanceUnits="false" compartment="UNK_COMP" name="3-Chloro-L-alanine" id="C02635">
<notes><html:p>COMPOUND_ID: C02635</html:p></notes>
      </species>
      <species boundaryCondition="false" constant="false" metaid="_87a58a56_b85d_41d6_ba07_395ef9d57e4e" hasOnlySubstanceUnits="false" compartment="UNK_COMP" name="Pyridoxine phosphate" id="C00627">
<notes><html:p>COMPOUND_ID: C00627</html:p></notes>
      </species>
      <species boundaryCondition="false" constant="false" metaid="_50fd4f2b_a495_448b_b26f_4b56a72491ec" hasOnlySubstanceUnits="false" compartment="UNK_COMP" name="Uroporphyrinogen I" id="C05766">
<notes><html:p>COMPOUND_ID: C05766</html:p></notes>
      </species>
      <species boundaryCondition="false" constant="false" metaid="_2297a009_35a3_44b0_af9f_872232998a66" hasOnlySubstanceUnits="false" compartment="UNK_COMP" name="Benzoate" id="C00180">
<notes><html:p>COMPOUND_ID: C00180</html:p></notes>
      </species>
      <species boundaryCondition="false" constant="false" metaid="_f192a959_7d5b_4932_8203_04623b3382ff" hasOnlySubstanceUnits="false" compartment="UNK_COMP" name="Ferricytochrome" id="C00923">
<notes><html:p>COMPOUND_ID: C00923</html:p></notes>
      </species>
      <species boundaryCondition="false" constant="false" metaid="_77414357_5431_43bf_bc75_d61303d945bb" hasOnlySubstanceUnits="false" compartment="UNK_COMP" name="trans-Hexadec-2-enoyl-[acp]" id="C05763">
<notes><html:p>COMPOUND_ID: C05763</html:p></notes>
      </species>
      <species boundaryCondition="false" constant="false" metaid="_7c7f5b7c_c2b5_4326_b8cd_f2aedf0cb1a3" hasOnlySubstanceUnits="false" compartment="UNK_COMP" name="dTDP-4-amino-4,6-dideoxy-D-galactose" id="C04346">
<notes><html:p>COMPOUND_ID: C04346</html:p></notes>
      </species>
      <species boundaryCondition="false" constant="false" metaid="_37dda993_d4a2_41a9_be11_b6146dfcb7a5" hasOnlySubstanceUnits="false" compartment="UNK_COMP" name="Protein Nomega-(1-hydroxy-2-oxopropyl)-L-arginine" id="C21466">
<notes><html:p>COMPOUND_ID: C21466</html:p></notes>
      </species>
      <species boundaryCondition="false" constant="false" metaid="_eda3c3b6_ae2b_401e_9397_7eaa10c068e0" hasOnlySubstanceUnits="false" compartment="UNK_COMP" name="(S)-3-Hydroxybutanoyl-CoA" id="C01144">
<notes><html:p>COMPOUND_ID: C01144</html:p></notes>
      </species>
      <species boundaryCondition="false" constant="false" metaid="_5c8cc0cc_972b_49a8_b1ef_fac4cdc9c97c" hasOnlySubstanceUnits="false" compartment="UNK_COMP" id="G13057">
<notes><html:p>COMPOUND_ID: G13057</html:p></notes>
      </species>
      <species boundaryCondition="false" constant="false" metaid="_568138d8_68eb_4928_9b69_3f096fc64056" hasOnlySubstanceUnits="false" compartment="UNK_COMP" name="L-1-Pyrroline-3-hydroxy-5-carboxylate" id="C04281">
<notes><html:p>COMPOUND_ID: C04281</html:p></notes>
      </species>
      <species boundaryCondition="false" constant="false" metaid="_283c7f35_5eb5_4277_9e4c_9cc8af1f8591" hasOnlySubstanceUnits="false" compartment="UNK_COMP" name="ITP" id="C00081">
<notes><html:p>COMPOUND_ID: C00081</html:p></notes>
      </species>
      <species boundaryCondition="false" constant="false" metaid="_e11f4f9c_72ab_4624_ae61_0a336a3917bb" hasOnlySubstanceUnits="false" compartment="UNK_COMP" name="Luteolin 7-O-[beta-D-glucuronosyl-(1->2)-beta-D-glucuronide]-4&amp;apos;-O-beta-D-glucuronide" id="C04900">
<notes><html:p>COMPOUND_ID: C04900</html:p></notes>
      </species>
      <species boundaryCondition="false" constant="false" metaid="_ffe6ea75_141f_4e90_a037_21488ca83543" hasOnlySubstanceUnits="false" compartment="UNK_COMP" name="Sulfuric monoester" id="C16738">
<notes><html:p>COMPOUND_ID: C16738</html:p></notes>
      </species>
      <species boundaryCondition="false" constant="false" metaid="_e8aea6ff_5fdf_43eb_a680_c1cfdfbb85e5" hasOnlySubstanceUnits="false" compartment="UNK_COMP" name="Inositol 1,2,3,5,6-pentakisphosphate" id="C04579">
<notes><html:p>COMPOUND_ID: C04579</html:p></notes>
      </species>
      <species boundaryCondition="false" constant="false" metaid="_3d14aea1_9da6_4db9_b002_7298c7c7fcd9" hasOnlySubstanceUnits="false" compartment="UNK_COMP" name="Cob(II)alamin" id="C00541">
<notes><html:p>COMPOUND_ID: C00541</html:p></notes>
      </species>
      <species boundaryCondition="false" constant="false" metaid="_e75570ef_afc7_4f97_8c61_ccafc9d6f492" hasOnlySubstanceUnits="false" compartment="UNK_COMP" name="L-Proline" id="C00148">
<notes><html:p>COMPOUND_ID: C00148</html:p></notes>
      </species>
      <species boundaryCondition="false" constant="false" metaid="_691aa414_aef7_4883_88a5_447633496fb8" hasOnlySubstanceUnits="false" compartment="UNK_COMP" name="Phenylpyruvate" id="C00166">
<notes><html:p>COMPOUND_ID: C00166</html:p></notes>
      </species>
      <species boundaryCondition="false" constant="false" metaid="_faf8e9ad_0a99_473b_a4e5_1b7245b6495f" hasOnlySubstanceUnits="false" compartment="UNK_COMP" name="L-Threonylcarbamoyladenylate" id="C20641">
<notes><html:p>COMPOUND_ID: C20641</html:p></notes>
      </species>
      <species boundaryCondition="false" constant="false" metaid="_d824980a_6431_4e90_b074_adbfcdbb746c" hasOnlySubstanceUnits="false" compartment="UNK_COMP" name="N-Acetyl-beta-D-mannosaminuronosyl-(1->4)-N-acetyl-alpha-D-glucosaminyl-diphospho-ditrans,octacis-undecaprenol" id="C20497">
<notes><html:p>COMPOUND_ID: C20497</html:p></notes>
      </species>
      <species boundaryCondition="false" constant="false" metaid="_25135215_938d_4770_8046_b574bd7d880d" hasOnlySubstanceUnits="false" compartment="UNK_COMP" name="1-Organyl-2-lyso-sn-glycero-3-phosphocholine" id="C04317">
<notes><html:p>COMPOUND_ID: C04317</html:p></notes>
      </species>
      <species boundaryCondition="false" constant="false" metaid="_38872bc4_ed2c_4c19_9c79_82573c57c207" hasOnlySubstanceUnits="false" compartment="UNK_COMP" name="tRNA(Thr)" id="C01651">
<notes><html:p>COMPOUND_ID: C01651</html:p></notes>
      </species>
      <species boundaryCondition="false" constant="false" metaid="_f60e5e93_22b8_4bb3_9559_7cd0b7f26b1e" hasOnlySubstanceUnits="false" compartment="UNK_COMP" name="1-Nitronaphthalene-7,8-oxide" id="C14802">
<notes><html:p>COMPOUND_ID: C14802</html:p></notes>
      </species>
      <species boundaryCondition="false" constant="false" metaid="_2b00bf7c_6d57_4c1a_8b59_78bd1643b544" hasOnlySubstanceUnits="false" compartment="UNK_COMP" name="Deoxynucleoside triphosphate" id="C00677">
<notes><html:p>COMPOUND_ID: C00677</html:p></notes>
      </species>
      <species boundaryCondition="false" constant="false" metaid="_e370f061_9834_4682_9aa0_34183298128d" hasOnlySubstanceUnits="false" compartment="UNK_COMP" name="Selenomethionyl-tRNA(Met)" id="C05336">
<notes><html:p>COMPOUND_ID: C05336</html:p></notes>
      </species>
      <species boundaryCondition="false" constant="false" metaid="_05363115_04c8_4179_8d3c_a611aa2cd5d2" hasOnlySubstanceUnits="false" compartment="UNK_COMP" name="L-Aspartate" id="C00049">
<notes><html:p>COMPOUND_ID: C00049</html:p></notes>
      </species>
      <species boundaryCondition="false" constant="false" metaid="_68f465e9_c59c_45a3_8e6e_80c11b2a107e" hasOnlySubstanceUnits="false" compartment="UNK_COMP" name="trans-Aconitate" id="C02341">
<notes><html:p>COMPOUND_ID: C02341</html:p></notes>
      </species>
      <species boundaryCondition="false" constant="false" metaid="_4bccd92f_8536_4874_9b8a_721fccef7db2" hasOnlySubstanceUnits="false" compartment="UNK_COMP" name="5-(5-Phospho-D-ribosylaminoformimino)-1-(5-phosphoribosyl)-imidazole-4-carboxamide" id="C04896">
<notes><html:p>COMPOUND_ID: C04896</html:p></notes>
      </species>
      <species boundaryCondition="false" constant="false" metaid="_22e25a25_fbc2_4302_972e_1207275e32be" hasOnlySubstanceUnits="false" compartment="UNK_COMP" name="Uracil" id="C00106">
<notes><html:p>COMPOUND_ID: C00106</html:p></notes>
      </species>
      <species boundaryCondition="false" constant="false" metaid="_5b99fc32_6856_42ca_a814_a8aaa397cf1c" hasOnlySubstanceUnits="false" compartment="UNK_COMP" name="N,N&amp;apos;-Diacetylchitobiose 6&amp;apos;-phosphate" id="C21152">
<notes><html:p>COMPOUND_ID: C21152</html:p></notes>
      </species>
      <species boundaryCondition="false" constant="false" metaid="_d57b1243_0f18_4be6_8b18_9344cb4262a4" hasOnlySubstanceUnits="false" compartment="UNK_COMP" name="gamma-Linolenoyl-CoA" id="C03035">
<notes><html:p>COMPOUND_ID: C03035</html:p></notes>
      </species>
      <species boundaryCondition="false" constant="false" metaid="_61037d43_4e2d_4351_a9b0_97e2cb51ca1d" hasOnlySubstanceUnits="false" compartment="UNK_COMP" name="Tetradecanoic acid" id="C06424">
<notes><html:p>COMPOUND_ID: C06424</html:p></notes>
      </species>
      <species boundaryCondition="false" constant="false" metaid="_121adc75_be86_4cfd_a340_c5af3cde623d" hasOnlySubstanceUnits="false" compartment="UNK_COMP" name="3-Hydroxyanthranilate" id="C00632">
<notes><html:p>COMPOUND_ID: C00632</html:p></notes>
      </species>
      <species boundaryCondition="false" constant="false" metaid="_619a720b_020a_4e00_aac8_6aeb1551c955" hasOnlySubstanceUnits="false" compartment="UNK_COMP" name="Phenyl acetate" id="C15583">
<notes><html:p>COMPOUND_ID: C15583</html:p></notes>
      </species>
      <species boundaryCondition="false" constant="false" metaid="_6eda14c9_9340_4097_828d_10755b999629" hasOnlySubstanceUnits="false" compartment="UNK_COMP" name="cis-2-Methyl-5-isopropylhexa-2,5-dienoyl-CoA" id="C11946">
<notes><html:p>COMPOUND_ID: C11946</html:p></notes>
      </species>
      <species boundaryCondition="false" constant="false" metaid="_184b954c_9c4d_4362_b2e4_b441a51bb43e" hasOnlySubstanceUnits="false" compartment="UNK_COMP" name="(S)-4,5-Dihydroxypentane-2,3-dione" id="C11838">
<notes><html:p>COMPOUND_ID: C11838</html:p></notes>
      </species>
      <species boundaryCondition="false" constant="false" metaid="_2777892b_7a76_4309_a409_433a89c091dc" hasOnlySubstanceUnits="false" compartment="UNK_COMP" name="N-Acetyldemethylphosphinothricin tripeptide" id="C17950">
<notes><html:p>COMPOUND_ID: C17950</html:p></notes>
      </species>
      <species boundaryCondition="false" constant="false" metaid="_ff5f4df0_f165_4aa3_a151_0442e603dcc9" hasOnlySubstanceUnits="false" compartment="UNK_COMP" name="D-Allose" id="C01487">
<notes><html:p>COMPOUND_ID: C01487</html:p></notes>
      </species>
      <species boundaryCondition="false" constant="false" metaid="_4c5ab3cf_82e1_433d_afa2_592838116b94" hasOnlySubstanceUnits="false" compartment="UNK_COMP" name="Arsenate ion" id="C11215">
<notes><html:p>COMPOUND_ID: C11215</html:p></notes>
      </species>
      <species boundaryCondition="false" constant="false" metaid="_1fac1261_f36b_4071_8da8_9686ec098ade" hasOnlySubstanceUnits="false" compartment="UNK_COMP" name="5&amp;apos;-Phosphoguanylyl(3&amp;apos;->5&amp;apos;)guanosine" id="C18076">
<notes><html:p>COMPOUND_ID: C18076</html:p></notes>
      </species>
      <species boundaryCondition="false" constant="false" metaid="_f500e095_92af_489e_9c08_2aa81d136591" hasOnlySubstanceUnits="false" compartment="UNK_COMP" name="Apo-[carboxylase]" id="C06249">
<notes><html:p>COMPOUND_ID: C06249</html:p></notes>
      </species>
      <species boundaryCondition="false" constant="false" metaid="_73da7419_d6d8_48b1_944f_7be10c6c9efe" hasOnlySubstanceUnits="false" compartment="UNK_COMP" name="[Fe-S] cluster scaffold protein carrying a [4Fe-4S]2+ cluster" id="C22154">
<notes><html:p>COMPOUND_ID: C22154</html:p></notes>
      </species>
      <species boundaryCondition="false" constant="false" metaid="_ba74e396_69d9_4f75_ae12_2ea14dfcd665" hasOnlySubstanceUnits="false" compartment="UNK_COMP" name="1-Octanal" id="C01545">
<notes><html:p>COMPOUND_ID: C01545</html:p></notes>
      </species>
      <species boundaryCondition="false" constant="false" metaid="_7ad07e64_4e25_49fe_99f6_d2a41e69ddc4" hasOnlySubstanceUnits="false" compartment="UNK_COMP" name="Methionyl peptide" id="C11440">
<notes><html:p>COMPOUND_ID: C11440</html:p></notes>
      </species>
      <species boundaryCondition="false" constant="false" metaid="_178eb72b_2702_45a4_b086_7092d376bfef" hasOnlySubstanceUnits="false" compartment="UNK_COMP" name="L-Glutamate" id="C00025">
<notes><html:p>COMPOUND_ID: C00025</html:p></notes>
      </species>
      <species boundaryCondition="false" constant="false" metaid="_3462b0bb_f952_40ae_9706_38e1f41a290a" hasOnlySubstanceUnits="false" compartment="UNK_COMP" name="GDP-L-fucose" id="C00325">
<notes><html:p>COMPOUND_ID: C00325</html:p></notes>
      </species>
      <species boundaryCondition="false" constant="false" metaid="_3fb2d460_dd74_47cf_a881_a2b91efeba01" hasOnlySubstanceUnits="false" compartment="UNK_COMP" name="D-Cysteine" id="C00793">
<notes><html:p>COMPOUND_ID: C00793</html:p></notes>
      </species>
      <species boundaryCondition="false" constant="false" metaid="_d0afa160_05ea_45e8_825d_ea3bb15d62bb" hasOnlySubstanceUnits="false" compartment="UNK_COMP" name="Heme" id="C00032">
<notes><html:p>COMPOUND_ID: C00032</html:p></notes>
      </species>
      <species boundaryCondition="false" constant="false" metaid="_9a27a33a_e6c3_4ca6_bb36_13d2442eb577" hasOnlySubstanceUnits="false" compartment="UNK_COMP" name="7-Aminomethyl-7-carbaguanine" id="C16675">
<notes><html:p>COMPOUND_ID: C16675</html:p></notes>
      </species>
      <species boundaryCondition="false" constant="false" metaid="_b0877028_3747_42e8_9b36_ba57fc35b47b" hasOnlySubstanceUnits="false" compartment="UNK_COMP" name="2,3-Dihydroxybenzoate" id="C00196">
<notes><html:p>COMPOUND_ID: C00196</html:p></notes>
      </species>
      <species boundaryCondition="false" constant="false" metaid="_cf423fce_9114_402a_bd0c_1969999c23b7" hasOnlySubstanceUnits="false" compartment="UNK_COMP" name="(4Z,7Z,10Z,13Z,16Z,19Z)-Docosahexaenoyl-CoA" id="C16169">
<notes><html:p>COMPOUND_ID: C16169</html:p></notes>
      </species>
      <species boundaryCondition="false" constant="false" metaid="_d9e38648_0045_4f48_8b16_b9b45c0bc2c8" hasOnlySubstanceUnits="false" compartment="UNK_COMP" name="Pyrimidine" id="C00396">
<notes><html:p>COMPOUND_ID: C00396</html:p></notes>
      </species>
      <species boundaryCondition="false" constant="false" metaid="_78cc3d59_7261_4c19_8bf2_17b897b5f5c6" hasOnlySubstanceUnits="false" compartment="UNK_COMP" name="[Dihydrolipoyllysine-residue succinyltransferase] S-succinyldihydrolipoyllysine" id="C16254">
<notes><html:p>COMPOUND_ID: C16254</html:p></notes>
      </species>
      <species boundaryCondition="false" constant="false" metaid="_4316e77d_40c8_447c_9c69_90c5409aec96" hasOnlySubstanceUnits="false" compartment="UNK_COMP" name="Propanoyl-CoA" id="C00100">
<notes><html:p>COMPOUND_ID: C00100</html:p></notes>
      </species>
      <species boundaryCondition="false" constant="false" metaid="_0b267b9d_fec6_4cda_b32c_5c15721e66a3" hasOnlySubstanceUnits="false" compartment="UNK_COMP" name="Phenylacetic acid" id="C07086">
<notes><html:p>COMPOUND_ID: C07086</html:p></notes>
      </species>
      <species boundaryCondition="false" constant="false" metaid="_198def10_ac45_4d5e_8826_253d389e8650" hasOnlySubstanceUnits="false" compartment="UNK_COMP" name="3&amp;apos;-Ribonucleotide" id="C02508">
<notes><html:p>COMPOUND_ID: C02508</html:p></notes>
      </species>
      <species boundaryCondition="false" constant="false" metaid="_6696688a_e312_4f75_acb9_be40e44bde7e" hasOnlySubstanceUnits="false" compartment="UNK_COMP" name="Hydrogen sulfide" id="C00283">
<notes><html:p>COMPOUND_ID: C00283</html:p></notes>
      </species>
      <species boundaryCondition="false" constant="false" metaid="_19099626_bb5a_40ee_8bb3_1720facb3bb0" hasOnlySubstanceUnits="false" compartment="UNK_COMP" name="&amp;apos;Activated&amp;apos; tRNA" id="C02342">
<notes><html:p>COMPOUND_ID: C02342</html:p></notes>
      </species>
      <species boundaryCondition="false" constant="false" metaid="_4e0e5e49_e8d9_423f_8e91_e1cabcaa90b2" hasOnlySubstanceUnits="false" compartment="UNK_COMP" name="2-Dehydro-3-deoxy-6-phospho-D-gluconate" id="C04442">
<notes><html:p>COMPOUND_ID: C04442</html:p></notes>
      </species>
      <species boundaryCondition="false" constant="false" metaid="_560f04e2_6cc9_46db_9a57_03e2038e3bc1" hasOnlySubstanceUnits="false" compartment="UNK_COMP" name="Melibiitol" id="C05399">
<notes><html:p>COMPOUND_ID: C05399</html:p></notes>
      </species>
      <species boundaryCondition="false" constant="false" metaid="_1405512a_b280_48a5_9993_bd35657c3033" hasOnlySubstanceUnits="false" compartment="UNK_COMP" name="tRNA guanine" id="C01977">
<notes><html:p>COMPOUND_ID: C01977</html:p></notes>
      </species>
      <species boundaryCondition="false" constant="false" metaid="_53488f97_316f_48a8_acad_68e2e649a710" hasOnlySubstanceUnits="false" compartment="UNK_COMP" name="3-(4-Hydroxyphenyl)pyruvate" id="C01179">
<notes><html:p>COMPOUND_ID: C01179</html:p></notes>
      </species>
      <species boundaryCondition="false" constant="false" metaid="_fe5df29e_10b1_4fa5_bd2e_b4aa80dab98c" hasOnlySubstanceUnits="false" compartment="UNK_COMP" name="L-Methionine (R)-S-oxide" id="C15998">
<notes><html:p>COMPOUND_ID: C15998</html:p></notes>
      </species>
      <species boundaryCondition="false" constant="false" metaid="_a2e0a958_fc34_4ece_8f58_f753448e9996" hasOnlySubstanceUnits="false" compartment="UNK_COMP" name="(9Z)-Octadecenoic acid" id="C00712">
<notes><html:p>COMPOUND_ID: C00712</html:p></notes>
      </species>
      <species boundaryCondition="false" constant="false" metaid="_d51dee92_6343_41cb_9a24_f9b41656ad93" hasOnlySubstanceUnits="false" compartment="UNK_COMP" name="Cytidylyl molybdenum cofactor" id="C21485">
<notes><html:p>COMPOUND_ID: C21485</html:p></notes>
      </species>
      <species boundaryCondition="false" constant="false" metaid="_95eb35f9_f5c7_4bff_ab63_2c94188cca5b" hasOnlySubstanceUnits="false" compartment="UNK_COMP" name="(5Z,8Z,11Z,14Z,17Z)-Icosapentaenoic acid" id="C06428">
<notes><html:p>COMPOUND_ID: C06428</html:p></notes>
      </species>
      <species boundaryCondition="false" constant="false" metaid="_4cb448b0_fafd_402f_bab2_cb606485536d" hasOnlySubstanceUnits="false" compartment="UNK_COMP" name="Protein glutamate" id="C00614">
<notes><html:p>COMPOUND_ID: C00614</html:p></notes>
      </species>
      <species boundaryCondition="false" constant="false" metaid="_168d294a_ea82_4576_8d6c_0cf525a1580a" hasOnlySubstanceUnits="false" compartment="UNK_COMP" name="3-Oxo-OPC4-CoA" id="C16338">
<notes><html:p>COMPOUND_ID: C16338</html:p></notes>
      </species>
      <species boundaryCondition="false" constant="false" metaid="_737d64ca_2086_4d13_bf11_5f7b9b7fa281" hasOnlySubstanceUnits="false" compartment="UNK_COMP" name="Hexadecanoyl-[acp]" id="C05764">
<notes><html:p>COMPOUND_ID: C05764</html:p></notes>
      </species>
      <species boundaryCondition="false" constant="false" metaid="_89bde666_49f9_4f9a_9567_7e694d3981cc" hasOnlySubstanceUnits="false" compartment="UNK_COMP" name="D-Alanyl-D-alanine" id="C00993">
<notes><html:p>COMPOUND_ID: C00993</html:p></notes>
      </species>
      <species boundaryCondition="false" constant="false" metaid="_dfe56691_9f3e_4647_9adc_02383597f57d" hasOnlySubstanceUnits="false" compartment="UNK_COMP" name="L-Isoleucyl-tRNA(Ile)" id="C03127">
<notes><html:p>COMPOUND_ID: C03127</html:p></notes>
      </species>
      <species boundaryCondition="false" constant="false" metaid="_860f3f4c_b39d_4d57_b562_a1faedd79d57" hasOnlySubstanceUnits="false" compartment="UNK_COMP" name="1-Nitro-7-hydroxy-8-glutathionyl-7,8-dihydronaphthalene" id="C14803">
<notes><html:p>COMPOUND_ID: C14803</html:p></notes>
      </species>
      <species boundaryCondition="false" constant="false" metaid="_609fdc13_c26e_426c_ad0c_9e95c76a6227" hasOnlySubstanceUnits="false" compartment="UNK_COMP" name="Indoleglycerol phosphate" id="C03506">
<notes><html:p>COMPOUND_ID: C03506</html:p></notes>
      </species>
      <species boundaryCondition="false" constant="false" metaid="_7fcaf35a_505d_4081_8aa1_72e955087c12" hasOnlySubstanceUnits="false" compartment="UNK_COMP" name="Aminoimidazole ribotide" id="C03373">
<notes><html:p>COMPOUND_ID: C03373</html:p></notes>
      </species>
      <species boundaryCondition="false" constant="false" metaid="_a2150c97_6fdb_4faa_8318_190bc84eaebb" hasOnlySubstanceUnits="false" compartment="UNK_COMP" name="Lipid IIB" id="C22002">
<notes><html:p>COMPOUND_ID: C22002</html:p></notes>
      </species>
      <species boundaryCondition="false" constant="false" metaid="_18d66973_9c89_4ba7_8212_02f53379956b" hasOnlySubstanceUnits="false" compartment="UNK_COMP" name="Prephenate" id="C00254">
<notes><html:p>COMPOUND_ID: C00254</html:p></notes>
      </species>
      <species boundaryCondition="false" constant="false" metaid="_c2e81cd6_8f00_480b_815c_4f0542111866" hasOnlySubstanceUnits="false" compartment="UNK_COMP" name="O-Acetyl-L-serine" id="C00979">
<notes><html:p>COMPOUND_ID: C00979</html:p></notes>
      </species>
      <species boundaryCondition="false" constant="false" metaid="_cff212a5_f9df_412e_ad6f_bfdb09220a96" hasOnlySubstanceUnits="false" compartment="UNK_COMP" name="Stachyose" id="C01613">
<notes><html:p>COMPOUND_ID: C01613</html:p></notes>
      </species>
      <species boundaryCondition="false" constant="false" metaid="_784f6263_a849_41c0_8ec8_e04e6dc5bc62" hasOnlySubstanceUnits="false" compartment="UNK_COMP" name="R-S-Cysteinylglycine" id="C05729">
<notes><html:p>COMPOUND_ID: C05729</html:p></notes>
      </species>
      <species boundaryCondition="false" constant="false" metaid="_6ae0fb8d_169f_406f_a2f9_689753322333" hasOnlySubstanceUnits="false" compartment="UNK_COMP" name="8-Oxo-dGTP" id="C19967">
<notes><html:p>COMPOUND_ID: C19967</html:p></notes>
      </species>
      <species boundaryCondition="false" constant="false" metaid="_1086a9fa_9a7b_4160_88fd_77732c41f5fa" hasOnlySubstanceUnits="false" compartment="UNK_COMP" name="GDP-4-dehydro-6-deoxy-D-mannose" id="C01222">
<notes><html:p>COMPOUND_ID: C01222</html:p></notes>
      </species>
      <species boundaryCondition="false" constant="false" metaid="_b3050f18_f1a1_4555_9e41_8dc34961fe94" hasOnlySubstanceUnits="false" compartment="UNK_COMP" name="3-Methylcrotonyl-CoA" id="C03069">
<notes><html:p>COMPOUND_ID: C03069</html:p></notes>
      </species>
      <species boundaryCondition="false" constant="false" metaid="_aef7b915_2434_47c0_89ee_2ca7c22ebd95" hasOnlySubstanceUnits="false" compartment="UNK_COMP" name="Hydroxylamine" id="C00192">
<notes><html:p>COMPOUND_ID: C00192</html:p></notes>
      </species>
      <species boundaryCondition="false" constant="false" metaid="_5d5a3fc3_0324_4610_953d_69a814e07b85" hasOnlySubstanceUnits="false" compartment="UNK_COMP" name="5,6-Dihydrothymine" id="C00906">
<notes><html:p>COMPOUND_ID: C00906</html:p></notes>
      </species>
      <species boundaryCondition="false" constant="false" metaid="_1a474c66_950f_4e89_afa2_8640fd8a0279" hasOnlySubstanceUnits="false" compartment="UNK_COMP" name="4-Trimethylammoniobutanal" id="C01149">
<notes><html:p>COMPOUND_ID: C01149</html:p></notes>
      </species>
      <species boundaryCondition="false" constant="false" metaid="_52c0c30a_c26c_41a4_85fb_1a1db139654c" hasOnlySubstanceUnits="false" compartment="UNK_COMP" name="cis-3-Chloro-2-propene-1-ol" id="C06612">
<notes><html:p>COMPOUND_ID: C06612</html:p></notes>
      </species>
      <species boundaryCondition="false" constant="false" metaid="_8057bf70_551b_46f8_8493_15b42e26f8ae" hasOnlySubstanceUnits="false" compartment="UNK_COMP" name="2-Deoxy-D-ribose 1-phosphate" id="C00672">
<notes><html:p>COMPOUND_ID: C00672</html:p></notes>
      </species>
      <species boundaryCondition="false" constant="false" metaid="_fd51ba27_963d_41ff_b844_d90105bc90e3" hasOnlySubstanceUnits="false" compartment="UNK_COMP" name="Hydrofluoric acid" id="C16487">
<notes><html:p>COMPOUND_ID: C16487</html:p></notes>
      </species>
      <species boundaryCondition="false" constant="false" metaid="_369dca8f_1c63_4055_a884_5b72803cbb82" hasOnlySubstanceUnits="false" compartment="UNK_COMP" name="(S)-3-Hydroxyhexadecanoyl-CoA" id="C05258">
<notes><html:p>COMPOUND_ID: C05258</html:p></notes>
      </species>
      <species boundaryCondition="false" constant="false" metaid="_6b0b3809_48d7_41a0_b794_397bc334ad8f" hasOnlySubstanceUnits="false" compartment="UNK_COMP" name="alpha-D-Ribose 1-phosphate" id="C00620">
<notes><html:p>COMPOUND_ID: C00620</html:p></notes>
      </species>
      <species boundaryCondition="false" constant="false" metaid="_59ac0e0a_f0c9_43eb_9ff4_6db35705648e" hasOnlySubstanceUnits="false" compartment="UNK_COMP" name="Phosphatidylethanolamine" id="C00350">
<notes><html:p>COMPOUND_ID: C00350</html:p></notes>
      </species>
      <species boundaryCondition="false" constant="false" metaid="_61f25d80_5799_4cfc_b653_7d20c9de18a0" hasOnlySubstanceUnits="false" compartment="UNK_COMP" name="3-Phosphonooxypyruvate" id="C03232">
<notes><html:p>COMPOUND_ID: C03232</html:p></notes>
      </species>
      <species boundaryCondition="false" constant="false" metaid="_3f8777c8_4899_46e9_9b01_262774c075aa" hasOnlySubstanceUnits="false" compartment="UNK_COMP" name="N-Acetylornithine" id="C00437">
<notes><html:p>COMPOUND_ID: C00437</html:p></notes>
      </species>
      <species boundaryCondition="false" constant="false" metaid="_6c6050a4_fe91_435a_b53d_31461fdbafe0" hasOnlySubstanceUnits="false" compartment="UNK_COMP" name="4-Hydroxyphenylacetaldehyde" id="C03765">
<notes><html:p>COMPOUND_ID: C03765</html:p></notes>
      </species>
      <species boundaryCondition="false" constant="false" metaid="_7d2cf543_d261_44b0_aa22_442d1319ae8f" hasOnlySubstanceUnits="false" compartment="UNK_COMP" name="Ribonucleoside" id="C00911">
<notes><html:p>COMPOUND_ID: C00911</html:p></notes>
      </species>
      <species boundaryCondition="false" constant="false" metaid="_76911378_5ed1_4ea8_ab3f_b2fe1fa65f9f" hasOnlySubstanceUnits="false" compartment="UNK_COMP" name="Pseudouridine" id="C02067">
<notes><html:p>COMPOUND_ID: C02067</html:p></notes>
      </species>
      <species boundaryCondition="false" constant="false" metaid="_01c06370_6c59_4a71_9f22_b77e7855a3a9" hasOnlySubstanceUnits="false" compartment="UNK_COMP" name="Reduced rubredoxin" id="C00340">
<notes><html:p>COMPOUND_ID: C00340</html:p></notes>
      </species>
      <species boundaryCondition="false" constant="false" metaid="_1240b833_1cea_45ab_b349_601d06ef4633" hasOnlySubstanceUnits="false" compartment="UNK_COMP" name="8-Oxo-dGMP" id="C19968">
<notes><html:p>COMPOUND_ID: C19968</html:p></notes>
      </species>
      <species boundaryCondition="false" constant="false" metaid="_3a61a2a2_c6bb_4a4c_91ee_d032cfc8f6a7" hasOnlySubstanceUnits="false" compartment="UNK_COMP" id="G13056">
<notes><html:p>COMPOUND_ID: G13056</html:p></notes>
      </species>
      <species boundaryCondition="false" constant="false" metaid="_fd2bda0e_fb6a_4a17_95ba_e634216c6a4d" hasOnlySubstanceUnits="false" compartment="UNK_COMP" name="5-FU" id="C07649">
<notes><html:p>COMPOUND_ID: C07649</html:p></notes>
      </species>
      <species boundaryCondition="false" constant="false" metaid="_d503a65a_3203_4bd5_94d9_d085f616893f" hasOnlySubstanceUnits="false" compartment="UNK_COMP" name="S-(2-Hydroxyacyl)glutathione" id="C03899">
<notes><html:p>COMPOUND_ID: C03899</html:p></notes>
      </species>
      <species boundaryCondition="false" constant="false" metaid="_ac53403c_4cee_4f26_b2e4_50444571df90" hasOnlySubstanceUnits="false" compartment="UNK_COMP" name="(R)-2,3-Dihydroxy-3-methylbutanoate" id="C04272">
<notes><html:p>COMPOUND_ID: C04272</html:p></notes>
      </species>
      <species boundaryCondition="false" constant="false" metaid="_5b9790ff_9e6d_4bbb_9e86_6260fd4bc702" hasOnlySubstanceUnits="false" compartment="UNK_COMP" name="L-Amino acid" id="C00151">
<notes><html:p>COMPOUND_ID: C00151</html:p></notes>
      </species>
      <species boundaryCondition="false" constant="false" metaid="_78eb6887_f4dd_4381_a1dd_e997b8e6787d" hasOnlySubstanceUnits="false" compartment="UNK_COMP" name="D-Glucuronate" id="C00191">
<notes><html:p>COMPOUND_ID: C00191</html:p></notes>
      </species>
      <species boundaryCondition="false" constant="false" metaid="_419b4725_74a0_413e_9a1e_0d65e0667105" hasOnlySubstanceUnits="false" compartment="UNK_COMP" name="D-Erythrose 4-phosphate" id="C00279">
<notes><html:p>COMPOUND_ID: C00279</html:p></notes>
      </species>
      <species boundaryCondition="false" constant="false" metaid="_87f41500_e600_4c52_96ee_531d39708c01" hasOnlySubstanceUnits="false" compartment="UNK_COMP" name="Coproporphyrinogen I" id="C05768">
<notes><html:p>COMPOUND_ID: C05768</html:p></notes>
      </species>
      <species boundaryCondition="false" constant="false" metaid="_96412fef_79ac_4b56_8610_ff785c48ce18" hasOnlySubstanceUnits="false" compartment="UNK_COMP" name="Trichloroethene" id="C06790">
<notes><html:p>COMPOUND_ID: C06790</html:p></notes>
      </species>
      <species boundaryCondition="false" constant="false" metaid="_7b23bed0_ec8a_4395_a75d_f2d57fc8824e" hasOnlySubstanceUnits="false" compartment="UNK_COMP" name="Phosphatidylcholine" id="C00157">
<notes><html:p>COMPOUND_ID: C00157</html:p></notes>
      </species>
      <species boundaryCondition="false" constant="false" metaid="_cb8ac3d3_3035_45aa_b7b0_78863d421775" hasOnlySubstanceUnits="false" compartment="UNK_COMP" name="1,6-Anhydro-N-acetyl-beta-muramate" id="C19769">
<notes><html:p>COMPOUND_ID: C19769</html:p></notes>
      </species>
      <species boundaryCondition="false" constant="false" metaid="_b8b4ec94_29bd_426d_8c76_9604b8a53958" hasOnlySubstanceUnits="false" compartment="UNK_COMP" name="3-Hydroxypropionyl-CoA" id="C05668">
<notes><html:p>COMPOUND_ID: C05668</html:p></notes>
      </species>
      <species boundaryCondition="false" constant="false" metaid="_ab82eaaa_7076_4413_936d_0174c89c6645" hasOnlySubstanceUnits="false" compartment="UNK_COMP" name="L-Methionyl-tRNA" id="C02430">
<notes><html:p>COMPOUND_ID: C02430</html:p></notes>
      </species>
      <species boundaryCondition="false" constant="false" metaid="_c8576528_f056_416c_bc56_9313db334f51" hasOnlySubstanceUnits="false" compartment="UNK_COMP" name="tRNA(Phe)" id="C01648">
<notes><html:p>COMPOUND_ID: C01648</html:p></notes>
      </species>
      <species boundaryCondition="false" constant="false" metaid="_cb8a15d4_694a_4bb8_a0ca_c89514b2dd60" hasOnlySubstanceUnits="false" compartment="UNK_COMP" name="5-Fluorodeoxyuridine triphosphate" id="C21751">
<notes><html:p>COMPOUND_ID: C21751</html:p></notes>
      </species>
      <species boundaryCondition="false" constant="false" metaid="_af12c16a_c743_4380_8b46_451cd5d03a31" hasOnlySubstanceUnits="false" compartment="UNK_COMP" name="tRNA(Val)" id="C01653">
<notes><html:p>COMPOUND_ID: C01653</html:p></notes>
      </species>
      <species boundaryCondition="false" constant="false" metaid="_60b120f5_dcff_4649_a60a_25e9f3dac504" hasOnlySubstanceUnits="false" compartment="UNK_COMP" name="Protein N6-(lipoyl)lysine" id="C16237">
<notes><html:p>COMPOUND_ID: C16237</html:p></notes>
      </species>
      <species boundaryCondition="false" constant="false" metaid="_1cb691d7_9ffe_457b_ad64_935040fec844" hasOnlySubstanceUnits="false" compartment="UNK_COMP" name="Adenylated molybdopterin" id="C19848">
<notes><html:p>COMPOUND_ID: C19848</html:p></notes>
      </species>
      <species boundaryCondition="false" constant="false" metaid="_98c37d85_0507_4810_898b_0f5699281c6d" hasOnlySubstanceUnits="false" compartment="UNK_COMP" name="2-Methylpropanoyl-CoA" id="C00630">
<notes><html:p>COMPOUND_ID: C00630</html:p></notes>
      </species>
      <species boundaryCondition="false" constant="false" metaid="_cf71dda2_e31d_441c_9fc4_c964b4375986" hasOnlySubstanceUnits="false" compartment="UNK_COMP" name="3-Hydroxypimeloyl-CoA" id="C06714">
<notes><html:p>COMPOUND_ID: C06714</html:p></notes>
      </species>
      <species boundaryCondition="false" constant="false" metaid="_0c721f4f_8835_4cc8_aef9_b7911dc45ff1" hasOnlySubstanceUnits="false" compartment="UNK_COMP" name="Acceptor" id="C00028">
<notes><html:p>COMPOUND_ID: C00028</html:p></notes>
      </species>
      <species boundaryCondition="false" constant="false" metaid="_c011030c_8b39_44ef_a4be_1102c4deb1f4" hasOnlySubstanceUnits="false" compartment="UNK_COMP" name="L-Isoleucine" id="C00407">
<notes><html:p>COMPOUND_ID: C00407</html:p></notes>
      </species>
      <species boundaryCondition="false" constant="false" metaid="_ab61c9b2_5972_4a4d_8edf_230ac6380a8e" hasOnlySubstanceUnits="false" compartment="UNK_COMP" name="4-Hydroxy-3-polyprenylbenzoate" id="C05848">
<notes><html:p>COMPOUND_ID: C05848</html:p></notes>
      </species>
      <species boundaryCondition="false" constant="false" metaid="_a7ee9605_8ab3_4a0a_89e1_4b3c85d7abf9" hasOnlySubstanceUnits="false" compartment="UNK_COMP" name="Protein disulfide" id="C02582">
<notes><html:p>COMPOUND_ID: C02582</html:p></notes>
      </species>
      <species boundaryCondition="false" constant="false" metaid="_c15ae4d3_7acc_45b0_9009_a1ad5d52f3d0" hasOnlySubstanceUnits="false" compartment="UNK_COMP" name="ADP" id="C00008">
<notes><html:p>COMPOUND_ID: C00008</html:p></notes>
      </species>
      <species boundaryCondition="false" constant="false" metaid="_63db2a25_b15e_4ea5_80b4_3bf19c548624" hasOnlySubstanceUnits="false" compartment="UNK_COMP" name="Crotonoyl-CoA" id="C00877">
<notes><html:p>COMPOUND_ID: C00877</html:p></notes>
      </species>
      <species boundaryCondition="false" constant="false" metaid="_ee879d31_a74e_4927_afce_2d234b75dd58" hasOnlySubstanceUnits="false" compartment="UNK_COMP" name="Precorrin 2" id="C02463">
<notes><html:p>COMPOUND_ID: C02463</html:p></notes>
      </species>
      <species boundaryCondition="false" constant="false" metaid="_29015484_3ca8_4020_9ced_24d68d0136d8" hasOnlySubstanceUnits="false" compartment="UNK_COMP" name="N4-Acetylaminobutanal" id="C05936">
<notes><html:p>COMPOUND_ID: C05936</html:p></notes>
      </species>
      <species boundaryCondition="false" constant="false" metaid="_959fe761_547e_467a_97f3_884d4a358837" hasOnlySubstanceUnits="false" compartment="UNK_COMP" name="(S)-Dihydroorotate" id="C00337">
<notes><html:p>COMPOUND_ID: C00337</html:p></notes>
      </species>
      <species boundaryCondition="false" constant="false" metaid="_27dd0dd1_e7e3_4156_84b2_5f1781f6773a" hasOnlySubstanceUnits="false" compartment="UNK_COMP" name="Bilirubin beta-diglucuronide" id="C05787">
<notes><html:p>COMPOUND_ID: C05787</html:p></notes>
      </species>
      <species boundaryCondition="false" constant="false" metaid="_2a7bd3b0_722b_44a3_955c_6e8b3bcd0a19" hasOnlySubstanceUnits="false" compartment="UNK_COMP" name="(S)-Hydroxyhexanoyl-CoA" id="C05268">
<notes><html:p>COMPOUND_ID: C05268</html:p></notes>
      </species>
      <species boundaryCondition="false" constant="false" metaid="_15e56cd7_8638_4534_9c95_53ab2d0908d5" hasOnlySubstanceUnits="false" compartment="UNK_COMP" name="3-Oxooctanoyl-[acp]" id="C05750">
<notes><html:p>COMPOUND_ID: C05750</html:p></notes>
      </species>
      <species boundaryCondition="false" constant="false" metaid="_9cb18502_e479_4e85_8a74_311a019ca7c9" hasOnlySubstanceUnits="false" compartment="UNK_COMP" name="(S)-Hydroxydecanoyl-CoA" id="C05264">
<notes><html:p>COMPOUND_ID: C05264</html:p></notes>
      </species>
      <species boundaryCondition="false" constant="false" metaid="_6e0e5a72_02f0_4dea_a494_cc889ef4f29e" hasOnlySubstanceUnits="false" compartment="UNK_COMP" name="Flavodoxin semiquinone" id="C05199">
<notes><html:p>COMPOUND_ID: C05199</html:p></notes>
      </species>
      <species boundaryCondition="false" constant="false" metaid="_f9d46457_c5c9_44c5_86be_805492be6a28" hasOnlySubstanceUnits="false" compartment="UNK_COMP" name="3-Ketopimeloyl-[acp] methyl ester" id="C20376">
<notes><html:p>COMPOUND_ID: C20376</html:p></notes>
      </species>
      <species boundaryCondition="false" constant="false" metaid="_fe2e8f9d_c65f_424b_a5a8_5cea9d9e4e63" hasOnlySubstanceUnits="false" compartment="UNK_COMP" name="Phosphoprotein" id="C00562">
<notes><html:p>COMPOUND_ID: C00562</html:p></notes>
      </species>
      <species boundaryCondition="false" constant="false" metaid="_68df5520_998a_4b9e_9374_c11b05452511" hasOnlySubstanceUnits="false" compartment="UNK_COMP" name="2-Chloro-5-methylmaleylacetate" id="C18305">
<notes><html:p>COMPOUND_ID: C18305</html:p></notes>
      </species>
      <species boundaryCondition="false" constant="false" metaid="_8bbf82e8_0c02_4144_b3b1_fb632e02775d" hasOnlySubstanceUnits="false" compartment="UNK_COMP" name="Oxidized flavodoxin" id="C02869">
<notes><html:p>COMPOUND_ID: C02869</html:p></notes>
      </species>
      <species boundaryCondition="false" constant="false" metaid="_82242547_746f_44a7_9edc_eca1d008327a" hasOnlySubstanceUnits="false" compartment="UNK_COMP" name="(6Z,9Z,12Z)-Octadecatrienoic acid" id="C06426">
<notes><html:p>COMPOUND_ID: C06426</html:p></notes>
      </species>
      <species boundaryCondition="false" constant="false" metaid="_687ad75d_2cef_421e_817c_f010a592daf7" hasOnlySubstanceUnits="false" compartment="UNK_COMP" name="(S)-4-Amino-5-oxopentanoate" id="C03741">
<notes><html:p>COMPOUND_ID: C03741</html:p></notes>
      </species>
      <species boundaryCondition="false" constant="false" metaid="_afc53c46_09b8_466e_bd3a_fc8c30c560bd" hasOnlySubstanceUnits="false" compartment="UNK_COMP" name="Thymine dimer" id="C17509">
<notes><html:p>COMPOUND_ID: C17509</html:p></notes>
      </species>
      <species boundaryCondition="false" constant="false" metaid="_97cbbe03_8292_4dcc_ba55_d4f18b44051f" hasOnlySubstanceUnits="false" compartment="UNK_COMP" name="(R)-3-(4-Hydroxyphenyl)lactate" id="C03964">
<notes><html:p>COMPOUND_ID: C03964</html:p></notes>
      </species>
      <species boundaryCondition="false" constant="false" metaid="_5c2a43bb_fbd2_4df2_b32b_c481bfdcd1b8" hasOnlySubstanceUnits="false" compartment="UNK_COMP" name="UMP" id="C00105">
<notes><html:p>COMPOUND_ID: C00105</html:p></notes>
      </species>
      <species boundaryCondition="false" constant="false" metaid="_111a7ec7_6a54_4b49_a7a6_0a23c320be55" hasOnlySubstanceUnits="false" compartment="UNK_COMP" name="N-Acetyl-alpha-neuraminate" id="C19909">
<notes><html:p>COMPOUND_ID: C19909</html:p></notes>
      </species>
      <species boundaryCondition="false" constant="false" metaid="_5ff47aa8_4e8d_40bb_b2c2_7145584715ad" hasOnlySubstanceUnits="false" compartment="UNK_COMP" name="(R)-3-Hydroxydodecanoyl-[acp]" id="C05757">
<notes><html:p>COMPOUND_ID: C05757</html:p></notes>
      </species>
      <species boundaryCondition="false" constant="false" metaid="_cb5b33db_c3e2_4c87_85ff_719442c9a6f1" hasOnlySubstanceUnits="false" compartment="UNK_COMP" name="2,3-Bisphospho-D-glycerate" id="C01159">
<notes><html:p>COMPOUND_ID: C01159</html:p></notes>
      </species>
      <species boundaryCondition="false" constant="false" metaid="_fed099cf_be4f_4151_8c1e_250c66a67876" hasOnlySubstanceUnits="false" compartment="UNK_COMP" name="L-Prolyl-tRNA(Pro)" id="C02702">
<notes><html:p>COMPOUND_ID: C02702</html:p></notes>
      </species>
      <species boundaryCondition="false" constant="false" metaid="_f6c307cc_0076_4b39_8330_2565de822d1a" hasOnlySubstanceUnits="false" compartment="UNK_COMP" name="Purine deoxyribonucleoside" id="C20463">
<notes><html:p>COMPOUND_ID: C20463</html:p></notes>
      </species>
      <species boundaryCondition="false" constant="false" metaid="_ef22c442_afb0_4c9f_9acd_9ff596647234" hasOnlySubstanceUnits="false" compartment="UNK_COMP" name="Alkanesulfonate" id="C15521">
<notes><html:p>COMPOUND_ID: C15521</html:p></notes>
      </species>
      <species boundaryCondition="false" constant="false" metaid="_f7e677e3_ebe0_4b0f_ac1a_20960d3d0b11" hasOnlySubstanceUnits="false" compartment="UNK_COMP" name="Propionyladenylate" id="C05983">
<notes><html:p>COMPOUND_ID: C05983</html:p></notes>
      </species>
      <species boundaryCondition="false" constant="false" metaid="_20a08a2e_0a68_4f85_ba5e_c26ebd11e7ae" hasOnlySubstanceUnits="false" compartment="UNK_COMP" name="FMN" id="C00061">
<notes><html:p>COMPOUND_ID: C00061</html:p></notes>
      </species>
      <species boundaryCondition="false" constant="false" metaid="_6926569d_8dce_447c_9eb1_de35af4d8b12" hasOnlySubstanceUnits="false" compartment="UNK_COMP" name="Carbamate" id="C01563">
<notes><html:p>COMPOUND_ID: C01563</html:p></notes>
      </species>
      <species boundaryCondition="false" constant="false" metaid="_346345df_175b_478c_b2f5_c4f476588b86" hasOnlySubstanceUnits="false" compartment="UNK_COMP" name="1,4-beta-D-Xylan" id="C02352">
<notes><html:p>COMPOUND_ID: C02352</html:p></notes>
      </species>
      <species boundaryCondition="false" constant="false" metaid="_06345b40_0c61_4602_947b_149ac90080c9" hasOnlySubstanceUnits="false" compartment="UNK_COMP" name="3-Chloro-2-methylmaleylacetate" id="C18310">
<notes><html:p>COMPOUND_ID: C18310</html:p></notes>
      </species>
      <species boundaryCondition="false" constant="false" metaid="_e889bf3d_35a4_4bca_9a06_5d12f0e44856" hasOnlySubstanceUnits="false" compartment="UNK_COMP" name="FAD" id="C00016">
<notes><html:p>COMPOUND_ID: C00016</html:p></notes>
      </species>
      <species boundaryCondition="false" constant="false" metaid="_7c655b79_e0ae_445d_ab3e_2290f88f1ad3" hasOnlySubstanceUnits="false" compartment="UNK_COMP" name="Allantoate" id="C00499">
<notes><html:p>COMPOUND_ID: C00499</html:p></notes>
      </species>
      <species boundaryCondition="false" constant="false" metaid="_4b9be766_16ba_4801_9d89_73146465e628" hasOnlySubstanceUnits="false" compartment="UNK_COMP" name="(3R)-3-Hydroxybutanoyl-[acyl-carrier protein]" id="C04618">
<notes><html:p>COMPOUND_ID: C04618</html:p></notes>
      </species>
      <species boundaryCondition="false" constant="false" metaid="_20a36688_c928_4e0a_959f_b83dfa258288" hasOnlySubstanceUnits="false" compartment="UNK_COMP" name="1-Nitronaphthalene-5,6-oxide" id="C14800">
<notes><html:p>COMPOUND_ID: C14800</html:p></notes>
      </species>
      <species boundaryCondition="false" constant="false" metaid="_89c9392b_88ca_4ae0_85c6_4046130dbc59" hasOnlySubstanceUnits="false" compartment="UNK_COMP" name="Tetrahydropteroyltri-L-glutamate" id="C04144">
<notes><html:p>COMPOUND_ID: C04144</html:p></notes>
      </species>
      <species boundaryCondition="false" constant="false" metaid="_67b8a94a_6012_476c_ba1a_e1d2116cab31" hasOnlySubstanceUnits="false" compartment="UNK_COMP" name="2,5-Didehydro-D-gluconate" id="C02780">
<notes><html:p>COMPOUND_ID: C02780</html:p></notes>
      </species>
      <species boundaryCondition="false" constant="false" metaid="_32465536_5e7b_41ac_b300_f762f130930e" hasOnlySubstanceUnits="false" compartment="UNK_COMP" name="(4R,5S)-4,5,6-Trihydroxy-2,3-dioxohexanoate" id="C04575">
<notes><html:p>COMPOUND_ID: C04575</html:p></notes>
      </species>
      <species boundaryCondition="false" constant="false" metaid="_4372a5b5_ff15_461e_a906_acb8012c7d53" hasOnlySubstanceUnits="false" compartment="UNK_COMP" name="Enzyme N6-(dihydrolipoyl)lysine" id="C15973">
<notes><html:p>COMPOUND_ID: C15973</html:p></notes>
      </species>
      <species boundaryCondition="false" constant="false" metaid="_626215e8_ff10_46ab_bdb6_af0260399b22" hasOnlySubstanceUnits="false" compartment="UNK_COMP" name="3-Hexenol" id="C08492">
<notes><html:p>COMPOUND_ID: C08492</html:p></notes>
      </species>
      <species boundaryCondition="false" constant="false" metaid="_184eb0bb_50c2_4b20_891c_9b4927982e3a" hasOnlySubstanceUnits="false" compartment="UNK_COMP" name="Adenine in rRNA" id="C20648">
<notes><html:p>COMPOUND_ID: C20648</html:p></notes>
      </species>
      <species boundaryCondition="false" constant="false" metaid="_5303e16d_da2c_4f41_aa1a_95364e106a71" hasOnlySubstanceUnits="false" compartment="UNK_COMP" name="4-Amino-4-deoxychorismate" id="C11355">
<notes><html:p>COMPOUND_ID: C11355</html:p></notes>
      </species>
      <species boundaryCondition="false" constant="false" metaid="_f8a4876c_e4fc_4093_9f01_4eddca850dfd" hasOnlySubstanceUnits="false" compartment="UNK_COMP" name="Cob(II)yrinate a,c diamide" id="C06504">
<notes><html:p>COMPOUND_ID: C06504</html:p></notes>
      </species>
      <species boundaryCondition="false" constant="false" metaid="_a8dfc06d_4f77_41c8_ae9e_638f71c034d3" hasOnlySubstanceUnits="false" compartment="UNK_COMP" name="Porphobilinogen" id="C00931">
<notes><html:p>COMPOUND_ID: C00931</html:p></notes>
      </species>
      <species boundaryCondition="false" constant="false" metaid="_1fd819c0_f0ec_46ed_8194_14518772102c" hasOnlySubstanceUnits="false" compartment="UNK_COMP" name="D-Mannonate" id="C00514">
<notes><html:p>COMPOUND_ID: C00514</html:p></notes>
      </species>
      <species boundaryCondition="false" constant="false" metaid="_acd9d8a2_17c7_47c4_ac07_4e2eb9892a36" hasOnlySubstanceUnits="false" compartment="UNK_COMP" name="Lipopolysaccharide" id="C00338">
<notes><html:p>COMPOUND_ID: C00338</html:p></notes>
      </species>
      <species boundaryCondition="false" constant="false" metaid="_38746731_eb9d_4177_abdc_7ae3848f702e" hasOnlySubstanceUnits="false" compartment="UNK_COMP" name="Pimeloyl-[acyl-carrier protein] methyl ester" id="C19846">
<notes><html:p>COMPOUND_ID: C19846</html:p></notes>
      </species>
      <species boundaryCondition="false" constant="false" metaid="_747f85b4_a6b2_464a_979f_c72d29c64373" hasOnlySubstanceUnits="false" compartment="UNK_COMP" name="10-Formyltetrahydrofolate" id="C00234">
<notes><html:p>COMPOUND_ID: C00234</html:p></notes>
      </species>
      <species boundaryCondition="false" constant="false" metaid="_2eead83e_f1a2_4af6_8ab2_69ee07b00777" hasOnlySubstanceUnits="false" compartment="UNK_COMP" name="UDP-N-acetylmuramoyl-L-alanyl-D-glutamate" id="C00692">
<notes><html:p>COMPOUND_ID: C00692</html:p></notes>
      </species>
      <species boundaryCondition="false" constant="false" metaid="_5404579e_dfbc_4a56_be4a_fccacfdc357a" hasOnlySubstanceUnits="false" compartment="UNK_COMP" name="L-Lysyl-protein" id="C21388">
<notes><html:p>COMPOUND_ID: C21388</html:p></notes>
      </species>
      <species boundaryCondition="false" constant="false" metaid="_93d1b536_b044_4258_8a47_b97efbb2bde3" hasOnlySubstanceUnits="false" compartment="UNK_COMP" name="1-Pyrroline" id="C15668">
<notes><html:p>COMPOUND_ID: C15668</html:p></notes>
      </species>
      <species boundaryCondition="false" constant="false" metaid="_60b6d351_aa8a_4bdb_ac96_8eb2830dee7c" hasOnlySubstanceUnits="false" compartment="UNK_COMP" name="Dimethylbenzimidazole" id="C03114">
<notes><html:p>COMPOUND_ID: C03114</html:p></notes>
      </species>
      <species boundaryCondition="false" constant="false" metaid="_db4b6ab4_a29a_4faf_a6cd_db03b24814fc" hasOnlySubstanceUnits="false" compartment="UNK_COMP" name="5-Dehydro-4-deoxy-D-glucarate" id="C00679">
<notes><html:p>COMPOUND_ID: C00679</html:p></notes>
      </species>
      <species boundaryCondition="false" constant="false" metaid="_cf09959e_078f_4da9_a43d_233f411fe656" hasOnlySubstanceUnits="false" compartment="UNK_COMP" name="N-Carbamoyl-L-aspartate" id="C00438">
<notes><html:p>COMPOUND_ID: C00438</html:p></notes>
      </species>
      <species boundaryCondition="false" constant="false" metaid="_c0d6496c_92ea_4942_a373_8f2b9cfdbc60" hasOnlySubstanceUnits="false" compartment="UNK_COMP" name="(S)-Ureidoglycine" id="C02091">
<notes><html:p>COMPOUND_ID: C02091</html:p></notes>
      </species>
      <species boundaryCondition="false" constant="false" metaid="_857ceb44_9c3a_4a6a_8bb5_fc29a890d1ec" hasOnlySubstanceUnits="false" compartment="UNK_COMP" name="beta-D-Galactoside" id="C00602">
<notes><html:p>COMPOUND_ID: C00602</html:p></notes>
      </species>
      <species boundaryCondition="false" constant="false" metaid="_72414564_25b9_4764_921b_2e60567c19dc" hasOnlySubstanceUnits="false" compartment="UNK_COMP" name="Phenylpropanoate" id="C05629">
<notes><html:p>COMPOUND_ID: C05629</html:p></notes>
      </species>
      <species boundaryCondition="false" constant="false" metaid="_8613dbc1_2d23_4d8f_8d2a_00f80385116d" hasOnlySubstanceUnits="false" compartment="UNK_COMP" name="3-Methyl-2-oxobutanoic acid" id="C00141">
<notes><html:p>COMPOUND_ID: C00141</html:p></notes>
      </species>
      <species boundaryCondition="false" constant="false" metaid="_4bad5d68_6fac_4c44_a22e_2c7bd813a7a4" hasOnlySubstanceUnits="false" compartment="UNK_COMP" name="PEtN-KDO2-lipid IV(A)" id="C21174">
<notes><html:p>COMPOUND_ID: C21174</html:p></notes>
      </species>
      <species boundaryCondition="false" constant="false" metaid="_3ac8d979_4d3e_4264_aed4_30abd3b4fd2c" hasOnlySubstanceUnits="false" compartment="UNK_COMP" name="Alkane-alpha,omega-diamine" id="C03687">
<notes><html:p>COMPOUND_ID: C03687</html:p></notes>
      </species>
      <species boundaryCondition="false" constant="false" metaid="_0e529ce4_d918_4ea2_bdf0_ee8902e7f325" hasOnlySubstanceUnits="false" compartment="UNK_COMP" name="alpha-Kdo-(2->4)-alpha-Kdo-(2->6)-[4-P-L-Ara4N]-lipid IVA" id="C19883">
<notes><html:p>COMPOUND_ID: C19883</html:p></notes>
      </species>
      <species boundaryCondition="false" constant="false" metaid="_841c3bda_1a22_4434_879e_ac273fa8fb29" hasOnlySubstanceUnits="false" compartment="UNK_COMP" name="3-Methylbutanoyl-CoA" id="C02939">
<notes><html:p>COMPOUND_ID: C02939</html:p></notes>
      </species>
      <species boundaryCondition="false" constant="false" metaid="_8ff3d14b_4232_4a4b_aa18_8f95fbedddb2" hasOnlySubstanceUnits="false" compartment="UNK_COMP" name="L-Phenylalanyl-tRNA(Phe)" id="C03511">
<notes><html:p>COMPOUND_ID: C03511</html:p></notes>
      </species>
      <species boundaryCondition="false" constant="false" metaid="_17e9b206_cc56_47b6_aed0_5d64eeb6b9c6" hasOnlySubstanceUnits="false" compartment="UNK_COMP" name="gamma-Glutamyl-Se-methylselenocysteine" id="C05695">
<notes><html:p>COMPOUND_ID: C05695</html:p></notes>
      </species>
      <species boundaryCondition="false" constant="false" metaid="_65f4428d_5ba6_422f_9056_72e31345db62" hasOnlySubstanceUnits="false" compartment="UNK_COMP" name="trans-Dodec-2-enoyl-[acp]" id="C05758">
<notes><html:p>COMPOUND_ID: C05758</html:p></notes>
      </species>
      <species boundaryCondition="false" constant="false" metaid="_a9841d4f_3805_46a6_9508_5b5189771162" hasOnlySubstanceUnits="false" compartment="UNK_COMP" name="tRNA(Ala)" id="C01635">
<notes><html:p>COMPOUND_ID: C01635</html:p></notes>
      </species>
      <species boundaryCondition="false" constant="false" metaid="_feb70a46_1c2f_4761_af64_1ee2f9173e34" hasOnlySubstanceUnits="false" compartment="UNK_COMP" name="Benzoyl phosphate" id="C06206">
<notes><html:p>COMPOUND_ID: C06206</html:p></notes>
      </species>
      <species boundaryCondition="false" constant="false" metaid="_2d06d4ff_77ae_404d_aa55_243c175ac863" hasOnlySubstanceUnits="false" compartment="UNK_COMP" name="ADP-glucose" id="C00498">
<notes><html:p>COMPOUND_ID: C00498</html:p></notes>
      </species>
      <species boundaryCondition="false" constant="false" metaid="_a6653304_6ce0_4ec4_8687_b2be5a950775" hasOnlySubstanceUnits="false" compartment="UNK_COMP" name="gamma-L-Glutamylputrescine" id="C15699">
<notes><html:p>COMPOUND_ID: C15699</html:p></notes>
      </species>
      <species boundaryCondition="false" constant="false" metaid="_ec89d069_f465_4f2e_a593_2e2a0518f81a" hasOnlySubstanceUnits="false" compartment="UNK_COMP" name="Reduced riboflavin" id="C01007">
<notes><html:p>COMPOUND_ID: C01007</html:p></notes>
      </species>
      <species boundaryCondition="false" constant="false" metaid="_8b07bae0_d8c7_4630_9a1a_a8221b065c70" hasOnlySubstanceUnits="false" compartment="UNK_COMP" name="N-Succinyl-L-glutamate 5-semialdehyde" id="C05932">
<notes><html:p>COMPOUND_ID: C05932</html:p></notes>
      </species>
      <species boundaryCondition="false" constant="false" metaid="_1c37a348_c1b2_4179_9a58_e915d577a3f0" hasOnlySubstanceUnits="false" compartment="UNK_COMP" name="D-Glucuronolactone" id="C02670">
<notes><html:p>COMPOUND_ID: C02670</html:p></notes>
      </species>
      <species boundaryCondition="false" constant="false" metaid="_12651068_2394_4978_bc4d_7a6b28727819" hasOnlySubstanceUnits="false" compartment="UNK_COMP" name="Succinate" id="C00042">
<notes><html:p>COMPOUND_ID: C00042</html:p></notes>
      </species>
      <species boundaryCondition="false" constant="false" metaid="_eb712a3f_09c7_48b9_8882_bc5aebfdb319" hasOnlySubstanceUnits="false" compartment="UNK_COMP" name="5&amp;apos;-Triphospho-[mRNA]" id="C20864">
<notes><html:p>COMPOUND_ID: C20864</html:p></notes>
      </species>
      <species boundaryCondition="false" constant="false" metaid="_b9504afc_3c70_49fc_960a_8e9835f1cd91" hasOnlySubstanceUnits="false" compartment="UNK_COMP" name="L-Xylulose 5-phosphate" id="C03291">
<notes><html:p>COMPOUND_ID: C03291</html:p></notes>
      </species>
      <species boundaryCondition="false" constant="false" metaid="_66e740c5_e4cb_404e_a515_d29aa17b1c30" hasOnlySubstanceUnits="false" compartment="UNK_COMP" name="D-Glucono-1,5-lactone" id="C00198">
<notes><html:p>COMPOUND_ID: C00198</html:p></notes>
      </species>
      <species boundaryCondition="false" constant="false" metaid="_78816f49_1d8a_4431_a43e_4fabd32b5734" hasOnlySubstanceUnits="false" compartment="UNK_COMP" name="Aminofructose 6-phosphate" id="C12214">
<notes><html:p>COMPOUND_ID: C12214</html:p></notes>
      </species>
      <species boundaryCondition="false" constant="false" metaid="_2f1f33ee_b7b1_468f_8876_dff73a7333ca" hasOnlySubstanceUnits="false" compartment="UNK_COMP" name="Precorrin 1" id="C15527">
<notes><html:p>COMPOUND_ID: C15527</html:p></notes>
      </species>
      <species boundaryCondition="false" constant="false" metaid="_632edb62_438f_428f_99e1_f794f054ff0e" hasOnlySubstanceUnits="false" compartment="UNK_COMP" name="Sphingosine" id="C00319">
<notes><html:p>COMPOUND_ID: C00319</html:p></notes>
      </species>
      <species boundaryCondition="false" constant="false" metaid="_f127f6d3_b366_447e_b329_2d06f59120de" hasOnlySubstanceUnits="false" compartment="UNK_COMP" name="Perillyl aldehyde" id="C02576">
<notes><html:p>COMPOUND_ID: C02576</html:p></notes>
      </species>
      <species boundaryCondition="false" constant="false" metaid="_374d0347_36a8_47a5_a0d4_b7e1e80525f3" hasOnlySubstanceUnits="false" compartment="UNK_COMP" name="Protein N6-(1-hydroxy-2-oxopropyl)-L-lysine" id="C21467">
<notes><html:p>COMPOUND_ID: C21467</html:p></notes>
      </species>
      <species boundaryCondition="false" constant="false" metaid="_a28a8f7f_022c_4606_855a_aa7d2ca2e89f" hasOnlySubstanceUnits="false" compartment="UNK_COMP" name="(R)-Pantoate" id="C00522">
<notes><html:p>COMPOUND_ID: C00522</html:p></notes>
      </species>
      <species boundaryCondition="false" constant="false" metaid="_08e36460_6430_4440_b781_10f5f699bd24" hasOnlySubstanceUnits="false" compartment="UNK_COMP" name="Cadaverine" id="C01672">
<notes><html:p>COMPOUND_ID: C01672</html:p></notes>
      </species>
      <species boundaryCondition="false" constant="false" metaid="_64573ff5_8fc0_4baa_8768_be62aaf6a012" hasOnlySubstanceUnits="false" compartment="UNK_COMP" name="(3S)-3-Hydroxyacyl-CoA" id="C00640">
<notes><html:p>COMPOUND_ID: C00640</html:p></notes>
      </species>
      <species boundaryCondition="false" constant="false" metaid="_40e924e0_8848_4428_89a4_88e84931ef67" hasOnlySubstanceUnits="false" compartment="UNK_COMP" name="Triphosphate" id="C00536">
<notes><html:p>COMPOUND_ID: C00536</html:p></notes>
      </species>
      <species boundaryCondition="false" constant="false" metaid="_902e5503_7147_40d0_95e9_168593d9e501" hasOnlySubstanceUnits="false" compartment="UNK_COMP" name="D-Ribulose" id="C00309">
<notes><html:p>COMPOUND_ID: C00309</html:p></notes>
      </species>
      <species boundaryCondition="false" constant="false" metaid="_d533a96c_fef6_4c7a_a82e_fa1e87edcda8" hasOnlySubstanceUnits="false" compartment="UNK_COMP" name="L-Glutamine" id="C00064">
<notes><html:p>COMPOUND_ID: C00064</html:p></notes>
      </species>
      <species boundaryCondition="false" constant="false" metaid="_db8a23f6_bde6_4204_a98a_1b350de0cbbf" hasOnlySubstanceUnits="false" compartment="UNK_COMP" name="Glycerophosphoglycoglycerolipid" id="C06041">
<notes><html:p>COMPOUND_ID: C06041</html:p></notes>
      </species>
      <species boundaryCondition="false" constant="false" metaid="_e788e8bb_47b4_4e17_8180_3c98f7b66b3f" hasOnlySubstanceUnits="false" compartment="UNK_COMP" name="L-Selenomethionine" id="C05335">
<notes><html:p>COMPOUND_ID: C05335</html:p></notes>
      </species>
      <species boundaryCondition="false" constant="false" metaid="_355e0dff_2034_49f0_9c2a_3afb5c6a6efe" hasOnlySubstanceUnits="false" compartment="UNK_COMP" name="[Oxidized NADPH---hemoprotein reductase]" id="C03161">
<notes><html:p>COMPOUND_ID: C03161</html:p></notes>
      </species>
      <species boundaryCondition="false" constant="false" metaid="_f55dd0ac_b5f7_498a_8389_8e300d31effb" hasOnlySubstanceUnits="false" compartment="UNK_COMP" name="Enzyme N6-(lipoyl)lysine" id="C15972">
<notes><html:p>COMPOUND_ID: C15972</html:p></notes>
      </species>
      <species boundaryCondition="false" constant="false" metaid="_3008f43f_8858_4826_aa11_25b95274f4f6" hasOnlySubstanceUnits="false" compartment="UNK_COMP" name="IDP" id="C00104">
<notes><html:p>COMPOUND_ID: C00104</html:p></notes>
      </species>
      <species boundaryCondition="false" constant="false" metaid="_eccd8a85_f6e4_4f2d_8dd1_6700a70d1518" hasOnlySubstanceUnits="false" compartment="UNK_COMP" name="Pyruvate" id="C00022">
<notes><html:p>COMPOUND_ID: C00022</html:p></notes>
      </species>
      <species boundaryCondition="false" constant="false" metaid="_34a653d4_d118_4f11_83fb_dd89e250dbce" hasOnlySubstanceUnits="false" compartment="UNK_COMP" name="[Protein-PII]" id="C05250">
<notes><html:p>COMPOUND_ID: C05250</html:p></notes>
      </species>
      <species boundaryCondition="false" constant="false" metaid="_46e156f5_bb7c_457a_9320_ee36e14969e5" hasOnlySubstanceUnits="false" compartment="UNK_COMP" name="Orotidine 5&amp;apos;-phosphate" id="C01103">
<notes><html:p>COMPOUND_ID: C01103</html:p></notes>
      </species>
      <species boundaryCondition="false" constant="false" metaid="_d426f202_abf8_41f3_83b5_304c7b08db50" hasOnlySubstanceUnits="false" compartment="UNK_COMP" name="dGTP" id="C00286">
<notes><html:p>COMPOUND_ID: C00286</html:p></notes>
      </species>
      <species boundaryCondition="false" constant="false" metaid="_3d081aad_3d30_4221_9977_60f9d6a47c36" hasOnlySubstanceUnits="false" compartment="UNK_COMP" name="S-Glutathionyl-L-cysteine" id="C05526">
<notes><html:p>COMPOUND_ID: C05526</html:p></notes>
      </species>
      <species boundaryCondition="false" constant="false" metaid="_c974d256_d3e1_4f13_928e_2e76a0e36673" hasOnlySubstanceUnits="false" compartment="UNK_COMP" name="Phytic acid" id="C01204">
<notes><html:p>COMPOUND_ID: C01204</html:p></notes>
      </species>
      <species boundaryCondition="false" constant="false" metaid="_ab44a271_f76d_49c1_9ee6_c63ee25d3f02" hasOnlySubstanceUnits="false" compartment="UNK_COMP" name="Protein glutamate methyl ester" id="C04142">
<notes><html:p>COMPOUND_ID: C04142</html:p></notes>
      </species>
      <species boundaryCondition="false" constant="false" metaid="_8ed4fa2b_b710_4e63_ad29_295d342f22f3" hasOnlySubstanceUnits="false" compartment="UNK_COMP" name="Formamidopyrimidine nucleoside triphosphate" id="C05922">
<notes><html:p>COMPOUND_ID: C05922</html:p></notes>
      </species>
      <species boundaryCondition="false" constant="false" metaid="_7f02cd29_145f_471f_8289_42dcd46c6f47" hasOnlySubstanceUnits="false" compartment="UNK_COMP" name="(R)-Lactate" id="C00256">
<notes><html:p>COMPOUND_ID: C00256</html:p></notes>
      </species>
      <species boundaryCondition="false" constant="false" metaid="_c5fcda92_2720_49b9_ad4f_99f27edcc35d" hasOnlySubstanceUnits="false" compartment="UNK_COMP" name="5-Methyl-3-oxo-4-hexenoyl-CoA" id="C16471">
<notes><html:p>COMPOUND_ID: C16471</html:p></notes>
      </species>
      <species boundaryCondition="false" constant="false" metaid="_0772cca7_3c13_469f_9112_b023ca7044ac" hasOnlySubstanceUnits="false" compartment="UNK_COMP" name="Acetoacetyl-CoA" id="C00332">
<notes><html:p>COMPOUND_ID: C00332</html:p></notes>
      </species>
      <species boundaryCondition="false" constant="false" metaid="_131d798d_8c4a_429d_97f4_293db28ad910" hasOnlySubstanceUnits="false" compartment="UNK_COMP" name="trans,cis-Lauro-2,6-dienoyl-CoA" id="C05279">
<notes><html:p>COMPOUND_ID: C05279</html:p></notes>
      </species>
      <species boundaryCondition="false" constant="false" metaid="_02503f0d_4faa_4cdb_a894_7ebcc51b77f6" hasOnlySubstanceUnits="false" compartment="UNK_COMP" name="dUMP" id="C00365">
<notes><html:p>COMPOUND_ID: C00365</html:p></notes>
      </species>
      <species boundaryCondition="false" constant="false" metaid="_2d5190cb_d592_4a55_879c_4c3185959b63" hasOnlySubstanceUnits="false" compartment="UNK_COMP" name="4-Aminobutyraldehyde" id="C00555">
<notes><html:p>COMPOUND_ID: C00555</html:p></notes>
      </species>
      <species boundaryCondition="false" constant="false" metaid="_2d608362_05ab_464c_a0ec_c6648de00ab9" hasOnlySubstanceUnits="false" compartment="UNK_COMP" name="Methylglyoxal" id="C00546">
<notes><html:p>COMPOUND_ID: C00546</html:p></notes>
      </species>
      <species boundaryCondition="false" constant="false" metaid="_51239575_19d9_46ef_bdf6_18b8d42de7b0" hasOnlySubstanceUnits="false" compartment="UNK_COMP" name="5-(2-Hydroxyethyl)-4-methylthiazole" id="C04294">
<notes><html:p>COMPOUND_ID: C04294</html:p></notes>
      </species>
      <species boundaryCondition="false" constant="false" metaid="_160014ae_bb19_4bb3_9520_d51af5d97912" hasOnlySubstanceUnits="false" compartment="UNK_COMP" name="Indole-3-acetaldehyde" id="C00637">
<notes><html:p>COMPOUND_ID: C00637</html:p></notes>
      </species>
      <species boundaryCondition="false" constant="false" metaid="_70e39215_9fb8_4622_a57e_baf242610bed" hasOnlySubstanceUnits="false" compartment="UNK_COMP" name="(2S,3S)-3-Methylphenylalanine" id="C20895">
<notes><html:p>COMPOUND_ID: C20895</html:p></notes>
      </species>
      <species boundaryCondition="false" constant="false" metaid="_83f1cffb_2ed2_4637_beb5_90e3209a1f27" hasOnlySubstanceUnits="false" compartment="UNK_COMP" name="meso-2,6-Diaminoheptanedioate" id="C00680">
<notes><html:p>COMPOUND_ID: C00680</html:p></notes>
      </species>
      <species boundaryCondition="false" constant="false" metaid="_b75c7e37_e8e5_4f9d_ba53_194e682500f3" hasOnlySubstanceUnits="false" compartment="UNK_COMP" name="Acyl phosphate" id="C02133">
<notes><html:p>COMPOUND_ID: C02133</html:p></notes>
      </species>
      <species boundaryCondition="false" constant="false" metaid="_5ae81fcc_b98b_4b65_9eb0_06b14118016c" hasOnlySubstanceUnits="false" compartment="UNK_COMP" name="gamma-Glutamyl-beta-cyanoalanine" id="C05711">
<notes><html:p>COMPOUND_ID: C05711</html:p></notes>
      </species>
      <species boundaryCondition="false" constant="false" metaid="_9c3f92ca_6c62_46c7_9a75_91f335d16b2b" hasOnlySubstanceUnits="false" compartment="UNK_COMP" name="Siroheme" id="C00748">
<notes><html:p>COMPOUND_ID: C00748</html:p></notes>
      </species>
      <species boundaryCondition="false" constant="false" metaid="_2927d7c0_3d9a_49e7_94ad_a861c2dd4e84" hasOnlySubstanceUnits="false" compartment="UNK_COMP" name="Dodecanoic acid" id="C02679">
<notes><html:p>COMPOUND_ID: C02679</html:p></notes>
      </species>
      <species boundaryCondition="false" constant="false" metaid="_828ba8f3_7585_465e_870a_4380c3a835c7" hasOnlySubstanceUnits="false" compartment="UNK_COMP" name="Quinolinate" id="C03722">
<notes><html:p>COMPOUND_ID: C03722</html:p></notes>
      </species>
      <species boundaryCondition="false" constant="false" metaid="_f24e9d5d_4b6d_4b7e_aa77_b3cb880f485c" hasOnlySubstanceUnits="false" compartment="UNK_COMP" name="3-Oxo-5,6-dehydrosuberyl-CoA" id="C19945">
<notes><html:p>COMPOUND_ID: C19945</html:p></notes>
      </species>
      <species boundaryCondition="false" constant="false" metaid="_96564e93_30f0_4108_b416_5259e76858c9" hasOnlySubstanceUnits="false" compartment="UNK_COMP" name="4-Hydroxyphenyl acetate" id="C13636">
<notes><html:p>COMPOUND_ID: C13636</html:p></notes>
      </species>
      <species boundaryCondition="false" constant="false" metaid="_19175eaf_14dc_4dae_ab83_87f4ad61eb6d" hasOnlySubstanceUnits="false" compartment="UNK_COMP" name="tRNA(Met)" id="C01647">
<notes><html:p>COMPOUND_ID: C01647</html:p></notes>
      </species>
      <species boundaryCondition="false" constant="false" metaid="_93d714be_23a2_416c_a4f7_356689e2f90c" hasOnlySubstanceUnits="false" compartment="UNK_COMP" name="L-Threonine" id="C00188">
<notes><html:p>COMPOUND_ID: C00188</html:p></notes>
      </species>
      <species boundaryCondition="false" constant="false" metaid="_3d2423e6_585f_44b7_aea1_641433944c28" hasOnlySubstanceUnits="false" compartment="UNK_COMP" name="Amide" id="C00241">
<notes><html:p>COMPOUND_ID: C00241</html:p></notes>
      </species>
      <species boundaryCondition="false" constant="false" metaid="_82ccabad_c88f_4a81_a254_1f19c6097e54" hasOnlySubstanceUnits="false" compartment="UNK_COMP" name="4-Acetamido-4,6-dideoxy-alpha-D-galactosyl-(1->4)-N-acetyl-beta-D-mannosaminuronosyl-(1->4)-N-acetyl-alpha-D-glucosaminyl-diphospho-ditrans,octacis-undecaprenol" id="C20498">
<notes><html:p>COMPOUND_ID: C20498</html:p></notes>
      </species>
      <species boundaryCondition="false" constant="false" metaid="_93f22a24_818a_4403_b13f_3930076afe08" hasOnlySubstanceUnits="false" compartment="UNK_COMP" name="Homocarnosine" id="C00884">
<notes><html:p>COMPOUND_ID: C00884</html:p></notes>
      </species>
      <species boundaryCondition="false" constant="false" metaid="_68e36474_c29f_4af1_9ab6_85ec5ebfe311" hasOnlySubstanceUnits="false" compartment="UNK_COMP" id="G05477">
<notes><html:p>COMPOUND_ID: G05477</html:p></notes>
      </species>
      <species boundaryCondition="false" constant="false" metaid="_a4f1ee4c_ee24_42da_84b2_b9c273739afd" hasOnlySubstanceUnits="false" compartment="UNK_COMP" name="L-Histidyl-tRNA(His)" id="C02988">
<notes><html:p>COMPOUND_ID: C02988</html:p></notes>
      </species>
      <species boundaryCondition="false" constant="false" metaid="_3422c347_d7dc_4239_8eb6_7a0e5c308fc3" hasOnlySubstanceUnits="false" compartment="UNK_COMP" name="Hydroxylaminobenzene" id="C02720">
<notes><html:p>COMPOUND_ID: C02720</html:p></notes>
      </species>
      <species boundaryCondition="false" constant="false" metaid="_e4083324_4e86_4292_bd22_2d57cc64160a" hasOnlySubstanceUnits="false" compartment="UNK_COMP" name="D-Fructose" id="C00095">
<notes><html:p>COMPOUND_ID: C00095</html:p></notes>
      </species>
      <species boundaryCondition="false" constant="false" metaid="_a4bed3b2_484f_447a_84ce_89d26fcf055e" hasOnlySubstanceUnits="false" compartment="UNK_COMP" name="Aldophosphamide" id="C07645">
<notes><html:p>COMPOUND_ID: C07645</html:p></notes>
      </species>
      <species boundaryCondition="false" constant="false" metaid="_cba655d4_8c82_4f40_9243_95bb1926a0e6" hasOnlySubstanceUnits="false" compartment="UNK_COMP" name="(Z)-2-Methylureidoacrylate peracid" id="C20232">
<notes><html:p>COMPOUND_ID: C20232</html:p></notes>
      </species>
      <species boundaryCondition="false" constant="false" metaid="_e6300d44_7b56_4727_b8b2_56bb297c08ae" hasOnlySubstanceUnits="false" compartment="UNK_COMP" name="N-Methylputrescine" id="C02723">
<notes><html:p>COMPOUND_ID: C02723</html:p></notes>
      </species>
      <species boundaryCondition="false" constant="false" metaid="_5b84c807_255f_4e47_8a13_04d0c5c864eb" hasOnlySubstanceUnits="false" compartment="UNK_COMP" name="Chitobiose" id="C01674">
<notes><html:p>COMPOUND_ID: C01674</html:p></notes>
      </species>
      <species boundaryCondition="false" constant="false" metaid="_cb195e22_0027_46ad_a5b1_5ccee0dbf8f3" hasOnlySubstanceUnits="false" compartment="UNK_COMP" name="3-Dehydro-4-phospho-D-erythronate" id="C21610">
<notes><html:p>COMPOUND_ID: C21610</html:p></notes>
      </species>
      <species boundaryCondition="false" constant="false" metaid="_a1e78b5b_151e_4e76_943e_f89cbba728ea" hasOnlySubstanceUnits="false" compartment="UNK_COMP" name="2-Acetolactate" id="C00900">
<notes><html:p>COMPOUND_ID: C00900</html:p></notes>
      </species>
      <species boundaryCondition="false" constant="false" metaid="_580767bb_548f_4701_a677_eefc3a1bc695" hasOnlySubstanceUnits="false" compartment="UNK_COMP" name="dTDP-L-rhamnose" id="C03319">
<notes><html:p>COMPOUND_ID: C03319</html:p></notes>
      </species>
      <species boundaryCondition="false" constant="false" metaid="_4bf23952_15d1_4139_a1c0_4359e4b94d7c" hasOnlySubstanceUnits="false" compartment="UNK_COMP" name="N-Formylmethionyl-tRNA" id="C03294">
<notes><html:p>COMPOUND_ID: C03294</html:p></notes>
      </species>
      <species boundaryCondition="false" constant="false" metaid="_baefea99_22e3_49d6_a292_8ea4af195ee1" hasOnlySubstanceUnits="false" compartment="UNK_COMP" name="dAMP" id="C00360">
<notes><html:p>COMPOUND_ID: C00360</html:p></notes>
      </species>
      <species boundaryCondition="false" constant="false" metaid="_92e543b7_8ee4_4b2c_a06a_fc24f18df036" hasOnlySubstanceUnits="false" compartment="UNK_COMP" name="7,8-Dihydrobiopterin" id="C02953">
<notes><html:p>COMPOUND_ID: C02953</html:p></notes>
      </species>
      <species boundaryCondition="false" constant="false" metaid="_a173137e_04af_430a_911e_35904ab9d432" hasOnlySubstanceUnits="false" compartment="UNK_COMP" name="Alcohol" id="C00069">
<notes><html:p>COMPOUND_ID: C00069</html:p></notes>
      </species>
      <species boundaryCondition="false" constant="false" metaid="_a9fd5d46_0dba_4c6e_adaf_1f05af6387d7" hasOnlySubstanceUnits="false" compartment="UNK_COMP" name="Protamine" id="C01609">
<notes><html:p>COMPOUND_ID: C01609</html:p></notes>
      </species>
      <species boundaryCondition="false" constant="false" metaid="_c8a6955e_9efa_4aa8_9731_5d57c0b531e7" hasOnlySubstanceUnits="false" compartment="UNK_COMP" name="Amylose" id="C00718">
<notes><html:p>COMPOUND_ID: C00718</html:p></notes>
      </species>
      <species boundaryCondition="false" constant="false" metaid="_e79e3d55_ba8e_4ff9_9375_16b313d1878c" hasOnlySubstanceUnits="false" compartment="UNK_COMP" name="tRNA containing a thionucleotide" id="C04161">
<notes><html:p>COMPOUND_ID: C04161</html:p></notes>
      </species>
      <species boundaryCondition="false" constant="false" metaid="_37939ca4_675f_421b_8b32_944162f52c92" hasOnlySubstanceUnits="false" compartment="UNK_COMP" name="1-(5&amp;apos;-Phosphoribosyl)-5-formamido-4-imidazolecarboxamide" id="C04734">
<notes><html:p>COMPOUND_ID: C04734</html:p></notes>
      </species>
      <species boundaryCondition="false" constant="false" metaid="_3afd3e5d_c608_422c_a48e_3502214eba0e" hasOnlySubstanceUnits="false" compartment="UNK_COMP" name="L-Carnitinyl-CoA" id="C20750">
<notes><html:p>COMPOUND_ID: C20750</html:p></notes>
      </species>
      <species boundaryCondition="false" constant="false" metaid="_3957b798_0707_44dd_9eb5_8ccdee8c6d34" hasOnlySubstanceUnits="false" compartment="UNK_COMP" name="Palmitoyl-CoA" id="C00154">
<notes><html:p>COMPOUND_ID: C00154</html:p></notes>
      </species>
      <species boundaryCondition="false" constant="false" metaid="_4a36547e_4421_45e1_92a9_82c911e1eb6f" hasOnlySubstanceUnits="false" compartment="UNK_COMP" name="trans-Dec-2-enoyl-[acp]" id="C05754">
<notes><html:p>COMPOUND_ID: C05754</html:p></notes>
      </species>
      <species boundaryCondition="false" constant="false" metaid="_4db40bd9_0ff5_4b02_b1bd_92a3b9cc0f6e" hasOnlySubstanceUnits="false" compartment="UNK_COMP" name="4-Hydroxy-L-threonine" id="C06056">
<notes><html:p>COMPOUND_ID: C06056</html:p></notes>
      </species>
      <species boundaryCondition="false" constant="false" metaid="_37388907_f3fc_4329_9400_fba43533cd58" hasOnlySubstanceUnits="false" compartment="UNK_COMP" name="D-Ribulose 1,5-bisphosphate" id="C01182">
<notes><html:p>COMPOUND_ID: C01182</html:p></notes>
      </species>
      <species boundaryCondition="false" constant="false" metaid="_cd014fba_852c_4752_a6b8_a59cbc37e63a" hasOnlySubstanceUnits="false" compartment="UNK_COMP" name="CDP" id="C00112">
<notes><html:p>COMPOUND_ID: C00112</html:p></notes>
      </species>
      <species boundaryCondition="false" constant="false" metaid="_b0fae360_5730_4727_be61_9346eda57eb4" hasOnlySubstanceUnits="false" compartment="UNK_COMP" name="GDP-mannose" id="C00096">
<notes><html:p>COMPOUND_ID: C00096</html:p></notes>
      </species>
      <species boundaryCondition="false" constant="false" metaid="_ea9692a4_7b45_4fa3_92e2_575ba52a081b" hasOnlySubstanceUnits="false" compartment="UNK_COMP" name="Ferrocytochrome b5" id="C00999">
<notes><html:p>COMPOUND_ID: C00999</html:p></notes>
      </species>
      <species boundaryCondition="false" constant="false" metaid="_811fb025_a536_47f9_aa44_a69fb4b97f7b" hasOnlySubstanceUnits="false" compartment="UNK_COMP" name="tRNA(Asn)" id="C01637">
<notes><html:p>COMPOUND_ID: C01637</html:p></notes>
      </species>
      <species boundaryCondition="false" constant="false" metaid="_68105025_8fe8_485b_a6e5_5b60800452d0" hasOnlySubstanceUnits="false" compartment="UNK_COMP" name="7,8-Dihydromonapterin" id="C21008">
<notes><html:p>COMPOUND_ID: C21008</html:p></notes>
      </species>
      <species boundaryCondition="false" constant="false" metaid="_11f297af_0390_49dd_89b3_bd891b5fbf08" hasOnlySubstanceUnits="false" compartment="UNK_COMP" name="(6Z,9Z,12Z,15Z,18Z,21Z)-3-Oxotetracosahexaenoyl-CoA" id="C16376">
<notes><html:p>COMPOUND_ID: C16376</html:p></notes>
      </species>
      <species boundaryCondition="false" constant="false" metaid="_71d235f3_0c75_44a4_9135_8ecee1ca0c31" hasOnlySubstanceUnits="false" compartment="UNK_COMP" name="Vitamin K" id="C01628">
<notes><html:p>COMPOUND_ID: C01628</html:p></notes>
      </species>
[truncated: 2,369,225 more chars]
