# Supplementary material for: Architect: A tool for aiding the reconstruction of high-quality metabolic models through improved enzyme annotation
Source: PLoS Comput Biol. 2022 Sep 8;18(9):e1010452. doi: 10.1371/journal.pcbi.1010452 (PMC9488769; doi:10.1371/journal.pcbi.1010452)
Supplement: S1 Data — Architect models built using BiGG and KEGG reaction definitions are found in the folders named Architect_BiGG and Architect_KEGG respectively, and those built using CarveMe, ModelSEED and PRIAM are similarly found in the folders thus named. Where applicable, additional settings had to be specified as follows. C. elegans models were built using undefined/complete media and ModelSEED’s core template and BiGG’s main reaction database (in the case of CarveMe and Architect-BiGG reconstructions). E. coli and N. meningitidis models were built under specifications of anaerobic and aerobic (respectively) minimal media conditions and with the specification that a gram-negative organism’s sequences had been input. (ZIP) [file pcbi.1010452.s027.zip › PRIAM/Nmeningitidis.xml]

<?xml version='1.0' encoding='UTF-8' standalone='no'?>
<sbml xmlns="http://www.sbml.org/sbml/level3/version1/core" level="3" version="1" xmlns:html="http://www.w3.org/1999/xhtml">
  <model name="Automatic model generated with PRIAM" id="PRIAM_test_default">
    <listOfCompartments>
      <compartment name="Default Compartment" constant="true" id="UNK_COMP"/>
    </listOfCompartments>
    <listOfSpecies>
      <species boundaryCondition="false" constant="false" hasOnlySubstanceUnits="false" compartment="UNK_COMP" name="Pyridoxamine" id="C00534">
<notes><html:p>COMPOUND_ID: C00534</html:p></notes>
      </species>
      <species boundaryCondition="false" constant="false" metaid="_fac85bc5_bb16_44ea_9143_a1e4b5ad3ee5" hasOnlySubstanceUnits="false" compartment="UNK_COMP" name="5-Fluorouridine monophosphate" id="C16634">
<notes><html:p>COMPOUND_ID: C16634</html:p></notes>
      </species>
      <species boundaryCondition="false" constant="false" metaid="_20e8f19a_f2b9_4c55_bec9_3cfda1394cb8" hasOnlySubstanceUnits="false" compartment="UNK_COMP" name="3-Phosphonooxypyruvate" id="C03232">
<notes><html:p>COMPOUND_ID: C03232</html:p></notes>
      </species>
      <species boundaryCondition="false" constant="false" metaid="_df1ee48b_4bd6_4636_bf25_c61977f74f4f" hasOnlySubstanceUnits="false" compartment="UNK_COMP" name="Pantetheine 4&amp;apos;-phosphate" id="C01134">
<notes><html:p>COMPOUND_ID: C01134</html:p></notes>
      </species>
      <species boundaryCondition="false" constant="false" metaid="_5e0fc50f_d6f7_4556_b4e1_f9732524e201" hasOnlySubstanceUnits="false" compartment="UNK_COMP" name="3-Deoxy-D-manno-octulosonate" id="C01187">
<notes><html:p>COMPOUND_ID: C01187</html:p></notes>
      </species>
      <species boundaryCondition="false" constant="false" metaid="_f87548e6_b179_4e53_9655_ccb1d9bd6a89" hasOnlySubstanceUnits="false" compartment="UNK_COMP" name="tRNA pseudouridine" id="C02764">
<notes><html:p>COMPOUND_ID: C02764</html:p></notes>
      </species>
      <species boundaryCondition="false" constant="false" metaid="_d99c631c_eb72_4435_a98b_653578093aa7" hasOnlySubstanceUnits="false" compartment="UNK_COMP" name="L-Seryl-tRNA(Ser)" id="C02553">
<notes><html:p>COMPOUND_ID: C02553</html:p></notes>
      </species>
      <species boundaryCondition="false" constant="false" metaid="_82b04a09_e7b7_4f12_9221_6635a3d21b17" hasOnlySubstanceUnits="false" compartment="UNK_COMP" name="Bromobenzene-2,3-oxide" id="C14840">
<notes><html:p>COMPOUND_ID: C14840</html:p></notes>
      </species>
      <species boundaryCondition="false" constant="false" metaid="_8f87cb26_a10e_4859_b4cf_2b1255cb9c70" hasOnlySubstanceUnits="false" compartment="UNK_COMP" name="Citrate" id="C00158">
<notes><html:p>COMPOUND_ID: C00158</html:p></notes>
      </species>
      <species boundaryCondition="false" constant="false" metaid="_77bcaf31_8a10_45c7_a4cc_39eff98323b0" hasOnlySubstanceUnits="false" compartment="UNK_COMP" name="alpha-D-Hexose 6-phosphate" id="C03735">
<notes><html:p>COMPOUND_ID: C03735</html:p></notes>
      </species>
      <species boundaryCondition="false" constant="false" metaid="_6f7b11e5_c3ba_44dc_be02_77a30e02bea8" hasOnlySubstanceUnits="false" compartment="UNK_COMP" name="O-Phospho-4-hydroxy-L-threonine" id="C06055">
<notes><html:p>COMPOUND_ID: C06055</html:p></notes>
      </species>
      <species boundaryCondition="false" constant="false" metaid="_379b4fb4_3979_4c22_af06_d0942b9b2d36" hasOnlySubstanceUnits="false" compartment="UNK_COMP" name="Glutaredoxin" id="C07292">
<notes><html:p>COMPOUND_ID: C07292</html:p></notes>
      </species>
      <species boundaryCondition="false" constant="false" metaid="_cc0378a9_9f83_4427_8568_05c9aac5a3c8" hasOnlySubstanceUnits="false" compartment="UNK_COMP" name="Sulfuric monoester" id="C16738">
<notes><html:p>COMPOUND_ID: C16738</html:p></notes>
      </species>
      <species boundaryCondition="false" constant="false" metaid="_785e28e4_e619_47b0_bffd_dfacf8e393e5" hasOnlySubstanceUnits="false" compartment="UNK_COMP" name="NADP+" id="C00006">
<notes><html:p>COMPOUND_ID: C00006</html:p></notes>
      </species>
      <species boundaryCondition="false" constant="false" metaid="_d8ad4959_ac1f_4a88_a071_90b70b6e3ccb" hasOnlySubstanceUnits="false" compartment="UNK_COMP" name="Se-Methyl-L-selenocysteine" id="C05689">
<notes><html:p>COMPOUND_ID: C05689</html:p></notes>
      </species>
      <species boundaryCondition="false" constant="false" metaid="_2c7b58fc_1851_4ff3_8a38_7e71b92dae76" hasOnlySubstanceUnits="false" compartment="UNK_COMP" name="S-Ribosyl-L-homocysteine" id="C03539">
<notes><html:p>COMPOUND_ID: C03539</html:p></notes>
      </species>
      <species boundaryCondition="false" constant="false" metaid="_73d75ff9_abc9_47cf_bf50_458ae2df7aa7" hasOnlySubstanceUnits="false" compartment="UNK_COMP" name="CO2" id="C00011">
<notes><html:p>COMPOUND_ID: C00011</html:p></notes>
      </species>
      <species boundaryCondition="false" constant="false" metaid="_f3ea57e2_3739_48c5_b9c5_75c1fe250bdc" hasOnlySubstanceUnits="false" compartment="UNK_COMP" name="Biotin" id="C00120">
<notes><html:p>COMPOUND_ID: C00120</html:p></notes>
      </species>
      <species boundaryCondition="false" constant="false" metaid="_04e2b186_b51d_4451_ba4d_3208ceca7adc" hasOnlySubstanceUnits="false" compartment="UNK_COMP" name="Se-Adenosylselenomethionine" id="C05691">
<notes><html:p>COMPOUND_ID: C05691</html:p></notes>
      </species>
      <species boundaryCondition="false" constant="false" metaid="_ea829446_9e37_48a8_b945_9ef6aeff9546" hasOnlySubstanceUnits="false" compartment="UNK_COMP" name="2-(alpha-Hydroxyethyl)thiamine diphosphate" id="C05125">
<notes><html:p>COMPOUND_ID: C05125</html:p></notes>
      </species>
      <species boundaryCondition="false" constant="false" metaid="_296f01d0_9043_4dc7_89d5_a4d5ae09cecb" hasOnlySubstanceUnits="false" compartment="UNK_COMP" name="myo-Inositol 4-phosphate" id="C03546">
<notes><html:p>COMPOUND_ID: C03546</html:p></notes>
      </species>
      <species boundaryCondition="false" constant="false" metaid="_06e029d2_0033_4a89_8bd6_2d118792a36e" hasOnlySubstanceUnits="false" compartment="UNK_COMP" name="5&amp;apos;-Methylthioadenosine" id="C00170">
<notes><html:p>COMPOUND_ID: C00170</html:p></notes>
      </species>
      <species boundaryCondition="false" constant="false" metaid="_28420da5_c123_4d16_94de_aecea43bc58c" hasOnlySubstanceUnits="false" compartment="UNK_COMP" name="L-Arginine" id="C00062">
<notes><html:p>COMPOUND_ID: C00062</html:p></notes>
      </species>
      <species boundaryCondition="false" constant="false" metaid="_7d463fe6_3a82_47fe_976b_0f97a1e24899" hasOnlySubstanceUnits="false" compartment="UNK_COMP" name="Nitrite" id="C00088">
<notes><html:p>COMPOUND_ID: C00088</html:p></notes>
      </species>
      <species boundaryCondition="false" constant="false" metaid="_3f2459c4_4bb3_4cdc_b9a5_adcee63b908a" hasOnlySubstanceUnits="false" compartment="UNK_COMP" name="Ferricytochrome c" id="C00125">
<notes><html:p>COMPOUND_ID: C00125</html:p></notes>
      </species>
      <species boundaryCondition="false" constant="false" metaid="_d9103ba5_0a7c_4c0b_9280_cbdd7408e51b" hasOnlySubstanceUnits="false" compartment="UNK_COMP" name="2-Acetolactate" id="C00900">
<notes><html:p>COMPOUND_ID: C00900</html:p></notes>
      </species>
      <species boundaryCondition="false" constant="false" metaid="_8fbfc295_d6d1_4c86_a029_5f300e0beda2" hasOnlySubstanceUnits="false" compartment="UNK_COMP" name="(R)-Pantoate" id="C00522">
<notes><html:p>COMPOUND_ID: C00522</html:p></notes>
      </species>
      <species boundaryCondition="false" constant="false" metaid="_ee628f1d_08c8_451b_89b6_8731461559d9" hasOnlySubstanceUnits="false" compartment="UNK_COMP" name="2-Octaprenyl-6-methoxyphenol" id="C05812">
<notes><html:p>COMPOUND_ID: C05812</html:p></notes>
      </species>
      <species boundaryCondition="false" constant="false" metaid="_8156ec38_e757_40a9_af06_5672333a5c19" hasOnlySubstanceUnits="false" compartment="UNK_COMP" name="L-Histidinol phosphate" id="C01100">
<notes><html:p>COMPOUND_ID: C01100</html:p></notes>
      </species>
      <species boundaryCondition="false" constant="false" metaid="_517f17e1_98f9_42d0_9461_4a05b3300d14" hasOnlySubstanceUnits="false" compartment="UNK_COMP" name="Trichloroethanol" id="C07490">
<notes><html:p>COMPOUND_ID: C07490</html:p></notes>
      </species>
      <species boundaryCondition="false" constant="false" metaid="_7a6b4a00_2d0f_4117_980b_c8a4209036cf" hasOnlySubstanceUnits="false" compartment="UNK_COMP" name="(2S,3R)-3-Hydroxybutane-1,2,3-tricarboxylate" id="C04593">
<notes><html:p>COMPOUND_ID: C04593</html:p></notes>
      </species>
      <species boundaryCondition="false" constant="false" metaid="_18f43ba4_22cc_474f_b8bf_2d5f6fd6011e" hasOnlySubstanceUnits="false" compartment="UNK_COMP" name="Octadecanoyl-[acyl-carrier protein]" id="C04088">
<notes><html:p>COMPOUND_ID: C04088</html:p></notes>
      </species>
      <species boundaryCondition="false" constant="false" metaid="_b0eed083_b415_4268_8880_f2b3b25ead43" hasOnlySubstanceUnits="false" compartment="UNK_COMP" name="Pyridoxamine phosphate" id="C00647">
<notes><html:p>COMPOUND_ID: C00647</html:p></notes>
      </species>
      <species boundaryCondition="false" constant="false" metaid="_02e666ca_79b6_4a79_8b39_f294bc054d83" hasOnlySubstanceUnits="false" compartment="UNK_COMP" name="(R)-S-Lactoylglutathione" id="C03451">
<notes><html:p>COMPOUND_ID: C03451</html:p></notes>
      </species>
      <species boundaryCondition="false" constant="false" metaid="_98c88a54_f419_4554_8e7c_292389e2265a" hasOnlySubstanceUnits="false" compartment="UNK_COMP" name="Hydrogen selenide" id="C01528">
<notes><html:p>COMPOUND_ID: C01528</html:p></notes>
      </species>
      <species boundaryCondition="false" constant="false" metaid="_97852234_fcb4_4cc9_bf73_e4c85d378b61" hasOnlySubstanceUnits="false" compartment="UNK_COMP" name="Porphobilinogen" id="C00931">
<notes><html:p>COMPOUND_ID: C00931</html:p></notes>
      </species>
      <species boundaryCondition="false" constant="false" metaid="_f43671c9_a105_499c_932a_4cd8bb348a0a" hasOnlySubstanceUnits="false" compartment="UNK_COMP" name="3,4-Dihydroxymandelaldehyde" id="C05577">
<notes><html:p>COMPOUND_ID: C05577</html:p></notes>
      </species>
      <species boundaryCondition="false" constant="false" metaid="_c63a38f4_092e_48a9_a9bb_680eb0f929d1" hasOnlySubstanceUnits="false" compartment="UNK_COMP" name="tRNA containing N1-methylguanine" id="C04157">
<notes><html:p>COMPOUND_ID: C04157</html:p></notes>
      </species>
      <species boundaryCondition="false" constant="false" metaid="_1ca1fcbc_c136_4581_8c0a_05de87528cb8" hasOnlySubstanceUnits="false" compartment="UNK_COMP" name="(6S)-6beta-Hydroxy-1,4,5,6-tetrahydronicotinamide-adenine dinucleotide" id="C04856">
<notes><html:p>COMPOUND_ID: C04856</html:p></notes>
      </species>
      <species boundaryCondition="false" constant="false" metaid="_3f9b4b65_f093_443f_a198_c2612014b78c" hasOnlySubstanceUnits="false" compartment="UNK_COMP" name="N6-(1,2-Dicarboxyethyl)-AMP" id="C03794">
<notes><html:p>COMPOUND_ID: C03794</html:p></notes>
      </species>
      <species boundaryCondition="false" constant="false" metaid="_69a1d91b_321a_4109_8612_67539dc71e20" hasOnlySubstanceUnits="false" compartment="UNK_COMP" name="L-Lysine" id="C00047">
<notes><html:p>COMPOUND_ID: C00047</html:p></notes>
      </species>
      <species boundaryCondition="false" constant="false" metaid="_a2fe8421_4f91_4a42_ac57_00822b0f0edc" hasOnlySubstanceUnits="false" compartment="UNK_COMP" name="Propanoyl-CoA" id="C00100">
<notes><html:p>COMPOUND_ID: C00100</html:p></notes>
      </species>
      <species boundaryCondition="false" constant="false" metaid="_ff47431d_4280_4542_8e8d_f8994f1c4f6e" hasOnlySubstanceUnits="false" compartment="UNK_COMP" name="3-Hexenol" id="C08492">
<notes><html:p>COMPOUND_ID: C08492</html:p></notes>
      </species>
      <species boundaryCondition="false" constant="false" metaid="_2a5112fc_da20_4f0a_9051_7bb681802485" hasOnlySubstanceUnits="false" compartment="UNK_COMP" name="6-Carboxy-5,6,7,8-tetrahydropterin" id="C20239">
<notes><html:p>COMPOUND_ID: C20239</html:p></notes>
      </species>
      <species boundaryCondition="false" constant="false" metaid="_e58555bd_1c97_4cc1_9971_0eb3790a57d0" hasOnlySubstanceUnits="false" compartment="UNK_COMP" name="Acetyl-[acyl-carrier protein]" id="C03939">
<notes><html:p>COMPOUND_ID: C03939</html:p></notes>
      </species>
      <species boundaryCondition="false" constant="false" metaid="_b9ddea49_91a9_45a8_a717_c5978505eb2a" hasOnlySubstanceUnits="false" compartment="UNK_COMP" name="N-Formylmethionyl-tRNA" id="C03294">
<notes><html:p>COMPOUND_ID: C03294</html:p></notes>
      </species>
      <species boundaryCondition="false" constant="false" metaid="_a4920d1c_f926_4f2d_8917_8077e8e1717a" hasOnlySubstanceUnits="false" compartment="UNK_COMP" name="Lipoylprotein" id="C02051">
<notes><html:p>COMPOUND_ID: C02051</html:p></notes>
      </species>
      <species boundaryCondition="false" constant="false" metaid="_294c09f3_ccbb_4de3_b36d_1359bf1aaf70" hasOnlySubstanceUnits="false" compartment="UNK_COMP" name="(1R)-Glutathionyl-(2R)-hydroxy-1,2-dihydronaphthalene" id="C14793">
<notes><html:p>COMPOUND_ID: C14793</html:p></notes>
      </species>
      <species boundaryCondition="false" constant="false" metaid="_760cb6a4_2e5a_4faa_9519_e3229de419ae" hasOnlySubstanceUnits="false" compartment="UNK_COMP" name="Peptide-L-methionine (S)-S-oxide" id="C03895">
<notes><html:p>COMPOUND_ID: C03895</html:p></notes>
      </species>
      <species boundaryCondition="false" constant="false" metaid="_dbb9ca65_2d29_4914_b102_57c003de5038" hasOnlySubstanceUnits="false" compartment="UNK_COMP" name="Shikimate" id="C00493">
<notes><html:p>COMPOUND_ID: C00493</html:p></notes>
      </species>
      <species boundaryCondition="false" constant="false" metaid="_e0139ab1_3b0f_45bd_8d65_0f4819c585bc" hasOnlySubstanceUnits="false" compartment="UNK_COMP" name="3-Hydroxy-3-methyl-2-oxobutanoic acid" id="C04181">
<notes><html:p>COMPOUND_ID: C04181</html:p></notes>
      </species>
      <species boundaryCondition="false" constant="false" metaid="_16d0ec68_00a8_4cea_9d69_1b4212343a4a" hasOnlySubstanceUnits="false" compartment="UNK_COMP" name="Isocitrate" id="C00311">
<notes><html:p>COMPOUND_ID: C00311</html:p></notes>
      </species>
      <species boundaryCondition="false" constant="false" metaid="_139f3868_bfbd_480e_a01b_d37be6200cfa" hasOnlySubstanceUnits="false" compartment="UNK_COMP" name="Uridylyl-[protein-PII]" id="C05326">
<notes><html:p>COMPOUND_ID: C05326</html:p></notes>
      </species>
      <species boundaryCondition="false" constant="false" metaid="_01b32e37_6bd3_4df4_8332_63799a79ca95" hasOnlySubstanceUnits="false" compartment="UNK_COMP" id="G05477">
<notes><html:p>COMPOUND_ID: G05477</html:p></notes>
      </species>
      <species boundaryCondition="false" constant="false" metaid="_93ccb835_9edc_45d0_8142_f6ae4338e099" hasOnlySubstanceUnits="false" compartment="UNK_COMP" name="Maltose" id="C00208">
<notes><html:p>COMPOUND_ID: C00208</html:p></notes>
      </species>
      <species boundaryCondition="false" constant="false" metaid="_18ad04db_5792_47a1_8da7_15aaa041b3b1" hasOnlySubstanceUnits="false" compartment="UNK_COMP" name="Acyl-carrier protein" id="C00229">
<notes><html:p>COMPOUND_ID: C00229</html:p></notes>
      </species>
      <species boundaryCondition="false" constant="false" metaid="_f59e804a_13f4_4112_9836_a46c0b2e6a51" hasOnlySubstanceUnits="false" compartment="UNK_COMP" name="Adenylylselenate" id="C05686">
<notes><html:p>COMPOUND_ID: C05686</html:p></notes>
      </species>
      <species boundaryCondition="false" constant="false" metaid="_eeaaa59e_fc08_4f46_8545_77e335902006" hasOnlySubstanceUnits="false" compartment="UNK_COMP" name="Orotidine 5&amp;apos;-phosphate" id="C01103">
<notes><html:p>COMPOUND_ID: C01103</html:p></notes>
      </species>
      <species boundaryCondition="false" constant="false" metaid="_8e799a03_57bb_4078_aaf3_83b15f04c26b" hasOnlySubstanceUnits="false" compartment="UNK_COMP" name="IMP" id="C00130">
<notes><html:p>COMPOUND_ID: C00130</html:p></notes>
      </species>
      <species boundaryCondition="false" constant="false" metaid="_a405f21b_37e1_4f7d_a82e_c799955db0ca" hasOnlySubstanceUnits="false" compartment="UNK_COMP" name="alpha-D-Galactosyl-(1->4)-beta-D-galactosyl-(1->4)-beta-D-glucosyl-(1&lt;->1)-ceramide" id="C04737">
<notes><html:p>COMPOUND_ID: C04737</html:p></notes>
      </species>
      <species boundaryCondition="false" constant="false" metaid="_4034369a_af09_45e6_a0bd_cc23bbfcddf6" hasOnlySubstanceUnits="false" compartment="UNK_COMP" name="Pyridoxal" id="C00250">
<notes><html:p>COMPOUND_ID: C00250</html:p></notes>
      </species>
      <species boundaryCondition="false" constant="false" metaid="_71402c1c_acc0_441b_9274_b71df9bf2c4c" hasOnlySubstanceUnits="false" compartment="UNK_COMP" name="[Acetyl-CoA:carbon-dioxide ligase (ADP-forming)]" id="C04681">
<notes><html:p>COMPOUND_ID: C04681</html:p></notes>
      </species>
      <species boundaryCondition="false" constant="false" metaid="_30da1c66_100a_4a32_86cd_b27237798645" hasOnlySubstanceUnits="false" compartment="UNK_COMP" name="alpha-N-Acetylneuraminyl-2,3-beta-D-galactosyl-1,4-N-acetyl-beta-D-glucosaminyl-1,3-beta-D-galactosyl-1,4-D-glucosylceramide" id="C04936">
<notes><html:p>COMPOUND_ID: C04936</html:p></notes>
      </species>
      <species boundaryCondition="false" constant="false" metaid="_e472c2ce_8354_4f61_8854_0e0ec892d766" hasOnlySubstanceUnits="false" compartment="UNK_COMP" name="6-Thioguanosine monophosphate" id="C16619">
<notes><html:p>COMPOUND_ID: C16619</html:p></notes>
      </species>
      <species boundaryCondition="false" constant="false" metaid="_1ff648df_9490_4514_88cf_97aef0a5985e" hasOnlySubstanceUnits="false" compartment="UNK_COMP" name="tRNA containing 5-methylaminomethyl-2-thiouridylate" id="C04728">
<notes><html:p>COMPOUND_ID: C04728</html:p></notes>
      </species>
      <species boundaryCondition="false" constant="false" metaid="_625b14c1_bfb1_4109_8c81_527ead0a871f" hasOnlySubstanceUnits="false" compartment="UNK_COMP" name="Protoporphyrinogen IX" id="C01079">
<notes><html:p>COMPOUND_ID: C01079</html:p></notes>
      </species>
      <species boundaryCondition="false" constant="false" metaid="_c01c8408_aec4_4434_9142_b5f4b56f5c10" hasOnlySubstanceUnits="false" compartment="UNK_COMP" name="Thioredoxin" id="C00342">
<notes><html:p>COMPOUND_ID: C00342</html:p></notes>
      </species>
      <species boundaryCondition="false" constant="false" metaid="_09f645b3_5001_47ae_9a40_e2b54e649e89" hasOnlySubstanceUnits="false" compartment="UNK_COMP" name="Riboflavin" id="C00255">
<notes><html:p>COMPOUND_ID: C00255</html:p></notes>
      </species>
      <species boundaryCondition="false" constant="false" metaid="_4d5e3dc3_32db_4456_a41b_473d6db4765f" hasOnlySubstanceUnits="false" compartment="UNK_COMP" name="Acyl-CoA" id="C00040">
<notes><html:p>COMPOUND_ID: C00040</html:p></notes>
      </species>
      <species boundaryCondition="false" constant="false" metaid="_44c3ef39_3406_4086_9dab_f0ad73d71de3" hasOnlySubstanceUnits="false" compartment="UNK_COMP" name="(3R)-3-Hydroxybutanoyl-[acyl-carrier protein]" id="C04618">
<notes><html:p>COMPOUND_ID: C04618</html:p></notes>
      </species>
      <species boundaryCondition="false" constant="false" metaid="_62cbba1d_0648_4cb4_90ee_d4ccdd873f9a" hasOnlySubstanceUnits="false" compartment="UNK_COMP" name="trans-3-Chloroallyl aldehyde" id="C06613">
<notes><html:p>COMPOUND_ID: C06613</html:p></notes>
      </species>
      <species boundaryCondition="false" constant="false" metaid="_818fbd7a_83b2_4d07_a636_0f2b47565629" hasOnlySubstanceUnits="false" compartment="UNK_COMP" name="Protein N6-(lipoyl)lysine" id="C16237">
<notes><html:p>COMPOUND_ID: C16237</html:p></notes>
      </species>
      <species boundaryCondition="false" constant="false" metaid="_1845a5a3_1c4a_44a9_850d_728a04059248" hasOnlySubstanceUnits="false" compartment="UNK_COMP" name="[GlcNAc-(1->4)-Mur2Ac(oyl-L-Ala-g-D-Glu-L-Lys-D-Ala-D-Ala)]n-diphosphoundecaprenol" id="C11826">
<notes><html:p>COMPOUND_ID: C11826</html:p></notes>
      </species>
      <species boundaryCondition="false" constant="false" metaid="_a29d254f_8782_41a3_8012_eb7c218744e6" hasOnlySubstanceUnits="false" compartment="UNK_COMP" name="N-Succinyl-LL-2,6-diaminoheptanedioate" id="C04421">
<notes><html:p>COMPOUND_ID: C04421</html:p></notes>
      </species>
      <species boundaryCondition="false" constant="false" metaid="_7e3a0b2a_1fd6_4692_85a3_0eb65ad61e88" hasOnlySubstanceUnits="false" compartment="UNK_COMP" name="5-(5-Phospho-D-ribosylaminoformimino)-1-(5-phosphoribosyl)-imidazole-4-carboxamide" id="C04896">
<notes><html:p>COMPOUND_ID: C04896</html:p></notes>
      </species>
      <species boundaryCondition="false" constant="false" metaid="_a210c0c5_bb0e_490d_a314_c00b40d0359f" hasOnlySubstanceUnits="false" compartment="UNK_COMP" name="(2E)-Octadecenoyl-[acp]" id="C16221">
<notes><html:p>COMPOUND_ID: C16221</html:p></notes>
      </species>
      <species boundaryCondition="false" constant="false" metaid="_83a94a7e_ac06_472d_94d7_ca972fe5ff98" hasOnlySubstanceUnits="false" compartment="UNK_COMP" name="cis-Aconitate" id="C00417">
<notes><html:p>COMPOUND_ID: C00417</html:p></notes>
      </species>
      <species boundaryCondition="false" constant="false" metaid="_9f067231_94d3_441e_b1d3_df805991a50e" hasOnlySubstanceUnits="false" compartment="UNK_COMP" name="Nicotinate D-ribonucleoside" id="C05841">
<notes><html:p>COMPOUND_ID: C05841</html:p></notes>
      </species>
      <species boundaryCondition="false" constant="false" metaid="_7c4d197d_d0ca_4126_ad8b_dfcb3ca27334" hasOnlySubstanceUnits="false" compartment="UNK_COMP" name="D-glycero-beta-D-manno-Heptose 1,7-bisphosphate" id="C11472">
<notes><html:p>COMPOUND_ID: C11472</html:p></notes>
      </species>
      <species boundaryCondition="false" constant="false" metaid="_7568a3b5_f9ad_4476_a3f9_6018e5279213" hasOnlySubstanceUnits="false" compartment="UNK_COMP" name="Glutathione episulfonium ion" id="C14874">
<notes><html:p>COMPOUND_ID: C14874</html:p></notes>
      </species>
      <species boundaryCondition="false" constant="false" metaid="_2abd9896_612e_4bd0_a681_a73942229a83" hasOnlySubstanceUnits="false" compartment="UNK_COMP" name="Enzyme N6-(dihydrolipoyl)lysine" id="C15973">
<notes><html:p>COMPOUND_ID: C15973</html:p></notes>
      </species>
      <species boundaryCondition="false" constant="false" metaid="_333fe0a8_0229_453e_b509_fbe341ded1b9" hasOnlySubstanceUnits="false" compartment="UNK_COMP" name="Dihydrolipoamide" id="C00579">
<notes><html:p>COMPOUND_ID: C00579</html:p></notes>
      </species>
      <species boundaryCondition="false" constant="false" metaid="_a9f94d01_b09a_498e_a4dd_5ece5364f401" hasOnlySubstanceUnits="false" compartment="UNK_COMP" name="(R)-3-Hydroxyoctadecanoyl-[acp]" id="C16220">
<notes><html:p>COMPOUND_ID: C16220</html:p></notes>
      </species>
      <species boundaryCondition="false" constant="false" metaid="_4e195f9e_4a5a_4456_a3db_c6763a9e3e10" hasOnlySubstanceUnits="false" compartment="UNK_COMP" name="O-Succinyl-L-homoserine" id="C01118">
<notes><html:p>COMPOUND_ID: C01118</html:p></notes>
      </species>
      <species boundaryCondition="false" constant="false" metaid="_252859ae_ea90_4cd0_8a87_8640843735a8" hasOnlySubstanceUnits="false" compartment="UNK_COMP" name="dADP" id="C00206">
<notes><html:p>COMPOUND_ID: C00206</html:p></notes>
      </species>
      <species boundaryCondition="false" constant="false" metaid="_8837e9f0_2864_4a75_aa2f_61a1fb849b93" hasOnlySubstanceUnits="false" compartment="UNK_COMP" name="Biliverdin-IX-beta" id="C21724">
<notes><html:p>COMPOUND_ID: C21724</html:p></notes>
      </species>
      <species boundaryCondition="false" constant="false" metaid="_2f6cd3c9_8b59_4d41_8b6b_395be73f7af9" hasOnlySubstanceUnits="false" compartment="UNK_COMP" name="Cytidine" id="C00475">
<notes><html:p>COMPOUND_ID: C00475</html:p></notes>
      </species>
      <species boundaryCondition="false" constant="false" metaid="_276c305d_8919_4ae5_8ad2_a07d787c4855" hasOnlySubstanceUnits="false" compartment="UNK_COMP" name="3-Demethylubiquinol" id="C21860">
<notes><html:p>COMPOUND_ID: C21860</html:p></notes>
      </species>
      <species boundaryCondition="false" constant="false" metaid="_eb8b1ab8_e9a5_447b_b024_c39aff83bfac" hasOnlySubstanceUnits="false" compartment="UNK_COMP" name="Acetyl phosphate" id="C00227">
<notes><html:p>COMPOUND_ID: C00227</html:p></notes>
      </species>
      <species boundaryCondition="false" constant="false" metaid="_68795f2e_5958_4c6c_8c3a_b37cd5ac42a7" hasOnlySubstanceUnits="false" compartment="UNK_COMP" name="1-Radyl-2-acyl-sn-glycero-3-phosphocholine" id="C05212">
<notes><html:p>COMPOUND_ID: C05212</html:p></notes>
      </species>
      <species boundaryCondition="false" constant="false" metaid="_8107dcdb_f197_4cad_89c1_e19642b3ffd9" hasOnlySubstanceUnits="false" compartment="UNK_COMP" name="dTDP-galactose" id="C02097">
<notes><html:p>COMPOUND_ID: C02097</html:p></notes>
      </species>
      <species boundaryCondition="false" constant="false" metaid="_34174071_9b23_47a9_9f2f_c7c5973ff265" hasOnlySubstanceUnits="false" compartment="UNK_COMP" name="Protein glutamine" id="C02583">
<notes><html:p>COMPOUND_ID: C02583</html:p></notes>
      </species>
      <species boundaryCondition="false" constant="false" metaid="_cb8e32cb_2753_4037_bfbd_87e230268cd4" hasOnlySubstanceUnits="false" compartment="UNK_COMP" name="Quinone" id="C15602">
<notes><html:p>COMPOUND_ID: C15602</html:p></notes>
      </species>
      <species boundaryCondition="false" constant="false" metaid="_1b437586_9a87_4318_8587_3881d8c0605e" hasOnlySubstanceUnits="false" compartment="UNK_COMP" name="Protein N(pi)-phospho-L-histidine" id="C04261">
<notes><html:p>COMPOUND_ID: C04261</html:p></notes>
      </species>
      <species boundaryCondition="false" constant="false" metaid="_f9a69807_9633_474d_ab97_9ed3a9068017" hasOnlySubstanceUnits="false" compartment="UNK_COMP" name="2&amp;apos;-Deoxy-5-hydroxymethylcytidine-5&amp;apos;-triphosphate" id="C11039">
<notes><html:p>COMPOUND_ID: C11039</html:p></notes>
      </species>
      <species boundaryCondition="false" constant="false" metaid="_749e3ebb_7772_4dec_93ef_839d9f3b5f84" hasOnlySubstanceUnits="false" compartment="UNK_COMP" name="Acetoacetyl-[acp]" id="C05744">
<notes><html:p>COMPOUND_ID: C05744</html:p></notes>
      </species>
      <species boundaryCondition="false" constant="false" metaid="_ff604683_4d31_4126_b3ae_feb7737cef37" hasOnlySubstanceUnits="false" compartment="UNK_COMP" name="Hexadecanoyl-[acp]" id="C05764">
<notes><html:p>COMPOUND_ID: C05764</html:p></notes>
      </species>
      <species boundaryCondition="false" constant="false" metaid="_649da632_1ae5_400a_882e_3e0b8c182a47" hasOnlySubstanceUnits="false" compartment="UNK_COMP" name="Tryparedoxin disulfide" id="C16664">
<notes><html:p>COMPOUND_ID: C16664</html:p></notes>
      </species>
      <species boundaryCondition="false" constant="false" metaid="_01065eb7_6406_46ed_859a_19eb7ffc1753" hasOnlySubstanceUnits="false" compartment="UNK_COMP" name="L-Glutamate" id="C00025">
<notes><html:p>COMPOUND_ID: C00025</html:p></notes>
      </species>
      <species boundaryCondition="false" constant="false" metaid="_8079e906_f445_4924_9d54_7f2ce6bb4d17" hasOnlySubstanceUnits="false" compartment="UNK_COMP" name="Sirohydrochlorin" id="C05778">
<notes><html:p>COMPOUND_ID: C05778</html:p></notes>
      </species>
      <species boundaryCondition="false" constant="false" metaid="_c3eed68f_166d_4afa_893a_1da1fdaebc59" hasOnlySubstanceUnits="false" compartment="UNK_COMP" name="5-Amino-6-(5&amp;apos;-phospho-D-ribitylamino)uracil" id="C04454">
<notes><html:p>COMPOUND_ID: C04454</html:p></notes>
      </species>
      <species boundaryCondition="false" constant="false" metaid="_24f32355_f744_4197_9f9f_8f7c28b82ac4" hasOnlySubstanceUnits="false" compartment="UNK_COMP" name="D-Allulose 6-phosphate" id="C18096">
<notes><html:p>COMPOUND_ID: C18096</html:p></notes>
      </species>
      <species boundaryCondition="false" constant="false" metaid="_952efc75_cc4c_4550_b982_2ac2c760a293" hasOnlySubstanceUnits="false" compartment="UNK_COMP" name="5-Methylthio-D-ribose" id="C03089">
<notes><html:p>COMPOUND_ID: C03089</html:p></notes>
      </species>
      <species boundaryCondition="false" constant="false" metaid="_064c6fe3_9ede_40c0_b4a1_a9b69febca85" hasOnlySubstanceUnits="false" compartment="UNK_COMP" name="ADP-L-glycero-beta-D-manno-heptose" id="C06398">
<notes><html:p>COMPOUND_ID: C06398</html:p></notes>
      </species>
      <species boundaryCondition="false" constant="false" metaid="_12717219_d9f7_405f_8364_8b185de5b64b" hasOnlySubstanceUnits="false" compartment="UNK_COMP" name="Taurine" id="C00245">
<notes><html:p>COMPOUND_ID: C00245</html:p></notes>
      </species>
      <species boundaryCondition="false" constant="false" metaid="_dbced79d_eb14_4ca3_9111_eef3f9ea7e84" hasOnlySubstanceUnits="false" compartment="UNK_COMP" name="3-Aminopropiononitrile" id="C05670">
<notes><html:p>COMPOUND_ID: C05670</html:p></notes>
      </species>
      <species boundaryCondition="false" constant="false" metaid="_ffe1dc5f_1f21_4462_9504_7092d8a845cc" hasOnlySubstanceUnits="false" compartment="UNK_COMP" name="2-Dehydro-3-deoxy-6-phospho-D-gluconate" id="C04442">
<notes><html:p>COMPOUND_ID: C04442</html:p></notes>
      </species>
      <species boundaryCondition="false" constant="false" metaid="_48359bf5_e208_4cb1_914d_b7c232f56d47" hasOnlySubstanceUnits="false" compartment="UNK_COMP" name="Carboxylate" id="C00060">
<notes><html:p>COMPOUND_ID: C00060</html:p></notes>
      </species>
      <species boundaryCondition="false" constant="false" metaid="_f8b3da40_62ec_4685_8c68_09966daceae4" hasOnlySubstanceUnits="false" compartment="UNK_COMP" name="Methionyl peptide" id="C11440">
<notes><html:p>COMPOUND_ID: C11440</html:p></notes>
      </species>
      <species boundaryCondition="false" constant="false" metaid="_806157df_7f01_4468_a9ce_d5dcc6d6da1c" hasOnlySubstanceUnits="false" compartment="UNK_COMP" name="Carbamate" id="C01563">
<notes><html:p>COMPOUND_ID: C01563</html:p></notes>
      </species>
      <species boundaryCondition="false" constant="false" metaid="_5170d770_dcdf_49a6_9d5c_a295ebc0119f" hasOnlySubstanceUnits="false" compartment="UNK_COMP" name="CDP" id="C00112">
<notes><html:p>COMPOUND_ID: C00112</html:p></notes>
      </species>
      <species boundaryCondition="false" constant="false" metaid="_935c8bae_3f48_49dc_84ad_c682abc691b8" hasOnlySubstanceUnits="false" compartment="UNK_COMP" name="Formate" id="C00058">
<notes><html:p>COMPOUND_ID: C00058</html:p></notes>
      </species>
      <species boundaryCondition="false" constant="false" metaid="_f49c4478_a2ee_4bc1_8e33_4c400f067075" hasOnlySubstanceUnits="false" compartment="UNK_COMP" name="2,3,2&amp;apos;3&amp;apos;-Tetrakis(3-hydroxytetradecanoyl)-D-glucosaminyl-1,6-beta-D-glucosamine 1,4&amp;apos;-bisphosphate" id="C04919">
<notes><html:p>COMPOUND_ID: C04919</html:p></notes>
      </species>
      <species boundaryCondition="false" constant="false" metaid="_f38c53bb_6dd3_4a52_b851_28d1ed3b83b4" hasOnlySubstanceUnits="false" compartment="UNK_COMP" name="DNA cytosine" id="C00856">
<notes><html:p>COMPOUND_ID: C00856</html:p></notes>
      </species>
      <species boundaryCondition="false" constant="false" metaid="_2ce36b0a_dc81_461b_9bf6_e3827b3cb93a" hasOnlySubstanceUnits="false" compartment="UNK_COMP" name="3-Phospho-D-glycerate" id="C00197">
<notes><html:p>COMPOUND_ID: C00197</html:p></notes>
      </species>
      <species boundaryCondition="false" constant="false" metaid="_268eb9a6_8a4f_47f7_89ce_f81a7ddc8757" hasOnlySubstanceUnits="false" compartment="UNK_COMP" name="Protein histidine" id="C00615">
<notes><html:p>COMPOUND_ID: C00615</html:p></notes>
      </species>
      <species boundaryCondition="false" constant="false" metaid="_0b82618e_6d14_4e52_98f9_9791f688e017" hasOnlySubstanceUnits="false" compartment="UNK_COMP" name="2-Iminobutanoate" id="C20905">
<notes><html:p>COMPOUND_ID: C20905</html:p></notes>
      </species>
      <species boundaryCondition="false" constant="false" metaid="_7e4268b2_cf2b_4a78_8968_08da09e690ba" hasOnlySubstanceUnits="false" compartment="UNK_COMP" name="trans-2,3-Dehydroacyl-[acyl-carrier protein]" id="C00693">
<notes><html:p>COMPOUND_ID: C00693</html:p></notes>
      </species>
      <species boundaryCondition="false" constant="false" metaid="_e0c4327e_cb61_4044_a43b_2a0f9cf17aae" hasOnlySubstanceUnits="false" compartment="UNK_COMP" name="L-1-Pyrroline-3-hydroxy-5-carboxylate" id="C04281">
<notes><html:p>COMPOUND_ID: C04281</html:p></notes>
      </species>
      <species boundaryCondition="false" constant="false" metaid="_c56313d0_276b_4c93_9fa3_be3d70893f45" hasOnlySubstanceUnits="false" compartment="UNK_COMP" name="3,4-Dihydro-3-hydroxy-4-S-glutathionyl bromobenzene" id="C14847">
<notes><html:p>COMPOUND_ID: C14847</html:p></notes>
      </species>
      <species boundaryCondition="false" constant="false" metaid="_b08c6d47_d293_484d_830f_dbfaf42f05eb" hasOnlySubstanceUnits="false" compartment="UNK_COMP" name="XTP" id="C00700">
<notes><html:p>COMPOUND_ID: C00700</html:p></notes>
      </species>
      <species boundaryCondition="false" constant="false" metaid="_af162b4b_c4eb_4a08_81d9_933cc2891911" hasOnlySubstanceUnits="false" compartment="UNK_COMP" name="(2E)-3,7-Dimethylocta-2,6-diene-1-thiol" id="C22269">
<notes><html:p>COMPOUND_ID: C22269</html:p></notes>
      </species>
      <species boundaryCondition="false" constant="false" metaid="_86680725_8e36_4828_bb10_b23c633e5934" hasOnlySubstanceUnits="false" compartment="UNK_COMP" name="GA2" id="C06135">
<notes><html:p>COMPOUND_ID: C06135</html:p></notes>
      </species>
      <species boundaryCondition="false" constant="false" metaid="_f1f7125d_f591_49f0_863b_5f13347a0af4" hasOnlySubstanceUnits="false" compartment="UNK_COMP" name="S-Adenosyl-L-methionine" id="C00019">
<notes><html:p>COMPOUND_ID: C00019</html:p></notes>
      </species>
      <species boundaryCondition="false" constant="false" metaid="_5e3ae6eb_35f2_4f44_875e_9af16e319af6" hasOnlySubstanceUnits="false" compartment="UNK_COMP" name="D-Erythrose 4-phosphate" id="C00279">
<notes><html:p>COMPOUND_ID: C00279</html:p></notes>
      </species>
      <species boundaryCondition="false" constant="false" metaid="_4071715a_0098_41b6_9417_26afe3a058e0" hasOnlySubstanceUnits="false" compartment="UNK_COMP" name="L-Arginyl-protein" id="C16739">
<notes><html:p>COMPOUND_ID: C16739</html:p></notes>
      </species>
      <species boundaryCondition="false" constant="false" metaid="_e9e54795_7aa4_4d45_9cc8_2c7c2e17c89e" hasOnlySubstanceUnits="false" compartment="UNK_COMP" name="Octanoyl-[acp]" id="C05752">
<notes><html:p>COMPOUND_ID: C05752</html:p></notes>
      </species>
      <species boundaryCondition="false" constant="false" metaid="_8995d953_d6b1_471b_a4cc_b07aab480c36" hasOnlySubstanceUnits="false" compartment="UNK_COMP" name="Demethylmenaquinol" id="C19847">
<notes><html:p>COMPOUND_ID: C19847</html:p></notes>
      </species>
      <species boundaryCondition="false" constant="false" metaid="_b0953adf_1422_464b_993c_85e0c229f62b" hasOnlySubstanceUnits="false" compartment="UNK_COMP" name="5&amp;apos;-Deoxyadenosine" id="C05198">
<notes><html:p>COMPOUND_ID: C05198</html:p></notes>
      </species>
      <species boundaryCondition="false" constant="false" metaid="_84513c46_8be8_4dfa_9500_b687687d51d0" hasOnlySubstanceUnits="false" compartment="UNK_COMP" name="H+" id="C00080">
<notes><html:p>COMPOUND_ID: C00080</html:p></notes>
      </species>
      <species boundaryCondition="false" constant="false" metaid="_89d7ae7b_6edf_42b8_aec5_50d55261c974" hasOnlySubstanceUnits="false" compartment="UNK_COMP" name="Dihydrofolate" id="C00415">
<notes><html:p>COMPOUND_ID: C00415</html:p></notes>
      </species>
      <species boundaryCondition="false" constant="false" metaid="_2b5b5249_d3cc_491d_af96_eb3d88103c0c" hasOnlySubstanceUnits="false" compartment="UNK_COMP" name="Protein dithiol" id="C02315">
<notes><html:p>COMPOUND_ID: C02315</html:p></notes>
      </species>
      <species boundaryCondition="false" constant="false" metaid="_d566b751_f794_45a0_97da_72e331df0bc9" hasOnlySubstanceUnits="false" compartment="UNK_COMP" id="G00047">
<notes><html:p>COMPOUND_ID: G00047</html:p></notes>
      </species>
      <species boundaryCondition="false" constant="false" metaid="_7d706558_b855_4aaf_9c0e_69f0ea7cb343" hasOnlySubstanceUnits="false" compartment="UNK_COMP" name="L-erythro-4-Hydroxyglutamate" id="C05947">
<notes><html:p>COMPOUND_ID: C05947</html:p></notes>
      </species>
      <species boundaryCondition="false" constant="false" metaid="_5de63668_7629_4643_b065_020a7d5b6b6a" hasOnlySubstanceUnits="false" compartment="UNK_COMP" name="Phosphoribosyl-AMP" id="C02741">
<notes><html:p>COMPOUND_ID: C02741</html:p></notes>
      </species>
      <species boundaryCondition="false" constant="false" metaid="_9bc2069a_f875_46ea_9c16_5c477ac2a5bf" hasOnlySubstanceUnits="false" compartment="UNK_COMP" name="2-(2-Carboxy-4-methylthiazol-5-yl)ethyl phosphate" id="C20247">
<notes><html:p>COMPOUND_ID: C20247</html:p></notes>
      </species>
      <species boundaryCondition="false" constant="false" metaid="_e20865de_9ca0_46b1_a276_dc32987bf6ba" hasOnlySubstanceUnits="false" compartment="UNK_COMP" name="5-L-Glutamyl amino acid" id="C03363">
<notes><html:p>COMPOUND_ID: C03363</html:p></notes>
      </species>
      <species boundaryCondition="false" constant="false" metaid="_7afc4d9a_c05b_4838_964f_63d2a589589b" hasOnlySubstanceUnits="false" compartment="UNK_COMP" name="Selenate" id="C05697">
<notes><html:p>COMPOUND_ID: C05697</html:p></notes>
      </species>
      <species boundaryCondition="false" constant="false" metaid="_8a807339_16db_4ac6_bcd3_966c05d29e85" hasOnlySubstanceUnits="false" compartment="UNK_COMP" name="GTP" id="C00044">
<notes><html:p>COMPOUND_ID: C00044</html:p></notes>
      </species>
      <species boundaryCondition="false" constant="false" metaid="_0ede4f1c_41d1_4e6d_891d_e1aee0b13d2c" hasOnlySubstanceUnits="false" compartment="UNK_COMP" name="dTDP" id="C00363">
<notes><html:p>COMPOUND_ID: C00363</html:p></notes>
      </species>
      <species boundaryCondition="false" constant="false" metaid="_d96725fd_5f24_4f22_b03a_84d3cd920938" hasOnlySubstanceUnits="false" compartment="UNK_COMP" name="Dodecanoyl-[acyl-carrier protein]" id="C05223">
<notes><html:p>COMPOUND_ID: C05223</html:p></notes>
      </species>
      <species boundaryCondition="false" constant="false" metaid="_36949b02_c51c_4967_87a0_c44f19cb59be" hasOnlySubstanceUnits="false" compartment="UNK_COMP" name="4-Methyl-2-oxopentanoate" id="C00233">
<notes><html:p>COMPOUND_ID: C00233</html:p></notes>
      </species>
      <species boundaryCondition="false" constant="false" metaid="_d28b28af_5d3a_4504_ac12_8f891530a5ea" hasOnlySubstanceUnits="false" compartment="UNK_COMP" name="Glutaryl-CoA" id="C00527">
<notes><html:p>COMPOUND_ID: C00527</html:p></notes>
      </species>
      <species boundaryCondition="false" constant="false" metaid="_282a7160_8327_4052_8859_9900479b8c17" hasOnlySubstanceUnits="false" compartment="UNK_COMP" name="Uroporphyrinogen I" id="C05766">
<notes><html:p>COMPOUND_ID: C05766</html:p></notes>
      </species>
      <species boundaryCondition="false" constant="false" metaid="_0bcdcf6c_8a4a_4521_9848_ea61442ae519" hasOnlySubstanceUnits="false" compartment="UNK_COMP" name="P1,P4-Bis(5&amp;apos;-adenosyl)tetraphosphate" id="C01260">
<notes><html:p>COMPOUND_ID: C01260</html:p></notes>
      </species>
      <species boundaryCondition="false" constant="false" metaid="_a8a56e82_73fe_4697_825d_b65d8fc9ec72" hasOnlySubstanceUnits="false" compartment="UNK_COMP" name="Prenylated FMNH2" id="C21215">
<notes><html:p>COMPOUND_ID: C21215</html:p></notes>
      </species>
      <species boundaryCondition="false" constant="false" metaid="_bdd7501d_46fe_4582_861c_62f9de765507" hasOnlySubstanceUnits="false" compartment="UNK_COMP" name="2&amp;apos;-Deoxyribonucleoside diphosphate" id="C04232">
<notes><html:p>COMPOUND_ID: C04232</html:p></notes>
      </species>
      <species boundaryCondition="false" constant="false" metaid="_87ad1d94_39c9_49a0_8542_49eb5eea99d7" hasOnlySubstanceUnits="false" compartment="UNK_COMP" name="L-Aspartate" id="C00049">
<notes><html:p>COMPOUND_ID: C00049</html:p></notes>
      </species>
      <species boundaryCondition="false" constant="false" metaid="_e8736a0d_18d5_4868_8a15_f4589f75f1df" hasOnlySubstanceUnits="false" compartment="UNK_COMP" name="D-Fructose 6-phosphate" id="C00085">
<notes><html:p>COMPOUND_ID: C00085</html:p></notes>
      </species>
      <species boundaryCondition="false" constant="false" metaid="_b344e071_1a4c_4ed9_9691_2419e1d3a5f0" hasOnlySubstanceUnits="false" compartment="UNK_COMP" name="Fe3+" id="C14819">
<notes><html:p>COMPOUND_ID: C14819</html:p></notes>
      </species>
      <species boundaryCondition="false" constant="false" metaid="_199c0d60_9303_40ca_bed5_3eecd9db3cbd" hasOnlySubstanceUnits="false" compartment="UNK_COMP" name="Deoxyguanosine" id="C00330">
<notes><html:p>COMPOUND_ID: C00330</html:p></notes>
      </species>
      <species boundaryCondition="false" constant="false" metaid="_2d0106c8_9e12_4ba4_b36b_93a987892dd6" hasOnlySubstanceUnits="false" compartment="UNK_COMP" name="Bromobenzene-3,4-oxide" id="C14839">
<notes><html:p>COMPOUND_ID: C14839</html:p></notes>
      </species>
      <species boundaryCondition="false" constant="false" metaid="_828a06c6_11a3_47cb_a2e1_917422058444" hasOnlySubstanceUnits="false" compartment="UNK_COMP" name="3-(Imidazol-4-yl)-2-oxopropyl phosphate" id="C01267">
<notes><html:p>COMPOUND_ID: C01267</html:p></notes>
      </species>
      <species boundaryCondition="false" constant="false" metaid="_94f38832_4ab4_443f_a10d_95e9505a5364" hasOnlySubstanceUnits="false" compartment="UNK_COMP" name="tRNA containing ribothymidine at position 54" id="C03446">
<notes><html:p>COMPOUND_ID: C03446</html:p></notes>
      </species>
      <species boundaryCondition="false" constant="false" metaid="_bb266bfa_e6b4_41f3_85f1_96812f83a403" hasOnlySubstanceUnits="false" compartment="UNK_COMP" name="Orotate" id="C00295">
<notes><html:p>COMPOUND_ID: C00295</html:p></notes>
      </species>
      <species boundaryCondition="false" constant="false" metaid="_9bc47a97_596d_4fbc_b799_992fe2413bac" hasOnlySubstanceUnits="false" compartment="UNK_COMP" name="all-trans-Polyprenyl diphosphate" id="C05847">
<notes><html:p>COMPOUND_ID: C05847</html:p></notes>
      </species>
      <species boundaryCondition="false" constant="false" metaid="_146c3f4d_32d9_4bc9_b9f5_ffe7216c939c" hasOnlySubstanceUnits="false" compartment="UNK_COMP" name="[Protein]-S-sulfanyl-L-cysteine" id="C21440">
<notes><html:p>COMPOUND_ID: C21440</html:p></notes>
      </species>
      <species boundaryCondition="false" constant="false" metaid="_c7316552_6577_416c_8575_c1650bd9db87" hasOnlySubstanceUnits="false" compartment="UNK_COMP" name="UDP" id="C00015">
<notes><html:p>COMPOUND_ID: C00015</html:p></notes>
      </species>
      <species boundaryCondition="false" constant="false" metaid="_2fc6f21d_84f8_4fa8_ae3a_6b6ea2bf8e82" hasOnlySubstanceUnits="false" compartment="UNK_COMP" name="gamma-Glutamyl-beta-aminopropiononitrile" id="C06114">
<notes><html:p>COMPOUND_ID: C06114</html:p></notes>
      </species>
      <species boundaryCondition="false" constant="false" metaid="_99c41359_1458_49a8_a2b9_ddfa0571cdd0" hasOnlySubstanceUnits="false" compartment="UNK_COMP" name="(9Z,12Z,15Z)-Octadecatrienoic acid" id="C06427">
<notes><html:p>COMPOUND_ID: C06427</html:p></notes>
      </species>
      <species boundaryCondition="false" constant="false" metaid="_8be5b880_3cc3_4a65_a9ee_4386b0dd21e3" hasOnlySubstanceUnits="false" compartment="UNK_COMP" name="Reduced FMN" id="C01847">
<notes><html:p>COMPOUND_ID: C01847</html:p></notes>
      </species>
      <species boundaryCondition="false" constant="false" metaid="_976dcd1c_9b47_4aa2_a337_48bbd3156b2f" hasOnlySubstanceUnits="false" compartment="UNK_COMP" name="1-Acyl-sn-glycero-3-phosphoethanolamine" id="C04438">
<notes><html:p>COMPOUND_ID: C04438</html:p></notes>
      </species>
      <species boundaryCondition="false" constant="false" metaid="_111d6a8e_8c56_4a18_8a61_a2e06359d651" hasOnlySubstanceUnits="false" compartment="UNK_COMP" name="Tetrahydrofolate" id="C00101">
<notes><html:p>COMPOUND_ID: C00101</html:p></notes>
      </species>
      <species boundaryCondition="false" constant="false" metaid="_46f011bb_5595_45c5_9e08_2767ac3fcfe5" hasOnlySubstanceUnits="false" compartment="UNK_COMP" name="Ubiquinone" id="C00399">
<notes><html:p>COMPOUND_ID: C00399</html:p></notes>
      </species>
      <species boundaryCondition="false" constant="false" metaid="_f3a2349c_0a56_43f3_a5b9_3f285e93671a" hasOnlySubstanceUnits="false" compartment="UNK_COMP" name="2,3-Bisphospho-D-glycerate" id="C01159">
<notes><html:p>COMPOUND_ID: C01159</html:p></notes>
      </species>
      <species boundaryCondition="false" constant="false" metaid="_7e182977_e790_4e87_9b54_84fabe05b281" hasOnlySubstanceUnits="false" compartment="UNK_COMP" name="Sedoheptulose 1,7-bisphosphate" id="C00447">
<notes><html:p>COMPOUND_ID: C00447</html:p></notes>
      </species>
      <species boundaryCondition="false" constant="false" metaid="_692f0d4b_695e_44b8_94ca_e3e2965102f7" hasOnlySubstanceUnits="false" compartment="UNK_COMP" name="Glutathione" id="C00051">
<notes><html:p>COMPOUND_ID: C00051</html:p></notes>
      </species>
      <species boundaryCondition="false" constant="false" metaid="_18994f23_c952_4d83_a05c_c944778ba12b" hasOnlySubstanceUnits="false" compartment="UNK_COMP" name="CO" id="C00237">
<notes><html:p>COMPOUND_ID: C00237</html:p></notes>
      </species>
      <species boundaryCondition="false" constant="false" metaid="_86e1090e_f382_4b87_a6cc_d0d1154dafbd" hasOnlySubstanceUnits="false" compartment="UNK_COMP" name="Nucleoside triphosphate" id="C00201">
<notes><html:p>COMPOUND_ID: C00201</html:p></notes>
      </species>
      <species boundaryCondition="false" constant="false" metaid="_8f327fee_f7e1_4761_b9a8_5474ded49230" hasOnlySubstanceUnits="false" compartment="UNK_COMP" name="NADPH" id="C00005">
<notes><html:p>COMPOUND_ID: C00005</html:p></notes>
      </species>
      <species boundaryCondition="false" constant="false" metaid="_e40dcc9b_dbe7_49ec_8833_57adf7989715" hasOnlySubstanceUnits="false" compartment="UNK_COMP" name="1-Nitronaphthalene-7,8-oxide" id="C14802">
<notes><html:p>COMPOUND_ID: C14802</html:p></notes>
      </species>
      <species boundaryCondition="false" constant="false" metaid="_92ece91f_66ff_4402_b959_dd02e93a232d" hasOnlySubstanceUnits="false" compartment="UNK_COMP" name="Uracil" id="C00106">
<notes><html:p>COMPOUND_ID: C00106</html:p></notes>
      </species>
      <species boundaryCondition="false" constant="false" metaid="_b39640b6_962a_4a1d_ac1e_382cdfe32161" hasOnlySubstanceUnits="false" compartment="UNK_COMP" name="tRNA(Trp)" id="C01652">
<notes><html:p>COMPOUND_ID: C01652</html:p></notes>
      </species>
      <species boundaryCondition="false" constant="false" metaid="_09dedb6a_754e_4697_a150_fe8d37b7c838" hasOnlySubstanceUnits="false" compartment="UNK_COMP" name="Undecaprenyl-diphospho-N-acetylmuramoyl-L-alanyl-D-glutamyl-meso-2,6-diaminopimeloyl-D-alanyl-D-alanine" id="C05897">
<notes><html:p>COMPOUND_ID: C05897</html:p></notes>
      </species>
      <species boundaryCondition="false" constant="false" metaid="_4fe1fb42_bc3f_4d42_9f11_caa52282bf4a" hasOnlySubstanceUnits="false" compartment="UNK_COMP" name="Malonyl-CoA" id="C00083">
<notes><html:p>COMPOUND_ID: C00083</html:p></notes>
      </species>
      <species boundaryCondition="false" constant="false" metaid="_4a5c0b66_bcc9_4ffc_896e_8781caaca338" hasOnlySubstanceUnits="false" compartment="UNK_COMP" name="2-Methoxy-6-all-trans-polyprenyl-1,4-benzoquinol" id="C19858">
<notes><html:p>COMPOUND_ID: C19858</html:p></notes>
      </species>
      <species boundaryCondition="false" constant="false" metaid="_4a30c697_b4c3_4580_9646_c97f7458c637" hasOnlySubstanceUnits="false" compartment="UNK_COMP" name="S-(1,2-Dichlorovinyl)glutathione" id="C14868">
<notes><html:p>COMPOUND_ID: C14868</html:p></notes>
      </species>
      <species boundaryCondition="false" constant="false" metaid="_42609211_7df1_4030_b010_834858dd263e" hasOnlySubstanceUnits="false" compartment="UNK_COMP" name="Dihydrolipoylprotein" id="C02972">
<notes><html:p>COMPOUND_ID: C02972</html:p></notes>
      </species>
      <species boundaryCondition="false" constant="false" metaid="_5a1b1689_2683_44d9_89fc_faff32904e24" hasOnlySubstanceUnits="false" compartment="UNK_COMP" name="N-Glycoloyl-neuraminate" id="C03410">
<notes><html:p>COMPOUND_ID: C03410</html:p></notes>
      </species>
      <species boundaryCondition="false" constant="false" metaid="_5fd4ca5d_03de_4f37_a8b4_84a46b32538a" hasOnlySubstanceUnits="false" compartment="UNK_COMP" name="5-Methyltetrahydropteroyltri-L-glutamate" id="C04489">
<notes><html:p>COMPOUND_ID: C04489</html:p></notes>
      </species>
      <species boundaryCondition="false" constant="false" metaid="_465af6f2_8aad_4b5c_9ede_ce08ff56ec87" hasOnlySubstanceUnits="false" compartment="UNK_COMP" name="(R)-3-Hydroxy-3-methyl-2-oxopentanoate" id="C14463">
<notes><html:p>COMPOUND_ID: C14463</html:p></notes>
      </species>
      <species boundaryCondition="false" constant="false" metaid="_ce2d8e74_95b8_4af0_ba92_d288f887ce83" hasOnlySubstanceUnits="false" compartment="UNK_COMP" name="Polyphosphate" id="C00404">
<notes><html:p>COMPOUND_ID: C00404</html:p></notes>
      </species>
      <species boundaryCondition="false" constant="false" metaid="_f45493e7_1a1d_49a9_b740_42494085ec83" hasOnlySubstanceUnits="false" compartment="UNK_COMP" name="GMP" id="C00144">
<notes><html:p>COMPOUND_ID: C00144</html:p></notes>
      </species>
      <species boundaryCondition="false" constant="false" metaid="_b4712264_5dc3_4f07_94e6_7240c5dc73aa" hasOnlySubstanceUnits="false" compartment="UNK_COMP" name="dCTP" id="C00458">
<notes><html:p>COMPOUND_ID: C00458</html:p></notes>
      </species>
      <species boundaryCondition="false" constant="false" metaid="_5b3e43d1_c570_4d8c_9600_fadf14f0e864" hasOnlySubstanceUnits="false" compartment="UNK_COMP" name="2-Acyl-sn-glycero-3-phosphoserine" id="C05974">
<notes><html:p>COMPOUND_ID: C05974</html:p></notes>
      </species>
      <species boundaryCondition="false" constant="false" metaid="_9242a975_3bbf_477a_b07b_f9e15b1c2d80" hasOnlySubstanceUnits="false" compartment="UNK_COMP" name="NDP" id="C00454">
<notes><html:p>COMPOUND_ID: C00454</html:p></notes>
      </species>
      <species boundaryCondition="false" constant="false" metaid="_6ff67674_8c5b_4e34_bac2_78a629b221fb" hasOnlySubstanceUnits="false" compartment="UNK_COMP" id="G00711">
<notes><html:p>COMPOUND_ID: G00711</html:p></notes>
      </species>
      <species boundaryCondition="false" constant="false" metaid="_4d1eb682_2311_4e79_a273_80f5e385a7b2" hasOnlySubstanceUnits="false" compartment="UNK_COMP" name="1-(5-Phospho-D-ribosyl)-5-amino-4-imidazolecarboxylate" id="C04751">
<notes><html:p>COMPOUND_ID: C04751</html:p></notes>
      </species>
      <species boundaryCondition="false" constant="false" metaid="_adf41d31_88ba_42cf_a49e_31a74a03acbd" hasOnlySubstanceUnits="false" compartment="UNK_COMP" name="Thioredoxin disulfide" id="C00343">
<notes><html:p>COMPOUND_ID: C00343</html:p></notes>
      </species>
      <species boundaryCondition="false" constant="false" metaid="_5e45a008_ac2a_42ac_868a_d8f0cfbf0f3e" hasOnlySubstanceUnits="false" compartment="UNK_COMP" name="UDP-N-acetylmuramoyl-L-alanyl-D-glutamyl-6-carboxy-L-lysyl-D-alanyl-D-alanine" id="C04882">
<notes><html:p>COMPOUND_ID: C04882</html:p></notes>
      </species>
      <species boundaryCondition="false" constant="false" metaid="_f0b8465f_b33e_4f04_aa05_6dd1697473bb" hasOnlySubstanceUnits="false" compartment="UNK_COMP" name="1,3-beta-D-Galactosyl-N-acetyl-D-glucosaminyl-1,3-beta-D-galactosyl-1,4-D-glucosylceramide" id="C04910">
<notes><html:p>COMPOUND_ID: C04910</html:p></notes>
      </species>
      <species boundaryCondition="false" constant="false" metaid="_5bc28df1_9fb7_41f5_924a_e908e83e6d2f" hasOnlySubstanceUnits="false" compartment="UNK_COMP" name="O-1-Alk-1-enyl-2-acyl-sn-glycero-3-phosphoethanolamine" id="C04756">
<notes><html:p>COMPOUND_ID: C04756</html:p></notes>
      </species>
      <species boundaryCondition="false" constant="false" metaid="_ee2a5e24_9d4b_499e_a2d1_0bcbebc7b884" hasOnlySubstanceUnits="false" compartment="UNK_COMP" name="ADP" id="C00008">
<notes><html:p>COMPOUND_ID: C00008</html:p></notes>
      </species>
      <species boundaryCondition="false" constant="false" metaid="_a65f9a9f_2b3f_4cec_bb2f_8d08f2ffe71c" hasOnlySubstanceUnits="false" compartment="UNK_COMP" id="G13056">
<notes><html:p>COMPOUND_ID: G13056</html:p></notes>
      </species>
      <species boundaryCondition="false" constant="false" metaid="_7181dca5_c451_4a82_a0f8_e5f8e1a1f6d0" hasOnlySubstanceUnits="false" compartment="UNK_COMP" name="Dehydroalanine" id="C02218">
<notes><html:p>COMPOUND_ID: C02218</html:p></notes>
      </species>
      <species boundaryCondition="false" constant="false" metaid="_7d7f7c84_590c_479b_b484_fe4e4a0ccfe5" hasOnlySubstanceUnits="false" compartment="UNK_COMP" name="Oxidized [2Fe-2S] ferredoxin" id="C22151">
<notes><html:p>COMPOUND_ID: C22151</html:p></notes>
      </species>
      <species boundaryCondition="false" constant="false" metaid="_64170832_8b50_4fb7_bb19_f814eb6d5053" hasOnlySubstanceUnits="false" compartment="UNK_COMP" name="ADP-D-glycero-beta-D-manno-heptose" id="C06397">
<notes><html:p>COMPOUND_ID: C06397</html:p></notes>
      </species>
      <species boundaryCondition="false" constant="false" metaid="_85338782_f667_44c4_9bf4_08d4c937dfaf" hasOnlySubstanceUnits="false" compartment="UNK_COMP" name="UDP-3-O-(3-hydroxytetradecanoyl)-N-acetylglucosamine" id="C04738">
<notes><html:p>COMPOUND_ID: C04738</html:p></notes>
      </species>
      <species boundaryCondition="false" constant="false" metaid="_126c841e_a20b_4a3e_8908_f598e0a16bee" hasOnlySubstanceUnits="false" compartment="UNK_COMP" name="Nicotinate" id="C00253">
<notes><html:p>COMPOUND_ID: C00253</html:p></notes>
      </species>
      <species boundaryCondition="false" constant="false" metaid="_5b3a7917_a924_4c7c_beb9_eb5b445864ab" hasOnlySubstanceUnits="false" compartment="UNK_COMP" name="LL-2,6-Diaminoheptanedioate" id="C00666">
<notes><html:p>COMPOUND_ID: C00666</html:p></notes>
      </species>
      <species boundaryCondition="false" constant="false" metaid="_fc0cfb44_d59e_4db1_a017_c7f8be4f0f0a" hasOnlySubstanceUnits="false" compartment="UNK_COMP" name="dUDP" id="C01346">
<notes><html:p>COMPOUND_ID: C01346</html:p></notes>
      </species>
      <species boundaryCondition="false" constant="false" metaid="_f752be08_ab2e_49d0_8bf8_90fb7d798fea" hasOnlySubstanceUnits="false" compartment="UNK_COMP" name="dTDP-glucose" id="C00842">
<notes><html:p>COMPOUND_ID: C00842</html:p></notes>
      </species>
      <species boundaryCondition="false" constant="false" metaid="_6e6ab234_c9c7_4278_bbb2_7e7d5174e901" hasOnlySubstanceUnits="false" compartment="UNK_COMP" name="Peptidylproline (omega=0)" id="C03633">
<notes><html:p>COMPOUND_ID: C03633</html:p></notes>
      </species>
      <species boundaryCondition="false" constant="false" metaid="_4d34bbc6_f8d1_4f51_906a_85b7ed84f6db" hasOnlySubstanceUnits="false" compartment="UNK_COMP" name="Globoside" id="C03272">
<notes><html:p>COMPOUND_ID: C03272</html:p></notes>
      </species>
      <species boundaryCondition="false" constant="false" metaid="_2a71eb73_ef25_42b4_b62b_5a056d04760b" hasOnlySubstanceUnits="false" compartment="UNK_COMP" name="dTDP-4-dehydro-beta-L-rhamnose" id="C00688">
<notes><html:p>COMPOUND_ID: C00688</html:p></notes>
      </species>
      <species boundaryCondition="false" constant="false" metaid="_fdb285e7_bef5_4185_aee3_8e1d41320862" hasOnlySubstanceUnits="false" compartment="UNK_COMP" name="FAD" id="C00016">
<notes><html:p>COMPOUND_ID: C00016</html:p></notes>
      </species>
      <species boundaryCondition="false" constant="false" metaid="_6299f500_a067_47a4_b31b_6f97ea8f061d" hasOnlySubstanceUnits="false" compartment="UNK_COMP" name="N-Acetyl-D-glucosamine" id="C00140">
<notes><html:p>COMPOUND_ID: C00140</html:p></notes>
      </species>
      <species boundaryCondition="false" constant="false" metaid="_22eaa707_9052_4a80_b8f3_705e33f46e3d" hasOnlySubstanceUnits="false" compartment="UNK_COMP" name="DNA containing guanine" id="C11475">
<notes><html:p>COMPOUND_ID: C11475</html:p></notes>
      </species>
      <species boundaryCondition="false" constant="false" metaid="_b35cf4de_2dda_40f1_a641_c1cc52c80c2f" hasOnlySubstanceUnits="false" compartment="UNK_COMP" name="1D-myo-Inositol 3-phosphate" id="C04006">
<notes><html:p>COMPOUND_ID: C04006</html:p></notes>
      </species>
      <species boundaryCondition="false" constant="false" metaid="_bc52700b_7fe2_4a4d_bd6a_f64ef2ec381b" hasOnlySubstanceUnits="false" compartment="UNK_COMP" name="2-Bromoacetaldehyde" id="C14870">
<notes><html:p>COMPOUND_ID: C14870</html:p></notes>
      </species>
      <species boundaryCondition="false" constant="false" metaid="_5dc51819_42e6_4cea_af9b_c6706b8d06d4" hasOnlySubstanceUnits="false" compartment="UNK_COMP" name="Retinol" id="C00473">
<notes><html:p>COMPOUND_ID: C00473</html:p></notes>
      </species>
      <species boundaryCondition="false" constant="false" metaid="_bbe4d63c_27b6_4663_a8b7_ae5787857fe0" hasOnlySubstanceUnits="false" compartment="UNK_COMP" name="Folinic acid" id="C03479">
<notes><html:p>COMPOUND_ID: C03479</html:p></notes>
      </species>
      <species boundaryCondition="false" constant="false" metaid="_8dbf2bad_3358_4dfd_92a9_052ba5c562fc" hasOnlySubstanceUnits="false" compartment="UNK_COMP" name="1,1-Dichloroethylene epoxide" id="C14857">
<notes><html:p>COMPOUND_ID: C14857</html:p></notes>
      </species>
      <species boundaryCondition="false" constant="false" metaid="_109326f5_ea64_41f5_9dd6_7229b04b770e" hasOnlySubstanceUnits="false" compartment="UNK_COMP" name="Xanthosine" id="C01762">
<notes><html:p>COMPOUND_ID: C01762</html:p></notes>
      </species>
      <species boundaryCondition="false" constant="false" metaid="_ad0c220e_bdbe_4234_bc73_38e9266cc9ce" hasOnlySubstanceUnits="false" compartment="UNK_COMP" id="G10550">
<notes><html:p>COMPOUND_ID: G10550</html:p></notes>
      </species>
      <species boundaryCondition="false" constant="false" metaid="_09099c94_5761_42cb_bfd5_bc03ab842afc" hasOnlySubstanceUnits="false" compartment="UNK_COMP" name="[Protein-PII]" id="C05250">
<notes><html:p>COMPOUND_ID: C05250</html:p></notes>
      </species>
      <species boundaryCondition="false" constant="false" metaid="_4b65664c_0271_45e8_a41c_a04040fb6b6d" hasOnlySubstanceUnits="false" compartment="UNK_COMP" name="UDPMurNAc(oyl-L-Ala-D-gamma-Glu-L-Lys-D-Ala-D-Ala)" id="C04702">
<notes><html:p>COMPOUND_ID: C04702</html:p></notes>
      </species>
      <species boundaryCondition="false" constant="false" metaid="_dc6ffe62_d42d_46eb_a893_eb5d7fa1a7d2" hasOnlySubstanceUnits="false" compartment="UNK_COMP" name="(S)-2-Acetolactate" id="C06010">
<notes><html:p>COMPOUND_ID: C06010</html:p></notes>
      </species>
      <species boundaryCondition="false" constant="false" metaid="_203e711b_7bcd_4578_97a4_8713e98fd74e" hasOnlySubstanceUnits="false" compartment="UNK_COMP" name="3-Carboxy-1-hydroxypropyl-ThPP" id="C05381">
<notes><html:p>COMPOUND_ID: C05381</html:p></notes>
      </species>
      <species boundaryCondition="false" constant="false" metaid="_6bf713a8_b4bf_44cf_8094_492e72a4d8de" hasOnlySubstanceUnits="false" compartment="UNK_COMP" id="G01391">
<notes><html:p>COMPOUND_ID: G01391</html:p></notes>
      </species>
      <species boundaryCondition="false" constant="false" metaid="_6f1ad931_fbd6_4696_a36f_7c5714876671" hasOnlySubstanceUnits="false" compartment="UNK_COMP" name="3-Hydroxyglutaryl-[acp] methyl ester" id="C20373">
<notes><html:p>COMPOUND_ID: C20373</html:p></notes>
      </species>
      <species boundaryCondition="false" constant="false" metaid="_ef9b3318_2be7_4285_9ea2_6ed53258b53a" hasOnlySubstanceUnits="false" compartment="UNK_COMP" name="Methylglyoxal" id="C00546">
<notes><html:p>COMPOUND_ID: C00546</html:p></notes>
      </species>
      <species boundaryCondition="false" constant="false" metaid="_d89de6a9_17dd_400b_8254_a3c20d3a23eb" hasOnlySubstanceUnits="false" compartment="UNK_COMP" name="2-Isopropylmaleate" id="C02631">
<notes><html:p>COMPOUND_ID: C02631</html:p></notes>
      </species>
      <species boundaryCondition="false" constant="false" metaid="_d493eab9_b8fd_47f2_8415_7d3f8dd597c5" hasOnlySubstanceUnits="false" compartment="UNK_COMP" name="UDP-N-acetylmuramoyl-L-alanyl-gamma-D-glutamyl-L-lysine" id="C05892">
<notes><html:p>COMPOUND_ID: C05892</html:p></notes>
      </species>
      <species boundaryCondition="false" constant="false" metaid="_7b57c02b_7ea3_4d7a_be37_9154c6b3ddb5" hasOnlySubstanceUnits="false" compartment="UNK_COMP" name="L-Alanyl-tRNA" id="C00886">
<notes><html:p>COMPOUND_ID: C00886</html:p></notes>
      </species>
      <species boundaryCondition="false" constant="false" metaid="_740c1608_22f0_4870_9a0a_bc7c1d61347c" hasOnlySubstanceUnits="false" compartment="UNK_COMP" name="7,8-Dihydro-7-hydroxy-8-S-glutathionyl-benzo[a]pyrene" id="C14856">
<notes><html:p>COMPOUND_ID: C14856</html:p></notes>
      </species>
      <species boundaryCondition="false" constant="false" metaid="_231d954c_403f_4bcc_97d9_f33bb8f98a3e" hasOnlySubstanceUnits="false" compartment="UNK_COMP" name="L-Cysteinyl-tRNA(Cys)" id="C03125">
<notes><html:p>COMPOUND_ID: C03125</html:p></notes>
      </species>
      <species boundaryCondition="false" constant="false" metaid="_314cf7fa_526f_4ee0_b9ce_5649a7513e1b" hasOnlySubstanceUnits="false" compartment="UNK_COMP" name="Succinyl-CoA" id="C00091">
<notes><html:p>COMPOUND_ID: C00091</html:p></notes>
      </species>
      <species boundaryCondition="false" constant="false" metaid="_c95d9fd0_c9ab_4e65_baab_87d2efc711f7" hasOnlySubstanceUnits="false" compartment="UNK_COMP" name="D-glycero-D-manno-Heptose 7-phosphate" id="C19882">
<notes><html:p>COMPOUND_ID: C19882</html:p></notes>
      </species>
      <species boundaryCondition="false" constant="false" metaid="_29ed5555_c11e_4e50_a905_8de081561c2d" hasOnlySubstanceUnits="false" compartment="UNK_COMP" name="Tetrahydropteroyltri-L-glutamate" id="C04144">
<notes><html:p>COMPOUND_ID: C04144</html:p></notes>
      </species>
      <species boundaryCondition="false" constant="false" metaid="_f021a5f4_3eb2_4baa_9ff7_bfb82b5d1cfc" hasOnlySubstanceUnits="false" compartment="UNK_COMP" name="L-Aspartyl-tRNA(Asn)" id="C06113">
<notes><html:p>COMPOUND_ID: C06113</html:p></notes>
      </species>
      <species boundaryCondition="false" constant="false" metaid="_c217e636_e613_4610_b699_7f713e85fc9c" hasOnlySubstanceUnits="false" compartment="UNK_COMP" name="Reduced electron-transferring flavoprotein" id="C04570">
<notes><html:p>COMPOUND_ID: C04570</html:p></notes>
      </species>
      <species boundaryCondition="false" constant="false" metaid="_e9f5f4ba_0f4a_4223_9eae_ac5d866ace35" hasOnlySubstanceUnits="false" compartment="UNK_COMP" name="Ethanol" id="C00469">
<notes><html:p>COMPOUND_ID: C00469</html:p></notes>
      </species>
      <species boundaryCondition="false" constant="false" metaid="_e7cfb1cc_7331_4198_a636_6c2f0d7c18f2" hasOnlySubstanceUnits="false" compartment="UNK_COMP" name="3-Phospho-D-glyceroyl phosphate" id="C00236">
<notes><html:p>COMPOUND_ID: C00236</html:p></notes>
      </species>
      <species boundaryCondition="false" constant="false" metaid="_678431c0_d87f_47e5_925d_29d657272e8b" hasOnlySubstanceUnits="false" compartment="UNK_COMP" name="3,4-Dihydroxyphenylethyleneglycol" id="C05576">
<notes><html:p>COMPOUND_ID: C05576</html:p></notes>
      </species>
      <species boundaryCondition="false" constant="false" metaid="_a75ac075_467f_4d54_8b0d_bbe31df61435" hasOnlySubstanceUnits="false" compartment="UNK_COMP" name="gamma-L-Glutamyl-L-cysteine" id="C00669">
<notes><html:p>COMPOUND_ID: C00669</html:p></notes>
      </species>
      <species boundaryCondition="false" constant="false" metaid="_0018f1bf_e608_449b_9159_df24014eb066" hasOnlySubstanceUnits="false" compartment="UNK_COMP" name="L-Glutamyl-tRNA(Glu)" id="C02987">
<notes><html:p>COMPOUND_ID: C02987</html:p></notes>
      </species>
      <species boundaryCondition="false" constant="false" metaid="_10a5fac7_659c_40fa_b14a_90af574ad1e5" hasOnlySubstanceUnits="false" compartment="UNK_COMP" name="5-Fluorouridine diphosphate" id="C21748">
<notes><html:p>COMPOUND_ID: C21748</html:p></notes>
      </species>
      <species boundaryCondition="false" constant="false" metaid="_b089dacb_31fa_4d66_aff2_a0e1ec9d13d4" hasOnlySubstanceUnits="false" compartment="UNK_COMP" name="DNA adenine" id="C00821">
<notes><html:p>COMPOUND_ID: C00821</html:p></notes>
      </species>
      <species boundaryCondition="false" constant="false" metaid="_7eeda1f8_d717_4ba4_9003_44d6f58d69cf" hasOnlySubstanceUnits="false" compartment="UNK_COMP" name="DNA 6-methylaminopurine" id="C03391">
<notes><html:p>COMPOUND_ID: C03391</html:p></notes>
      </species>
      <species boundaryCondition="false" constant="false" metaid="_fd25c723_333a_40b2_9606_4ab4d658e02c" hasOnlySubstanceUnits="false" compartment="UNK_COMP" name="1-(2-Carboxyphenylamino)-1-deoxy-D-ribulose 5-phosphate" id="C01302">
<notes><html:p>COMPOUND_ID: C01302</html:p></notes>
      </species>
      <species boundaryCondition="false" constant="false" metaid="_30db9042_42c5_426f_a630_dca89ec277a3" hasOnlySubstanceUnits="false" compartment="UNK_COMP" name="6-Phospho-D-gluconate" id="C00345">
<notes><html:p>COMPOUND_ID: C00345</html:p></notes>
      </species>
      <species boundaryCondition="false" constant="false" metaid="_f0da9065_de9e_4cad_b86b_464e06ce1fdd" hasOnlySubstanceUnits="false" compartment="UNK_COMP" name="CMP" id="C00055">
<notes><html:p>COMPOUND_ID: C00055</html:p></notes>
      </species>
      <species boundaryCondition="false" constant="false" metaid="_bbc87ead_4602_4249_8ef4_7a485943b075" hasOnlySubstanceUnits="false" compartment="UNK_COMP" name="D-4&amp;apos;-Phosphopantothenate" id="C03492">
<notes><html:p>COMPOUND_ID: C03492</html:p></notes>
      </species>
      <species boundaryCondition="false" constant="false" metaid="_06a1c813_084e_4825_b36b_e48d6c0c59f7" hasOnlySubstanceUnits="false" compartment="UNK_COMP" name="dGMP" id="C00362">
<notes><html:p>COMPOUND_ID: C00362</html:p></notes>
      </species>
      <species boundaryCondition="false" constant="false" metaid="_2232a436_cb02_4a03_bc68_caac36e21a31" hasOnlySubstanceUnits="false" compartment="UNK_COMP" name="3-Deoxy-D-manno-octulosonyl-lipid IV(A)" id="C06024">
<notes><html:p>COMPOUND_ID: C06024</html:p></notes>
      </species>
      <species boundaryCondition="false" constant="false" metaid="_e46ac360_f44f_4863_be8b_381b232efbe3" hasOnlySubstanceUnits="false" compartment="UNK_COMP" name="3alpha,7alpha-Dihydroxy-5beta-cholestan-26-al" id="C05445">
<notes><html:p>COMPOUND_ID: C05445</html:p></notes>
      </species>
      <species boundaryCondition="false" constant="false" metaid="_98a664c2_e0a6_4fa3_b503_077bfad24820" hasOnlySubstanceUnits="false" compartment="UNK_COMP" name="D-Fructose 1-phosphate" id="C01094">
<notes><html:p>COMPOUND_ID: C01094</html:p></notes>
      </species>
      <species boundaryCondition="false" constant="false" metaid="_c6fc3f7a_b32a_4f3f_8dcc_c075a78e60d6" hasOnlySubstanceUnits="false" compartment="UNK_COMP" name="6,7-Dimethyl-8-(D-ribityl)lumazine" id="C04332">
<notes><html:p>COMPOUND_ID: C04332</html:p></notes>
      </species>
      <species boundaryCondition="false" constant="false" metaid="_6dc5c52a_38ad_4cda_a4a0_abbf0633d370" hasOnlySubstanceUnits="false" compartment="UNK_COMP" name="3-Deoxy-D-manno-octulosonate 8-phosphate" id="C04478">
<notes><html:p>COMPOUND_ID: C04478</html:p></notes>
      </species>
      <species boundaryCondition="false" constant="false" metaid="_4a014210_6658_4ef7_908f_96d522de160a" hasOnlySubstanceUnits="false" compartment="UNK_COMP" name="GM3" id="C04730">
<notes><html:p>COMPOUND_ID: C04730</html:p></notes>
      </species>
      <species boundaryCondition="false" constant="false" metaid="_804c40ff_5fd2_481a_8185_c914ab59bc4d" hasOnlySubstanceUnits="false" compartment="UNK_COMP" name="tRNA containing 2-thiouridine" id="C17322">
<notes><html:p>COMPOUND_ID: C17322</html:p></notes>
      </species>
      <species boundaryCondition="false" constant="false" metaid="_a4e38669_1fc6_4da1_9bd8_28ac0703ebfc" hasOnlySubstanceUnits="false" compartment="UNK_COMP" name="(3R)-3-Hydroxydecanoyl-[acyl-carrier protein]" id="C04619">
<notes><html:p>COMPOUND_ID: C04619</html:p></notes>
      </species>
      <species boundaryCondition="false" constant="false" metaid="_a3a5d75d_61a9_44ea_bd21_c1d6714a34f1" hasOnlySubstanceUnits="false" compartment="UNK_COMP" name="Hepatotoxins" id="C21758">
<notes><html:p>COMPOUND_ID: C21758</html:p></notes>
      </species>
      <species boundaryCondition="false" constant="false" metaid="_db34b9d7_9730_4bd7_a384_6a6f58be75d0" hasOnlySubstanceUnits="false" compartment="UNK_COMP" name="5&amp;apos;-Phosphoribosylglycinamide" id="C03838">
<notes><html:p>COMPOUND_ID: C03838</html:p></notes>
      </species>
      <species boundaryCondition="false" constant="false" metaid="_e97a98c0_c6d5_4aef_a027_994c2372aea8" hasOnlySubstanceUnits="false" compartment="UNK_COMP" name="5-O-(1-Carboxyvinyl)-3-phosphoshikimate" id="C01269">
<notes><html:p>COMPOUND_ID: C01269</html:p></notes>
      </species>
      <species boundaryCondition="false" constant="false" metaid="_824e4afe_52cf_455f_9693_c6d685f29ad1" hasOnlySubstanceUnits="false" compartment="UNK_COMP" name="1-Hydroxy-2-methyl-2-butenyl 4-diphosphate" id="C11811">
<notes><html:p>COMPOUND_ID: C11811</html:p></notes>
      </species>
      <species boundaryCondition="false" constant="false" metaid="_5ddf37da_9515_4bf5_b350_55adb062a68d" hasOnlySubstanceUnits="false" compartment="UNK_COMP" name="L-Selenocysteine" id="C05688">
<notes><html:p>COMPOUND_ID: C05688</html:p></notes>
      </species>
      <species boundaryCondition="false" constant="false" metaid="_12422919_03ae_4c10_88e1_0537f374ada9" hasOnlySubstanceUnits="false" compartment="UNK_COMP" name="Fatty acid" id="C00162">
<notes><html:p>COMPOUND_ID: C00162</html:p></notes>
      </species>
      <species boundaryCondition="false" constant="false" metaid="_39b41c1a_8754_4e88_8458_fd95a783637d" hasOnlySubstanceUnits="false" compartment="UNK_COMP" name="alpha,beta-Dihydroxyethyl-TPP" id="C13378">
<notes><html:p>COMPOUND_ID: C13378</html:p></notes>
      </species>
      <species boundaryCondition="false" constant="false" metaid="_0c9b9960_67f2_419a_b41c_1ce99bed2dc8" hasOnlySubstanceUnits="false" compartment="UNK_COMP" name="(3R)-3-Hydroxyacyl-[acyl-carrier protein]" id="C01271">
<notes><html:p>COMPOUND_ID: C01271</html:p></notes>
      </species>
      <species boundaryCondition="false" constant="false" metaid="_7d926554_0f63_4a97_b1d9_907dd8504d7b" hasOnlySubstanceUnits="false" compartment="UNK_COMP" name="DNA 5-methylcytosine" id="C02967">
<notes><html:p>COMPOUND_ID: C02967</html:p></notes>
      </species>
      <species boundaryCondition="false" constant="false" metaid="_9a191b07_20fd_4217_89e2_b8ab0994b340" hasOnlySubstanceUnits="false" compartment="UNK_COMP" name="cis-3-Chloro-2-propene-1-ol" id="C06612">
<notes><html:p>COMPOUND_ID: C06612</html:p></notes>
      </species>
      <species boundaryCondition="false" constant="false" metaid="_ab654cc3_4746_4eaf_bccd_48f20511c8fd" hasOnlySubstanceUnits="false" compartment="UNK_COMP" name="trans-3-Chloro-2-propene-1-ol" id="C06611">
<notes><html:p>COMPOUND_ID: C06611</html:p></notes>
      </species>
      <species boundaryCondition="false" constant="false" metaid="_261c26eb_2cb5_41b9_98f1_c1506db2cc5c" hasOnlySubstanceUnits="false" compartment="UNK_COMP" name="rRNA" id="C00240">
<notes><html:p>COMPOUND_ID: C00240</html:p></notes>
      </species>
      <species boundaryCondition="false" constant="false" metaid="_eeab4c64_7a88_48ba_b09d_a45720493f0e" hasOnlySubstanceUnits="false" compartment="UNK_COMP" name="1-Nitro-7-glutathionyl-8-hydroxy-7,8-dihydronaphthalene" id="C14804">
<notes><html:p>COMPOUND_ID: C14804</html:p></notes>
      </species>
      <species boundaryCondition="false" constant="false" metaid="_244087d9_2e55_4a6f_bd8d_4da402336f66" hasOnlySubstanceUnits="false" compartment="UNK_COMP" name="2,3-Dihydroxy-3-methylbutanoate" id="C04039">
<notes><html:p>COMPOUND_ID: C04039</html:p></notes>
      </species>
      <species boundaryCondition="false" constant="false" metaid="_8d070391_0e3c_4764_b553_0c8386c4bab3" hasOnlySubstanceUnits="false" compartment="UNK_COMP" name="Deoxyadenosine" id="C00559">
<notes><html:p>COMPOUND_ID: C00559</html:p></notes>
      </species>
      <species boundaryCondition="false" constant="false" metaid="_0254e7e8_8dff_4ba9_aeee_cb7ad546015c" hasOnlySubstanceUnits="false" compartment="UNK_COMP" name="N-((R)-Pantothenoyl)-L-cysteine" id="C04079">
<notes><html:p>COMPOUND_ID: C04079</html:p></notes>
      </species>
      <species boundaryCondition="false" constant="false" metaid="_06dea531_b511_4717_889f_2eda3d55074a" hasOnlySubstanceUnits="false" compartment="UNK_COMP" name="Ubiquinol" id="C00390">
<notes><html:p>COMPOUND_ID: C00390</html:p></notes>
      </species>
      <species boundaryCondition="false" constant="false" metaid="_bd5a0085_ee52_4a99_8da4_43c0f85003d3" hasOnlySubstanceUnits="false" compartment="UNK_COMP" name="5,6,7,8-Tetrahydromethanopterin" id="C01217">
<notes><html:p>COMPOUND_ID: C01217</html:p></notes>
      </species>
      <species boundaryCondition="false" constant="false" metaid="_68323c34_7358_44ee_ac80_6405e40869c3" hasOnlySubstanceUnits="false" compartment="UNK_COMP" name="Palmitoyl-CoA" id="C00154">
<notes><html:p>COMPOUND_ID: C00154</html:p></notes>
      </species>
      <species boundaryCondition="false" constant="false" metaid="_525f6440_867b_4873_b1bb_2821fbad3a48" hasOnlySubstanceUnits="false" compartment="UNK_COMP" name="3-(4-Hydroxyphenyl)pyruvate" id="C01179">
<notes><html:p>COMPOUND_ID: C01179</html:p></notes>
      </species>
      <species boundaryCondition="false" constant="false" metaid="_44892b22_2884_4e92_ad64_debca9afaf9a" hasOnlySubstanceUnits="false" compartment="UNK_COMP" name="Aminofructose 6-phosphate" id="C12214">
<notes><html:p>COMPOUND_ID: C12214</html:p></notes>
      </species>
      <species boundaryCondition="false" constant="false" metaid="_6ddd1b7c_3e09_4a22_8ef1_89ce7fdac423" hasOnlySubstanceUnits="false" compartment="UNK_COMP" name="beta-D-Galactosyl-1,4-N-acetyl-D-glucosaminyl-glycoprotein" id="C04791">
<notes><html:p>COMPOUND_ID: C04791</html:p></notes>
      </species>
      <species boundaryCondition="false" constant="false" metaid="_4dbd0d2e_e0ce_4906_89f3_34756e6791dd" hasOnlySubstanceUnits="false" compartment="UNK_COMP" name="Iminoaspartate" id="C05840">
<notes><html:p>COMPOUND_ID: C05840</html:p></notes>
      </species>
      <species boundaryCondition="false" constant="false" metaid="_592fdba2_6b47_4a98_ab38_924a64f1d199" hasOnlySubstanceUnits="false" compartment="UNK_COMP" name="Nicotinate D-ribonucleotide" id="C01185">
<notes><html:p>COMPOUND_ID: C01185</html:p></notes>
      </species>
      <species boundaryCondition="false" constant="false" metaid="_24314a29_65f9_4acb_adc3_58cbdc8eb67c" hasOnlySubstanceUnits="false" compartment="UNK_COMP" name="Phosphatidylcholine" id="C00157">
<notes><html:p>COMPOUND_ID: C00157</html:p></notes>
      </species>
      <species boundaryCondition="false" constant="false" metaid="_a0ed37fe_57e7_4212_afa0_7491c696eede" hasOnlySubstanceUnits="false" compartment="UNK_COMP" id="G05914">
<notes><html:p>COMPOUND_ID: G05914</html:p></notes>
      </species>
      <species boundaryCondition="false" constant="false" metaid="_917f693a_4363_4f4e_b0f8_339e3f5280d1" hasOnlySubstanceUnits="false" compartment="UNK_COMP" name="Anthranilate" id="C00108">
<notes><html:p>COMPOUND_ID: C00108</html:p></notes>
      </species>
      <species boundaryCondition="false" constant="false" metaid="_14fde058_1b87_4ac8_9355_74f26945c850" hasOnlySubstanceUnits="false" compartment="UNK_COMP" name="meso-2,6-Diaminoheptanedioate" id="C00680">
<notes><html:p>COMPOUND_ID: C00680</html:p></notes>
      </species>
      <species boundaryCondition="false" constant="false" metaid="_1348de83_f6d8_4a92_b08e_f690bbba309f" hasOnlySubstanceUnits="false" compartment="UNK_COMP" name="alpha-Isopropylmalate" id="C02504">
<notes><html:p>COMPOUND_ID: C02504</html:p></notes>
      </species>
      <species boundaryCondition="false" constant="false" metaid="_cd9d74eb_6851_4328_9818_3eee26517837" hasOnlySubstanceUnits="false" compartment="UNK_COMP" name="7-Aminomethyl-7-carbaguanine" id="C16675">
<notes><html:p>COMPOUND_ID: C16675</html:p></notes>
      </species>
      <species boundaryCondition="false" constant="false" metaid="_4f3b7067_db21_4215_91a8_fce210f421f1" hasOnlySubstanceUnits="false" compartment="UNK_COMP" name="5,10-Methylenetetrahydromethanopterin" id="C04377">
<notes><html:p>COMPOUND_ID: C04377</html:p></notes>
      </species>
      <species boundaryCondition="false" constant="false" metaid="_f653113e_8dba_4762_9714_cd1ec21076bf" hasOnlySubstanceUnits="false" compartment="UNK_COMP" name="N-(5&amp;apos;-Phospho-D-1&amp;apos;-ribulosylformimino)-5-amino-1-(5&amp;apos;&amp;apos;-phospho-D-ribosyl)-4-imidazolecarboxamide" id="C04916">
<notes><html:p>COMPOUND_ID: C04916</html:p></notes>
      </species>
      <species boundaryCondition="false" constant="false" metaid="_42724bd6_a7e5_47e5_9f99_a7f66f5998ef" hasOnlySubstanceUnits="false" compartment="UNK_COMP" name="tRNA(Ile)" id="C01644">
<notes><html:p>COMPOUND_ID: C01644</html:p></notes>
      </species>
      <species boundaryCondition="false" constant="false" metaid="_acdb084d_205c_43b8_94cf_e19a3f092f8b" hasOnlySubstanceUnits="false" compartment="UNK_COMP" name="3-Amino-2-oxopropyl phosphate" id="C11638">
<notes><html:p>COMPOUND_ID: C11638</html:p></notes>
      </species>
      <species boundaryCondition="false" constant="false" metaid="_126b2f9c_2159_456b_a24e_8e35c86ce555" hasOnlySubstanceUnits="false" compartment="UNK_COMP" name="N-Substituted amino acid" id="C03523">
<notes><html:p>COMPOUND_ID: C03523</html:p></notes>
      </species>
      <species boundaryCondition="false" constant="false" metaid="_67cc8bd4_e62b_4638_a0c3_aa24e991fbc6" hasOnlySubstanceUnits="false" compartment="UNK_COMP" name="tRNA(Thr)" id="C01651">
<notes><html:p>COMPOUND_ID: C01651</html:p></notes>
      </species>
      <species boundaryCondition="false" constant="false" metaid="_7944b1f9_664d_41a5_bcd7_51907db750c7" hasOnlySubstanceUnits="false" compartment="UNK_COMP" name="gamma-Glutamyl-beta-cyanoalanine" id="C05711">
<notes><html:p>COMPOUND_ID: C05711</html:p></notes>
      </species>
      <species boundaryCondition="false" constant="false" metaid="_3b5d533d_3e4a_4f65_864c_3565c8cfa70a" hasOnlySubstanceUnits="false" compartment="UNK_COMP" name="dGDP" id="C00361">
<notes><html:p>COMPOUND_ID: C00361</html:p></notes>
      </species>
      <species boundaryCondition="false" constant="false" metaid="_f4ffd0c4_23b4_4b58_95fe_abc5ed6b5b10" hasOnlySubstanceUnits="false" compartment="UNK_COMP" name="Aminoimidazole ribotide" id="C03373">
<notes><html:p>COMPOUND_ID: C03373</html:p></notes>
      </species>
      <species boundaryCondition="false" constant="false" metaid="_51d38b56_3d89_4b27_bb59_9bd035fea8b1" hasOnlySubstanceUnits="false" compartment="UNK_COMP" name="ATP" id="C00002">
<notes><html:p>COMPOUND_ID: C00002</html:p></notes>
      </species>
      <species boundaryCondition="false" constant="false" metaid="_5a1505fd_76e8_4539_aea8_04e2ae6fa750" hasOnlySubstanceUnits="false" compartment="UNK_COMP" name="Arsenate ion" id="C11215">
<notes><html:p>COMPOUND_ID: C11215</html:p></notes>
      </species>
      <species boundaryCondition="false" constant="false" metaid="_b59012f2_a07a_4e41_b13b_12b6d29daa45" hasOnlySubstanceUnits="false" compartment="UNK_COMP" name="L-Seryl-tRNA(Sec)" id="C06481">
<notes><html:p>COMPOUND_ID: C06481</html:p></notes>
      </species>
      <species boundaryCondition="false" constant="false" metaid="_cfdaa961_8553_45e7_b372_3b7eb4a286f0" hasOnlySubstanceUnits="false" compartment="UNK_COMP" name="Reduced [2Fe-2S] ferredoxin" id="C22150">
<notes><html:p>COMPOUND_ID: C22150</html:p></notes>
      </species>
      <species boundaryCondition="false" constant="false" metaid="_aa1a1e24_90cb_410b_823b_4247182bda91" hasOnlySubstanceUnits="false" compartment="UNK_COMP" name="Selenohomocysteine" id="C05698">
<notes><html:p>COMPOUND_ID: C05698</html:p></notes>
      </species>
      <species boundaryCondition="false" constant="false" metaid="_c0e038a2_abd4_4ac1_a4b1_785500aabbbb" hasOnlySubstanceUnits="false" compartment="UNK_COMP" name="Long-chain fatty acid" id="C00638">
<notes><html:p>COMPOUND_ID: C00638</html:p></notes>
      </species>
      <species boundaryCondition="false" constant="false" metaid="_eebf3989_f04f_421d_b883_9efbad50b908" hasOnlySubstanceUnits="false" compartment="UNK_COMP" name="8-Amino-7-oxononanoate" id="C01092">
<notes><html:p>COMPOUND_ID: C01092</html:p></notes>
      </species>
      <species boundaryCondition="false" constant="false" metaid="_d0e220cf_194c_4b8e_ace0_bd60801bef69" hasOnlySubstanceUnits="false" compartment="UNK_COMP" name="e-" id="C05359">
<notes><html:p>COMPOUND_ID: C05359</html:p></notes>
      </species>
      <species boundaryCondition="false" constant="false" metaid="_b2870ecb_0896_4408_9798_20adecea252a" hasOnlySubstanceUnits="false" compartment="UNK_COMP" name="Nitric oxide" id="C00533">
<notes><html:p>COMPOUND_ID: C00533</html:p></notes>
      </species>
      <species boundaryCondition="false" constant="false" metaid="_4dfaec89_5b81_4b53_8378_4198b9176fc6" hasOnlySubstanceUnits="false" compartment="UNK_COMP" name="[Protein]-N6-(octanoyl)-L-lysine" id="C16236">
<notes><html:p>COMPOUND_ID: C16236</html:p></notes>
      </species>
      <species boundaryCondition="false" constant="false" metaid="_7bcd4626_dac4_4e39_92f6_9b382606529f" hasOnlySubstanceUnits="false" compartment="UNK_COMP" name="Triphosphate" id="C00536">
<notes><html:p>COMPOUND_ID: C00536</html:p></notes>
      </species>
      <species boundaryCondition="false" constant="false" metaid="_e3ae7223_36b2_4eab_9476_fbddcf14ad1a" hasOnlySubstanceUnits="false" compartment="UNK_COMP" name="[Glycine cleavage system H]-N6-octanoyl-L-lysine" id="C22159">
<notes><html:p>COMPOUND_ID: C22159</html:p></notes>
      </species>
      <species boundaryCondition="false" constant="false" metaid="_1e1c8ed2_3185_4eb8_94e5_478bcf0390fe" hasOnlySubstanceUnits="false" compartment="UNK_COMP" name="L-Leucyl-L-arginyl-protein" id="C21386">
<notes><html:p>COMPOUND_ID: C21386</html:p></notes>
      </species>
      <species boundaryCondition="false" constant="false" metaid="_e3ad3474_d502_4081_b957_7105ba64b24f" hasOnlySubstanceUnits="false" compartment="UNK_COMP" name="[Protein]-L-threonine" id="C19803">
<notes><html:p>COMPOUND_ID: C19803</html:p></notes>
      </species>
      <species boundaryCondition="false" constant="false" metaid="_bf90fbd0_ce83_4921_a121_bc2f49778887" hasOnlySubstanceUnits="false" compartment="UNK_COMP" name="N-Acetyl-L-glutamate 5-semialdehyde" id="C01250">
<notes><html:p>COMPOUND_ID: C01250</html:p></notes>
      </species>
      <species boundaryCondition="false" constant="false" metaid="_8bf643a3_e5bf_45db_a8e0_d974f8aaca0d" hasOnlySubstanceUnits="false" compartment="UNK_COMP" name="5-Carboxyamino-1-(5-phospho-D-ribosyl)imidazole" id="C15667">
<notes><html:p>COMPOUND_ID: C15667</html:p></notes>
      </species>
      <species boundaryCondition="false" constant="false" metaid="_5da1fca4_4b29_4f1c_9a59_5898c49a2fa5" hasOnlySubstanceUnits="false" compartment="UNK_COMP" name="Indoleglycerol phosphate" id="C03506">
<notes><html:p>COMPOUND_ID: C03506</html:p></notes>
      </species>
      <species boundaryCondition="false" constant="false" metaid="_e4056a61_8cff_4ed3_8703_42c7e699a1d5" hasOnlySubstanceUnits="false" compartment="UNK_COMP" name="Malonyl-[acp] methyl ester" id="C19673">
<notes><html:p>COMPOUND_ID: C19673</html:p></notes>
      </species>
      <species boundaryCondition="false" constant="false" metaid="_eb696344_f7c9_4baa_ae0a_ffd0b3f71ab3" hasOnlySubstanceUnits="false" compartment="UNK_COMP" name="Glycine cleavage system H" id="C22157">
<notes><html:p>COMPOUND_ID: C22157</html:p></notes>
      </species>
      <species boundaryCondition="false" constant="false" metaid="_ce6394d7_a7b6_4ce6_9764_65a88622df00" hasOnlySubstanceUnits="false" compartment="UNK_COMP" name="Isopentenyl diphosphate" id="C00129">
<notes><html:p>COMPOUND_ID: C00129</html:p></notes>
      </species>
      <species boundaryCondition="false" constant="false" metaid="_b66deb42_769a_4082_8711_ec95ec153cad" hasOnlySubstanceUnits="false" compartment="UNK_COMP" name="tRNA(Phe)" id="C01648">
<notes><html:p>COMPOUND_ID: C01648</html:p></notes>
      </species>
      <species boundaryCondition="false" constant="false" metaid="_b98847a9_cc73_4cbe_a0a1_11c2e7d43d88" hasOnlySubstanceUnits="false" compartment="UNK_COMP" name="L-Methionylaminoacyl-tRNA" id="C03617">
<notes><html:p>COMPOUND_ID: C03617</html:p></notes>
      </species>
      <species boundaryCondition="false" constant="false" metaid="_2172426f_fa14_4e27_a4de_59c87d4edb1f" hasOnlySubstanceUnits="false" compartment="UNK_COMP" name="Ribonucleoside diphosphate" id="C03723">
<notes><html:p>COMPOUND_ID: C03723</html:p></notes>
      </species>
      <species boundaryCondition="false" constant="false" metaid="_c1575886_f996_47c2_b996_b9e700dcf3f3" hasOnlySubstanceUnits="false" compartment="UNK_COMP" name="1,2-Dibromoethane" id="C11088">
<notes><html:p>COMPOUND_ID: C11088</html:p></notes>
      </species>
      <species boundaryCondition="false" constant="false" metaid="_99df0455_9053_4d73_bb3a_87f3777d9dd3" hasOnlySubstanceUnits="false" compartment="UNK_COMP" name="Apo-[acyl-carrier-protein]" id="C03688">
<notes><html:p>COMPOUND_ID: C03688</html:p></notes>
      </species>
      <species boundaryCondition="false" constant="false" metaid="_65453d50_d375_49a2_84c1_a73fa154d5f5" hasOnlySubstanceUnits="false" compartment="UNK_COMP" name="tRNA containing uridine at position 54" id="C01764">
<notes><html:p>COMPOUND_ID: C01764</html:p></notes>
      </species>
      <species boundaryCondition="false" constant="false" metaid="_893b06d7_7e4e_4c1e_8afe_7822ef19fea9" hasOnlySubstanceUnits="false" compartment="UNK_COMP" name="Nicotinamide-beta-riboside" id="C03150">
<notes><html:p>COMPOUND_ID: C03150</html:p></notes>
      </species>
      <species boundaryCondition="false" constant="false" metaid="_289bfc4f_7ca2_47af_8663_b0dab3e00a73" hasOnlySubstanceUnits="false" compartment="UNK_COMP" name="3-Oxoacyl-[acyl-carrier protein]" id="C00685">
<notes><html:p>COMPOUND_ID: C00685</html:p></notes>
      </species>
      <species boundaryCondition="false" constant="false" metaid="_37db8bb5_9d51_494f_902e_4cf2e7d11689" hasOnlySubstanceUnits="false" compartment="UNK_COMP" name="5-Fluorouridine triphosphate" id="C21749">
<notes><html:p>COMPOUND_ID: C21749</html:p></notes>
      </species>
      <species boundaryCondition="false" constant="false" metaid="_1a3a96f0_58fe_47ca_baec_4d5a070de848" hasOnlySubstanceUnits="false" compartment="UNK_COMP" name="tRNA containing N7-methylguanine" id="C04160">
<notes><html:p>COMPOUND_ID: C04160</html:p></notes>
      </species>
      <species boundaryCondition="false" constant="false" metaid="_11f196ce_6684_49b9_b185_a8e4c4cfa14e" hasOnlySubstanceUnits="false" compartment="UNK_COMP" name="5-Fluorodeoxyuridine triphosphate" id="C21751">
<notes><html:p>COMPOUND_ID: C21751</html:p></notes>
      </species>
      <species boundaryCondition="false" constant="false" metaid="_c0c9bfea_81b5_45df_984b_1f8412597627" hasOnlySubstanceUnits="false" compartment="UNK_COMP" name="2-Dehydropantoate" id="C00966">
<notes><html:p>COMPOUND_ID: C00966</html:p></notes>
      </species>
      <species boundaryCondition="false" constant="false" metaid="_1043664b_92ff_44a3_9726_19bd19cbceea" hasOnlySubstanceUnits="false" compartment="UNK_COMP" name="tRNA(Arg)" id="C01636">
<notes><html:p>COMPOUND_ID: C01636</html:p></notes>
      </species>
      <species boundaryCondition="false" constant="false" metaid="_bcc1ea38_2109_4e90_ac1d_f5a9134b9ca7" hasOnlySubstanceUnits="false" compartment="UNK_COMP" name="N-Carbamoyl-L-aspartate" id="C00438">
<notes><html:p>COMPOUND_ID: C00438</html:p></notes>
      </species>
      <species boundaryCondition="false" constant="false" metaid="_014d8fe7_35df_4182_9f45_cbb8dc15d21f" hasOnlySubstanceUnits="false" compartment="UNK_COMP" name="L-Homocysteine" id="C00155">
<notes><html:p>COMPOUND_ID: C00155</html:p></notes>
      </species>
      <species boundaryCondition="false" constant="false" metaid="_08b45861_0806_474f_89ca_36f4876ff54c" hasOnlySubstanceUnits="false" compartment="UNK_COMP" name="di-trans,poly-cis-Undecaprenyl diphosphate" id="C04574">
<notes><html:p>COMPOUND_ID: C04574</html:p></notes>
      </species>
      <species boundaryCondition="false" constant="false" metaid="_f20a5cc5_0966_458d_83e5_a3cbac44997d" hasOnlySubstanceUnits="false" compartment="UNK_COMP" name="UMP" id="C00105">
<notes><html:p>COMPOUND_ID: C00105</html:p></notes>
      </species>
      <species boundaryCondition="false" constant="false" metaid="_fc5a4d77_c8b3_4164_9b2b_8325c842e3f7" hasOnlySubstanceUnits="false" compartment="UNK_COMP" name="4-Amino-2-methyl-5-(phosphooxymethyl)pyrimidine" id="C04556">
<notes><html:p>COMPOUND_ID: C04556</html:p></notes>
      </species>
      <species boundaryCondition="false" constant="false" metaid="_ac966dd8_8875_4085_838a_78a0f23b53cc" hasOnlySubstanceUnits="false" compartment="UNK_COMP" name="L-Methionine" id="C00073">
<notes><html:p>COMPOUND_ID: C00073</html:p></notes>
      </species>
      <species boundaryCondition="false" constant="false" metaid="_2c497d80_5e4f_4883_abc8_300fe980ac20" hasOnlySubstanceUnits="false" compartment="UNK_COMP" name="tRNA adenine" id="C17324">
<notes><html:p>COMPOUND_ID: C17324</html:p></notes>
      </species>
      <species boundaryCondition="false" constant="false" metaid="_8309938a_4733_4b38_b86f_c73384c76e48" hasOnlySubstanceUnits="false" compartment="UNK_COMP" name="Tetrahydrobiopterin" id="C00272">
<notes><html:p>COMPOUND_ID: C00272</html:p></notes>
      </species>
      <species boundaryCondition="false" constant="false" metaid="_40370330_76f9_4806_abc3_687271092af4" hasOnlySubstanceUnits="false" compartment="UNK_COMP" name="Inositol 1-phosphate" id="C01177">
<notes><html:p>COMPOUND_ID: C01177</html:p></notes>
      </species>
      <species boundaryCondition="false" constant="false" metaid="_c8f0eb6e_64ed_43aa_aaa3_223434dbc90e" hasOnlySubstanceUnits="false" compartment="UNK_COMP" name="Fe2+" id="C14818">
<notes><html:p>COMPOUND_ID: C14818</html:p></notes>
      </species>
      <species boundaryCondition="false" constant="false" metaid="_8cfeb112_3b58_44e8_bce1_04a235486fc3" hasOnlySubstanceUnits="false" compartment="UNK_COMP" name="Glycolaldehyde" id="C00266">
<notes><html:p>COMPOUND_ID: C00266</html:p></notes>
      </species>
      <species boundaryCondition="false" constant="false" metaid="_ab306c75_d4c5_486d_b2fc_5440877c725d" hasOnlySubstanceUnits="false" compartment="UNK_COMP" name="tRNA containing 5-aminomethyl-2-thiouridine" id="C11478">
<notes><html:p>COMPOUND_ID: C11478</html:p></notes>
      </species>
      <species boundaryCondition="false" constant="false" metaid="_40374a07_7c37_4e55_9e60_6a8e9b5e2f25" hasOnlySubstanceUnits="false" compartment="UNK_COMP" name="D-Xylulose 5-phosphate" id="C00231">
<notes><html:p>COMPOUND_ID: C00231</html:p></notes>
      </species>
      <species boundaryCondition="false" constant="false" metaid="_1c086e86_0513_4024_8f1a_095217e81a5c" hasOnlySubstanceUnits="false" compartment="UNK_COMP" name="tRNA 7-aminomethyl-7-carbaguanine" id="C20446">
<notes><html:p>COMPOUND_ID: C20446</html:p></notes>
      </species>
      <species boundaryCondition="false" constant="false" metaid="_9d7f6c09_46f7_410f_869f_917ad70c4ae9" hasOnlySubstanceUnits="false" compartment="UNK_COMP" name="Pantothenate" id="C00864">
<notes><html:p>COMPOUND_ID: C00864</html:p></notes>
      </species>
      <species boundaryCondition="false" constant="false" metaid="_63a0fb56_72b7_4dd8_9aff_eceaf0972baa" hasOnlySubstanceUnits="false" compartment="UNK_COMP" name="Fumarate" id="C00122">
<notes><html:p>COMPOUND_ID: C00122</html:p></notes>
      </species>
      <species boundaryCondition="false" constant="false" metaid="_c86fb2f2_bb90_4faf_bd55_86bc8f101473" hasOnlySubstanceUnits="false" compartment="UNK_COMP" name="Leukotriene C4" id="C02166">
<notes><html:p>COMPOUND_ID: C02166</html:p></notes>
      </species>
      <species boundaryCondition="false" constant="false" metaid="_1930742c_a242_4838_b8bb_aab932c38c26" hasOnlySubstanceUnits="false" compartment="UNK_COMP" name="Succinate" id="C00042">
<notes><html:p>COMPOUND_ID: C00042</html:p></notes>
      </species>
      <species boundaryCondition="false" constant="false" metaid="_82f9113c_d7c6_481c_a369_311e05c14cfa" hasOnlySubstanceUnits="false" compartment="UNK_COMP" name="2-Polyprenylphenol" id="C05807">
<notes><html:p>COMPOUND_ID: C05807</html:p></notes>
      </species>
      <species boundaryCondition="false" constant="false" metaid="_48360fa2_3fa0_4d19_bb23_44855aab69f4" hasOnlySubstanceUnits="false" compartment="UNK_COMP" name="L-Cysteine" id="C00097">
<notes><html:p>COMPOUND_ID: C00097</html:p></notes>
      </species>
      <species boundaryCondition="false" constant="false" metaid="_ea6dbd07_39dc_47a4_a6d5_9325b58df3c2" hasOnlySubstanceUnits="false" compartment="UNK_COMP" name="UDP-N-acetyl-D-galactosamine" id="C00203">
<notes><html:p>COMPOUND_ID: C00203</html:p></notes>
      </species>
      <species boundaryCondition="false" constant="false" metaid="_9465a6da_c4a9_4583_b418_548d372cb7e2" hasOnlySubstanceUnits="false" compartment="UNK_COMP" id="G13057">
<notes><html:p>COMPOUND_ID: G13057</html:p></notes>
      </species>
      <species boundaryCondition="false" constant="false" metaid="_11c18d38_fb5a_4f40_9809_7941eceddd37" hasOnlySubstanceUnits="false" compartment="UNK_COMP" name="Adenosine 3&amp;apos;,5&amp;apos;-bisphosphate" id="C00054">
<notes><html:p>COMPOUND_ID: C00054</html:p></notes>
      </species>
      <species boundaryCondition="false" constant="false" metaid="_a2861f5d_aa7d_48ca_97d6_408bdc535230" hasOnlySubstanceUnits="false" compartment="UNK_COMP" name="tRNA(Ala)" id="C01635">
<notes><html:p>COMPOUND_ID: C01635</html:p></notes>
      </species>
      <species boundaryCondition="false" constant="false" metaid="_8f8c8aa5_4e39_4b08_b435_9cd7c9508a06" hasOnlySubstanceUnits="false" compartment="UNK_COMP" name="5&amp;apos;-Ribonucleotide" id="C02520">
<notes><html:p>COMPOUND_ID: C02520</html:p></notes>
      </species>
      <species boundaryCondition="false" constant="false" metaid="_5c34cdb6_0494_4d0b_bf95_77455792142c" hasOnlySubstanceUnits="false" compartment="UNK_COMP" name="UDP-glucose" id="C00029">
<notes><html:p>COMPOUND_ID: C00029</html:p></notes>
      </species>
      <species boundaryCondition="false" constant="false" metaid="_d96783ce_b47c_425c_8a3d_8f7102655e5b" hasOnlySubstanceUnits="false" compartment="UNK_COMP" name="Hydrogen sulfide" id="C00283">
<notes><html:p>COMPOUND_ID: C00283</html:p></notes>
      </species>
      <species boundaryCondition="false" constant="false" metaid="_f45f5741_95c7_4ff3_ae3f_dc17c63dcbeb" hasOnlySubstanceUnits="false" compartment="UNK_COMP" name="Diphosphate" id="C00013">
<notes><html:p>COMPOUND_ID: C00013</html:p></notes>
      </species>
      <species boundaryCondition="false" constant="false" metaid="_a26f95df_d7d0_4bff_900d_b851e68b2336" hasOnlySubstanceUnits="false" compartment="UNK_COMP" name="L-Ornithine" id="C00077">
<notes><html:p>COMPOUND_ID: C00077</html:p></notes>
      </species>
      <species boundaryCondition="false" constant="false" metaid="_b7b9e48e_905b_45a5_9b8f_e6cdef0e2af3" hasOnlySubstanceUnits="false" compartment="UNK_COMP" name="Dethiobiotin" id="C01909">
<notes><html:p>COMPOUND_ID: C01909</html:p></notes>
      </species>
      <species boundaryCondition="false" constant="false" metaid="_6a035a52_96cf_44aa_a424_7965b86da26d" hasOnlySubstanceUnits="false" compartment="UNK_COMP" name="Propanoate" id="C00163">
<notes><html:p>COMPOUND_ID: C00163</html:p></notes>
      </species>
      <species boundaryCondition="false" constant="false" metaid="_91f2f321_3396_4d81_9042_a4343b66355d" hasOnlySubstanceUnits="false" compartment="UNK_COMP" name="3-Oxohexanoyl-[acp]" id="C05746">
<notes><html:p>COMPOUND_ID: C05746</html:p></notes>
      </species>
      <species boundaryCondition="false" constant="false" metaid="_d2d787a4_e572_4994_ad70_453307e09212" hasOnlySubstanceUnits="false" compartment="UNK_COMP" name="tRNA(Leu)" id="C01645">
<notes><html:p>COMPOUND_ID: C01645</html:p></notes>
      </species>
      <species boundaryCondition="false" constant="false" metaid="_679dca06_576f_42af_8dc2_4777129b1198" hasOnlySubstanceUnits="false" compartment="UNK_COMP" name="[Lipoyl-carrier protein E2]-N6-octanoyl-L-lysine" id="C22160">
<notes><html:p>COMPOUND_ID: C22160</html:p></notes>
      </species>
      <species boundaryCondition="false" constant="false" metaid="_eff85005_3b71_4edc_865d_1e562ff640f0" hasOnlySubstanceUnits="false" compartment="UNK_COMP" name="Adenylyl-[L-glutamate:ammonia ligase (ADP-forming)]" id="C01299">
<notes><html:p>COMPOUND_ID: C01299</html:p></notes>
      </species>
      <species boundaryCondition="false" constant="false" metaid="_bece26ca_861c_452d_b368_a1e358ad2903" hasOnlySubstanceUnits="false" compartment="UNK_COMP" name="(1R,2S)-Naphthalene 1,2-oxide" id="C14786">
<notes><html:p>COMPOUND_ID: C14786</html:p></notes>
      </species>
      <species boundaryCondition="false" constant="false" metaid="_6626bf19_1f85_4771_8258_92c8e90d575b" hasOnlySubstanceUnits="false" compartment="UNK_COMP" name="tRNA(Ser)" id="C01650">
<notes><html:p>COMPOUND_ID: C01650</html:p></notes>
      </species>
      <species boundaryCondition="false" constant="false" metaid="_7cbefe5d_4495_4555_8717_61b3ba6fb4e1" hasOnlySubstanceUnits="false" compartment="UNK_COMP" name="N-Acetylornithine" id="C00437">
<notes><html:p>COMPOUND_ID: C00437</html:p></notes>
      </species>
      <species boundaryCondition="false" constant="false" metaid="_d3419155_8818_41cd_9d95_ece52a7ee2c9" hasOnlySubstanceUnits="false" compartment="UNK_COMP" name="Itaconyl-CoA" id="C00531">
<notes><html:p>COMPOUND_ID: C00531</html:p></notes>
      </species>
      <species boundaryCondition="false" constant="false" metaid="_fb2ad808_a2c1_4a18_b09c_13ea525e377a" hasOnlySubstanceUnits="false" compartment="UNK_COMP" name="Sulfate" id="C00059">
<notes><html:p>COMPOUND_ID: C00059</html:p></notes>
      </species>
      <species boundaryCondition="false" constant="false" metaid="_c739c9bf_7a93_4d7d_a936_b3dc9a644627" hasOnlySubstanceUnits="false" compartment="UNK_COMP" name="Oxidized ferredoxin" id="C00139">
<notes><html:p>COMPOUND_ID: C00139</html:p></notes>
      </species>
      <species boundaryCondition="false" constant="false" metaid="_a3033b23_be13_4348_95a5_1f8bae75990f" hasOnlySubstanceUnits="false" compartment="UNK_COMP" name="Shikimate 3-phosphate" id="C03175">
<notes><html:p>COMPOUND_ID: C03175</html:p></notes>
      </species>
      <species boundaryCondition="false" constant="false" metaid="_dfdb0a09_b3ed_44be_bc5a_425b4a822849" hasOnlySubstanceUnits="false" compartment="UNK_COMP" name="Hydrochloric acid" id="C01327">
<notes><html:p>COMPOUND_ID: C01327</html:p></notes>
      </species>
      <species boundaryCondition="false" constant="false" metaid="_65065a46_97cb_455c_ad69_16745ba74e52" hasOnlySubstanceUnits="false" compartment="UNK_COMP" name="1-(5&amp;apos;-Phosphoribosyl)-5-amino-4-(N-succinocarboxamide)-imidazole" id="C04823">
<notes><html:p>COMPOUND_ID: C04823</html:p></notes>
      </species>
      <species boundaryCondition="false" constant="false" metaid="_b3063b89_b829_4260_8bc1_c372d335d1aa" hasOnlySubstanceUnits="false" compartment="UNK_COMP" name="Oxidized flavodoxin" id="C02869">
<notes><html:p>COMPOUND_ID: C02869</html:p></notes>
      </species>
      <species boundaryCondition="false" constant="false" metaid="_dd0c0a38_80d0_4ae5_a8cc_30c5860d5c25" hasOnlySubstanceUnits="false" compartment="UNK_COMP" name="7,8-Dihydrobiopterin" id="C02953">
<notes><html:p>COMPOUND_ID: C02953</html:p></notes>
      </species>
      <species boundaryCondition="false" constant="false" metaid="_14e8b981_8921_487e_b288_228d10d344db" hasOnlySubstanceUnits="false" compartment="UNK_COMP" name="myo-Inositol" id="C00137">
<notes><html:p>COMPOUND_ID: C00137</html:p></notes>
      </species>
      <species boundaryCondition="false" constant="false" metaid="_1b80fc01_7899_4b25_95e2_a48d196c2e5a" hasOnlySubstanceUnits="false" compartment="UNK_COMP" name="tRNA" id="C00066">
<notes><html:p>COMPOUND_ID: C00066</html:p></notes>
      </species>
      <species boundaryCondition="false" constant="false" metaid="_a559b829_9dea_4653_8ab0_c2e25c78ef16" hasOnlySubstanceUnits="false" compartment="UNK_COMP" name="4-Glutathionyl cyclophosphamide" id="C11583">
<notes><html:p>COMPOUND_ID: C11583</html:p></notes>
      </species>
      <species boundaryCondition="false" constant="false" metaid="_9fddef86_fa9f_4e27_8a2d_4a5a6f9b45d9" hasOnlySubstanceUnits="false" compartment="UNK_COMP" name="2,3,4,5-Tetrahydrodipicolinate" id="C03972">
<notes><html:p>COMPOUND_ID: C03972</html:p></notes>
      </species>
      <species boundaryCondition="false" constant="false" metaid="_6cb96e82_0b4a_4c7e_b9b8_893578227023" hasOnlySubstanceUnits="false" compartment="UNK_COMP" name="2-Acyl-sn-glycero-3-phosphoethanolamine" id="C05973">
<notes><html:p>COMPOUND_ID: C05973</html:p></notes>
      </species>
      <species boundaryCondition="false" constant="false" metaid="_7692a183_253d_409f_b61f_09730e2185ae" hasOnlySubstanceUnits="false" compartment="UNK_COMP" name="Pantetheine" id="C00831">
<notes><html:p>COMPOUND_ID: C00831</html:p></notes>
      </species>
      <species boundaryCondition="false" constant="false" metaid="_64dc47dd_eef1_4c27_9f7f_949ca414d1ea" hasOnlySubstanceUnits="false" compartment="UNK_COMP" name="D-Glucono-1,5-lactone 6-phosphate" id="C01236">
<notes><html:p>COMPOUND_ID: C01236</html:p></notes>
      </species>
      <species boundaryCondition="false" constant="false" metaid="_f12a793b_95ba_4fd1_a6f0_acf1b3a47bbc" hasOnlySubstanceUnits="false" compartment="UNK_COMP" name="Iminoerythrose 4-phosphate" id="C12215">
<notes><html:p>COMPOUND_ID: C12215</html:p></notes>
      </species>
      <species boundaryCondition="false" constant="false" metaid="_6e6d480a_0bea_4a31_a36a_4bf3a3fe4b4e" hasOnlySubstanceUnits="false" compartment="UNK_COMP" name="Enzyme N6-(lipoyl)lysine" id="C15972">
<notes><html:p>COMPOUND_ID: C15972</html:p></notes>
      </species>
      <species boundaryCondition="false" constant="false" metaid="_3aa60029_eb51_4c09_b047_5ef0445ed852" hasOnlySubstanceUnits="false" compartment="UNK_COMP" name="(2R,3S)-3-Isopropylmalate" id="C04411">
<notes><html:p>COMPOUND_ID: C04411</html:p></notes>
      </species>
      <species boundaryCondition="false" constant="false" metaid="_42a25aca_8e3f_4b80_9427_737301f5b8c1" hasOnlySubstanceUnits="false" compartment="UNK_COMP" name="Tetradecanoyl-[acp]" id="C05761">
<notes><html:p>COMPOUND_ID: C05761</html:p></notes>
      </species>
      <species boundaryCondition="false" constant="false" metaid="_e63850dd_ef0a_4af3_b211_c1bf80377e39" hasOnlySubstanceUnits="false" compartment="UNK_COMP" name="3-Oxodecanoyl-[acp]" id="C05753">
<notes><html:p>COMPOUND_ID: C05753</html:p></notes>
      </species>
      <species boundaryCondition="false" constant="false" metaid="_80a505a7_4e22_49ad_afa7_9ac0a0d11d7b" hasOnlySubstanceUnits="false" compartment="UNK_COMP" name="2-Aminobut-2-enoate" id="C17234">
<notes><html:p>COMPOUND_ID: C17234</html:p></notes>
      </species>
      <species boundaryCondition="false" constant="false" metaid="_73e6f944_4290_4302_915d_a5b82ea889e3" hasOnlySubstanceUnits="false" compartment="UNK_COMP" name="2-Oxoadipate" id="C00322">
<notes><html:p>COMPOUND_ID: C00322</html:p></notes>
      </species>
      <species boundaryCondition="false" constant="false" metaid="_6fe043ac_dee1_4ff2_9bb0_63dd906cf6f3" hasOnlySubstanceUnits="false" compartment="UNK_COMP" name="Sulfur donor" id="C17023">
<notes><html:p>COMPOUND_ID: C17023</html:p></notes>
      </species>
      <species boundaryCondition="false" constant="false" metaid="_7487bdc5_0286_40a7_8d7a_5ddf8b7163e0" hasOnlySubstanceUnits="false" compartment="UNK_COMP" name="3-Sulfopyruvate" id="C05528">
<notes><html:p>COMPOUND_ID: C05528</html:p></notes>
      </species>
      <species boundaryCondition="false" constant="false" metaid="_b7467f73_f7b3_481f_9c91_cd0de9c846e8" hasOnlySubstanceUnits="false" compartment="UNK_COMP" name="Apo-[carboxylase]" id="C06249">
<notes><html:p>COMPOUND_ID: C06249</html:p></notes>
      </species>
      <species boundaryCondition="false" constant="false" metaid="_c4a48056_d6cd_4023_9c2a_42071663090d" hasOnlySubstanceUnits="false" compartment="UNK_COMP" name="[Protein]-L-cysteine" id="C02743">
<notes><html:p>COMPOUND_ID: C02743</html:p></notes>
      </species>
      <species boundaryCondition="false" constant="false" metaid="_359f2492_0825_4d7f_a8bc_baac39bb18db" hasOnlySubstanceUnits="false" compartment="UNK_COMP" name="alpha-D-Ribose 1-phosphate" id="C00620">
<notes><html:p>COMPOUND_ID: C00620</html:p></notes>
      </species>
      <species boundaryCondition="false" constant="false" metaid="_9a5b2b64_b181_4a2a_8f75_3c04f02d8fbb" hasOnlySubstanceUnits="false" compartment="UNK_COMP" name="3-Hydroxyanthranilate" id="C00632">
<notes><html:p>COMPOUND_ID: C00632</html:p></notes>
      </species>
      <species boundaryCondition="false" constant="false" metaid="_425c33c1_cd9c_4150_b7c8_c34d763c83c6" hasOnlySubstanceUnits="false" compartment="UNK_COMP" name="L-Valine" id="C00183">
<notes><html:p>COMPOUND_ID: C00183</html:p></notes>
      </species>
      <species boundaryCondition="false" constant="false" metaid="_0ada311a_0fc6_488d_84be_9f680c7ea222" hasOnlySubstanceUnits="false" compartment="UNK_COMP" name="5&amp;apos;-Triphospho-[mRNA]" id="C20864">
<notes><html:p>COMPOUND_ID: C20864</html:p></notes>
      </species>
      <species boundaryCondition="false" constant="false" metaid="_c422f13b_683c_41a0_a14f_082a15ae13e6" hasOnlySubstanceUnits="false" compartment="UNK_COMP" name="Itaconate" id="C00490">
<notes><html:p>COMPOUND_ID: C00490</html:p></notes>
      </species>
      <species boundaryCondition="false" constant="false" metaid="_29fee29a_ad02_41c5_bc6f_690f6de39966" hasOnlySubstanceUnits="false" compartment="UNK_COMP" name="RNA" id="C00046">
<notes><html:p>COMPOUND_ID: C00046</html:p></notes>
      </species>
      <species boundaryCondition="false" constant="false" metaid="_9101b16b_f70d_4d79_b4d8_81ccffda5f6f" hasOnlySubstanceUnits="false" compartment="UNK_COMP" name="2&amp;apos;-Deoxy-5-hydroxymethylcytidine-5&amp;apos;-diphosphate" id="C11038">
<notes><html:p>COMPOUND_ID: C11038</html:p></notes>
      </species>
      <species boundaryCondition="false" constant="false" metaid="_8d07fa1e_f416_42a4_a78e_a58ca4872e89" hasOnlySubstanceUnits="false" compartment="UNK_COMP" name="(S)-Dihydroorotate" id="C00337">
<notes><html:p>COMPOUND_ID: C00337</html:p></notes>
      </species>
      <species boundaryCondition="false" constant="false" metaid="_364399ba_632b_413a_b7e9_5e395fea4edc" hasOnlySubstanceUnits="false" compartment="UNK_COMP" name="2,5-Diaminopyrimidine nucleoside triphosphate" id="C05923">
<notes><html:p>COMPOUND_ID: C05923</html:p></notes>
      </species>
      <species boundaryCondition="false" constant="false" metaid="_7e6d514b_ca8c_4e66_acd6_37318bbf9c76" hasOnlySubstanceUnits="false" compartment="UNK_COMP" name="Protein L-isoaspartate" id="C03306">
<notes><html:p>COMPOUND_ID: C03306</html:p></notes>
      </species>
      <species boundaryCondition="false" constant="false" metaid="_315fcc7a_f581_408e_88d5_de8d91b1dc80" hasOnlySubstanceUnits="false" compartment="UNK_COMP" name="1-Nitronaphthalene-5,6-oxide" id="C14800">
<notes><html:p>COMPOUND_ID: C14800</html:p></notes>
      </species>
      <species boundaryCondition="false" constant="false" metaid="_000c4049_3f00_407a_9c6a_c35bba10b3a5" hasOnlySubstanceUnits="false" compartment="UNK_COMP" name="Tryparedoxin" id="C16663">
<notes><html:p>COMPOUND_ID: C16663</html:p></notes>
      </species>
      <species boundaryCondition="false" constant="false" metaid="_41669131_e63b_442b_851f_f718c5ab3baa" hasOnlySubstanceUnits="false" compartment="UNK_COMP" name="L-Methionyl-tRNA" id="C02430">
<notes><html:p>COMPOUND_ID: C02430</html:p></notes>
      </species>
      <species boundaryCondition="false" constant="false" metaid="_437fe3b8_bf6e_42b0_bcb2_0b7772f591dd" hasOnlySubstanceUnits="false" compartment="UNK_COMP" name="4-(Cytidine 5&amp;apos;-diphospho)-2-C-methyl-D-erythritol" id="C11435">
<notes><html:p>COMPOUND_ID: C11435</html:p></notes>
      </species>
      <species boundaryCondition="false" constant="false" metaid="_da6a2ba2_cfcc_4a55_be1a_512f050a74a6" hasOnlySubstanceUnits="false" compartment="UNK_COMP" name="Peptide-L-methionine" id="C03023">
<notes><html:p>COMPOUND_ID: C03023</html:p></notes>
      </species>
      <species boundaryCondition="false" constant="false" metaid="_98efe6d9_17cd_44f4_b936_6e90b28644ae" hasOnlySubstanceUnits="false" compartment="UNK_COMP" name="DNA containing 6-O-methylguanine" id="C04250">
<notes><html:p>COMPOUND_ID: C04250</html:p></notes>
      </species>
      <species boundaryCondition="false" constant="false" metaid="_c0ba2613_5e6d_43e5_9200_f978acbd22c2" hasOnlySubstanceUnits="false" compartment="UNK_COMP" name="(Z)-But-2-ene-1,2,3-tricarboxylate" id="C04225">
<notes><html:p>COMPOUND_ID: C04225</html:p></notes>
      </species>
      <species boundaryCondition="false" constant="false" metaid="_e333ceb7_3495_4649_92e4_eadaf04348c3" hasOnlySubstanceUnits="false" compartment="UNK_COMP" name="Epoxyqueuosine in tRNA" id="C19647">
<notes><html:p>COMPOUND_ID: C19647</html:p></notes>
      </species>
      <species boundaryCondition="false" constant="false" metaid="_48215cbf_0a39_4318_8588_de39675c789c" hasOnlySubstanceUnits="false" compartment="UNK_COMP" name="1-(1-Alkenyl)-sn-glycero-3-phosphoethanolamine" id="C04635">
<notes><html:p>COMPOUND_ID: C04635</html:p></notes>
      </species>
      <species boundaryCondition="false" constant="false" metaid="_60bc6aba_bd27_436a_8d39_763067d67f61" hasOnlySubstanceUnits="false" compartment="UNK_COMP" name="Cys-Gly" id="C01419">
<notes><html:p>COMPOUND_ID: C01419</html:p></notes>
      </species>
      <species boundaryCondition="false" constant="false" metaid="_80143724_c142_4ebf_a7cf_698f57a84edf" hasOnlySubstanceUnits="false" compartment="UNK_COMP" name="Glycyl-tRNA(Gly)" id="C02412">
<notes><html:p>COMPOUND_ID: C02412</html:p></notes>
      </species>
      <species boundaryCondition="false" constant="false" metaid="_d2981a81_5526_453d_bcd4_ec2113120778" hasOnlySubstanceUnits="false" compartment="UNK_COMP" name="2-(S-Glutathionyl)acetyl glutathione" id="C14863">
<notes><html:p>COMPOUND_ID: C14863</html:p></notes>
      </species>
      <species boundaryCondition="false" constant="false" metaid="_40e40cef_819c_4ec9_9f04_444b5ce00722" hasOnlySubstanceUnits="false" compartment="UNK_COMP" name="6-Thioinosine-5&amp;apos;-monophosphate" id="C04646">
<notes><html:p>COMPOUND_ID: C04646</html:p></notes>
      </species>
      <species boundaryCondition="false" constant="false" metaid="_ead1eddf_10af_44ae_bea8_8e95742277ed" hasOnlySubstanceUnits="false" compartment="UNK_COMP" name="Aflatoxin B1exo-8,9-epoxide-GSH" id="C11278">
<notes><html:p>COMPOUND_ID: C11278</html:p></notes>
      </species>
      <species boundaryCondition="false" constant="false" metaid="_0da42aab_3182_4bba_9755_c292553fc6c3" hasOnlySubstanceUnits="false" compartment="UNK_COMP" name="L-Homoserine" id="C00263">
<notes><html:p>COMPOUND_ID: C00263</html:p></notes>
      </species>
      <species boundaryCondition="false" constant="false" metaid="_455d606e_3069_4144_9fd1_f43885d23197" hasOnlySubstanceUnits="false" compartment="UNK_COMP" name="Protein L-isoaspartate methyl ester" id="C04311">
<notes><html:p>COMPOUND_ID: C04311</html:p></notes>
      </species>
      <species boundaryCondition="false" constant="false" metaid="_9b34a1a1_1bb1_4953_a8fd_4c71aa5d077b" hasOnlySubstanceUnits="false" compartment="UNK_COMP" name="Prephenate" id="C00254">
<notes><html:p>COMPOUND_ID: C00254</html:p></notes>
      </species>
      <species boundaryCondition="false" constant="false" metaid="_7ea5bfcf_09f3_4486_9cc8_aabc10e304c4" hasOnlySubstanceUnits="false" compartment="UNK_COMP" name="1,2-Diacyl-sn-glycerol" id="C00641">
<notes><html:p>COMPOUND_ID: C00641</html:p></notes>
      </species>
      <species boundaryCondition="false" constant="false" metaid="_b0f139be_7e62_406d_9cfe_e7a504075f10" hasOnlySubstanceUnits="false" compartment="UNK_COMP" name="N-Acetylneuraminate" id="C00270">
<notes><html:p>COMPOUND_ID: C00270</html:p></notes>
      </species>
      <species boundaryCondition="false" constant="false" metaid="_1d662215_7a80_4b7b_a451_cc87d2ab080b" hasOnlySubstanceUnits="false" compartment="UNK_COMP" name="L-3,4-Dihydroxybutan-2-one 4-phosphate" id="C15556">
<notes><html:p>COMPOUND_ID: C15556</html:p></notes>
      </species>
      <species boundaryCondition="false" constant="false" metaid="_51156690_356a_46a1_8a7a_129ffeb33fae" hasOnlySubstanceUnits="false" compartment="UNK_COMP" name="(S)-2-Aceto-2-hydroxybutanoate" id="C06006">
<notes><html:p>COMPOUND_ID: C06006</html:p></notes>
      </species>
      <species boundaryCondition="false" constant="false" metaid="_73f4c41a_5402_46c1_9a60_844853ada97b" hasOnlySubstanceUnits="false" compartment="UNK_COMP" name="5-Methylaminomethyl-2-selenouridine34 in tRNA" id="C22268">
<notes><html:p>COMPOUND_ID: C22268</html:p></notes>
      </species>
      <species boundaryCondition="false" constant="false" metaid="_4bc40934_4519_44a9_a85b_c9a39b9624a0" hasOnlySubstanceUnits="false" compartment="UNK_COMP" name="trans-Hex-2-enoyl-[acp]" id="C05748">
<notes><html:p>COMPOUND_ID: C05748</html:p></notes>
      </species>
      <species boundaryCondition="false" constant="false" metaid="_d24548ff_63ef_4766_918a_c8a389718cff" hasOnlySubstanceUnits="false" compartment="UNK_COMP" name="2-C-Methyl-D-erythritol 4-phosphate" id="C11434">
<notes><html:p>COMPOUND_ID: C11434</html:p></notes>
      </species>
      <species boundaryCondition="false" constant="false" metaid="_08bf6567_def0_433d_88a1_4b29b99d74c8" hasOnlySubstanceUnits="false" compartment="UNK_COMP" name="tRNA with a 3&amp;apos; CCA end" id="C19085">
<notes><html:p>COMPOUND_ID: C19085</html:p></notes>
      </species>
      <species boundaryCondition="false" constant="false" metaid="_4acf0b93_fe7a_4886_bd81_10f96fa2a871" hasOnlySubstanceUnits="false" compartment="UNK_COMP" name="2,3-Dihydro-2-S-glutathionyl-3-hydroxy bromobenzene" id="C14848">
<notes><html:p>COMPOUND_ID: C14848</html:p></notes>
      </species>
      <species boundaryCondition="false" constant="false" metaid="_1914bcc9_a25b_4204_876e_b2d6341bd7c6" hasOnlySubstanceUnits="false" compartment="UNK_COMP" name="tRNA(Gln)" id="C01640">
<notes><html:p>COMPOUND_ID: C01640</html:p></notes>
      </species>
      <species boundaryCondition="false" constant="false" metaid="_ce4430d2_d664_4f7c_80fa_4bbdec9b67b8" hasOnlySubstanceUnits="false" compartment="UNK_COMP" name="Butyryl-[acp]" id="C05745">
<notes><html:p>COMPOUND_ID: C05745</html:p></notes>
      </species>
      <species boundaryCondition="false" constant="false" metaid="_456473a9_910b_4237_a7c1_4d78065e5a7c" hasOnlySubstanceUnits="false" compartment="UNK_COMP" name="L-Citrulline" id="C00327">
<notes><html:p>COMPOUND_ID: C00327</html:p></notes>
      </species>
      <species boundaryCondition="false" constant="false" metaid="_83db69bf_dadf_46c2_8cad_9db05a9b88fa" hasOnlySubstanceUnits="false" compartment="UNK_COMP" name="H2O" id="C00001">
<notes><html:p>COMPOUND_ID: C00001</html:p></notes>
      </species>
      <species boundaryCondition="false" constant="false" metaid="_988c3380_561c_43fb_a8cb_b1633871b12f" hasOnlySubstanceUnits="false" compartment="UNK_COMP" name="Chloral hydrate" id="C06899">
<notes><html:p>COMPOUND_ID: C06899</html:p></notes>
      </species>
      <species boundaryCondition="false" constant="false" metaid="_ac621b36_9c23_4ac1_9d19_470e53106747" hasOnlySubstanceUnits="false" compartment="UNK_COMP" name="L-Histidine" id="C00135">
<notes><html:p>COMPOUND_ID: C00135</html:p></notes>
      </species>
      <species boundaryCondition="false" constant="false" metaid="_32fbde2d_ec46_4f58_866e_8224326e2829" hasOnlySubstanceUnits="false" compartment="UNK_COMP" name="Hexanoyl-[acp]" id="C05749">
<notes><html:p>COMPOUND_ID: C05749</html:p></notes>
      </species>
      <species boundaryCondition="false" constant="false" metaid="_9966e4e7_abf9_4b81_802d_22368fac8ecb" hasOnlySubstanceUnits="false" compartment="UNK_COMP" name="NAD+" id="C00003">
<notes><html:p>COMPOUND_ID: C00003</html:p></notes>
      </species>
      <species boundaryCondition="false" constant="false" metaid="_f069ebbd_0df8_4bcd_9173_8162ea5c75dc" hasOnlySubstanceUnits="false" compartment="UNK_COMP" name="Lipid A disaccharide" id="C04932">
<notes><html:p>COMPOUND_ID: C04932</html:p></notes>
      </species>
      <species boundaryCondition="false" constant="false" metaid="_be15d047_8f03_402c_849a_ef5b6194fea5" hasOnlySubstanceUnits="false" compartment="UNK_COMP" name="Protein disulfide" id="C02582">
<notes><html:p>COMPOUND_ID: C02582</html:p></notes>
      </species>
      <species boundaryCondition="false" constant="false" metaid="_9856d045_0294_40f3_b061_4d86440786ba" hasOnlySubstanceUnits="false" compartment="UNK_COMP" name="Carboxybiotin-carboxyl-carrier protein" id="C04419">
<notes><html:p>COMPOUND_ID: C04419</html:p></notes>
      </species>
      <species boundaryCondition="false" constant="false" metaid="_868d4df8_5cd3_490f_ba62_e10983503a43" hasOnlySubstanceUnits="false" compartment="UNK_COMP" name="alpha-Amino acid" id="C05167">
<notes><html:p>COMPOUND_ID: C05167</html:p></notes>
      </species>
      <species boundaryCondition="false" constant="false" metaid="_9918233a_e795_4242_b829_3a8f0b271fda" hasOnlySubstanceUnits="false" compartment="UNK_COMP" name="L-Lysyl-protein" id="C21388">
<notes><html:p>COMPOUND_ID: C21388</html:p></notes>
      </species>
      <species boundaryCondition="false" constant="false" metaid="_5e7cad4e_bfd0_40d2_9e17_2036895b17c5" hasOnlySubstanceUnits="false" compartment="UNK_COMP" name="Methaneselenol" id="C05703">
<notes><html:p>COMPOUND_ID: C05703</html:p></notes>
      </species>
      <species boundaryCondition="false" constant="false" metaid="_05abe442_6259_4800_8988_0058107b6a2d" hasOnlySubstanceUnits="false" compartment="UNK_COMP" name="D-glycero-beta-D-manno-Heptose 7-phosphate" id="C07836">
<notes><html:p>COMPOUND_ID: C07836</html:p></notes>
      </species>
      <species boundaryCondition="false" constant="false" metaid="_e21e8265_ec38_43c4_bee6_dea0cca4a7e9" hasOnlySubstanceUnits="false" compartment="UNK_COMP" name="Quinolinate" id="C03722">
<notes><html:p>COMPOUND_ID: C03722</html:p></notes>
      </species>
      <species boundaryCondition="false" constant="false" metaid="_264c3091_6c32_4220_9678_f6bd9f5d956c" hasOnlySubstanceUnits="false" compartment="UNK_COMP" name="di-trans,poly-cis-Undecaprenyl phosphate" id="C17556">
<notes><html:p>COMPOUND_ID: C17556</html:p></notes>
      </species>
      <species boundaryCondition="false" constant="false" metaid="_1e36792b_e885_4017_930d_fbdaa124a53a" hasOnlySubstanceUnits="false" compartment="UNK_COMP" name="tRNA(Tyr)" id="C00787">
<notes><html:p>COMPOUND_ID: C00787</html:p></notes>
      </species>
      <species boundaryCondition="false" constant="false" metaid="_8d8aecb5_d6a2_464b_a41c_54a145b5f2e1" hasOnlySubstanceUnits="false" compartment="UNK_COMP" name="Formaldehyde" id="C00067">
<notes><html:p>COMPOUND_ID: C00067</html:p></notes>
      </species>
      <species boundaryCondition="false" constant="false" metaid="_daf90f29_a231_42b4_9de8_124224570efe" hasOnlySubstanceUnits="false" compartment="UNK_COMP" id="G00088">
<notes><html:p>COMPOUND_ID: G00088</html:p></notes>
      </species>
      <species boundaryCondition="false" constant="false" metaid="_35949e62_8e54_4056_954a_a0d9a04439f4" hasOnlySubstanceUnits="false" compartment="UNK_COMP" name="D-Glucose 1-phosphate" id="C00103">
<notes><html:p>COMPOUND_ID: C00103</html:p></notes>
      </species>
      <species boundaryCondition="false" constant="false" metaid="_3aa1b8cb_aeb6_470e_be3f_a3532ce93121" hasOnlySubstanceUnits="false" compartment="UNK_COMP" name="L-Tyrosyl-tRNA(Tyr)" id="C02839">
<notes><html:p>COMPOUND_ID: C02839</html:p></notes>
      </species>
      <species boundaryCondition="false" constant="false" metaid="_8ceeefba_a874_431f_bd6c_4cd8cbd0cbc0" hasOnlySubstanceUnits="false" compartment="UNK_COMP" name="Selenophosphoric acid" id="C05172">
<notes><html:p>COMPOUND_ID: C05172</html:p></notes>
      </species>
      <species boundaryCondition="false" constant="false" metaid="_fcc05545_a0db_4e87_aa40_18ab1e41a981" hasOnlySubstanceUnits="false" compartment="UNK_COMP" name="(S)-4-Amino-5-oxopentanoate" id="C03741">
<notes><html:p>COMPOUND_ID: C03741</html:p></notes>
      </species>
      <species boundaryCondition="false" constant="false" metaid="_78294593_99d4_4543_afd2_ce38526d5aff" hasOnlySubstanceUnits="false" compartment="UNK_COMP" name="trans-Dec-2-enoyl-[acp]" id="C05754">
<notes><html:p>COMPOUND_ID: C05754</html:p></notes>
      </species>
      <species boundaryCondition="false" constant="false" metaid="_4b20c9ad_281d_46e3_9cd8_4619d85b48ec" hasOnlySubstanceUnits="false" compartment="UNK_COMP" name="rRNA containing N2-methylguanine" id="C04153">
<notes><html:p>COMPOUND_ID: C04153</html:p></notes>
      </species>
      <species boundaryCondition="false" constant="false" metaid="_b98ca8ed_aee7_4099_9599_6837c180ca43" hasOnlySubstanceUnits="false" compartment="UNK_COMP" name="2-Methylcitrate" id="C02225">
<notes><html:p>COMPOUND_ID: C02225</html:p></notes>
      </species>
      <species boundaryCondition="false" constant="false" metaid="_f28df013_105a_4354_ae57_d5919ae6002e" hasOnlySubstanceUnits="false" compartment="UNK_COMP" name="5-Phenyl-1,3-oxazinane-2,4-dione" id="C16596">
<notes><html:p>COMPOUND_ID: C16596</html:p></notes>
      </species>
      <species boundaryCondition="false" constant="false" metaid="_050f02ea_a079_4e19_8e35_3aab05ad153f" hasOnlySubstanceUnits="false" compartment="UNK_COMP" name="L-Leucyl-protein" id="C02429">
<notes><html:p>COMPOUND_ID: C02429</html:p></notes>
      </species>
      <species boundaryCondition="false" constant="false" metaid="_9156de0f_dc6e_4fb3_9f54_f3107c8a363e" hasOnlySubstanceUnits="false" compartment="UNK_COMP" name="N6-Dimethyladenine in rRNA" id="C20796">
<notes><html:p>COMPOUND_ID: C20796</html:p></notes>
      </species>
      <species boundaryCondition="false" constant="false" metaid="_d41b081c_e192_4232_bd55_fb1b947bc3a8" hasOnlySubstanceUnits="false" compartment="UNK_COMP" name="DNA 5-hydroxymethylcytosine" id="C21031">
<notes><html:p>COMPOUND_ID: C21031</html:p></notes>
      </species>
      <species boundaryCondition="false" constant="false" metaid="_aa0de02e_5016_4f86_b8c5_44f6e791ff85" hasOnlySubstanceUnits="false" compartment="UNK_COMP" name="Peptide" id="C00012">
<notes><html:p>COMPOUND_ID: C00012</html:p></notes>
      </species>
      <species boundaryCondition="false" constant="false" metaid="_a2f5348b_4178_4244_ab91_9cab087a8ae2" hasOnlySubstanceUnits="false" compartment="UNK_COMP" name="Sulfite" id="C00094">
<notes><html:p>COMPOUND_ID: C00094</html:p></notes>
      </species>
      <species boundaryCondition="false" constant="false" metaid="_b1133ad1_affd_4cb8_bd69_f67b72587e60" hasOnlySubstanceUnits="false" compartment="UNK_COMP" name="2-Polyprenyl-6-methoxyphenol" id="C17552">
<notes><html:p>COMPOUND_ID: C17552</html:p></notes>
      </species>
      <species boundaryCondition="false" constant="false" metaid="_4e36834e_030a_4114_a9be_dacfc2a01fe2" hasOnlySubstanceUnits="false" compartment="UNK_COMP" name="Hydrobromic acid" id="C13645">
<notes><html:p>COMPOUND_ID: C13645</html:p></notes>
      </species>
      <species boundaryCondition="false" constant="false" metaid="_4d4aa1d9_03df_43bd_a821_4e659e041d65" hasOnlySubstanceUnits="false" compartment="UNK_COMP" name="D-Arabinose 5-phosphate" id="C01112">
<notes><html:p>COMPOUND_ID: C01112</html:p></notes>
      </species>
      <species boundaryCondition="false" constant="false" metaid="_e396d938_18c0_4a4d_80bd_fea5c33e6268" hasOnlySubstanceUnits="false" compartment="UNK_COMP" name="S-(Formylmethyl)glutathione" id="C14871">
<notes><html:p>COMPOUND_ID: C14871</html:p></notes>
      </species>
      <species boundaryCondition="false" constant="false" metaid="_9fcbf0f1_b0e7_4d43_97c1_ed7c83b78313" hasOnlySubstanceUnits="false" compartment="UNK_COMP" name="gamma-L-Glutamyl-L-2-aminobutyrate" id="C21015">
<notes><html:p>COMPOUND_ID: C21015</html:p></notes>
      </species>
      <species boundaryCondition="false" constant="false" metaid="_60f92b97_1dae_4fdd_97f1_4fb6196582ae" hasOnlySubstanceUnits="false" compartment="UNK_COMP" name="2-Methylthio-N6-dimethylallyladenine in tRNA" id="C20753">
<notes><html:p>COMPOUND_ID: C20753</html:p></notes>
      </species>
      <species boundaryCondition="false" constant="false" metaid="_4e0bca7e_855c_4f98_972c_767de0bd7e6a" hasOnlySubstanceUnits="false" compartment="UNK_COMP" name="(R)-2,3-Dihydroxy-3-methylpentanoate" id="C06007">
<notes><html:p>COMPOUND_ID: C06007</html:p></notes>
      </species>
      <species boundaryCondition="false" constant="false" metaid="_441ff1cd_25d9_407d_aaba_d7ae76111e9f" hasOnlySubstanceUnits="false" compartment="UNK_COMP" name="N-Acetyl-beta-muramate 6-phosphate" id="C19770">
<notes><html:p>COMPOUND_ID: C19770</html:p></notes>
      </species>
      <species boundaryCondition="false" constant="false" metaid="_f6badb5f_abb3_466d_93d7_677637fc040c" hasOnlySubstanceUnits="false" compartment="UNK_COMP" name="D-Ribose 5-phosphate" id="C00117">
<notes><html:p>COMPOUND_ID: C00117</html:p></notes>
      </species>
      <species boundaryCondition="false" constant="false" metaid="_29f363cc_8d8b_4941_b78f_df4aa596aa8b" hasOnlySubstanceUnits="false" compartment="UNK_COMP" name="Carboxyphosphate" id="C20969">
<notes><html:p>COMPOUND_ID: C20969</html:p></notes>
      </species>
      <species boundaryCondition="false" constant="false" metaid="_be5e2901_1df7_4a04_b5d1_d97e994e3cef" hasOnlySubstanceUnits="false" compartment="UNK_COMP" id="G10920">
<notes><html:p>COMPOUND_ID: G10920</html:p></notes>
      </species>
      <species boundaryCondition="false" constant="false" metaid="_89d8f1c4_28c6_4c19_beb0_191b8b259dd3" hasOnlySubstanceUnits="false" compartment="UNK_COMP" name="Oxalosuccinate" id="C05379">
<notes><html:p>COMPOUND_ID: C05379</html:p></notes>
      </species>
      <species boundaryCondition="false" constant="false" metaid="_6c94657d_acba_44d6_93ac_4b11bb8c8516" hasOnlySubstanceUnits="false" compartment="UNK_COMP" name="Superoxide" id="C00704">
<notes><html:p>COMPOUND_ID: C00704</html:p></notes>
      </species>
      <species boundaryCondition="false" constant="false" metaid="_bdc5045a_592f_499e_a410_8377b0a71110" hasOnlySubstanceUnits="false" compartment="UNK_COMP" name="Leukotriene D4" id="C05951">
<notes><html:p>COMPOUND_ID: C05951</html:p></notes>
      </species>
      <species boundaryCondition="false" constant="false" metaid="_f776bfe7_919e_4ae7_bd28_17e9356d44b1" hasOnlySubstanceUnits="false" compartment="UNK_COMP" name="5-Phospho-alpha-D-ribose 1-diphosphate" id="C00119">
<notes><html:p>COMPOUND_ID: C00119</html:p></notes>
      </species>
      <species boundaryCondition="false" constant="false" metaid="_3926d200_1b05_4669_b854_fa5bd7fc4247" hasOnlySubstanceUnits="false" compartment="UNK_COMP" name="Iminoglycine" id="C15809">
<notes><html:p>COMPOUND_ID: C15809</html:p></notes>
      </species>
      <species boundaryCondition="false" constant="false" metaid="_676c0c31_fb6d_4cd9_a9ab_b63404aa9e4e" hasOnlySubstanceUnits="false" compartment="UNK_COMP" name="D-Alanyl-D-alanine" id="C00993">
<notes><html:p>COMPOUND_ID: C00993</html:p></notes>
      </species>
      <species boundaryCondition="false" constant="false" metaid="_877c8ee9_e135_4b5c_a2c8_b546ef4c217b" hasOnlySubstanceUnits="false" compartment="UNK_COMP" name="Phosphatidate" id="C00416">
<notes><html:p>COMPOUND_ID: C00416</html:p></notes>
      </species>
      <species boundaryCondition="false" constant="false" metaid="_c71da589_6a71_4ff5_b325_f1a0a2970bee" hasOnlySubstanceUnits="false" compartment="UNK_COMP" name="D-Glucosamine 6-phosphate" id="C00352">
<notes><html:p>COMPOUND_ID: C00352</html:p></notes>
      </species>
      <species boundaryCondition="false" constant="false" metaid="_17f58fc7_9213_496b_9e6a_eb8eceeda97a" hasOnlySubstanceUnits="false" compartment="UNK_COMP" name="Uridine" id="C00299">
<notes><html:p>COMPOUND_ID: C00299</html:p></notes>
      </species>
      <species boundaryCondition="false" constant="false" metaid="_9b480339_9eec_458c_b1ff_0608e6295111" hasOnlySubstanceUnits="false" compartment="UNK_COMP" name="Trypanothione" id="C02090">
<notes><html:p>COMPOUND_ID: C02090</html:p></notes>
      </species>
      <species boundaryCondition="false" constant="false" metaid="_42b090b2_d777_4fcd_8df0_24327e78fa8f" hasOnlySubstanceUnits="false" compartment="UNK_COMP" name="L-Aspartate 4-semialdehyde" id="C00441">
<notes><html:p>COMPOUND_ID: C00441</html:p></notes>
      </species>
      <species boundaryCondition="false" constant="false" metaid="_a0875234_3ddb_45cd_9915_f131fd31be67" hasOnlySubstanceUnits="false" compartment="UNK_COMP" name="Hydroquinone" id="C15603">
<notes><html:p>COMPOUND_ID: C15603</html:p></notes>
      </species>
      <species boundaryCondition="false" constant="false" metaid="_a5d75e56_2238_491b_9284_8af0c3f7bc84" hasOnlySubstanceUnits="false" compartment="UNK_COMP" name="L-Glutamine" id="C00064">
<notes><html:p>COMPOUND_ID: C00064</html:p></notes>
      </species>
      <species boundaryCondition="false" constant="false" metaid="_56e8c75d_b7e1_4944_8ca5_c9e44a6e39a3" hasOnlySubstanceUnits="false" compartment="UNK_COMP" name="3-Hexenal" id="C16310">
<notes><html:p>COMPOUND_ID: C16310</html:p></notes>
      </species>
      <species boundaryCondition="false" constant="false" metaid="_ed553650_0cc2_4cbc_aa64_96e866ca3f0b" hasOnlySubstanceUnits="false" compartment="UNK_COMP" name="2-Phospho-D-glycerate" id="C00631">
<notes><html:p>COMPOUND_ID: C00631</html:p></notes>
      </species>
      <species boundaryCondition="false" constant="false" metaid="_6c289395_9b2e_441a_a314_797fda8fdced" hasOnlySubstanceUnits="false" compartment="UNK_COMP" name="3-Octaprenyl-4-hydroxybenzoate" id="C05809">
<notes><html:p>COMPOUND_ID: C05809</html:p></notes>
      </species>
      <species boundaryCondition="false" constant="false" metaid="_96a83b61_6d8b_4869_9c83_87590249dd90" hasOnlySubstanceUnits="false" compartment="UNK_COMP" name="Pimeloyl-[acyl-carrier protein]" id="C19845">
<notes><html:p>COMPOUND_ID: C19845</html:p></notes>
      </species>
      <species boundaryCondition="false" constant="false" metaid="_4fe33d42_ebbb_432e_a458_ab4c298e4826" hasOnlySubstanceUnits="false" compartment="UNK_COMP" name="UDP-N-acetyl-3-(1-carboxyvinyl)-D-glucosamine" id="C04631">
<notes><html:p>COMPOUND_ID: C04631</html:p></notes>
      </species>
      <species boundaryCondition="false" constant="false" metaid="_17c409eb_33ce_4f4e_a63c_244e7aaf0444" hasOnlySubstanceUnits="false" compartment="UNK_COMP" name="HCO3-" id="C00288">
<notes><html:p>COMPOUND_ID: C00288</html:p></notes>
      </species>
      <species boundaryCondition="false" constant="false" metaid="_05ef66d5_16da_428a_892a_5046cc4122f7" hasOnlySubstanceUnits="false" compartment="UNK_COMP" name="Acetate" id="C00033">
<notes><html:p>COMPOUND_ID: C00033</html:p></notes>
      </species>
      <species boundaryCondition="false" constant="false" metaid="_84863ff2_6e15_4440_9782_df8e2e0c7bb4" hasOnlySubstanceUnits="false" compartment="UNK_COMP" name="N-Acetyl-L-glutamate 5-phosphate" id="C04133">
<notes><html:p>COMPOUND_ID: C04133</html:p></notes>
      </species>
      <species boundaryCondition="false" constant="false" metaid="_d844f381_1af8_42bb_9af3_104b68c2ff76" hasOnlySubstanceUnits="false" compartment="UNK_COMP" name="Biotinyl-5&amp;apos;-AMP" id="C05921">
<notes><html:p>COMPOUND_ID: C05921</html:p></notes>
      </species>
      <species boundaryCondition="false" constant="false" metaid="_f38c5795_44a0_4c8e_b5f4_cea9b6d406a4" hasOnlySubstanceUnits="false" compartment="UNK_COMP" name="Ketone" id="C01450">
<notes><html:p>COMPOUND_ID: C01450</html:p></notes>
      </species>
      <species boundaryCondition="false" constant="false" metaid="_67338e60_1bf5_4a61_97dc_c8f7334492ff" hasOnlySubstanceUnits="false" compartment="UNK_COMP" name="2,3-Dehydroacyl-CoA" id="C00605">
<notes><html:p>COMPOUND_ID: C00605</html:p></notes>
      </species>
      <species boundaryCondition="false" constant="false" metaid="_94796aaa_354f_461b_bdc9_d807e39ffb9d" hasOnlySubstanceUnits="false" compartment="UNK_COMP" name="Thiocarboxy-[sulfur-carrier protein]" id="C15814">
<notes><html:p>COMPOUND_ID: C15814</html:p></notes>
      </species>
      <species boundaryCondition="false" constant="false" metaid="_c373f2ce_74a3_4c16_a0d4_dbf1474e98c2" hasOnlySubstanceUnits="false" compartment="UNK_COMP" name="Alanine" id="C01401">
<notes><html:p>COMPOUND_ID: C01401</html:p></notes>
      </species>
      <species boundaryCondition="false" constant="false" metaid="_1e3705e5_a904_4ad5_9010_7c030c83962e" hasOnlySubstanceUnits="false" compartment="UNK_COMP" name="N-Acetyl-L-glutamate" id="C00624">
<notes><html:p>COMPOUND_ID: C00624</html:p></notes>
      </species>
      <species boundaryCondition="false" constant="false" metaid="_6fc36623_f7fd_4d2a_9ccd_16ef3cdb2571" hasOnlySubstanceUnits="false" compartment="UNK_COMP" name="beta-D-Glucose" id="C00221">
<notes><html:p>COMPOUND_ID: C00221</html:p></notes>
      </species>
      <species boundaryCondition="false" constant="false" metaid="_288c07ef_11f7_481d_9a02_856bd4bf6a02" hasOnlySubstanceUnits="false" compartment="UNK_COMP" name="L-Tyrosine" id="C00082">
<notes><html:p>COMPOUND_ID: C00082</html:p></notes>
      </species>
      <species boundaryCondition="false" constant="false" metaid="_edf779c0_3295_4fbb_b8fc_37b1b373cf27" hasOnlySubstanceUnits="false" compartment="UNK_COMP" name="D-Glyceraldehyde 3-phosphate" id="C00118">
<notes><html:p>COMPOUND_ID: C00118</html:p></notes>
      </species>
      <species boundaryCondition="false" constant="false" metaid="_e6e539f5_7114_4124_b137_9f457c8daa55" hasOnlySubstanceUnits="false" compartment="UNK_COMP" name="L-Isoleucyl-tRNA(Ile)" id="C03127">
<notes><html:p>COMPOUND_ID: C03127</html:p></notes>
      </species>
      <species boundaryCondition="false" constant="false" metaid="_74ff9270_dc6d_470b_aba2_f7407bf96c01" hasOnlySubstanceUnits="false" compartment="UNK_COMP" name="dCMP" id="C00239">
<notes><html:p>COMPOUND_ID: C00239</html:p></notes>
      </species>
      <species boundaryCondition="false" constant="false" metaid="_89f7c4a4_d319_4ac0_af6b_db9d25040c42" hasOnlySubstanceUnits="false" compartment="UNK_COMP" name="Adenosine" id="C00212">
<notes><html:p>COMPOUND_ID: C00212</html:p></notes>
      </species>
      <species boundaryCondition="false" constant="false" metaid="_5cfa6953_1e2f_447e_a202_52d0384c184f" hasOnlySubstanceUnits="false" compartment="UNK_COMP" name="Putrescine" id="C00134">
<notes><html:p>COMPOUND_ID: C00134</html:p></notes>
      </species>
      <species boundaryCondition="false" constant="false" metaid="_7a0bd0d9_408c_4140_b7fe_25b8307b7221" hasOnlySubstanceUnits="false" compartment="UNK_COMP" name="4-Hydroxy-3-polyprenylbenzoate" id="C05848">
<notes><html:p>COMPOUND_ID: C05848</html:p></notes>
      </species>
      <species boundaryCondition="false" constant="false" metaid="_5f94c725_3de2_4c23_8c6e_bace5985ae1d" hasOnlySubstanceUnits="false" compartment="UNK_COMP" name="Lipoamide" id="C00248">
<notes><html:p>COMPOUND_ID: C00248</html:p></notes>
      </species>
      <species boundaryCondition="false" constant="false" metaid="_5a1de894_f382_4c9b_bdc4_9b6dc6c37a94" hasOnlySubstanceUnits="false" compartment="UNK_COMP" name="Deoxyribonolactone" id="C02674">
<notes><html:p>COMPOUND_ID: C02674</html:p></notes>
      </species>
      <species boundaryCondition="false" constant="false" metaid="_83105c61_a222_4316_bc16_ee7d614f94e2" hasOnlySubstanceUnits="false" compartment="UNK_COMP" name="Betaine aldehyde" id="C00576">
<notes><html:p>COMPOUND_ID: C00576</html:p></notes>
      </species>
      <species boundaryCondition="false" constant="false" metaid="_129e8bba_b530_41f3_9885_f96873bfec72" hasOnlySubstanceUnits="false" compartment="UNK_COMP" name="Benzo[a]pyrene-7,8-diol" id="C14852">
<notes><html:p>COMPOUND_ID: C14852</html:p></notes>
      </species>
      <species boundaryCondition="false" constant="false" metaid="_e78d20b3_0430_4672_9847_2d16b72c04d3" hasOnlySubstanceUnits="false" compartment="UNK_COMP" name="dUMP" id="C00365">
<notes><html:p>COMPOUND_ID: C00365</html:p></notes>
      </species>
      <species boundaryCondition="false" constant="false" metaid="_b163400d_e1ef_4751_8d14_4e8a29ca9052" hasOnlySubstanceUnits="false" compartment="UNK_COMP" name="1-Hydroxymethylnaphthalene" id="C14089">
<notes><html:p>COMPOUND_ID: C14089</html:p></notes>
      </species>
      <species boundaryCondition="false" constant="false" metaid="_bfc1b3ef_ee09_435a_a133_7dc26e7e23e8" hasOnlySubstanceUnits="false" compartment="UNK_COMP" name="S-Adenosyl-L-homocysteine" id="C00021">
<notes><html:p>COMPOUND_ID: C00021</html:p></notes>
      </species>
      <species boundaryCondition="false" constant="false" metaid="_7230d980_3b7e_4b5a_8342_014a317288cb" hasOnlySubstanceUnits="false" compartment="UNK_COMP" name="L-Phenylalanine" id="C00079">
<notes><html:p>COMPOUND_ID: C00079</html:p></notes>
      </species>
      <species boundaryCondition="false" constant="false" metaid="_dd2ac784_c586_4294_8b43_848818898afd" hasOnlySubstanceUnits="false" compartment="UNK_COMP" name="Enoylglutaryl-[acp] methyl ester" id="C20374">
<notes><html:p>COMPOUND_ID: C20374</html:p></notes>
      </species>
      <species boundaryCondition="false" constant="false" metaid="_0b3cc2f0_fe9b_414a_a0ab_0b1185fe86e0" hasOnlySubstanceUnits="false" compartment="UNK_COMP" name="Mercaptopyruvate" id="C00957">
<notes><html:p>COMPOUND_ID: C00957</html:p></notes>
      </species>
      <species boundaryCondition="false" constant="false" metaid="_b050d434_e301_4d61_b2ec_a2187831b01b" hasOnlySubstanceUnits="false" compartment="UNK_COMP" name="Lipoyl-[acp]" id="C16239">
<notes><html:p>COMPOUND_ID: C16239</html:p></notes>
      </species>
      <species boundaryCondition="false" constant="false" metaid="_bb042a77_a26b_40b5_8e69_a25fd1157d2a" hasOnlySubstanceUnits="false" compartment="UNK_COMP" name="2-Oxo-3-hydroxy-4-phosphobutanoate" id="C06054">
<notes><html:p>COMPOUND_ID: C06054</html:p></notes>
      </species>
      <species boundaryCondition="false" constant="false" metaid="_c1fc106b_012d_4622_a4c1_4b38a0758880" hasOnlySubstanceUnits="false" compartment="UNK_COMP" name="Ribonucleoside" id="C00911">
<notes><html:p>COMPOUND_ID: C00911</html:p></notes>
      </species>
      <species boundaryCondition="false" constant="false" metaid="_37ab43dc_0683_4690_a507_6c372c57fa79" hasOnlySubstanceUnits="false" compartment="UNK_COMP" name="Protein S-methyl-L-cysteine" id="C03800">
<notes><html:p>COMPOUND_ID: C03800</html:p></notes>
      </species>
      <species boundaryCondition="false" constant="false" metaid="_85ef9acd_ebf6_458c_beaf_9f541ce9142b" hasOnlySubstanceUnits="false" compartment="UNK_COMP" name="1-Deoxy-D-xylulose 5-phosphate" id="C11437">
<notes><html:p>COMPOUND_ID: C11437</html:p></notes>
      </species>
      <species boundaryCondition="false" constant="false" metaid="_cb88921b_4656_4550_a91d_7d2c217711ba" hasOnlySubstanceUnits="false" compartment="UNK_COMP" name="tRNA(Glu)" id="C01641">
<notes><html:p>COMPOUND_ID: C01641</html:p></notes>
      </species>
      <species boundaryCondition="false" constant="false" metaid="_91e245d9_114c_4dcc_93a6_5342c42ac25f" hasOnlySubstanceUnits="false" compartment="UNK_COMP" name="L-Aspartyl-tRNA(Asp)" id="C02984">
<notes><html:p>COMPOUND_ID: C02984</html:p></notes>
      </species>
      <species boundaryCondition="false" constant="false" metaid="_e7296c69_a749_4888_841a_9734a54cacdb" hasOnlySubstanceUnits="false" compartment="UNK_COMP" name="O-Acetyl-L-serine" id="C00979">
<notes><html:p>COMPOUND_ID: C00979</html:p></notes>
      </species>
      <species boundaryCondition="false" constant="false" metaid="_59509048_a38d_4003_b4fa_89d9010df3a3" hasOnlySubstanceUnits="false" compartment="UNK_COMP" name="trans-Tetradec-2-enoyl-[acp]" id="C05760">
<notes><html:p>COMPOUND_ID: C05760</html:p></notes>
      </species>
      <species boundaryCondition="false" constant="false" metaid="_4b8ce624_a693_4fcf_9e50_373f19cc07d1" hasOnlySubstanceUnits="false" compartment="UNK_COMP" name="L-Isoleucine" id="C00407">
<notes><html:p>COMPOUND_ID: C00407</html:p></notes>
      </species>
      <species boundaryCondition="false" constant="false" metaid="_7e45aa87_1018_4746_b3f8_33f29406de04" hasOnlySubstanceUnits="false" compartment="UNK_COMP" name="Protein tyrosine phosphate" id="C01167">
<notes><html:p>COMPOUND_ID: C01167</html:p></notes>
      </species>
      <species boundaryCondition="false" constant="false" metaid="_f102ba72_a0eb_4bb7_bae0_e7975d3aa128" hasOnlySubstanceUnits="false" compartment="UNK_COMP" name="1-(5-Phospho-D-ribosyl)-ATP" id="C02739">
<notes><html:p>COMPOUND_ID: C02739</html:p></notes>
      </species>
      <species boundaryCondition="false" constant="false" metaid="_af9b9cfb_ad1c_4f9e_a3cc_3dd189c70b07" hasOnlySubstanceUnits="false" compartment="UNK_COMP" name="Protein N(tau)-phospho-L-histidine" id="C04262">
<notes><html:p>COMPOUND_ID: C04262</html:p></notes>
      </species>
      <species boundaryCondition="false" constant="false" metaid="_324d6c6e_c41c_4717_8fae_9e3e875dfd1f" hasOnlySubstanceUnits="false" compartment="UNK_COMP" name="N-Acetyl-D-mannosamine" id="C00645">
<notes><html:p>COMPOUND_ID: C00645</html:p></notes>
      </species>
      <species boundaryCondition="false" constant="false" metaid="_a14554f6_fbe6_4aa1_bf91_8dc7f3290d7c" hasOnlySubstanceUnits="false" compartment="UNK_COMP" name="Reduced ferredoxin" id="C00138">
<notes><html:p>COMPOUND_ID: C00138</html:p></notes>
      </species>
      <species boundaryCondition="false" constant="false" metaid="_cdbd3db7_ec9e_4d15_9fea_b2a1d7c97bc3" hasOnlySubstanceUnits="false" compartment="UNK_COMP" name="(2-Naphthyl)methanol" id="C02909">
<notes><html:p>COMPOUND_ID: C02909</html:p></notes>
      </species>
      <species boundaryCondition="false" constant="false" metaid="_1c7644a1_acbf_4ddd_9219_8829a503ddba" hasOnlySubstanceUnits="false" compartment="UNK_COMP" name="CTP" id="C00063">
<notes><html:p>COMPOUND_ID: C00063</html:p></notes>
      </species>
      <species boundaryCondition="false" constant="false" metaid="_353d7923_c7ec_42a7_9138_6c2abcbc90ce" hasOnlySubstanceUnits="false" compartment="UNK_COMP" name="L-Selenomethionine" id="C05335">
<notes><html:p>COMPOUND_ID: C05335</html:p></notes>
      </species>
      <species boundaryCondition="false" constant="false" metaid="_759de45f_e873_4cf4_8ff2_9aa513886e39" hasOnlySubstanceUnits="false" compartment="UNK_COMP" name="Thiamin monophosphate" id="C01081">
<notes><html:p>COMPOUND_ID: C01081</html:p></notes>
      </species>
      <species boundaryCondition="false" constant="false" metaid="_990f268b_e748_445b_ac98_2b0b45fd44fb" hasOnlySubstanceUnits="false" compartment="UNK_COMP" name="O-Phospho-L-serine" id="C01005">
<notes><html:p>COMPOUND_ID: C01005</html:p></notes>
      </species>
      <species boundaryCondition="false" constant="false" metaid="_d4d9d24d_faad_4d72_bc90_df8708dfd8f3" hasOnlySubstanceUnits="false" compartment="UNK_COMP" name="4-Amino-5-hydroxymethyl-2-methylpyrimidine diphosphate" id="C04752">
<notes><html:p>COMPOUND_ID: C04752</html:p></notes>
      </species>
      <species boundaryCondition="false" constant="false" metaid="_2c1ceb72_4e75_4c25_bd28_65911816d115" hasOnlySubstanceUnits="false" compartment="UNK_COMP" name="Dihydroneopterin phosphate" id="C05925">
<notes><html:p>COMPOUND_ID: C05925</html:p></notes>
      </species>
      <species boundaryCondition="false" constant="false" metaid="_df8fbe43_dbab_4127_bdf0_b93ba594726a" hasOnlySubstanceUnits="false" compartment="UNK_COMP" name="Electron-transferring flavoprotein" id="C04253">
<notes><html:p>COMPOUND_ID: C04253</html:p></notes>
      </species>
      <species boundaryCondition="false" constant="false" metaid="_b7748a18_6f08_4562_8179_2d406337a154" hasOnlySubstanceUnits="false" compartment="UNK_COMP" name="N-(L-Arginino)succinate" id="C03406">
<notes><html:p>COMPOUND_ID: C03406</html:p></notes>
      </species>
      <species boundaryCondition="false" constant="false" metaid="_a84cc22f_b8e6_4faf_bcca_fff34471fe83" hasOnlySubstanceUnits="false" compartment="UNK_COMP" id="G13074">
<notes><html:p>COMPOUND_ID: G13074</html:p></notes>
      </species>
      <species boundaryCondition="false" constant="false" metaid="_245e37b1_c836_4683_86b5_cf1a6d677ec0" hasOnlySubstanceUnits="false" compartment="UNK_COMP" name="1-(5&amp;apos;-Phosphoribosyl)-5-formamido-4-imidazolecarboxamide" id="C04734">
<notes><html:p>COMPOUND_ID: C04734</html:p></notes>
      </species>
      <species boundaryCondition="false" constant="false" metaid="_606aa216_7bc1_4023_b1aa_21da6b181290" hasOnlySubstanceUnits="false" compartment="UNK_COMP" id="G13054">
<notes><html:p>COMPOUND_ID: G13054</html:p></notes>
      </species>
      <species boundaryCondition="false" constant="false" metaid="_e9d31010_78ae_48c6_b177_054119e74f5f" hasOnlySubstanceUnits="false" compartment="UNK_COMP" name="FMN" id="C00061">
<notes><html:p>COMPOUND_ID: C00061</html:p></notes>
      </species>
      <species boundaryCondition="false" constant="false" metaid="_b037ebf3_4c1c_4f47_8931_a26dd8dc4a94" hasOnlySubstanceUnits="false" compartment="UNK_COMP" name="Retinal" id="C00376">
<notes><html:p>COMPOUND_ID: C00376</html:p></notes>
      </species>
      <species boundaryCondition="false" constant="false" metaid="_852d53a9_af9f_4248_8174_fc2fc642179f" hasOnlySubstanceUnits="false" compartment="UNK_COMP" name="5-Amino-4-imidazolecarboxyamide" id="C04051">
<notes><html:p>COMPOUND_ID: C04051</html:p></notes>
      </species>
      <species boundaryCondition="false" constant="false" metaid="_48841259_9ea9_4432_8b98_966461bc429f" hasOnlySubstanceUnits="false" compartment="UNK_COMP" name="(4R)-4-Hydroxy-2-oxoglutarate" id="C05946">
<notes><html:p>COMPOUND_ID: C05946</html:p></notes>
      </species>
      <species boundaryCondition="false" constant="false" metaid="_f9f8fb15_a755_4eae_96bd_f4b75bbb2546" hasOnlySubstanceUnits="false" compartment="UNK_COMP" name="Dimethylallyl phosphate" id="C21214">
<notes><html:p>COMPOUND_ID: C21214</html:p></notes>
      </species>
      <species boundaryCondition="false" constant="false" metaid="_80e37d24_41b2_46a5_ad87_291843163400" hasOnlySubstanceUnits="false" compartment="UNK_COMP" name="D-Glucose" id="C00031">
<notes><html:p>COMPOUND_ID: C00031</html:p></notes>
      </species>
      <species boundaryCondition="false" constant="false" metaid="_d9f0869b_0f3d_4d16_b5bc_34cc3dbc1670" hasOnlySubstanceUnits="false" compartment="UNK_COMP" name="2-Phospho-4-(cytidine 5&amp;apos;-diphospho)-2-C-methyl-D-erythritol" id="C11436">
<notes><html:p>COMPOUND_ID: C11436</html:p></notes>
      </species>
      <species boundaryCondition="false" constant="false" metaid="_2ec66006_66f6_4720_9b29_7675efa8790f" hasOnlySubstanceUnits="false" compartment="UNK_COMP" name="Hydrogen cyanide" id="C01326">
<notes><html:p>COMPOUND_ID: C01326</html:p></notes>
      </species>
      <species boundaryCondition="false" constant="false" metaid="_2a71831f_0edd_4a89_8226_c421fa9465a6" hasOnlySubstanceUnits="false" compartment="UNK_COMP" name="4-Hydroxy-2-oxoglutarate" id="C01127">
<notes><html:p>COMPOUND_ID: C01127</html:p></notes>
      </species>
      <species boundaryCondition="false" constant="false" metaid="_e7c6767e_d892_4be2_92ec_a010457acf18" hasOnlySubstanceUnits="false" compartment="UNK_COMP" name="2-(Formamido)-N1-(5&amp;apos;-phosphoribosyl)acetamidine" id="C04640">
<notes><html:p>COMPOUND_ID: C04640</html:p></notes>
      </species>
      <species boundaryCondition="false" constant="false" metaid="_72ee369e_d18e_4648_af59_d2b787fd13bb" hasOnlySubstanceUnits="false" compartment="UNK_COMP" name="7,8-Dihydroneopterin" id="C04874">
<notes><html:p>COMPOUND_ID: C04874</html:p></notes>
      </species>
      <species boundaryCondition="false" constant="false" metaid="_76b1686a_bc3a_44ce_857a_2b803a5a949e" hasOnlySubstanceUnits="false" compartment="UNK_COMP" name="(S)-4,5-Dihydroxypentane-2,3-dione" id="C11838">
<notes><html:p>COMPOUND_ID: C11838</html:p></notes>
      </species>
      <species boundaryCondition="false" constant="false" metaid="_0d329ffc_9fde_4a44_a37b_caf32babbc8b" hasOnlySubstanceUnits="false" compartment="UNK_COMP" name="3-Cyano-L-alanine" id="C02512">
<notes><html:p>COMPOUND_ID: C02512</html:p></notes>
      </species>
      <species boundaryCondition="false" constant="false" metaid="_4a846123_ca5f_4d39_b7d3_c12094e427ee" hasOnlySubstanceUnits="false" compartment="UNK_COMP" name="[L-Glutamate:ammonia ligase (ADP-forming)]" id="C01281">
<notes><html:p>COMPOUND_ID: C01281</html:p></notes>
      </species>
      <species boundaryCondition="false" constant="false" metaid="_24d36034_a2d4_4a72_9103_b41efde40803" hasOnlySubstanceUnits="false" compartment="UNK_COMP" name="Aflatoxin B1-exo-8,9-epoxide" id="C19586">
<notes><html:p>COMPOUND_ID: C19586</html:p></notes>
      </species>
      <species boundaryCondition="false" constant="false" metaid="_0f13f4b1_cb50_48a0_aabf_97a1f51610f3" hasOnlySubstanceUnits="false" compartment="UNK_COMP" name="Formyl-L-methionyl peptide" id="C11439">
<notes><html:p>COMPOUND_ID: C11439</html:p></notes>
      </species>
      <species boundaryCondition="false" constant="false" metaid="_66350f7a_a432_4287_ab7f_28dc7096a20e" hasOnlySubstanceUnits="false" compartment="UNK_COMP" name="trans-Hexadec-2-enoyl-[acp]" id="C05763">
<notes><html:p>COMPOUND_ID: C05763</html:p></notes>
      </species>
      <species boundaryCondition="false" constant="false" metaid="_235ccc11_dbf0_4a64_b95b_84e30a0025cb" hasOnlySubstanceUnits="false" compartment="UNK_COMP" name="tRNA(Val)" id="C01653">
<notes><html:p>COMPOUND_ID: C01653</html:p></notes>
      </species>
      <species boundaryCondition="false" constant="false" metaid="_1e51225f_7888_4259_a3b1_ea0feecce70a" hasOnlySubstanceUnits="false" compartment="UNK_COMP" name="dIDP" id="C01344">
<notes><html:p>COMPOUND_ID: C01344</html:p></notes>
      </species>
      <species boundaryCondition="false" constant="false" metaid="_fca08fb6_13b3_4398_856c_65e1b0a328cf" hasOnlySubstanceUnits="false" compartment="UNK_COMP" name="S-(2,2-Dichloro-1-hydroxy)ethyl glutathione" id="C14861">
<notes><html:p>COMPOUND_ID: C14861</html:p></notes>
      </species>
      <species boundaryCondition="false" constant="false" metaid="_1597ebec_1d33_477a_8ef4_c8dbb24974e6" hasOnlySubstanceUnits="false" compartment="UNK_COMP" name="2-Thio-N6-dimethylallyladenine in tRNA" id="C20755">
<notes><html:p>COMPOUND_ID: C20755</html:p></notes>
      </species>
      <species boundaryCondition="false" constant="false" metaid="_41e45e8e_7641_4caa_ae1f_fcc240c62fb8" hasOnlySubstanceUnits="false" compartment="UNK_COMP" name="Lipid X" id="C04824">
<notes><html:p>COMPOUND_ID: C04824</html:p></notes>
      </species>
      <species boundaryCondition="false" constant="false" metaid="_09514f3f_47dc_4dc0_8c22_f170e9d63591" hasOnlySubstanceUnits="false" compartment="UNK_COMP" name="trans-Oct-2-enoyl-[acp]" id="C05751">
<notes><html:p>COMPOUND_ID: C05751</html:p></notes>
      </species>
      <species boundaryCondition="false" constant="false" metaid="_af844ec4_8182_4e8b_98c2_cb648672a1de" hasOnlySubstanceUnits="false" compartment="UNK_COMP" name="2-Dehydro-3-deoxy-D-arabino-heptonate 7-phosphate" id="C04691">
<notes><html:p>COMPOUND_ID: C04691</html:p></notes>
      </species>
      <species boundaryCondition="false" constant="false" metaid="_836c5d61_e140_4091_bf50_ed0e23a81c88" hasOnlySubstanceUnits="false" compartment="UNK_COMP" name="Oxidized azurin" id="C05357">
<notes><html:p>COMPOUND_ID: C05357</html:p></notes>
      </species>
      <species boundaryCondition="false" constant="false" metaid="_fc7e8353_e883_4e66_8c62_4725e0d8f863" hasOnlySubstanceUnits="false" compartment="UNK_COMP" name="5&amp;apos;-Phosphoribosyl-N-formylglycinamide" id="C04376">
<notes><html:p>COMPOUND_ID: C04376</html:p></notes>
      </species>
      <species boundaryCondition="false" constant="false" metaid="_3696ddf2_4fc3_488e_a546_012739ced3fe" hasOnlySubstanceUnits="false" compartment="UNK_COMP" name="N6-L-Threonylcarbamoyladenine in tRNA" id="C20751">
<notes><html:p>COMPOUND_ID: C20751</html:p></notes>
      </species>
      <species boundaryCondition="false" constant="false" metaid="_f283bd1a_57bb_46ed_abaf_31e0385ff7f0" hasOnlySubstanceUnits="false" compartment="UNK_COMP" name="Deoxynucleoside triphosphate" id="C00677">
<notes><html:p>COMPOUND_ID: C00677</html:p></notes>
      </species>
      <species boundaryCondition="false" constant="false" metaid="_d337bd44_4a55_45ff_9eeb_6e09df1c7d2f" hasOnlySubstanceUnits="false" compartment="UNK_COMP" name="2-Acyl-sn-glycero-3-phosphocholine" id="C04233">
<notes><html:p>COMPOUND_ID: C04233</html:p></notes>
      </species>
      <species boundaryCondition="false" constant="false" metaid="_823745ca_7ce6_4774_bd06_a81f39594b95" hasOnlySubstanceUnits="false" compartment="UNK_COMP" name="5-L-Glutamyl-taurine" id="C05844">
<notes><html:p>COMPOUND_ID: C05844</html:p></notes>
      </species>
      <species boundaryCondition="false" constant="false" metaid="_b73128f9_2f87_4f86_a563_206b0e83be42" hasOnlySubstanceUnits="false" compartment="UNK_COMP" name="L-Valyl-tRNA(Val)" id="C02554">
<notes><html:p>COMPOUND_ID: C02554</html:p></notes>
      </species>
      <species boundaryCondition="false" constant="false" metaid="_005f5a43_6fff_4e36_99df_b74b91a3e543" hasOnlySubstanceUnits="false" compartment="UNK_COMP" name="Guanosine" id="C00387">
<notes><html:p>COMPOUND_ID: C00387</html:p></notes>
      </species>
      <species boundaryCondition="false" constant="false" metaid="_93df3ae9_b0fb_4c73_8d45_6cac6c93d028" hasOnlySubstanceUnits="false" compartment="UNK_COMP" name="4-Methyl-5-(2-phosphooxyethyl)thiazole" id="C04327">
<notes><html:p>COMPOUND_ID: C04327</html:p></notes>
      </species>
      <species boundaryCondition="false" constant="false" metaid="_2e845e72_409b_4b0f_ad93_6f5a9e7bf2b9" hasOnlySubstanceUnits="false" compartment="UNK_COMP" name="3&amp;apos;-Phosphoadenylyl sulfate" id="C00053">
<notes><html:p>COMPOUND_ID: C00053</html:p></notes>
      </species>
      <species boundaryCondition="false" constant="false" metaid="_4d5fe2cd_77ca_4b56_953c_886586e33b75" hasOnlySubstanceUnits="false" compartment="UNK_COMP" name="L-Lysyl-tRNA" id="C01931">
<notes><html:p>COMPOUND_ID: C01931</html:p></notes>
      </species>
      <species boundaryCondition="false" constant="false" metaid="_f2f5f0ea_428b_4fbd_9977_319bca35e344" hasOnlySubstanceUnits="false" compartment="UNK_COMP" name="Precorrin 2" id="C02463">
<notes><html:p>COMPOUND_ID: C02463</html:p></notes>
      </species>
      <species boundaryCondition="false" constant="false" metaid="_bed2f064_4328_4b8c_b129_f18e653be014" hasOnlySubstanceUnits="false" compartment="UNK_COMP" name="(6S)-6beta-Hydroxy-1,4,5,6-tetrahydronicotinamide-adenine dinucleotide phosphate" id="C04899">
<notes><html:p>COMPOUND_ID: C04899</html:p></notes>
      </species>
      <species boundaryCondition="false" constant="false" metaid="_1481b233_1756_411d_b183_0482646c63f6" hasOnlySubstanceUnits="false" compartment="UNK_COMP" name="cis-3-Chloroallyl aldehyde" id="C16348">
<notes><html:p>COMPOUND_ID: C16348</html:p></notes>
      </species>
      <species boundaryCondition="false" constant="false" metaid="_48166a98_c63d_47cc_b459_febc748cc471" hasOnlySubstanceUnits="false" compartment="UNK_COMP" name="[GlcNAc-(1->4)-Mur2Ac(oyl-L-Ala-g-D-Glu-A2pm-D-Ala-D-Ala)]n-diphosphoundecaprenol" id="C11827">
<notes><html:p>COMPOUND_ID: C11827</html:p></notes>
      </species>
      <species boundaryCondition="false" constant="false" metaid="_95b111c4_790e_4c9b_981b_4698c71443f4" hasOnlySubstanceUnits="false" compartment="UNK_COMP" name="beta-D-Fructose 1,6-bisphosphate" id="C05378">
<notes><html:p>COMPOUND_ID: C05378</html:p></notes>
      </species>
      <species boundaryCondition="false" constant="false" metaid="_dc36f3e2_c7a5_4810_a73a_a3a6dd5ce79d" hasOnlySubstanceUnits="false" compartment="UNK_COMP" name="5-Methylaminomethyl-2-(S-geranyl)thiouridine34 in tRNA" id="C22266">
<notes><html:p>COMPOUND_ID: C22266</html:p></notes>
      </species>
      <species boundaryCondition="false" constant="false" metaid="_566417fc_8d75_44a0_84fb_24cd675f0c0f" hasOnlySubstanceUnits="false" compartment="UNK_COMP" name="alpha-D-Glucose 6-phosphate" id="C00668">
<notes><html:p>COMPOUND_ID: C00668</html:p></notes>
      </species>
      <species boundaryCondition="false" constant="false" metaid="_416bfc54_d01f_49b8_a796_df42763a6b4a" hasOnlySubstanceUnits="false" compartment="UNK_COMP" name="Reduced azurin" id="C05358">
<notes><html:p>COMPOUND_ID: C05358</html:p></notes>
      </species>
      <species boundaryCondition="false" constant="false" metaid="_72de95ee_b2e5_4c8f_b1d5_d3bb97d19863" hasOnlySubstanceUnits="false" compartment="UNK_COMP" name="Nicotinamide D-ribonucleotide" id="C00455">
<notes><html:p>COMPOUND_ID: C00455</html:p></notes>
      </species>
      <species boundaryCondition="false" constant="false" metaid="_6e7910ab_ef5a_468e_b708_648e21affa1d" hasOnlySubstanceUnits="false" compartment="UNK_COMP" name="5-Amino-6-(1-D-ribitylamino)uracil" id="C04732">
<notes><html:p>COMPOUND_ID: C04732</html:p></notes>
      </species>
      <species boundaryCondition="false" constant="false" metaid="_6033c842_9eb4_49fd_ba0d_579dc5913bfb" hasOnlySubstanceUnits="false" compartment="UNK_COMP" name="Undecaprenyl-diphospho-N-acetylmuramoyl-(N-acetylglucosamine)-L-alanyl-gamma-D-glutamyl-L-lysyl-D-alanyl-D-alanine" id="C05893">
<notes><html:p>COMPOUND_ID: C05893</html:p></notes>
      </species>
      <species boundaryCondition="false" constant="false" metaid="_a87809ad_be8f_426c_9fb6_e501d44b82d5" hasOnlySubstanceUnits="false" compartment="UNK_COMP" name="L-Phenylalanyl-tRNA(Phe)" id="C03511">
<notes><html:p>COMPOUND_ID: C03511</html:p></notes>
      </species>
      <species boundaryCondition="false" constant="false" metaid="_4cefad27_bffc_4a7c_bf44_0f4f2d09ce12" hasOnlySubstanceUnits="false" compartment="UNK_COMP" name="3-Sulfinylpyruvate" id="C05527">
<notes><html:p>COMPOUND_ID: C05527</html:p></notes>
      </species>
      <species boundaryCondition="false" constant="false" metaid="_15c87225_05d4_4a7a_bb69_112cc504e255" hasOnlySubstanceUnits="false" compartment="UNK_COMP" name="(S)-2-Aminobutanoate" id="C02356">
<notes><html:p>COMPOUND_ID: C02356</html:p></notes>
      </species>
      <species boundaryCondition="false" constant="false" metaid="_f603ed09_80a4_417c_8a94_32c646e9192a" hasOnlySubstanceUnits="false" compartment="UNK_COMP" name="[tRNA(Ile2)]-cytidine34" id="C19722">
<notes><html:p>COMPOUND_ID: C19722</html:p></notes>
      </species>
      <species boundaryCondition="false" constant="false" metaid="_64b114b6_5e16_490f_a2c3_b4bb3ee1bd10" hasOnlySubstanceUnits="false" compartment="UNK_COMP" name="AMP" id="C00020">
<notes><html:p>COMPOUND_ID: C00020</html:p></notes>
      </species>
      <species boundaryCondition="false" constant="false" metaid="_d42f52fa_c3ef_4740_95d1_a4f8825f1601" hasOnlySubstanceUnits="false" compartment="UNK_COMP" name="Selenite" id="C05684">
<notes><html:p>COMPOUND_ID: C05684</html:p></notes>
      </species>
      <species boundaryCondition="false" constant="false" metaid="_f01c90c3_94b2_45bb_89da_78bbebd23e70" hasOnlySubstanceUnits="false" compartment="UNK_COMP" name="1-Nitro-7-hydroxy-8-glutathionyl-7,8-dihydronaphthalene" id="C14803">
<notes><html:p>COMPOUND_ID: C14803</html:p></notes>
      </species>
      <species boundaryCondition="false" constant="false" metaid="_4efb65d8_ede3_4817_8eb9_180e9fe0bbe7" hasOnlySubstanceUnits="false" compartment="UNK_COMP" name="4-Hydroxy-5-phenyltetrahydro-1,3-oxazin-2-one" id="C16595">
<notes><html:p>COMPOUND_ID: C16595</html:p></notes>
      </species>
      <species boundaryCondition="false" constant="false" metaid="_2d18d175_093e_4443_be24_592c110eab3a" hasOnlySubstanceUnits="false" compartment="UNK_COMP" name="Acyl-[acyl-carrier protein]" id="C00173">
<notes><html:p>COMPOUND_ID: C00173</html:p></notes>
      </species>
      <species boundaryCondition="false" constant="false" metaid="_1de9c3ed_0be8_4a4b_8a16_48efc0a3e833" hasOnlySubstanceUnits="false" compartment="UNK_COMP" name="2-(S-Glutathionyl)acetyl chloride" id="C14865">
<notes><html:p>COMPOUND_ID: C14865</html:p></notes>
      </species>
      <species boundaryCondition="false" constant="false" metaid="_25676290_3af6_4010_b5d1_e5e677efe835" hasOnlySubstanceUnits="false" compartment="UNK_COMP" name="L-Leucyl-L-lysyl-protein" id="C21387">
<notes><html:p>COMPOUND_ID: C21387</html:p></notes>
      </species>
      <species boundaryCondition="false" constant="false" metaid="_d3e54965_547b_4180_966a_036d2959e1c0" hasOnlySubstanceUnits="false" compartment="UNK_COMP" name="Cinnavalininate" id="C05640">
<notes><html:p>COMPOUND_ID: C05640</html:p></notes>
      </species>
      <species boundaryCondition="false" constant="false" metaid="_cbe17ff5_1b7d_4526_898b_5d40af6ad58d" hasOnlySubstanceUnits="false" compartment="UNK_COMP" name="3-Oxohexadecanoyl-[acp]" id="C05762">
<notes><html:p>COMPOUND_ID: C05762</html:p></notes>
      </species>
      <species boundaryCondition="false" constant="false" metaid="_f79cec58_fc3b_4638_830e_d76e83408f41" hasOnlySubstanceUnits="false" compartment="UNK_COMP" name="2-Oxobutanoate" id="C00109">
<notes><html:p>COMPOUND_ID: C00109</html:p></notes>
      </species>
      <species boundaryCondition="false" constant="false" metaid="_12a07733_120e_49f8_806f_34cf9d7a7e73" hasOnlySubstanceUnits="false" compartment="UNK_COMP" name="6-Carboxyhexanoyl-CoA" id="C01063">
<notes><html:p>COMPOUND_ID: C01063</html:p></notes>
      </species>
      <species boundaryCondition="false" constant="false" metaid="_96caf8cf_7bb8_4bd9_82b8_9233d69b6544" hasOnlySubstanceUnits="false" compartment="UNK_COMP" name="Sedoheptulose 7-phosphate" id="C05382">
<notes><html:p>COMPOUND_ID: C05382</html:p></notes>
      </species>
      <species boundaryCondition="false" constant="false" metaid="_3d33bb38_35e7_4694_8c9f_0571da875a83" hasOnlySubstanceUnits="false" compartment="UNK_COMP" name="Ferrocytochrome c2" id="C01000">
<notes><html:p>COMPOUND_ID: C01000</html:p></notes>
      </species>
      <species boundaryCondition="false" constant="false" metaid="_ed7b38d6_3305_4770_aad3_f729387464c9" hasOnlySubstanceUnits="false" compartment="UNK_COMP" name="Primary alcohol" id="C00226">
<notes><html:p>COMPOUND_ID: C00226</html:p></notes>
      </species>
      <species boundaryCondition="false" constant="false" metaid="_fdf4f0d2_5417_4580_9a13_b465e7eaeb47" hasOnlySubstanceUnits="false" compartment="UNK_COMP" name="4-Phospho-L-aspartate" id="C03082">
<notes><html:p>COMPOUND_ID: C03082</html:p></notes>
      </species>
      <species boundaryCondition="false" constant="false" metaid="_b2ad21ac_acfc_465a_8e82_0191c84dfe86" hasOnlySubstanceUnits="false" compartment="UNK_COMP" name="tRNA with a 3&amp;apos; cytidine" id="C19078">
<notes><html:p>COMPOUND_ID: C19078</html:p></notes>
      </species>
      <species boundaryCondition="false" constant="false" metaid="_3e788ad7_7cc7_4042_9a1b_bbda6c630610" hasOnlySubstanceUnits="false" compartment="UNK_COMP" name="Nitrile" id="C00726">
<notes><html:p>COMPOUND_ID: C00726</html:p></notes>
      </species>
      <species boundaryCondition="false" constant="false" metaid="_17b7035e_ba2e_433a_a7c8_cd988a002181" hasOnlySubstanceUnits="false" compartment="UNK_COMP" name="ITP" id="C00081">
<notes><html:p>COMPOUND_ID: C00081</html:p></notes>
      </species>
      <species boundaryCondition="false" constant="false" metaid="_65920625_fe27_4f82_a2f2_080b690c49f7" hasOnlySubstanceUnits="false" compartment="UNK_COMP" name="Deamino-NAD+" id="C00857">
<notes><html:p>COMPOUND_ID: C00857</html:p></notes>
      </species>
      <species boundaryCondition="false" constant="false" metaid="_91a20a8e_1759_4e7e_88f0_b2dc01636365" hasOnlySubstanceUnits="false" compartment="UNK_COMP" name="Benzo[a]pyrene-4,5-oxide" id="C14851">
<notes><html:p>COMPOUND_ID: C14851</html:p></notes>
      </species>
      <species boundaryCondition="false" constant="false" metaid="_c93f61b7_c05c_417d_93e9_bc2273c3933f" hasOnlySubstanceUnits="false" compartment="UNK_COMP" name="Xanthosine 5&amp;apos;-phosphate" id="C00655">
<notes><html:p>COMPOUND_ID: C00655</html:p></notes>
      </species>
      <species boundaryCondition="false" constant="false" metaid="_10757192_378d_4587_a25a_878f8f76a48d" hasOnlySubstanceUnits="false" compartment="UNK_COMP" name="CMP-N-acylneuraminate" id="C01064">
<notes><html:p>COMPOUND_ID: C01064</html:p></notes>
      </species>
      <species boundaryCondition="false" constant="false" metaid="_2f944121_be01_499f_a494_9937b2337929" hasOnlySubstanceUnits="false" compartment="UNK_COMP" name="Glyoxylate" id="C00048">
<notes><html:p>COMPOUND_ID: C00048</html:p></notes>
      </species>
      <species boundaryCondition="false" constant="false" metaid="_056fc7b0_605c_467b_b55e_f1038c3032a3" hasOnlySubstanceUnits="false" compartment="UNK_COMP" name="gamma-Glutamyl-Se-methylselenocysteine" id="C05695">
<notes><html:p>COMPOUND_ID: C05695</html:p></notes>
      </species>
      <species boundaryCondition="false" constant="false" metaid="_70e17563_64a6_4f60_bd88_48ea446e7a43" hasOnlySubstanceUnits="false" compartment="UNK_COMP" name="Protein tyrosine" id="C00585">
<notes><html:p>COMPOUND_ID: C00585</html:p></notes>
      </species>
      <species boundaryCondition="false" constant="false" metaid="_bc0a4d49_83ec_4c84_9322_db553fcebc4b" hasOnlySubstanceUnits="false" compartment="UNK_COMP" name="1-Nitro-5-glutathionyl-6-hydroxy-5,6-dihydronaphthalene" id="C14806">
<notes><html:p>COMPOUND_ID: C14806</html:p></notes>
      </species>
      <species boundaryCondition="false" constant="false" metaid="_f284e84f_72fd_4792_ab18_98476a11e575" hasOnlySubstanceUnits="false" compartment="UNK_COMP" name="tRNA containing 6-isopentenyladenosine" id="C04432">
<notes><html:p>COMPOUND_ID: C04432</html:p></notes>
      </species>
      <species boundaryCondition="false" constant="false" metaid="_99f6d976_0b27_4cd9_9eab_b1095aa11891" hasOnlySubstanceUnits="false" compartment="UNK_COMP" name="2-Naphthaldehyde" id="C14099">
<notes><html:p>COMPOUND_ID: C14099</html:p></notes>
      </species>
      <species boundaryCondition="false" constant="false" metaid="_68e95a83_4512_4f5d_8ec1_30465467f4dc" hasOnlySubstanceUnits="false" compartment="UNK_COMP" name="3-Carbamoyl-2-phenylpropionaldehyde" id="C16587">
<notes><html:p>COMPOUND_ID: C16587</html:p></notes>
      </species>
      <species boundaryCondition="false" constant="false" metaid="_a24a2ebe_9272_4e3d_8c7d_039ddb63e108" hasOnlySubstanceUnits="false" compartment="UNK_COMP" name="D-Glycerate" id="C00258">
<notes><html:p>COMPOUND_ID: C00258</html:p></notes>
      </species>
      <species boundaryCondition="false" constant="false" metaid="_201b6e04_5d84_4258_aaa4_826a38a02b4f" hasOnlySubstanceUnits="false" compartment="UNK_COMP" name="Acceptor" id="C00028">
<notes><html:p>COMPOUND_ID: C00028</html:p></notes>
      </species>
      <species boundaryCondition="false" constant="false" metaid="_abbf17bb_d667_43c8_a7f5_71deb7752eb9" hasOnlySubstanceUnits="false" compartment="UNK_COMP" name="FADH2" id="C01352">
<notes><html:p>COMPOUND_ID: C01352</html:p></notes>
      </species>
      <species boundaryCondition="false" constant="false" metaid="_3c87beef_56d3_4c53_baee_9412874519f4" hasOnlySubstanceUnits="false" compartment="UNK_COMP" name="3-Oxooctanoyl-[acp]" id="C05750">
<notes><html:p>COMPOUND_ID: C05750</html:p></notes>
      </species>
      <species boundaryCondition="false" constant="false" metaid="_5238c55a_37c6_4f51_adde_2cb23eca53aa" hasOnlySubstanceUnits="false" compartment="UNK_COMP" name="Orthophosphate" id="C00009">
<notes><html:p>COMPOUND_ID: C00009</html:p></notes>
      </species>
      <species boundaryCondition="false" constant="false" metaid="_201455da_e182_464c_8f24_70f9f8b9a669" hasOnlySubstanceUnits="false" compartment="UNK_COMP" name="4,5-Dihydro-4-hydroxy-5-S-glutathionyl-benzo[a]pyrene" id="C14855">
<notes><html:p>COMPOUND_ID: C14855</html:p></notes>
      </species>
      <species boundaryCondition="false" constant="false" metaid="_5f7d9b56_37f1_4fd8_9a62_cdf745846742" hasOnlySubstanceUnits="false" compartment="UNK_COMP" name="3-Ketopimeloyl-[acp] methyl ester" id="C20376">
<notes><html:p>COMPOUND_ID: C20376</html:p></notes>
      </species>
      <species boundaryCondition="false" constant="false" metaid="_aa7f5c25_5988_4663_a945_ab2755800965" hasOnlySubstanceUnits="false" compartment="UNK_COMP" name="Lactosylceramide" id="C01290">
<notes><html:p>COMPOUND_ID: C01290</html:p></notes>
      </species>
      <species boundaryCondition="false" constant="false" metaid="_8b67ac03_ff00_4d2b_a095_02a216009d96" hasOnlySubstanceUnits="false" compartment="UNK_COMP" name="S-(Hydroxymethyl)glutathione" id="C14180">
<notes><html:p>COMPOUND_ID: C14180</html:p></notes>
      </species>
      <species boundaryCondition="false" constant="false" metaid="_58f91b9e_858c_4133_b619_539b3eae06f7" hasOnlySubstanceUnits="false" compartment="UNK_COMP" name="N-Substituted aminoacyl-tRNA" id="C03880">
<notes><html:p>COMPOUND_ID: C03880</html:p></notes>
      </species>
      <species boundaryCondition="false" constant="false" metaid="_a8e25bfe_1645_4bec_8c04_2a2bd5fd8675" hasOnlySubstanceUnits="false" compartment="UNK_COMP" name="N-(5-Phospho-D-ribosyl)anthranilate" id="C04302">
<notes><html:p>COMPOUND_ID: C04302</html:p></notes>
      </species>
      <species boundaryCondition="false" constant="false" metaid="_279a27a3_73f5_4327_a673_d695b346e2c1" hasOnlySubstanceUnits="false" compartment="UNK_COMP" name="Tetrathionate" id="C02084">
<notes><html:p>COMPOUND_ID: C02084</html:p></notes>
      </species>
      <species boundaryCondition="false" constant="false" metaid="_ee084284_b651_4ad7_b4c2_43792a1450f2" hasOnlySubstanceUnits="false" compartment="UNK_COMP" name="Selenomethionyl-tRNA(Met)" id="C05336">
<notes><html:p>COMPOUND_ID: C05336</html:p></notes>
      </species>
      <species boundaryCondition="false" constant="false" metaid="_34ea829e_8965_449d_b5c2_93cecba593e9" hasOnlySubstanceUnits="false" compartment="UNK_COMP" name="D-Glutamate" id="C00217">
<notes><html:p>COMPOUND_ID: C00217</html:p></notes>
      </species>
      <species boundaryCondition="false" constant="false" metaid="_472a0d94_52c5_4bf9_b9ea_92e36dafeb62" hasOnlySubstanceUnits="false" compartment="UNK_COMP" name="Menaquinol" id="C05819">
<notes><html:p>COMPOUND_ID: C05819</html:p></notes>
      </species>
      <species boundaryCondition="false" constant="false" metaid="_9848e1d6_f500_475b_ab03_0dbe862d6f6e" hasOnlySubstanceUnits="false" compartment="UNK_COMP" name="Amino acid" id="C00045">
<notes><html:p>COMPOUND_ID: C00045</html:p></notes>
      </species>
      <species boundaryCondition="false" constant="false" metaid="_87be2939_3716_4a97_9591_8a01faf40390" hasOnlySubstanceUnits="false" compartment="UNK_COMP" name="L-Threonine" id="C00188">
<notes><html:p>COMPOUND_ID: C00188</html:p></notes>
      </species>
      <species boundaryCondition="false" constant="false" metaid="_0a7b2e08_7c09_40f8_a0e5_84fd4d0f809e" hasOnlySubstanceUnits="false" compartment="UNK_COMP" name="(3R)-3-Hydroxypalmitoyl-[acyl-carrier protein]" id="C04633">
<notes><html:p>COMPOUND_ID: C04633</html:p></notes>
      </species>
      <species boundaryCondition="false" constant="false" metaid="_8a3fdf85_7705_4d26_a98c_9dac312a60cc" hasOnlySubstanceUnits="false" compartment="UNK_COMP" name="5-Fluorodeoxyuridine monophosphate" id="C04242">
<notes><html:p>COMPOUND_ID: C04242</html:p></notes>
      </species>
      <species boundaryCondition="false" constant="false" metaid="_65933c94_096b_4d9f_9770_fcf84fbaa157" hasOnlySubstanceUnits="false" compartment="UNK_COMP" name="Geranyl diphosphate" id="C00341">
<notes><html:p>COMPOUND_ID: C00341</html:p></notes>
      </species>
      <species boundaryCondition="false" constant="false" metaid="_791d7eba_a48c_44fa_9e8b_a8fae1718abc" hasOnlySubstanceUnits="false" compartment="UNK_COMP" name="dTDP-4-oxo-6-deoxy-D-glucose" id="C11907">
<notes><html:p>COMPOUND_ID: C11907</html:p></notes>
      </species>
      <species boundaryCondition="false" constant="false" metaid="_832288e6_e272_468d_b172_73ec136b2da2" hasOnlySubstanceUnits="false" compartment="UNK_COMP" name="1-Nitro-5-hydroxy-6-glutathionyl-5,6-dihydronaphthalene" id="C14805">
<notes><html:p>COMPOUND_ID: C14805</html:p></notes>
      </species>
      <species boundaryCondition="false" constant="false" metaid="_c9691cef_1273_4402_8029_161f362e45ae" hasOnlySubstanceUnits="false" compartment="UNK_COMP" name="GDP" id="C00035">
<notes><html:p>COMPOUND_ID: C00035</html:p></notes>
      </species>
      <species boundaryCondition="false" constant="false" metaid="_928631c1_70ed_4f8b_8284_4ccbf86df3ee" hasOnlySubstanceUnits="false" compartment="UNK_COMP" name="tRNA precursor" id="C02211">
<notes><html:p>COMPOUND_ID: C02211</html:p></notes>
      </species>
      <species boundaryCondition="false" constant="false" metaid="_fbd95c99_fe79_4284_9d1e_87797a0b5739" hasOnlySubstanceUnits="false" compartment="UNK_COMP" name="Chloroacetyl chloride" id="C14859">
<notes><html:p>COMPOUND_ID: C14859</html:p></notes>
      </species>
      <species boundaryCondition="false" constant="false" metaid="_833a30d9_b6a4_41fc_9b5a_30e5d1d9de68" hasOnlySubstanceUnits="false" compartment="UNK_COMP" name="N-Succinyl-2-L-amino-6-oxoheptanedioate" id="C04462">
<notes><html:p>COMPOUND_ID: C04462</html:p></notes>
      </species>
      <species boundaryCondition="false" constant="false" metaid="_2682293c_344b_471c_bd88_77974c6a50c6" hasOnlySubstanceUnits="false" compartment="UNK_COMP" name="2-Oxoglutarate" id="C00026">
<notes><html:p>COMPOUND_ID: C00026</html:p></notes>
      </species>
      <species boundaryCondition="false" constant="false" metaid="_0a8c6598_0ad6_496b_871c_c9836c13aebe" hasOnlySubstanceUnits="false" compartment="UNK_COMP" name="5-Fluorodeoxyuridine diphosphate" id="C21750">
<notes><html:p>COMPOUND_ID: C21750</html:p></notes>
      </species>
      <species boundaryCondition="false" constant="false" metaid="_e5776edd_00cd_44a4_ad9e_2af57a832943" hasOnlySubstanceUnits="false" compartment="UNK_COMP" name="Glycine" id="C00037">
<notes><html:p>COMPOUND_ID: C00037</html:p></notes>
      </species>
      <species boundaryCondition="false" constant="false" metaid="_01c9061d_cbfb_4860_b142_13df0a78283e" hasOnlySubstanceUnits="false" compartment="UNK_COMP" id="G10551">
<notes><html:p>COMPOUND_ID: G10551</html:p></notes>
      </species>
      <species boundaryCondition="false" constant="false" metaid="_1ce58898_2681_47e8_9507_503fc58ed266" hasOnlySubstanceUnits="false" compartment="UNK_COMP" name="2,2-Dichloroacetaldehyde" id="C14858">
<notes><html:p>COMPOUND_ID: C14858</html:p></notes>
      </species>
      <species boundaryCondition="false" constant="false" metaid="_8288a128_8ba1_432b_90de_3b0fb2bffdb0" hasOnlySubstanceUnits="false" compartment="UNK_COMP" name="Propanoyl phosphate" id="C02876">
<notes><html:p>COMPOUND_ID: C02876</html:p></notes>
      </species>
      <species boundaryCondition="false" constant="false" metaid="_6f82a0bf_39c3_470e_aaaa_e091b7a8f89d" hasOnlySubstanceUnits="false" compartment="UNK_COMP" name="5&amp;apos;-Phospho-DNA" id="C02128">
<notes><html:p>COMPOUND_ID: C02128</html:p></notes>
      </species>
      <species boundaryCondition="false" constant="false" metaid="_db678f3d_c99d_4540_8e79_18dc81f32c49" hasOnlySubstanceUnits="false" compartment="UNK_COMP" name="Acetyl-CoA" id="C00024">
<notes><html:p>COMPOUND_ID: C00024</html:p></notes>
      </species>
      <species boundaryCondition="false" constant="false" metaid="_3800c7bf_cc8e_4878_83ba_4506ee137ec0" hasOnlySubstanceUnits="false" compartment="UNK_COMP" name="sn-Glycerol 3-phosphate" id="C00093">
<notes><html:p>COMPOUND_ID: C00093</html:p></notes>
      </species>
      <species boundaryCondition="false" constant="false" metaid="_514849fd_4656_4187_8e71_5910e61d4c55" hasOnlySubstanceUnits="false" compartment="UNK_COMP" name="Dephospho-CoA" id="C00882">
<notes><html:p>COMPOUND_ID: C00882</html:p></notes>
      </species>
      <species boundaryCondition="false" constant="false" metaid="_89cc063b_8e3f_4fce_a392_c2f3d07029f0" hasOnlySubstanceUnits="false" compartment="UNK_COMP" name="Trypanothione disulfide" id="C03170">
<notes><html:p>COMPOUND_ID: C03170</html:p></notes>
      </species>
      <species boundaryCondition="false" constant="false" metaid="_bd974c7e_5e23_45a6_b144_4b7cf9b0fb36" hasOnlySubstanceUnits="false" compartment="UNK_COMP" name="Ophthalmate" id="C21016">
<notes><html:p>COMPOUND_ID: C21016</html:p></notes>
      </species>
      <species boundaryCondition="false" constant="false" metaid="_ebb0c415_643a_4338_84b3_34c934c7b30a" hasOnlySubstanceUnits="false" compartment="UNK_COMP" name="[Fe-S] cluster scaffold protein carrying a [4Fe-4S]2+ cluster" id="C22154">
<notes><html:p>COMPOUND_ID: C22154</html:p></notes>
      </species>
      <species boundaryCondition="false" constant="false" metaid="_37016301_f912_4c01_81f2_073f22962127" hasOnlySubstanceUnits="false" compartment="UNK_COMP" name="dUTP" id="C00460">
<notes><html:p>COMPOUND_ID: C00460</html:p></notes>
      </species>
      <species boundaryCondition="false" constant="false" metaid="_095b8525_4664_4a41_adf4_ac4f88e5b861" hasOnlySubstanceUnits="false" compartment="UNK_COMP" name="L-Amino acid" id="C00151">
<notes><html:p>COMPOUND_ID: C00151</html:p></notes>
      </species>
      <species boundaryCondition="false" constant="false" metaid="_d3a9b2a0_0c06_4736_bfe5_4e147c41cbcf" hasOnlySubstanceUnits="false" compartment="UNK_COMP" name="7,8-Dihydroneopterin 3&amp;apos;-triphosphate" id="C04895">
<notes><html:p>COMPOUND_ID: C04895</html:p></notes>
      </species>
      <species boundaryCondition="false" constant="false" metaid="_3be100df_72db_49fa_a994_558e5bfc63a7" hasOnlySubstanceUnits="false" compartment="UNK_COMP" name="6-Hydroxymethyl-7,8-dihydropterin diphosphate" id="C04807">
<notes><html:p>COMPOUND_ID: C04807</html:p></notes>
      </species>
      <species boundaryCondition="false" constant="false" metaid="_870fa064_afe8_42ad_9983_095027a9a004" hasOnlySubstanceUnits="false" compartment="UNK_COMP" name="Dihydropteroate" id="C00921">
<notes><html:p>COMPOUND_ID: C00921</html:p></notes>
      </species>
      <species boundaryCondition="false" constant="false" metaid="_54a14008_8992_461b_bddd_8b8282a6c4e8" hasOnlySubstanceUnits="false" compartment="UNK_COMP" name="O-Phospho-D-serine" id="C02532">
<notes><html:p>COMPOUND_ID: C02532</html:p></notes>
      </species>
      <species boundaryCondition="false" constant="false" metaid="_bbc75ab5_1dfb_48a0_bb5d_6db3da06cef7" hasOnlySubstanceUnits="false" compartment="UNK_COMP" name="Thiamin diphosphate" id="C00068">
<notes><html:p>COMPOUND_ID: C00068</html:p></notes>
      </species>
      <species boundaryCondition="false" constant="false" metaid="_6ee342c7_2f1f_448a_89b3_176781537201" hasOnlySubstanceUnits="false" compartment="UNK_COMP" name="Hydroxyproline" id="C01157">
<notes><html:p>COMPOUND_ID: C01157</html:p></notes>
      </species>
      <species boundaryCondition="false" constant="false" metaid="_7aecf24d_9d6f_4a8d_b717_5ce73c59c415" hasOnlySubstanceUnits="false" compartment="UNK_COMP" name="But-2-enoyl-[acyl-carrier protein]" id="C04246">
<notes><html:p>COMPOUND_ID: C04246</html:p></notes>
      </species>
      <species boundaryCondition="false" constant="false" metaid="_2bad43b1_bf1f_428d_9f66_f1b10c561dca" hasOnlySubstanceUnits="false" compartment="UNK_COMP" name="7-Cyano-7-carbaguanine" id="C15996">
<notes><html:p>COMPOUND_ID: C15996</html:p></notes>
      </species>
      <species boundaryCondition="false" constant="false" metaid="_b1b31739_83d1_4fda_96ce_4c45cb7def71" hasOnlySubstanceUnits="false" compartment="UNK_COMP" name="CMP-3-deoxy-D-manno-octulosonate" id="C04121">
<notes><html:p>COMPOUND_ID: C04121</html:p></notes>
      </species>
      <species boundaryCondition="false" constant="false" metaid="_b8b30833_cc16_4f9b_a5c5_6468ef99058e" hasOnlySubstanceUnits="false" compartment="UNK_COMP" name="5-Amino-6-(5&amp;apos;-phosphoribosylamino)uracil" id="C01268">
<notes><html:p>COMPOUND_ID: C01268</html:p></notes>
      </species>
      <species boundaryCondition="false" constant="false" metaid="_5133cb08_896d_47b7_8e2b_50773bba9df5" hasOnlySubstanceUnits="false" compartment="UNK_COMP" name="R-S-Glutathione" id="C02320">
<notes><html:p>COMPOUND_ID: C02320</html:p></notes>
      </species>
      <species boundaryCondition="false" constant="false" metaid="_2939a7ad_ab4a_4661_8bf3_0a14f527553a" hasOnlySubstanceUnits="false" compartment="UNK_COMP" name="[Fe-S] cluster scaffold protein" id="C22155">
<notes><html:p>COMPOUND_ID: C22155</html:p></notes>
      </species>
      <species boundaryCondition="false" constant="false" metaid="_5888eb1c_d672_4c48_bcad_975fa1dd1d60" hasOnlySubstanceUnits="false" compartment="UNK_COMP" name="Deoxyuridine" id="C00526">
<notes><html:p>COMPOUND_ID: C00526</html:p></notes>
      </species>
      <species boundaryCondition="false" constant="false" metaid="_76ef52cc_0bad_4f93_a132_ff8ba4be725f" hasOnlySubstanceUnits="false" compartment="UNK_COMP" name="Reduced flavodoxin" id="C02745">
<notes><html:p>COMPOUND_ID: C02745</html:p></notes>
      </species>
      <species boundaryCondition="false" constant="false" metaid="_6962b826_de0c_4041_92b9_3ea2857d677a" hasOnlySubstanceUnits="false" compartment="UNK_COMP" id="G10008">
<notes><html:p>COMPOUND_ID: G10008</html:p></notes>
      </species>
      <species boundaryCondition="false" constant="false" metaid="_35447783_f090_4307_9f00_48b524b5e9ee" hasOnlySubstanceUnits="false" compartment="UNK_COMP" name="(3R)-3-Hydroxytetradecanoyl-[acyl-carrier protein]" id="C04688">
<notes><html:p>COMPOUND_ID: C04688</html:p></notes>
      </species>
      <species boundaryCondition="false" constant="false" metaid="_5580f66c_722a_4f9d_b98b_9d973211d0b8" hasOnlySubstanceUnits="false" compartment="UNK_COMP" name="(R)-3-Hydroxydodecanoyl-[acp]" id="C05757">
<notes><html:p>COMPOUND_ID: C05757</html:p></notes>
      </species>
      <species boundaryCondition="false" constant="false" metaid="_e4ec2ce0_085f_4e52_b262_38cebe294a7d" hasOnlySubstanceUnits="false" compartment="UNK_COMP" name="2,5-Diamino-6-(5&amp;apos;-triphosphoryl-3&amp;apos;,4&amp;apos;-trihydroxy-2&amp;apos;-oxopentyl)-amino-4-oxopyrimidine" id="C06148">
<notes><html:p>COMPOUND_ID: C06148</html:p></notes>
      </species>
      <species boundaryCondition="false" constant="false" metaid="_6bd2a8ad_5df3_4584_baa7_364faf76329e" hasOnlySubstanceUnits="false" compartment="UNK_COMP" name="4-Amino-5-hydroxymethyl-2-methylpyrimidine" id="C01279">
<notes><html:p>COMPOUND_ID: C01279</html:p></notes>
      </species>
      <species boundaryCondition="false" constant="false" metaid="_810dd2d1_4778_4364_8825_8c458c3ac3c9" hasOnlySubstanceUnits="false" compartment="UNK_COMP" name="N-Acetyl-alpha-D-glucosamine 1-phosphate" id="C04501">
<notes><html:p>COMPOUND_ID: C04501</html:p></notes>
      </species>
      <species boundaryCondition="false" constant="false" metaid="_5be525bf_6b2f_4217_819a_002607d035df" hasOnlySubstanceUnits="false" compartment="UNK_COMP" name="N-Acylneuraminate" id="C00591">
<notes><html:p>COMPOUND_ID: C00591</html:p></notes>
      </species>
      <species boundaryCondition="false" constant="false" metaid="_11abe592_ed30_4a50_8f1f_1b90e64c67df" hasOnlySubstanceUnits="false" compartment="UNK_COMP" name="7,8-Dihydromonapterin" id="C21008">
<notes><html:p>COMPOUND_ID: C21008</html:p></notes>
      </species>
      <species boundaryCondition="false" constant="false" metaid="_80f30b9d_bbb2_45df_914e_85517c6b91db" hasOnlySubstanceUnits="false" compartment="UNK_COMP" name="Phosphatidylserine" id="C02737">
<notes><html:p>COMPOUND_ID: C02737</html:p></notes>
      </species>
      <species boundaryCondition="false" constant="false" metaid="_883f42f3_5e92_4f40_9e7a_d44b3439dee1" hasOnlySubstanceUnits="false" compartment="UNK_COMP" name="(5-L-Glutamyl)-L-amino acid" id="C03740">
<notes><html:p>COMPOUND_ID: C03740</html:p></notes>
      </species>
      <species boundaryCondition="false" constant="false" metaid="_5aad055a_cd3b_4a7a_921a_4ad1d7f94328" hasOnlySubstanceUnits="false" compartment="UNK_COMP" name="3-Hydroxypimeloyl-[acp] methyl ester" id="C20377">
<notes><html:p>COMPOUND_ID: C20377</html:p></notes>
      </species>
      <species boundaryCondition="false" constant="false" metaid="_5cc5d715_428f_48a4_a85b_3fbf39bd5c38" hasOnlySubstanceUnits="false" compartment="UNK_COMP" name="Formamidopyrimidine nucleoside triphosphate" id="C05922">
<notes><html:p>COMPOUND_ID: C05922</html:p></notes>
      </species>
      <species boundaryCondition="false" constant="false" metaid="_16625182_5c36_4766_b26d_d20d3c1adf85" hasOnlySubstanceUnits="false" compartment="UNK_COMP" name="Indole" id="C00463">
<notes><html:p>COMPOUND_ID: C00463</html:p></notes>
      </species>
      <species boundaryCondition="false" constant="false" metaid="_533f2d8c_b81e_43a7_b052_b1e73907cab4" hasOnlySubstanceUnits="false" compartment="UNK_COMP" name="myo-Inositol phosphate" id="C15585">
<notes><html:p>COMPOUND_ID: C15585</html:p></notes>
      </species>
      <species boundaryCondition="false" constant="false" metaid="_671cc34e_29de_4949_99a4_a44979d1ec38" hasOnlySubstanceUnits="false" compartment="UNK_COMP" name="Halide" id="C00462">
<notes><html:p>COMPOUND_ID: C00462</html:p></notes>
      </species>
      <species boundaryCondition="false" constant="false" metaid="_f3110eea_e9cb_4971_b5b5_c7761810f6b4" hasOnlySubstanceUnits="false" compartment="UNK_COMP" name="dTMP" id="C00364">
<notes><html:p>COMPOUND_ID: C00364</html:p></notes>
      </species>
      <species boundaryCondition="false" constant="false" metaid="_73a4e15a_b5f8_4c51_9d06_ce7ede6a3053" hasOnlySubstanceUnits="false" compartment="UNK_COMP" name="Holo-[carboxylase]" id="C06250">
<notes><html:p>COMPOUND_ID: C06250</html:p></notes>
      </species>
      <species boundaryCondition="false" constant="false" metaid="_87a793cd_5691_475f_b914_fd62cedb42b8" hasOnlySubstanceUnits="false" compartment="UNK_COMP" name="Phosphatidylethanolamine" id="C00350">
<notes><html:p>COMPOUND_ID: C00350</html:p></notes>
      </species>
      <species boundaryCondition="false" constant="false" metaid="_3c958af9_0981_4ad5_beb6_98a598555b1c" hasOnlySubstanceUnits="false" compartment="UNK_COMP" name="Arsenite" id="C06697">
<notes><html:p>COMPOUND_ID: C06697</html:p></notes>
      </species>
      <species boundaryCondition="false" constant="false" metaid="_7e1df951_beb4_4a07_b01c_9fe790749b1e" hasOnlySubstanceUnits="false" compartment="UNK_COMP" name="2-C-Methyl-D-erythritol 2,4-cyclodiphosphate" id="C11453">
<notes><html:p>COMPOUND_ID: C11453</html:p></notes>
      </species>
      <species boundaryCondition="false" constant="false" metaid="_eeadc526_3dde_4aa1_b222_8f517d35fefc" hasOnlySubstanceUnits="false" compartment="UNK_COMP" name="Alcophosphamide" id="C16551">
<notes><html:p>COMPOUND_ID: C16551</html:p></notes>
      </species>
      <species boundaryCondition="false" constant="false" metaid="_4299d290_b365_4eef_a56c_fbbfdab305ba" hasOnlySubstanceUnits="false" compartment="UNK_COMP" name="D-erythro-1-(Imidazol-4-yl)glycerol 3-phosphate" id="C04666">
<notes><html:p>COMPOUND_ID: C04666</html:p></notes>
      </species>
      <species boundaryCondition="false" constant="false" metaid="_a1418f2d_dc36_4551_b1e3_073262b93324" hasOnlySubstanceUnits="false" compartment="UNK_COMP" name="1-Naphthaldehyde" id="C14090">
<notes><html:p>COMPOUND_ID: C14090</html:p></notes>
      </species>
      <species boundaryCondition="false" constant="false" metaid="_d55961d7_9c88_4465_9aed_167195b44535" hasOnlySubstanceUnits="false" compartment="UNK_COMP" name="Aldophosphamide" id="C07645">
<notes><html:p>COMPOUND_ID: C07645</html:p></notes>
      </species>
      <species boundaryCondition="false" constant="false" metaid="_83b757a8_3dcf_43c0_a897_7841ecef1816" hasOnlySubstanceUnits="false" compartment="UNK_COMP" name="alpha-D-Hexose 1-phosphate" id="C01171">
<notes><html:p>COMPOUND_ID: C01171</html:p></notes>
      </species>
      <species boundaryCondition="false" constant="false" metaid="_8eb5a32d_3de5_45a4_9127_e23ec0bf9ee4" hasOnlySubstanceUnits="false" compartment="UNK_COMP" name="N-Acetyl-D-galactosamine" id="C01132">
<notes><html:p>COMPOUND_ID: C01132</html:p></notes>
      </species>
      <species boundaryCondition="false" constant="false" metaid="_6ece4c2c_2951_4e31_8c5d_5abba71d2f13" hasOnlySubstanceUnits="false" compartment="UNK_COMP" name="Pyruvate" id="C00022">
<notes><html:p>COMPOUND_ID: C00022</html:p></notes>
      </species>
      <species boundaryCondition="false" constant="false" metaid="_021aa3f5_afbc_43b0_b29b_4a45606d999d" hasOnlySubstanceUnits="false" compartment="UNK_COMP" name="MurAc(oyl-L-Ala-D-gamma-Glu-L-Lys-D-Ala-D-Ala)-diphospho-undecaprenol" id="C04851">
<notes><html:p>COMPOUND_ID: C04851</html:p></notes>
      </species>
      <species boundaryCondition="false" constant="false" metaid="_a7e9c2fa_43ba_48d3_852e_7000a6375ce2" hasOnlySubstanceUnits="false" compartment="UNK_COMP" name="[Enzyme]-cysteine" id="C15811">
<notes><html:p>COMPOUND_ID: C15811</html:p></notes>
      </species>
      <species boundaryCondition="false" constant="false" metaid="_0068bc0e_39b6_45b0_b366_cabe2dc7dd7a" hasOnlySubstanceUnits="false" compartment="UNK_COMP" name="O-Phospho-L-homoserine" id="C01102">
<notes><html:p>COMPOUND_ID: C01102</html:p></notes>
      </species>
      <species boundaryCondition="false" constant="false" metaid="_0dba0029_4701_4f63_8ffa_6543e5934c74" hasOnlySubstanceUnits="false" compartment="UNK_COMP" name="UDP-N-acetylmuramoyl-L-alanyl-D-glutamate" id="C00692">
<notes><html:p>COMPOUND_ID: C00692</html:p></notes>
      </species>
      <species boundaryCondition="false" constant="false" metaid="_29912e57_5391_4e65_953d_07b8e19a7655" hasOnlySubstanceUnits="false" compartment="UNK_COMP" name="Glycerone phosphate" id="C00111">
<notes><html:p>COMPOUND_ID: C00111</html:p></notes>
      </species>
      <species boundaryCondition="false" constant="false" metaid="_6e1251a8_7d5e_4c74_a592_15126ccc8e91" hasOnlySubstanceUnits="false" compartment="UNK_COMP" name="(S)-Malate" id="C00149">
<notes><html:p>COMPOUND_ID: C00149</html:p></notes>
      </species>
      <species boundaryCondition="false" constant="false" metaid="_145bb566_ae00_44e5_9689_9c66b40659a5" hasOnlySubstanceUnits="false" compartment="UNK_COMP" name="L-Selenocystathionine" id="C05699">
<notes><html:p>COMPOUND_ID: C05699</html:p></notes>
      </species>
      <species boundaryCondition="false" constant="false" metaid="_fae7745d_3a9b_4a2d_87b8_fc14eb9f1ace" hasOnlySubstanceUnits="false" compartment="UNK_COMP" name="[Dihydrolipoyllysine-residue acetyltransferase] S-acetyldihydrolipoyllysine" id="C16255">
<notes><html:p>COMPOUND_ID: C16255</html:p></notes>
      </species>
      <species boundaryCondition="false" constant="false" metaid="_2441791e_7bd9_4556_9c0e_1c06d0cf8caa" hasOnlySubstanceUnits="false" compartment="UNK_COMP" name="5-Methyltetrahydrofolate" id="C00440">
<notes><html:p>COMPOUND_ID: C00440</html:p></notes>
      </species>
      <species boundaryCondition="false" constant="false" metaid="_ed5fdf20_e566_489a_952f_86e2e157390a" hasOnlySubstanceUnits="false" compartment="UNK_COMP" name="Chorismate" id="C00251">
<notes><html:p>COMPOUND_ID: C00251</html:p></notes>
      </species>
      <species boundaryCondition="false" constant="false" metaid="_1c8a9bda_e9a2_404a_8358_50c525ac93ff" hasOnlySubstanceUnits="false" compartment="UNK_COMP" name="Thiamin triphosphate" id="C03028">
<notes><html:p>COMPOUND_ID: C03028</html:p></notes>
      </species>
      <species boundaryCondition="false" constant="false" metaid="_b57db322_0dbe_4725_b6de_3eeb790146f4" hasOnlySubstanceUnits="false" compartment="UNK_COMP" name="Inosine" id="C00294">
<notes><html:p>COMPOUND_ID: C00294</html:p></notes>
      </species>
      <species boundaryCondition="false" constant="false" metaid="_276ad22c_e4de_4d2e_8eff_be086aa6117e" hasOnlySubstanceUnits="false" compartment="UNK_COMP" name="Sulfur-carrier protein" id="C15810">
<notes><html:p>COMPOUND_ID: C15810</html:p></notes>
      </species>
      <species boundaryCondition="false" constant="false" metaid="_b953c69e_a536_4c7b_bf3d_1ebc180d6efd" hasOnlySubstanceUnits="false" compartment="UNK_COMP" name="beta-D-Glucose 1-phosphate" id="C00663">
<notes><html:p>COMPOUND_ID: C00663</html:p></notes>
      </species>
      <species boundaryCondition="false" constant="false" metaid="_f98f706c_c60b_47dd_a11d_6b92a2571b84" hasOnlySubstanceUnits="false" compartment="UNK_COMP" name="5-Aminolevulinate" id="C00430">
<notes><html:p>COMPOUND_ID: C00430</html:p></notes>
      </species>
      <species boundaryCondition="false" constant="false" metaid="_10cce33b_6e14_49d6_82a3_c7fcd402df7f" hasOnlySubstanceUnits="false" compartment="UNK_COMP" name="Ammonia" id="C00014">
<notes><html:p>COMPOUND_ID: C00014</html:p></notes>
      </species>
      <species boundaryCondition="false" constant="false" metaid="_9bdc7f31_9b6f_405e_b5c8_82a77b401abc" hasOnlySubstanceUnits="false" compartment="UNK_COMP" name="Protein N5-methyl-L-glutamine" id="C20858">
<notes><html:p>COMPOUND_ID: C20858</html:p></notes>
      </species>
      <species boundaryCondition="false" constant="false" metaid="_898f5ec4_21b2_464c_8f52_85740f4d6157" hasOnlySubstanceUnits="false" compartment="UNK_COMP" name="(3R)-3-Hydroxyoctanoyl-[acyl-carrier protein]" id="C04620">
<notes><html:p>COMPOUND_ID: C04620</html:p></notes>
      </species>
      <species boundaryCondition="false" constant="false" metaid="_1659f955_e042_452c_b40d_267d896db3f1" hasOnlySubstanceUnits="false" compartment="UNK_COMP" name="CMP-N-glycoloylneuraminate" id="C03691">
<notes><html:p>COMPOUND_ID: C03691</html:p></notes>
      </species>
      <species boundaryCondition="false" constant="false" metaid="_8ee94c73_60be_4123_873b_a0f9d5923560" hasOnlySubstanceUnits="false" compartment="UNK_COMP" name="L-Glutamate 5-semialdehyde" id="C01165">
<notes><html:p>COMPOUND_ID: C01165</html:p></notes>
      </species>
      <species boundaryCondition="false" constant="false" metaid="_441170e6_c0f3_42ef_80c3_03ec8f82c8e7" hasOnlySubstanceUnits="false" compartment="UNK_COMP" name="Apo-[acetyl-CoA:carbon-dioxide ligase (ADP-forming)]" id="C04735">
<notes><html:p>COMPOUND_ID: C04735</html:p></notes>
      </species>
      <species boundaryCondition="false" constant="false" metaid="_59d88696_6143_4ae6_88ab_fa251b4b44b6" hasOnlySubstanceUnits="false" compartment="UNK_COMP" name="Siroheme" id="C00748">
<notes><html:p>COMPOUND_ID: C00748</html:p></notes>
      </species>
      <species boundaryCondition="false" constant="false" metaid="_34d79e76_7c18_4733_a487_abf92413ff95" hasOnlySubstanceUnits="false" compartment="UNK_COMP" name="tRNA(Lys)" id="C01646">
<notes><html:p>COMPOUND_ID: C01646</html:p></notes>
      </species>
      <species boundaryCondition="false" constant="false" metaid="_2f64ddba_0e91_4b03_88ab_3448a47703ab" hasOnlySubstanceUnits="false" compartment="UNK_COMP" name="[Protein]-N6-[(R)-dihydrolipoyl]-L-lysine" id="C16832">
<notes><html:p>COMPOUND_ID: C16832</html:p></notes>
      </species>
      <species boundaryCondition="false" constant="false" metaid="_e079ab73_8e1f_4b8b_860f_58b23a26f8bf" hasOnlySubstanceUnits="false" compartment="UNK_COMP" name="Phenylpyruvate" id="C00166">
<notes><html:p>COMPOUND_ID: C00166</html:p></notes>
      </species>
      <species boundaryCondition="false" constant="false" metaid="_71768275_2afa_4fa4_9fe6_29480c13c9c4" hasOnlySubstanceUnits="false" compartment="UNK_COMP" name="7,8-Diaminononanoate" id="C01037">
<notes><html:p>COMPOUND_ID: C01037</html:p></notes>
      </species>
      <species boundaryCondition="false" constant="false" metaid="_c96a69a9_8db7_4e52_8643_cbeafe4dcdaa" hasOnlySubstanceUnits="false" compartment="UNK_COMP" name="Pyridoxine" id="C00314">
<notes><html:p>COMPOUND_ID: C00314</html:p></notes>
      </species>
      <species boundaryCondition="false" constant="false" metaid="_08bb0c82_aa71_44a0_9dd1_c6ead2fbb218" hasOnlySubstanceUnits="false" compartment="UNK_COMP" name="tRNA guanine" id="C01977">
<notes><html:p>COMPOUND_ID: C01977</html:p></notes>
      </species>
      <species boundaryCondition="false" constant="false" metaid="_1dac3853_3010_4bf7_a48c_4e6e8950aef2" hasOnlySubstanceUnits="false" compartment="UNK_COMP" name="5,10-Methylenetetrahydrofolate" id="C00143">
<notes><html:p>COMPOUND_ID: C00143</html:p></notes>
      </species>
      <species boundaryCondition="false" constant="false" metaid="_2a1bda40_5e20_4302_8873_b5d18576b1ee" hasOnlySubstanceUnits="false" compartment="UNK_COMP" name="5-Deoxy-D-ribose" id="C22288">
<notes><html:p>COMPOUND_ID: C22288</html:p></notes>
      </species>
      <species boundaryCondition="false" constant="false" metaid="_ad3f3c25_b1b1_463f_81b7_36060a883caa" hasOnlySubstanceUnits="false" compartment="UNK_COMP" name="Phosphoenolpyruvate" id="C00074">
<notes><html:p>COMPOUND_ID: C00074</html:p></notes>
      </species>
      <species boundaryCondition="false" constant="false" metaid="_2d33889a_6a92_481e_bf46_35af5f6c3796" hasOnlySubstanceUnits="false" compartment="UNK_COMP" name="UTP" id="C00075">
<notes><html:p>COMPOUND_ID: C00075</html:p></notes>
      </species>
      <species boundaryCondition="false" constant="false" metaid="_a6662ce9_b4a2_4913_822c_7157a65046b2" hasOnlySubstanceUnits="false" compartment="UNK_COMP" name="L-Histidinal" id="C01929">
<notes><html:p>COMPOUND_ID: C01929</html:p></notes>
      </species>
      <species boundaryCondition="false" constant="false" metaid="_dd9b064e_7d1e_4985_ad35_294a0f032409" hasOnlySubstanceUnits="false" compartment="UNK_COMP" name="L-Cysteate" id="C00506">
<notes><html:p>COMPOUND_ID: C00506</html:p></notes>
      </species>
      <species boundaryCondition="false" constant="false" metaid="_21d21806_3323_4ed3_bfd5_21f177f9f4c1" hasOnlySubstanceUnits="false" compartment="UNK_COMP" name="(1R)-Hydroxy-(2R)-glutathionyl-1,2-dihydronaphthalene" id="C14791">
<notes><html:p>COMPOUND_ID: C14791</html:p></notes>
      </species>
      <species boundaryCondition="false" constant="false" metaid="_64d1d423_4c8c_444c_802e_a422a9a70f46" hasOnlySubstanceUnits="false" compartment="UNK_COMP" name="(5-L-Glutamyl)-peptide" id="C03193">
<notes><html:p>COMPOUND_ID: C03193</html:p></notes>
      </species>
      <species boundaryCondition="false" constant="false" metaid="_55758fde_0ec1_4e8f_8d0b_583d50e132f2" hasOnlySubstanceUnits="false" compartment="UNK_COMP" name="Choline" id="C00114">
<notes><html:p>COMPOUND_ID: C00114</html:p></notes>
      </species>
      <species boundaryCondition="false" constant="false" metaid="_55e78e8f_f128_4d35_8feb_9e1918104df8" hasOnlySubstanceUnits="false" compartment="UNK_COMP" name="Thymidine" id="C00214">
<notes><html:p>COMPOUND_ID: C00214</html:p></notes>
      </species>
      <species boundaryCondition="false" constant="false" metaid="_c7e68424_4629_484f_bb01_2d285efa81a5" hasOnlySubstanceUnits="false" compartment="UNK_COMP" name="trans,trans-Farnesyl diphosphate" id="C00448">
<notes><html:p>COMPOUND_ID: C00448</html:p></notes>
      </species>
      <species boundaryCondition="false" constant="false" metaid="_df7453f4_8e55_48c7_91ab_09414e416c28" hasOnlySubstanceUnits="false" compartment="UNK_COMP" name="Linoleate" id="C01595">
<notes><html:p>COMPOUND_ID: C01595</html:p></notes>
      </species>
      <species boundaryCondition="false" constant="false" metaid="_0699e679_4620_444a_af11_f54bc53c1865" hasOnlySubstanceUnits="false" compartment="UNK_COMP" name="DNA" id="C00039">
<notes><html:p>COMPOUND_ID: C00039</html:p></notes>
      </species>
      <species boundaryCondition="false" constant="false" metaid="_a4ae318e_33e1_489e_bb6d_ea46a2145123" hasOnlySubstanceUnits="false" compartment="UNK_COMP" name="L-Tryptophan" id="C00078">
<notes><html:p>COMPOUND_ID: C00078</html:p></notes>
      </species>
      <species boundaryCondition="false" constant="false" metaid="_2a260480_3b24_4013_a2b1_fd598b76cf6c" hasOnlySubstanceUnits="false" compartment="UNK_COMP" name="Aldehyde" id="C00071">
<notes><html:p>COMPOUND_ID: C00071</html:p></notes>
      </species>
      <species boundaryCondition="false" constant="false" metaid="_f498fc6c_a9ce_48b3_bd62_46a3b13cbb3a" hasOnlySubstanceUnits="false" compartment="UNK_COMP" name="(R)-2,3-Dihydroxy-3-methylbutanoate" id="C04272">
<notes><html:p>COMPOUND_ID: C04272</html:p></notes>
      </species>
      <species boundaryCondition="false" constant="false" metaid="_9429dcc1_dc16_48a9_9229_1eaa6aee1d51" hasOnlySubstanceUnits="false" compartment="UNK_COMP" name="2-Octaprenylphenol" id="C05810">
<notes><html:p>COMPOUND_ID: C05810</html:p></notes>
      </species>
      <species boundaryCondition="false" constant="false" metaid="_e2c6d23c_b7d9_426c_bc37_9239297179bc" hasOnlySubstanceUnits="false" compartment="UNK_COMP" name="R-S-Cysteinylglycine" id="C05729">
<notes><html:p>COMPOUND_ID: C05729</html:p></notes>
      </species>
      <species boundaryCondition="false" constant="false" metaid="_a7265f21_5d3a_40a0_89b1_2fd04506c3e7" hasOnlySubstanceUnits="false" compartment="UNK_COMP" name="1-Organyl-2-lyso-sn-glycero-3-phosphocholine" id="C04317">
<notes><html:p>COMPOUND_ID: C04317</html:p></notes>
      </species>
      <species boundaryCondition="false" constant="false" metaid="_1fd3cb5b_212d_4228_b17c_996d2e28f48f" hasOnlySubstanceUnits="false" compartment="UNK_COMP" name="N-Acetyl-D-galactosaminyl-(N-acetylneuraminyl)-D-galactosyl-D-glucosylceramide" id="C04884">
<notes><html:p>COMPOUND_ID: C04884</html:p></notes>
      </species>
      <species boundaryCondition="false" constant="false" metaid="_221d7a72_168e_4fc0_a972_dcce39725010" hasOnlySubstanceUnits="false" compartment="UNK_COMP" name="Oxygen" id="C00007">
<notes><html:p>COMPOUND_ID: C00007</html:p></notes>
      </species>
      <species boundaryCondition="false" constant="false" metaid="_a1bccbe9_85e7_47c0_a2a6_1cc73aee4998" hasOnlySubstanceUnits="false" compartment="UNK_COMP" name="dITP" id="C01345">
<notes><html:p>COMPOUND_ID: C01345</html:p></notes>
      </species>
      <species boundaryCondition="false" constant="false" metaid="_ff184c3e_c66f_46e7_9512_1b353242aee4" hasOnlySubstanceUnits="false" compartment="UNK_COMP" name="5-FU" id="C07649">
<notes><html:p>COMPOUND_ID: C07649</html:p></notes>
      </species>
      <species boundaryCondition="false" constant="false" metaid="_450f435a_e5e2_4f81_82d3_37eb8f66a0f3" hasOnlySubstanceUnits="false" compartment="UNK_COMP" name="dATP" id="C00131">
<notes><html:p>COMPOUND_ID: C00131</html:p></notes>
      </species>
      <species boundaryCondition="false" constant="false" metaid="_573fda3b_7c26_4f22_9e36_08746550997f" hasOnlySubstanceUnits="false" compartment="UNK_COMP" name="2-Iminopropanoate" id="C20904">
<notes><html:p>COMPOUND_ID: C20904</html:p></notes>
      </species>
      <species boundaryCondition="false" constant="false" metaid="_65131a18_6369_430c_aefd_2eaf65e4f249" hasOnlySubstanceUnits="false" compartment="UNK_COMP" name="3-Oxotetradecanoyl-[acp]" id="C05759">
<notes><html:p>COMPOUND_ID: C05759</html:p></notes>
      </species>
      <species boundaryCondition="false" constant="false" metaid="_924a4173_bad4_4946_96d7_6857cfaff40d" hasOnlySubstanceUnits="false" compartment="UNK_COMP" name="N-Formyl-L-methionylaminoacyl-tRNA" id="C04258">
<notes><html:p>COMPOUND_ID: C04258</html:p></notes>
      </species>
      <species boundaryCondition="false" constant="false" metaid="_7cbeffb2_bd1c_4efb_9c91_425f347800d7" hasOnlySubstanceUnits="false" compartment="UNK_COMP" name="tRNA(Met)" id="C01647">
<notes><html:p>COMPOUND_ID: C01647</html:p></notes>
      </species>
      <species boundaryCondition="false" constant="false" metaid="_69bd8ab3_42a1_4c34_983d_2c6cdab7877e" hasOnlySubstanceUnits="false" compartment="UNK_COMP" name="[Protein]-S8-aminomethyldihydrolipoyllysine" id="C01242">
<notes><html:p>COMPOUND_ID: C01242</html:p></notes>
      </species>
      <species boundaryCondition="false" constant="false" metaid="_2818a892_2f58_49bb_8fb2_64971467918a" hasOnlySubstanceUnits="false" compartment="UNK_COMP" name="UDP-2,3-bis(3-hydroxytetradecanoyl)glucosamine" id="C04652">
<notes><html:p>COMPOUND_ID: C04652</html:p></notes>
      </species>
      <species boundaryCondition="false" constant="false" metaid="_216072be_89b7_45b1_8f55_d6785811c968" hasOnlySubstanceUnits="false" compartment="UNK_COMP" name="3-Oxostearoyl-[acp]" id="C16219">
<notes><html:p>COMPOUND_ID: C16219</html:p></notes>
      </species>
      <species boundaryCondition="false" constant="false" metaid="_6d1215c7_da07_4906_94ad_b6db2fbf46ce" hasOnlySubstanceUnits="false" compartment="UNK_COMP" name="Pyridoxal phosphate" id="C00018">
<notes><html:p>COMPOUND_ID: C00018</html:p></notes>
      </species>
      <species boundaryCondition="false" constant="false" metaid="_9940b2b0_d861_4945_acb9_d7f9f4ebf040" hasOnlySubstanceUnits="false" compartment="UNK_COMP" id="G13073">
<notes><html:p>COMPOUND_ID: G13073</html:p></notes>
      </species>
      <species boundaryCondition="false" constant="false" metaid="_e32c1b14_6ae0_4857_87ba_04271f77b4e2" hasOnlySubstanceUnits="false" compartment="UNK_COMP" name="Pimeloyl-[acyl-carrier protein] methyl ester" id="C19846">
<notes><html:p>COMPOUND_ID: C19846</html:p></notes>
      </species>
      <species boundaryCondition="false" constant="false" metaid="_b4ade0cc_d046_4a29_bf56_b861930e45db" hasOnlySubstanceUnits="false" compartment="UNK_COMP" name="alpha-D-Glucose" id="C00267">
<notes><html:p>COMPOUND_ID: C00267</html:p></notes>
      </species>
      <species boundaryCondition="false" constant="false" metaid="_7cb14282_edc4_4fe3_b7c2_2fa87d30394c" hasOnlySubstanceUnits="false" compartment="UNK_COMP" name="tRNA uridine" id="C00868">
<notes><html:p>COMPOUND_ID: C00868</html:p></notes>
      </species>
      <species boundaryCondition="false" constant="false" metaid="_e1efc7f2_8127_4058_98dd_a7e9d23ec86e" hasOnlySubstanceUnits="false" compartment="UNK_COMP" name="CMP-N-acetylneuraminate" id="C00128">
<notes><html:p>COMPOUND_ID: C00128</html:p></notes>
      </species>
      <species boundaryCondition="false" constant="false" metaid="_38aa9268_fd15_43d9_baa4_5751408e0f87" hasOnlySubstanceUnits="false" compartment="UNK_COMP" name="Secondary alcohol" id="C01612">
<notes><html:p>COMPOUND_ID: C01612</html:p></notes>
      </species>
      <species boundaryCondition="false" constant="false" metaid="_672c56af_768a_4f99_b9bf_58be97457a8e" hasOnlySubstanceUnits="false" compartment="UNK_COMP" name="Thiosulfate" id="C00320">
<notes><html:p>COMPOUND_ID: C00320</html:p></notes>
      </species>
      <species boundaryCondition="false" constant="false" metaid="_c723b3e6_1092_423e_8450_b35baccef68e" hasOnlySubstanceUnits="false" compartment="UNK_COMP" name="L-Leucine" id="C00123">
<notes><html:p>COMPOUND_ID: C00123</html:p></notes>
      </species>
      <species boundaryCondition="false" constant="false" metaid="_bdfaa82b_60f6_40b8_83f5_4e0abe0ec246" hasOnlySubstanceUnits="false" compartment="UNK_COMP" name="L-Histidinol" id="C00860">
<notes><html:p>COMPOUND_ID: C00860</html:p></notes>
      </species>
      <species boundaryCondition="false" constant="false" metaid="_c2892443_3c9c_45b3_9c24_80203ccf2ad9" hasOnlySubstanceUnits="false" compartment="UNK_COMP" name="tRNA(Cys)" id="C01639">
<notes><html:p>COMPOUND_ID: C01639</html:p></notes>
      </species>
      <species boundaryCondition="false" constant="false" metaid="_d9483010_bbd2_494b_8e41_ec8686198410" hasOnlySubstanceUnits="false" compartment="UNK_COMP" name="Biliverdin-IX-delta" id="C21723">
<notes><html:p>COMPOUND_ID: C21723</html:p></notes>
      </species>
      <species boundaryCondition="false" constant="false" metaid="_93a1d4c7_31f6_4258_a712_b110951df9fa" hasOnlySubstanceUnits="false" compartment="UNK_COMP" name="L-Methionine (S)-S-oxide" id="C15999">
<notes><html:p>COMPOUND_ID: C15999</html:p></notes>
      </species>
      <species boundaryCondition="false" constant="false" metaid="_63d70b48_1087_4f1a_8871_f0d6e5a78faf" hasOnlySubstanceUnits="false" compartment="UNK_COMP" name="S-(2-Chloroacetyl)glutathione" id="C14864">
<notes><html:p>COMPOUND_ID: C14864</html:p></notes>
      </species>
      <species boundaryCondition="false" constant="false" metaid="_970553cd_8ae1_457d_8dd3_ffff320c45db" hasOnlySubstanceUnits="false" compartment="UNK_COMP" name="L-Leucyl-tRNA" id="C02047">
<notes><html:p>COMPOUND_ID: C02047</html:p></notes>
      </species>
      <species boundaryCondition="false" constant="false" metaid="_78834df3_3a0b_47ce_9349_ca5092b46888" hasOnlySubstanceUnits="false" compartment="UNK_COMP" name="Protein" id="C00017">
<notes><html:p>COMPOUND_ID: C00017</html:p></notes>
      </species>
      <species boundaryCondition="false" constant="false" metaid="_0cc950bd_c02c_4363_bdc4_e7e795fb3122" hasOnlySubstanceUnits="false" compartment="UNK_COMP" name="L-Threonylcarbamoyladenylate" id="C20641">
<notes><html:p>COMPOUND_ID: C20641</html:p></notes>
      </species>
      <species boundaryCondition="false" constant="false" metaid="_9a058352_43d5_4e49_8f21_819cdafbad6a" hasOnlySubstanceUnits="false" compartment="UNK_COMP" name="Deoxycytidine" id="C00881">
<notes><html:p>COMPOUND_ID: C00881</html:p></notes>
      </species>
      <species boundaryCondition="false" constant="false" metaid="_cedf2bb9_d549_4bc5_acfc_f6c0ea0e9b93" hasOnlySubstanceUnits="false" compartment="UNK_COMP" name="Hydrogen peroxide" id="C00027">
<notes><html:p>COMPOUND_ID: C00027</html:p></notes>
      </species>
      <species boundaryCondition="false" constant="false" metaid="_1e8e623a_0755_46ac_a665_45c8f95a565c" hasOnlySubstanceUnits="false" compartment="UNK_COMP" name="Carbamoyl phosphate" id="C00169">
<notes><html:p>COMPOUND_ID: C00169</html:p></notes>
      </species>
      <species boundaryCondition="false" constant="false" metaid="_b3be6078_a37d_4cd1_b577_b52a254197f0" hasOnlySubstanceUnits="false" compartment="UNK_COMP" name="7-Carboxy-7-carbaguanine" id="C20248">
<notes><html:p>COMPOUND_ID: C20248</html:p></notes>
      </species>
      <species boundaryCondition="false" constant="false" metaid="_8691ffa7_f14f_4eb6_908a_58db79c395f3" hasOnlySubstanceUnits="false" compartment="UNK_COMP" name="D-glycero-alpha-D-manno-Heptose 7-phosphate" id="C19878">
<notes><html:p>COMPOUND_ID: C19878</html:p></notes>
      </species>
      <species boundaryCondition="false" constant="false" metaid="_1bc675e1_724d_4ee1_b45f_8f54ea00ab41" hasOnlySubstanceUnits="false" compartment="UNK_COMP" name="2-Methyl-trans-aconitate" id="C21250">
<notes><html:p>COMPOUND_ID: C21250</html:p></notes>
      </species>
      <species boundaryCondition="false" constant="false" metaid="_f2d736ee_26ac_4272_89a6_ea4cd17b186d" hasOnlySubstanceUnits="false" compartment="UNK_COMP" name="Heme" id="C00032">
<notes><html:p>COMPOUND_ID: C00032</html:p></notes>
      </species>
      <species boundaryCondition="false" constant="false" metaid="_282b4e98_b707_4c71_bde3_cfe185f08f7e" hasOnlySubstanceUnits="false" compartment="UNK_COMP" name="1-Octanal" id="C01545">
<notes><html:p>COMPOUND_ID: C01545</html:p></notes>
      </species>
      <species boundaryCondition="false" constant="false" metaid="_abae83fc_7a5b_44e6_badc_1d8cbe38bce8" hasOnlySubstanceUnits="false" compartment="UNK_COMP" name="L-Arginyl-tRNA(Arg)" id="C02163">
<notes><html:p>COMPOUND_ID: C02163</html:p></notes>
      </species>
      <species boundaryCondition="false" constant="false" metaid="_d4f56962_72da_4997_a644_9bede1d97628" hasOnlySubstanceUnits="false" compartment="UNK_COMP" name="(R)-Lactate" id="C00256">
<notes><html:p>COMPOUND_ID: C00256</html:p></notes>
      </species>
      <species boundaryCondition="false" constant="false" metaid="_32dc08a0_a3a0_4a0b_9d2b_2e88b2207ce4" hasOnlySubstanceUnits="false" compartment="UNK_COMP" name="beta-D-Galactosyl-(1->4)-N-acetyl-beta-D-glucosaminyl-(1->3)-beta-D-galactosyl-(1->4)-beta-D-glucosyl-(1&lt;->1)-ceramide" id="C04922">
<notes><html:p>COMPOUND_ID: C04922</html:p></notes>
      </species>
      <species boundaryCondition="false" constant="false" metaid="_58e90de7_49ce_4001_9fff_ac6ec1723f9c" hasOnlySubstanceUnits="false" compartment="UNK_COMP" name="dAMP" id="C00360">
<notes><html:p>COMPOUND_ID: C00360</html:p></notes>
      </species>
      <species boundaryCondition="false" constant="false" metaid="_ca81475f_0ac4_4700_9422_f20ad76d6dd8" hasOnlySubstanceUnits="false" compartment="UNK_COMP" name="Long-chain acyl-CoA" id="C02843">
<notes><html:p>COMPOUND_ID: C02843</html:p></notes>
      </species>
      <species boundaryCondition="false" constant="false" metaid="_056fd4fd_4df7_4b8f_aa53_dceb22ddc225" hasOnlySubstanceUnits="false" compartment="UNK_COMP" name="trans-Dodec-2-enoyl-[acp]" id="C05758">
<notes><html:p>COMPOUND_ID: C05758</html:p></notes>
      </species>
      <species boundaryCondition="false" constant="false" metaid="_151a8d65_2f05_45f1_854c_6224757d7897" hasOnlySubstanceUnits="false" compartment="UNK_COMP" name="Coproporphyrinogen I" id="C05768">
<notes><html:p>COMPOUND_ID: C05768</html:p></notes>
      </species>
      <species boundaryCondition="false" constant="false" metaid="_6fa3e705_815a_46dc_ac46_fad50ce66ef8" hasOnlySubstanceUnits="false" compartment="UNK_COMP" name="tRNA(Asp)" id="C01638">
<notes><html:p>COMPOUND_ID: C01638</html:p></notes>
      </species>
      <species boundaryCondition="false" constant="false" metaid="_4a039fe6_d0bd_4008_b62d_e0011c326f21" hasOnlySubstanceUnits="false" compartment="UNK_COMP" name="L-Proline" id="C00148">
<notes><html:p>COMPOUND_ID: C00148</html:p></notes>
      </species>
      <species boundaryCondition="false" constant="false" metaid="_ef66d4d1_0c02_4bb1_bd0c_9826931f05a8" hasOnlySubstanceUnits="false" compartment="UNK_COMP" name="2,5-Diamino-6-(5-phospho-D-ribosylamino)pyrimidin-4(3H)-one" id="C01304">
<notes><html:p>COMPOUND_ID: C01304</html:p></notes>
      </species>
      <species boundaryCondition="false" constant="false" metaid="_1bf07438_05a7_4128_b6a7_8707c71dc959" hasOnlySubstanceUnits="false" compartment="UNK_COMP" name="1,6-Anhydro-N-acetyl-beta-muramate" id="C19769">
<notes><html:p>COMPOUND_ID: C19769</html:p></notes>
      </species>
      <species boundaryCondition="false" constant="false" metaid="_bd5ad39e_a607_4f66_82f8_c95202e01af3" hasOnlySubstanceUnits="false" compartment="UNK_COMP" name="[Dihydrolipoyllysine-residue succinyltransferase] S-glutaryldihydrolipoyllysine" id="C06157">
<notes><html:p>COMPOUND_ID: C06157</html:p></notes>
      </species>
      <species boundaryCondition="false" constant="false" metaid="_cf017910_ffb1_4ca6_b3f6_e5cb3afaa4fd" hasOnlySubstanceUnits="false" compartment="UNK_COMP" name="Pyridoxine phosphate" id="C00627">
<notes><html:p>COMPOUND_ID: C00627</html:p></notes>
      </species>
      <species boundaryCondition="false" constant="false" metaid="_757e4bde_a806_45b8_8562_0ab9949d6f05" hasOnlySubstanceUnits="false" compartment="UNK_COMP" name="tRNA with a 3&amp;apos; CC end" id="C19080">
<notes><html:p>COMPOUND_ID: C19080</html:p></notes>
      </species>
      <species boundaryCondition="false" constant="false" metaid="_03850de9_9c12_4d9b_b39c_4c27d8015c0c" hasOnlySubstanceUnits="false" compartment="UNK_COMP" name="2-Oxo acid" id="C00161">
<notes><html:p>COMPOUND_ID: C00161</html:p></notes>
      </species>
      <species boundaryCondition="false" constant="false" metaid="_aad73c77_12ef_4bd3_a7a3_7cb64f0c4c62" hasOnlySubstanceUnits="false" compartment="UNK_COMP" name="Hydroxymethylbilane" id="C01024">
<notes><html:p>COMPOUND_ID: C01024</html:p></notes>
      </species>
      <species boundaryCondition="false" constant="false" metaid="_e3930674_2ee0_41c1_99da_978b5673b389" hasOnlySubstanceUnits="false" compartment="UNK_COMP" name="Plasmenylcholine" id="C00958">
<notes><html:p>COMPOUND_ID: C00958</html:p></notes>
      </species>
      <species boundaryCondition="false" constant="false" metaid="_e16deaa0_6e27_430c_8838_7b7500063759" hasOnlySubstanceUnits="false" compartment="UNK_COMP" name="1-Acyl-sn-glycero-3-phosphocholine" id="C04230">
<notes><html:p>COMPOUND_ID: C04230</html:p></notes>
      </species>
      <species boundaryCondition="false" constant="false" metaid="_418225d5_bfd1_46a9_8c22_b25798909753" hasOnlySubstanceUnits="false" compartment="UNK_COMP" name="D-Glyceraldehyde" id="C00577">
<notes><html:p>COMPOUND_ID: C00577</html:p></notes>
      </species>
      <species boundaryCondition="false" constant="false" metaid="_73a01cc4_36ac_4018_8645_ba233c0a7211" hasOnlySubstanceUnits="false" compartment="UNK_COMP" name="tRNA(Gly)" id="C01642">
<notes><html:p>COMPOUND_ID: C01642</html:p></notes>
      </species>
      <species boundaryCondition="false" constant="false" metaid="_f4a83234_5734_4c29_8735_8fd2fc6bc04e" hasOnlySubstanceUnits="false" compartment="UNK_COMP" name="Malonyl-[acyl-carrier protein]" id="C01209">
<notes><html:p>COMPOUND_ID: C01209</html:p></notes>
      </species>
      <species boundaryCondition="false" constant="false" metaid="_92f46464_57ab_4a24_b792_351a48edc41f" hasOnlySubstanceUnits="false" compartment="UNK_COMP" name="2&amp;apos;-Deoxyinosine 5&amp;apos;-phosphate" id="C06196">
<notes><html:p>COMPOUND_ID: C06196</html:p></notes>
      </species>
      <species boundaryCondition="false" constant="false" metaid="_93a2b2a8_69c7_4ce6_9184_57749e081521" hasOnlySubstanceUnits="false" compartment="UNK_COMP" name="Hexadecanoic acid" id="C00249">
<notes><html:p>COMPOUND_ID: C00249</html:p></notes>
      </species>
      <species boundaryCondition="false" constant="false" metaid="_d7576fee_0daa_4a93_bfc9_d52da587f239" hasOnlySubstanceUnits="false" compartment="UNK_COMP" name="CoA" id="C00010">
<notes><html:p>COMPOUND_ID: C00010</html:p></notes>
      </species>
      <species boundaryCondition="false" constant="false" metaid="_e8979158_e20e_49bd_a28f_28c01bcf7a3d" hasOnlySubstanceUnits="false" compartment="UNK_COMP" name="D-Ribulose 5-phosphate" id="C00199">
<notes><html:p>COMPOUND_ID: C00199</html:p></notes>
      </species>
      <species boundaryCondition="false" constant="false" metaid="_5ab2fa87_5c23_4a8e_bae8_fe0235a05437" hasOnlySubstanceUnits="false" compartment="UNK_COMP" name="Oxaloacetate" id="C00036">
<notes><html:p>COMPOUND_ID: C00036</html:p></notes>
      </species>
      <species boundaryCondition="false" constant="false" metaid="_0c50abd8_f887_48dd_9d4e_3d1850e44aef" hasOnlySubstanceUnits="false" compartment="UNK_COMP" name="6-Thioxanthine 5&amp;apos;-monophosphate" id="C16618">
<notes><html:p>COMPOUND_ID: C16618</html:p></notes>
      </species>
      <species boundaryCondition="false" constant="false" metaid="_fc9b7797_3030_4f12_b942_fc43e80f2231" hasOnlySubstanceUnits="false" compartment="UNK_COMP" name="L-Alanine" id="C00041">
<notes><html:p>COMPOUND_ID: C00041</html:p></notes>
      </species>
      <species boundaryCondition="false" constant="false" metaid="_31f981da_46cb_4799_82d7_b50cba366487" hasOnlySubstanceUnits="false" compartment="UNK_COMP" name="UDP-N-acetylmuramoyl-L-alanine" id="C01212">
<notes><html:p>COMPOUND_ID: C01212</html:p></notes>
      </species>
      <species boundaryCondition="false" constant="false" metaid="_3f12b7a6_a673_4dd2_a62e_690ff554d605" hasOnlySubstanceUnits="false" compartment="UNK_COMP" name="Coproporphyrinogen III" id="C03263">
<notes><html:p>COMPOUND_ID: C03263</html:p></notes>
      </species>
      <species boundaryCondition="false" constant="false" metaid="_14012ab7_186b_4843_a415_e969167513e6" hasOnlySubstanceUnits="false" compartment="UNK_COMP" name="2-Hydroxy carboxylate" id="C02929">
<notes><html:p>COMPOUND_ID: C02929</html:p></notes>
      </species>
      <species boundaryCondition="false" constant="false" metaid="_61ec8495_3e67_409d_a2b2_d85560bc6731" hasOnlySubstanceUnits="false" compartment="UNK_COMP" name="Methanol" id="C00132">
<notes><html:p>COMPOUND_ID: C00132</html:p></notes>
      </species>
      <species boundaryCondition="false" constant="false" metaid="_ae45494d_f386_4556_8073_60be7631dae8" hasOnlySubstanceUnits="false" compartment="UNK_COMP" name="L-Threonyl-tRNA(Thr)" id="C02992">
<notes><html:p>COMPOUND_ID: C02992</html:p></notes>
      </species>
      <species boundaryCondition="false" constant="false" metaid="_63dcb7c7_5e9e_4135_9286_f0304131f98b" hasOnlySubstanceUnits="false" compartment="UNK_COMP" id="G00067">
<notes><html:p>COMPOUND_ID: G00067</html:p></notes>
      </species>
      <species boundaryCondition="false" constant="false" metaid="_b5fa5c07_9e28_4eba_a1a7_2babf5f442d6" hasOnlySubstanceUnits="false" compartment="UNK_COMP" name="Ferrocytochrome c" id="C00126">
<notes><html:p>COMPOUND_ID: C00126</html:p></notes>
      </species>
      <species boundaryCondition="false" constant="false" metaid="_976ffd62_3c8f_4fe9_8c8f_1135154ffd92" hasOnlySubstanceUnits="false" compartment="UNK_COMP" name="(R)-4&amp;apos;-Phosphopantothenoyl-L-cysteine" id="C04352">
<notes><html:p>COMPOUND_ID: C04352</html:p></notes>
      </species>
      <species boundaryCondition="false" constant="false" metaid="_b7d07f9e_dce9_4480_9128_64f7399e5784" hasOnlySubstanceUnits="false" compartment="UNK_COMP" name="tRNA hypoxanthine" id="C20451">
<notes><html:p>COMPOUND_ID: C20451</html:p></notes>
      </species>
      <species boundaryCondition="false" constant="false" metaid="_a54132fa_ac85_4834_b4c5_192db4872866" hasOnlySubstanceUnits="false" compartment="UNK_COMP" name="UDP-N-acetyl-alpha-D-glucosamine" id="C00043">
<notes><html:p>COMPOUND_ID: C00043</html:p></notes>
      </species>
      <species boundaryCondition="false" constant="false" metaid="_29285de1_8925_4ffc_acb8_b393685f82a9" hasOnlySubstanceUnits="false" compartment="UNK_COMP" name="2-Phenyl-1,3-propanediol monocarbamate" id="C16586">
<notes><html:p>COMPOUND_ID: C16586</html:p></notes>
      </species>
      <species boundaryCondition="false" constant="false" metaid="_33ac1c02_fc47_4ea3_bf91_4c9ecab1ff53" hasOnlySubstanceUnits="false" compartment="UNK_COMP" name="RX" id="C01322">
<notes><html:p>COMPOUND_ID: C01322</html:p></notes>
      </species>
      <species boundaryCondition="false" constant="false" metaid="_c09c55d8_39a1_4ed3_a7bf_06f919fc38b0" hasOnlySubstanceUnits="false" compartment="UNK_COMP" name="(2S)-2-Isopropyl-3-oxosuccinate" id="C04236">
<notes><html:p>COMPOUND_ID: C04236</html:p></notes>
      </species>
      <species boundaryCondition="false" constant="false" metaid="_2ce1d4f6_bb49_492c_a2ff_651386cd8759" hasOnlySubstanceUnits="false" compartment="UNK_COMP" name="tRNA queuine" id="C01978">
<notes><html:p>COMPOUND_ID: C01978</html:p></notes>
      </species>
      <species boundaryCondition="false" constant="false" metaid="_de239d25_84e8_426f_95e5_67f6643fa220" hasOnlySubstanceUnits="false" compartment="UNK_COMP" name="Uroporphyrin III" id="C02469">
<notes><html:p>COMPOUND_ID: C02469</html:p></notes>
      </species>
      <species boundaryCondition="false" constant="false" metaid="_de1eec9c_8e3d_4b2d_8e6e_c3d8c190420b" hasOnlySubstanceUnits="false" compartment="UNK_COMP" name="L-Tryptophanyl-tRNA(Trp)" id="C03512">
<notes><html:p>COMPOUND_ID: C03512</html:p></notes>
      </species>
      <species boundaryCondition="false" constant="false" metaid="_0cf468a2_8c7f_4a85_b59c_1f982166fb39" hasOnlySubstanceUnits="false" compartment="UNK_COMP" name="tRNA(Sec)" id="C16636">
<notes><html:p>COMPOUND_ID: C16636</html:p></notes>
      </species>
      <species boundaryCondition="false" constant="false" metaid="_cbb95cc5_9736_4dd1_a1a9_233c88d81789" hasOnlySubstanceUnits="false" compartment="UNK_COMP" name="tRNA(Asn)" id="C01637">
<notes><html:p>COMPOUND_ID: C01637</html:p></notes>
      </species>
      <species boundaryCondition="false" constant="false" metaid="_48fcef09_c8cc_4247_abf2_984816e88f13" hasOnlySubstanceUnits="false" compartment="UNK_COMP" name="beta-Alanine" id="C00099">
<notes><html:p>COMPOUND_ID: C00099</html:p></notes>
      </species>
      <species boundaryCondition="false" constant="false" metaid="_39598781_e8bd_418b_a02a_8dc9f40f477b" hasOnlySubstanceUnits="false" compartment="UNK_COMP" name="L-Histidyl-tRNA(His)" id="C02988">
<notes><html:p>COMPOUND_ID: C02988</html:p></notes>
      </species>
      <species boundaryCondition="false" constant="false" metaid="_3d5a29da_0d2b_4582_8ad8_c77bf7d86f30" hasOnlySubstanceUnits="false" compartment="UNK_COMP" name="Precorrin 1" id="C15527">
<notes><html:p>COMPOUND_ID: C15527</html:p></notes>
      </species>
      <species boundaryCondition="false" constant="false" metaid="_1e2ae538_0aa6_45ff_bda1_4c91547af887" hasOnlySubstanceUnits="false" compartment="UNK_COMP" name="Glutaryl-[acp] methyl ester" id="C20375">
<notes><html:p>COMPOUND_ID: C20375</html:p></notes>
      </species>
      <species boundaryCondition="false" constant="false" metaid="_6382ae97_5a61_4be8_bebc_426a0373a3f2" hasOnlySubstanceUnits="false" compartment="UNK_COMP" name="L-Glutamyl-tRNA(Gln)" id="C06112">
<notes><html:p>COMPOUND_ID: C06112</html:p></notes>
      </species>
      <species boundaryCondition="false" constant="false" metaid="_d1cc85b4_c69a_4d4b_b97c_a2c7f8647aa9" hasOnlySubstanceUnits="false" compartment="UNK_COMP" name="2-Octaprenyl-6-hydroxyphenol" id="C05811">
<notes><html:p>COMPOUND_ID: C05811</html:p></notes>
      </species>
      <species boundaryCondition="false" constant="false" metaid="_55ef5f1c_5150_4e6e_8348_8c6318d895d9" hasOnlySubstanceUnits="false" compartment="UNK_COMP" name="D-Alanine" id="C00133">
<notes><html:p>COMPOUND_ID: C00133</html:p></notes>
      </species>
      <species boundaryCondition="false" constant="false" metaid="_d2a98676_5aac_497d_8923_c9b4aeef47bc" hasOnlySubstanceUnits="false" compartment="UNK_COMP" name="D-Fructose 1,6-bisphosphate" id="C00354">
<notes><html:p>COMPOUND_ID: C00354</html:p></notes>
      </species>
      <species boundaryCondition="false" constant="false" metaid="_75a030bd_f27d_40e2_a839_6e33900375da" hasOnlySubstanceUnits="false" compartment="UNK_COMP" name="L-Arogenate" id="C00826">
<notes><html:p>COMPOUND_ID: C00826</html:p></notes>
      </species>
      <species boundaryCondition="false" constant="false" metaid="_127120eb_5ec5_42c2_ac9b_ef6d54ebeae3" hasOnlySubstanceUnits="false" compartment="UNK_COMP" name="(1S,2R)-Naphthalene 1,2-oxide" id="C14787">
<notes><html:p>COMPOUND_ID: C14787</html:p></notes>
      </species>
      <species boundaryCondition="false" constant="false" metaid="_3ccaf4e0_a1a5_439d_990e_115b47862898" hasOnlySubstanceUnits="false" compartment="UNK_COMP" name="(1S)-Hydroxy-(2S)-glutathionyl-1,2-dihydronaphthalene" id="C14792">
<notes><html:p>COMPOUND_ID: C14792</html:p></notes>
      </species>
      <species boundaryCondition="false" constant="false" metaid="_1a31bf34_7dae_4ddc_b3e5_ca3cd7f8ea86" hasOnlySubstanceUnits="false" compartment="UNK_COMP" name="3-Ketoglutaryl-[acp] methyl ester" id="C20372">
<notes><html:p>COMPOUND_ID: C20372</html:p></notes>
      </species>
      <species boundaryCondition="false" constant="false" metaid="_069abddd_01e2_4107_b78f_28259ef4aae4" hasOnlySubstanceUnits="false" compartment="UNK_COMP" name="Enoylpimeloyl-[acp] methyl ester" id="C20378">
<notes><html:p>COMPOUND_ID: C20378</html:p></notes>
      </species>
      <species boundaryCondition="false" constant="false" metaid="_cc23d8fe_6fee_4740_8654_91f0a6c5be3e" hasOnlySubstanceUnits="false" compartment="UNK_COMP" name="(S)-3-Methyl-2-oxopentanoic acid" id="C00671">
<notes><html:p>COMPOUND_ID: C00671</html:p></notes>
      </species>
      <species boundaryCondition="false" constant="false" metaid="_5af4931f_a13c_4439_8db8_fc2e6b6d2ea1" hasOnlySubstanceUnits="false" compartment="UNK_COMP" name="6-Methoxy-3-methyl-2-all-trans-polyprenyl-1,4-benzoquinol" id="C19859">
<notes><html:p>COMPOUND_ID: C19859</html:p></notes>
      </species>
      <species boundaryCondition="false" constant="false" metaid="_bf912473_79ea_4c7c_83d1_0981c4d4050c" hasOnlySubstanceUnits="false" compartment="UNK_COMP" id="G10665">
<notes><html:p>COMPOUND_ID: G10665</html:p></notes>
      </species>
      <species boundaryCondition="false" constant="false" metaid="_ff6ed9d1_1661_4fb5_b5fb_7bce011d01f0" hasOnlySubstanceUnits="false" compartment="UNK_COMP" name="Lipoyl-carrier protein E2" id="C22158">
<notes><html:p>COMPOUND_ID: C22158</html:p></notes>
      </species>
      <species boundaryCondition="false" constant="false" metaid="_ea7da4e5_f93f_476d_8cfe_d5c1b0990a14" hasOnlySubstanceUnits="false" compartment="UNK_COMP" name="Folate" id="C00504">
<notes><html:p>COMPOUND_ID: C00504</html:p></notes>
      </species>
      <species boundaryCondition="false" constant="false" metaid="_4606e004_f51c_410b_9b91_285bc42f9d54" hasOnlySubstanceUnits="false" compartment="UNK_COMP" name="Guanine" id="C00242">
<notes><html:p>COMPOUND_ID: C00242</html:p></notes>
      </species>
      <species boundaryCondition="false" constant="false" metaid="_9bd7ec12_3c0e_4270_aac4_0aae6e057294" hasOnlySubstanceUnits="false" compartment="UNK_COMP" name="Glutamate" id="C00302">
<notes><html:p>COMPOUND_ID: C00302</html:p></notes>
      </species>
      <species boundaryCondition="false" constant="false" metaid="_7eaabba2_d5ba_44c2_9e4c_4273b1a0c2a0" hasOnlySubstanceUnits="false" compartment="UNK_COMP" name="alpha-D-Glucosamine 1-phosphate" id="C06156">
<notes><html:p>COMPOUND_ID: C06156</html:p></notes>
      </species>
      <species boundaryCondition="false" constant="false" metaid="_2f01bb5e_6240_4447_9c4a_e45a84105dc2" hasOnlySubstanceUnits="false" compartment="UNK_COMP" name="3-Methyl-2-oxobutanoic acid" id="C00141">
<notes><html:p>COMPOUND_ID: C00141</html:p></notes>
      </species>
      <species boundaryCondition="false" constant="false" metaid="_f5f8eaff_1f3d_4fd8_ad00_70f74977c308" hasOnlySubstanceUnits="false" compartment="UNK_COMP" name="S-(2-Hydroxyacyl)glutathione" id="C03899">
<notes><html:p>COMPOUND_ID: C03899</html:p></notes>
      </species>
      <species boundaryCondition="false" constant="false" metaid="_6e311fc7_eecd_4bbd_abfe_160ce6f38015" hasOnlySubstanceUnits="false" compartment="UNK_COMP" name="S-Glutathionyl-L-cysteine" id="C05526">
<notes><html:p>COMPOUND_ID: C05526</html:p></notes>
      </species>
      <species boundaryCondition="false" constant="false" metaid="_c9700903_9c89_48c9_a672_d2e231921aa0" hasOnlySubstanceUnits="false" compartment="UNK_COMP" name="[Protein]-FMN-L-Threonine" id="C20730">
<notes><html:p>COMPOUND_ID: C20730</html:p></notes>
      </species>
      <species boundaryCondition="false" constant="false" metaid="_03201b5a_c73e_411d_be2e_2e176b590e60" hasOnlySubstanceUnits="false" compartment="UNK_COMP" name="1-(5&amp;apos;-Phosphoribosyl)-5-amino-4-imidazolecarboxamide" id="C04677">
<notes><html:p>COMPOUND_ID: C04677</html:p></notes>
      </species>
      <species boundaryCondition="false" constant="false" metaid="_855f29e8_0f3d_4ec8_86f0_64599db74177" hasOnlySubstanceUnits="false" compartment="UNK_COMP" name="UDP-3-O-(3-hydroxytetradecanoyl)-D-glucosamine" id="C06022">
<notes><html:p>COMPOUND_ID: C06022</html:p></notes>
      </species>
      <species boundaryCondition="false" constant="false" metaid="_4f4a46fc_01b9_40db_b06f_5c216317420f" hasOnlySubstanceUnits="false" compartment="UNK_COMP" name="(4S)-4-Hydroxy-2-oxoglutarate" id="C20485">
<notes><html:p>COMPOUND_ID: C20485</html:p></notes>
      </species>
      <species boundaryCondition="false" constant="false" metaid="_96f86dec_a66c_4daa_b10a_fdfa0e9cc9be" hasOnlySubstanceUnits="false" compartment="UNK_COMP" name="6-(Hydroxymethyl)-7,8-dihydropterin" id="C01300">
<notes><html:p>COMPOUND_ID: C01300</html:p></notes>
      </species>
      <species boundaryCondition="false" constant="false" metaid="_812215e6_af4d_488c_a0ea_c8af0535e50d" hasOnlySubstanceUnits="false" compartment="UNK_COMP" name="dGTP" id="C00286">
<notes><html:p>COMPOUND_ID: C00286</html:p></notes>
      </species>
      <species boundaryCondition="false" constant="false" metaid="_c83ff047_1e26_4226_9d60_ac4028b0e840" hasOnlySubstanceUnits="false" compartment="UNK_COMP" name="beta-D-Fructose 6-phosphate" id="C05345">
<notes><html:p>COMPOUND_ID: C05345</html:p></notes>
      </species>
      <species boundaryCondition="false" constant="false" metaid="_03889a02_1b3f_4548_a00a_7cdec9075faf" hasOnlySubstanceUnits="false" compartment="UNK_COMP" name="4-Hydroxybenzoate" id="C00156">
<notes><html:p>COMPOUND_ID: C00156</html:p></notes>
      </species>
      <species boundaryCondition="false" constant="false" metaid="_95cbf3c4_8b31_4278_9aef_1ffe8e0f2cf9" hasOnlySubstanceUnits="false" compartment="UNK_COMP" name="UDP-N-acetylmuramoyl-L-alanyl-gamma-D-glutamyl-meso-2,6-diaminopimelate" id="C04877">
<notes><html:p>COMPOUND_ID: C04877</html:p></notes>
      </species>
      <species boundaryCondition="false" constant="false" metaid="_acf91012_2df6_406c_bf3b_f84d6b76cfe2" hasOnlySubstanceUnits="false" compartment="UNK_COMP" name="Arachidonate" id="C00219">
<notes><html:p>COMPOUND_ID: C00219</html:p></notes>
      </species>
      <species boundaryCondition="false" constant="false" metaid="_d11bd7e2_9097_46fa_b25b_f367dbc18350" hasOnlySubstanceUnits="false" compartment="UNK_COMP" name="2-Amino-3-oxo-4-phosphonooxybutyrate" id="C07335">
<notes><html:p>COMPOUND_ID: C07335</html:p></notes>
      </species>
      <species boundaryCondition="false" constant="false" metaid="_2fdf0a44_b510_4cb8_83ef_974edcb99e02" hasOnlySubstanceUnits="false" compartment="UNK_COMP" name="Adenine" id="C00147">
<notes><html:p>COMPOUND_ID: C00147</html:p></notes>
      </species>
      <species boundaryCondition="false" constant="false" metaid="_df393470_cd9c_4cab_afa9_acc4d84f6cab" hasOnlySubstanceUnits="false" compartment="UNK_COMP" name="dCDP" id="C00705">
<notes><html:p>COMPOUND_ID: C00705</html:p></notes>
      </species>
      <species boundaryCondition="false" constant="false" metaid="_346639cc_cfc5_40e3_a7c8_7361078bc553" hasOnlySubstanceUnits="false" compartment="UNK_COMP" name="Decanoyl-[acp]" id="C05755">
<notes><html:p>COMPOUND_ID: C05755</html:p></notes>
      </species>
      <species boundaryCondition="false" constant="false" metaid="_1f02d13b_8796_46ed_ae21_94cfea539a9f" hasOnlySubstanceUnits="false" compartment="UNK_COMP" name="L-Glutamyl 5-phosphate" id="C03287">
<notes><html:p>COMPOUND_ID: C03287</html:p></notes>
      </species>
      <species boundaryCondition="false" constant="false" metaid="_fbff9794_7856_4540_9e21_ba16680555e6" hasOnlySubstanceUnits="false" compartment="UNK_COMP" name="1-(1-Alkenyl)-sn-glycero-3-phosphocholine" id="C04517">
<notes><html:p>COMPOUND_ID: C04517</html:p></notes>
      </species>
      <species boundaryCondition="false" constant="false" metaid="_97e5f6b7_8008_4ee2_94f3_935dc1e9ce7f" hasOnlySubstanceUnits="false" compartment="UNK_COMP" name="tRNA(His)" id="C01643">
<notes><html:p>COMPOUND_ID: C01643</html:p></notes>
      </species>
      <species boundaryCondition="false" constant="false" metaid="_a682f45e_35f0_4f4c_acdc_cdb3c419a7ea" hasOnlySubstanceUnits="false" compartment="UNK_COMP" name="[tRNA(Ile2)]-lysidine34" id="C19723">
<notes><html:p>COMPOUND_ID: C19723</html:p></notes>
      </species>
      <species boundaryCondition="false" constant="false" metaid="_939ffc4a_df8a_4aa0_ade7_ccc8827a08b8" hasOnlySubstanceUnits="false" compartment="UNK_COMP" name="[Lipoyl-carrier protein]-L-lysine" id="C16240">
<notes><html:p>COMPOUND_ID: C16240</html:p></notes>
      </species>
      <species boundaryCondition="false" constant="false" metaid="_945821cf_5141_4d93_bccd_3fc17a36c506" hasOnlySubstanceUnits="false" compartment="UNK_COMP" name="Chitobiose" id="C01674">
<notes><html:p>COMPOUND_ID: C01674</html:p></notes>
      </species>
      <species boundaryCondition="false" constant="false" metaid="_060ad5e1_6c87_4b10_818b_f77f21252f9d" hasOnlySubstanceUnits="false" compartment="UNK_COMP" name="D-Allose 6-phosphate" id="C02962">
<notes><html:p>COMPOUND_ID: C02962</html:p></notes>
      </species>
      <species boundaryCondition="false" constant="false" metaid="_2adcf309_e1b3_4542_8620_2240a32deb17" hasOnlySubstanceUnits="false" compartment="UNK_COMP" name="3-Dehydroshikimate" id="C02637">
<notes><html:p>COMPOUND_ID: C02637</html:p></notes>
      </species>
      <species boundaryCondition="false" constant="false" metaid="_36892aec_d828_48aa_b543_658e8cc7dad1" hasOnlySubstanceUnits="false" compartment="UNK_COMP" name="Dimethylallyl diphosphate" id="C00235">
<notes><html:p>COMPOUND_ID: C00235</html:p></notes>
      </species>
      <species boundaryCondition="false" constant="false" metaid="_b5647384_830a_4c04_91d2_a981702964bc" hasOnlySubstanceUnits="false" compartment="UNK_COMP" name="D-Glucose 6-phosphate" id="C00092">
<notes><html:p>COMPOUND_ID: C00092</html:p></notes>
      </species>
      <species boundaryCondition="false" constant="false" metaid="_02172f04_b1c8_43a5_bb8f_7080102c8aed" hasOnlySubstanceUnits="false" compartment="UNK_COMP" id="G13058">
<notes><html:p>COMPOUND_ID: G13058</html:p></notes>
      </species>
      <species boundaryCondition="false" constant="false" metaid="_1a594a64_05fe_4b43_89b2_8cb23d8a1ecd" hasOnlySubstanceUnits="false" compartment="UNK_COMP" name="3-Phospho-D-erythronate" id="C03356">
<notes><html:p>COMPOUND_ID: C03356</html:p></notes>
      </species>
      <species boundaryCondition="false" constant="false" metaid="_1bf2fbf9_b795_42aa_81e4_3aa49b9fa281" hasOnlySubstanceUnits="false" compartment="UNK_COMP" name="4-Aminobenzoate" id="C00568">
<notes><html:p>COMPOUND_ID: C00568</html:p></notes>
      </species>
      <species boundaryCondition="false" constant="false" metaid="_633343ae_7b73_4953_9176_b8acaf29ab35" hasOnlySubstanceUnits="false" compartment="UNK_COMP" name="3-Dehydroquinate" id="C00944">
<notes><html:p>COMPOUND_ID: C00944</html:p></notes>
      </species>
      <species boundaryCondition="false" constant="false" metaid="_3ffe6ab7_e1d9_4481_ae45_fa90309c665c" hasOnlySubstanceUnits="false" compartment="UNK_COMP" name="5,10-Methenyltetrahydrofolate" id="C00445">
<notes><html:p>COMPOUND_ID: C00445</html:p></notes>
      </species>
      <species boundaryCondition="false" constant="false" metaid="_611a85c6_afe2_4afd_8101_c13681521c11" hasOnlySubstanceUnits="false" compartment="UNK_COMP" name="beta-D-Glucose 6-phosphate" id="C01172">
<notes><html:p>COMPOUND_ID: C01172</html:p></notes>
      </species>
      <species boundaryCondition="false" constant="false" metaid="_ac06af40_85da_4b02_97c4_0f6041b96f4f" hasOnlySubstanceUnits="false" compartment="UNK_COMP" name="alpha-N-Acetylneuraminyl-2,3-beta-D-galactosyl-1,4-N-acetyl-D-glucosaminyl-glycoprotein" id="C04907">
<notes><html:p>COMPOUND_ID: C04907</html:p></notes>
      </species>
      <species boundaryCondition="false" constant="false" metaid="_ab992ee2_fb9b_41bf_98a7_8c6aafe2b933" hasOnlySubstanceUnits="false" compartment="UNK_COMP" name="NADH" id="C00004">
<notes><html:p>COMPOUND_ID: C00004</html:p></notes>
      </species>
      <species boundaryCondition="false" constant="false" metaid="_e87bd713_5dff_4865_b9bf_7783ed9e621a" hasOnlySubstanceUnits="false" compartment="UNK_COMP" name="D-Serine" id="C00740">
<notes><html:p>COMPOUND_ID: C00740</html:p></notes>
      </species>
      <species boundaryCondition="false" constant="false" metaid="_346cf10f_5740_48d4_bc26_00e9e052a47e" hasOnlySubstanceUnits="false" compartment="UNK_COMP" name="Peptidylproline (omega=180)" id="C03798">
<notes><html:p>COMPOUND_ID: C03798</html:p></notes>
      </species>
      <species boundaryCondition="false" constant="false" metaid="_7cd678fb_8940_488e_9750_1b11acdf0b1f" hasOnlySubstanceUnits="false" compartment="UNK_COMP" name="2-Polyprenyl-6-hydroxyphenol" id="C17551">
<notes><html:p>COMPOUND_ID: C17551</html:p></notes>
      </species>
      <species boundaryCondition="false" constant="false" metaid="_999d021e_8030_43be_824d_af9baf7de3f4" hasOnlySubstanceUnits="false" compartment="UNK_COMP" name="S-Formylglutathione" id="C01031">
<notes><html:p>COMPOUND_ID: C01031</html:p></notes>
      </species>
      <species boundaryCondition="false" constant="false" metaid="_90c02d57_8b90_4f72_a88d_a3da64247d7b" hasOnlySubstanceUnits="false" compartment="UNK_COMP" name="Acetaldehyde" id="C00084">
<notes><html:p>COMPOUND_ID: C00084</html:p></notes>
      </species>
      <species boundaryCondition="false" constant="false" metaid="_7d06ae1d_390d_4d31_9508_d98377ecbfb5" hasOnlySubstanceUnits="false" compartment="UNK_COMP" name="Protoporphyrin" id="C02191">
<notes><html:p>COMPOUND_ID: C02191</html:p></notes>
      </species>
      <species boundaryCondition="false" constant="false" metaid="_3960b922_53f8_44c2_888d_ea9814f26bfd" hasOnlySubstanceUnits="false" compartment="UNK_COMP" name="UDP-alpha-D-galactose" id="C00052">
<notes><html:p>COMPOUND_ID: C00052</html:p></notes>
      </species>
      <species boundaryCondition="false" constant="false" metaid="_78a11d9b_c662_4b35_bd4f_cedd3a7b89ce" hasOnlySubstanceUnits="false" compartment="UNK_COMP" name="Phosphoenol-4-deoxy-3-tetrulosonate" id="C04309">
<notes><html:p>COMPOUND_ID: C04309</html:p></notes>
      </species>
      <species boundaryCondition="false" constant="false" metaid="_bbaac112_99bf_4eb8_9fa7_4a55cc107faa" hasOnlySubstanceUnits="false" compartment="UNK_COMP" name="L-Prolyl-tRNA(Pro)" id="C02702">
<notes><html:p>COMPOUND_ID: C02702</html:p></notes>
      </species>
      <species boundaryCondition="false" constant="false" metaid="_b5d886ec_abaa_46ea_95be_e281da4020a2" hasOnlySubstanceUnits="false" compartment="UNK_COMP" name="Glutaminyl-tRNA" id="C02282">
<notes><html:p>COMPOUND_ID: C02282</html:p></notes>
      </species>
      <species boundaryCondition="false" constant="false" metaid="_6150b5c0_82ef_4dca_b9c7_4051b21d6315" hasOnlySubstanceUnits="false" compartment="UNK_COMP" name="Ferricytochrome c2" id="C00997">
<notes><html:p>COMPOUND_ID: C00997</html:p></notes>
      </species>
      <species boundaryCondition="false" constant="false" metaid="_b6f8d9cd_5a61_46c2_8ec8_2e31bd0c3937" hasOnlySubstanceUnits="false" compartment="UNK_COMP" name="S-Adenosyl-4-methylthio-2-oxobutanoate" id="C04425">
<notes><html:p>COMPOUND_ID: C04425</html:p></notes>
      </species>
      <species boundaryCondition="false" constant="false" metaid="_54385d76_4bfa_4afb_9ce6_61d94a5e0bb2" hasOnlySubstanceUnits="false" compartment="UNK_COMP" name="(R)-3-Hydroxyhexanoyl-[acp]" id="C05747">
<notes><html:p>COMPOUND_ID: C05747</html:p></notes>
      </species>
      <species boundaryCondition="false" constant="false" metaid="_787a99f1_4298_4586_9a54_5d6582ad5270" hasOnlySubstanceUnits="false" compartment="UNK_COMP" name="Biliverdin" id="C00500">
<notes><html:p>COMPOUND_ID: C00500</html:p></notes>
      </species>
      <species boundaryCondition="false" constant="false" metaid="_0ec0394c_d5d6_4b5a_adf1_4abc11fc2f42" hasOnlySubstanceUnits="false" compartment="UNK_COMP" name="3-Oxododecanoyl-[acp]" id="C05756">
<notes><html:p>COMPOUND_ID: C05756</html:p></notes>
      </species>
      <species boundaryCondition="false" constant="false" metaid="_12fa7fdc_3e07_406f_b76d_70be820b0661" hasOnlySubstanceUnits="false" compartment="UNK_COMP" name="[Dihydrolipoyllysine-residue succinyltransferase] S-succinyldihydrolipoyllysine" id="C16254">
<notes><html:p>COMPOUND_ID: C16254</html:p></notes>
      </species>
      <species boundaryCondition="false" constant="false" metaid="_8ff13789_b383_4110_b8ac_ad1232b80b9c" hasOnlySubstanceUnits="false" compartment="UNK_COMP" name="Agmatine" id="C00179">
<notes><html:p>COMPOUND_ID: C00179</html:p></notes>
      </species>
      <species boundaryCondition="false" constant="false" metaid="_7ba51b63_f556_4fa0_b067_61f289788d2d" hasOnlySubstanceUnits="false" compartment="UNK_COMP" name="Peptide-L-methionine (R)-S-oxide" id="C15653">
<notes><html:p>COMPOUND_ID: C15653</html:p></notes>
      </species>
      <species boundaryCondition="false" constant="false" metaid="_181f1d07_6fe4_4718_96e1_2a9660fb24e0" hasOnlySubstanceUnits="false" compartment="UNK_COMP" name="Adenine in rRNA" id="C20648">
<notes><html:p>COMPOUND_ID: C20648</html:p></notes>
      </species>
      <species boundaryCondition="false" constant="false" metaid="_1bdf1350_eae6_4ff9_be80_ae152e4f23ca" hasOnlySubstanceUnits="false" compartment="UNK_COMP" name="Urea" id="C00086">
<notes><html:p>COMPOUND_ID: C00086</html:p></notes>
      </species>
      <species boundaryCondition="false" constant="false" metaid="_c21fceac_8883_4d1b_be74_ba717bece3aa" hasOnlySubstanceUnits="false" compartment="UNK_COMP" name="Undecaprenyl-diphospho-N-acetylmuramoyl-(N-acetylglucosamine)-L-alanyl-D-glutamyl-meso-2,6-diaminopimeloyl-D-alanyl-D-alanine" id="C05898">
<notes><html:p>COMPOUND_ID: C05898</html:p></notes>
      </species>
      <species boundaryCondition="false" constant="false" metaid="_c4419446_6238_40ad_9c45_1a9c254cecd9" hasOnlySubstanceUnits="false" compartment="UNK_COMP" name="10-Formyltetrahydrofolate" id="C00234">
<notes><html:p>COMPOUND_ID: C00234</html:p></notes>
      </species>
      <species boundaryCondition="false" constant="false" metaid="_ab2a4fef_ba49_4288_9063_823d018d482c" hasOnlySubstanceUnits="false" compartment="UNK_COMP" name="[Enzyme]-S-sulfanylcysteine" id="C15812">
<notes><html:p>COMPOUND_ID: C15812</html:p></notes>
      </species>
      <species boundaryCondition="false" constant="false" metaid="_e6f57ba1_48a0_48ca_be7c_364930dfacfc" hasOnlySubstanceUnits="false" compartment="UNK_COMP" name="Reduced acceptor" id="C00030">
<notes><html:p>COMPOUND_ID: C00030</html:p></notes>
      </species>
      <species boundaryCondition="false" constant="false" metaid="_2381b0a4_c842_4308_bd2d_59db318e82aa" hasOnlySubstanceUnits="false" compartment="UNK_COMP" name="Adenylyl sulfate" id="C00224">
<notes><html:p>COMPOUND_ID: C00224</html:p></notes>
      </species>
      <species boundaryCondition="false" constant="false" metaid="_6e6c0559_69dc_4669_88aa_77e7511f626b" hasOnlySubstanceUnits="false" compartment="UNK_COMP" name="2-[(2R,5Z)-2-Carboxy-4-methylthiazol-5(2H)-ylidene]ethyl phosphate" id="C20246">
<notes><html:p>COMPOUND_ID: C20246</html:p></notes>
      </species>
      <species boundaryCondition="false" constant="false" metaid="_a110c29e_8f25_420b_a3fa_935d0ef7ff6a" hasOnlySubstanceUnits="false" compartment="UNK_COMP" name="Trichloroethene" id="C06790">
<notes><html:p>COMPOUND_ID: C06790</html:p></notes>
      </species>
      <species boundaryCondition="false" constant="false" metaid="_323b2fa6_6b27_47ab_ae79_48707c3d5f93" hasOnlySubstanceUnits="false" compartment="UNK_COMP" name="L-Serine" id="C00065">
<notes><html:p>COMPOUND_ID: C00065</html:p></notes>
      </species>
      <species boundaryCondition="false" constant="false" metaid="_06a48cf7_cc77_40be_8a02_ec3f3fea82d9" hasOnlySubstanceUnits="false" compartment="UNK_COMP" name="N-Acetylmuramoyl-Ala" id="C02999">
<notes><html:p>COMPOUND_ID: C02999</html:p></notes>
      </species>
      <species boundaryCondition="false" constant="false" metaid="_5f9a52fc_a30b_4be3_a41d_d0f09043f0e6" hasOnlySubstanceUnits="false" compartment="UNK_COMP" name="1-Octanol" id="C00756">
<notes><html:p>COMPOUND_ID: C00756</html:p></notes>
      </species>
      <species boundaryCondition="false" constant="false" metaid="_a783afcc_a666_40ba_888a_deaea052c8e2" hasOnlySubstanceUnits="false" compartment="UNK_COMP" name="dTTP" id="C00459">
<notes><html:p>COMPOUND_ID: C00459</html:p></notes>
      </species>
      <species boundaryCondition="false" constant="false" metaid="_2f74dad8_9afc_4e01_9123_119cc139b2d0" hasOnlySubstanceUnits="false" compartment="UNK_COMP" name="3-Sulfino-L-alanine" id="C00606">
<notes><html:p>COMPOUND_ID: C00606</html:p></notes>
      </species>
      <species boundaryCondition="false" constant="false" metaid="_1b9f897e_5b48_4ee0_9cc4_849d3c184999" hasOnlySubstanceUnits="false" compartment="UNK_COMP" name="1-Acyl-sn-glycerol 3-phosphate" id="C00681">
<notes><html:p>COMPOUND_ID: C00681</html:p></notes>
      </species>
      <species boundaryCondition="false" constant="false" metaid="_40393aa7_995b_4565_9677_0ea9cc5cb302" hasOnlySubstanceUnits="false" compartment="UNK_COMP" name="Uroporphyrinogen III" id="C01051">
<notes><html:p>COMPOUND_ID: C01051</html:p></notes>
      </species>
      <species boundaryCondition="false" constant="false" metaid="_4ab6701f_03a6_4240_872c_f722b4646dc5" hasOnlySubstanceUnits="false" compartment="UNK_COMP" name="tRNA containing 5-carboxymethylaminomethyl-2-thiouridine" id="C17323">
<notes><html:p>COMPOUND_ID: C17323</html:p></notes>
      </species>
      <species boundaryCondition="false" constant="false" metaid="_98e36314_e15b_4539_9774_2ec6d437c81b" hasOnlySubstanceUnits="false" compartment="UNK_COMP" name="D-glycero-beta-D-manno-Heptose 1-phosphate" id="C07838">
<notes><html:p>COMPOUND_ID: C07838</html:p></notes>
      </species>
      <species boundaryCondition="false" constant="false" metaid="_942189f7_d1ce_47ec_b240_c81925b5a3a4" hasOnlySubstanceUnits="false" compartment="UNK_COMP" name="Glutaredoxin disulfide" id="C07293">
<notes><html:p>COMPOUND_ID: C07293</html:p></notes>
      </species>
      <species boundaryCondition="false" constant="false" metaid="_f2700526_8fab_4baa_92fd_fa9311c5e02b" hasOnlySubstanceUnits="false" compartment="UNK_COMP" name="3alpha,7alpha,26-Trihydroxy-5beta-cholestane" id="C05444">
<notes><html:p>COMPOUND_ID: C05444</html:p></notes>
      </species>
      <species boundaryCondition="false" constant="false" metaid="_e67e2d7e_ae98_414e_9423_6d44786f206a" hasOnlySubstanceUnits="false" compartment="UNK_COMP" name="UDP-N-acetylmuramate" id="C01050">
<notes><html:p>COMPOUND_ID: C01050</html:p></notes>
      </species>
      <species boundaryCondition="false" constant="false" metaid="_fd9cdc6a_b2ec_4267_8d74_84bd4b9c663d" hasOnlySubstanceUnits="false" compartment="UNK_COMP" name="Methylselenic acid" id="C18902">
<notes><html:p>COMPOUND_ID: C18902</html:p></notes>
      </species>
      <species boundaryCondition="false" constant="false" metaid="_de5a5bd5_ddc7_4fa8_b436_b1e5dc9a7da1" hasOnlySubstanceUnits="false" compartment="UNK_COMP" name="N-Acetylmuramate" id="C02713">
<notes><html:p>COMPOUND_ID: C02713</html:p></notes>
      </species>
      <species boundaryCondition="false" constant="false" metaid="_4c583720_29b0_4e10_8f94_2d818173fd4a" hasOnlySubstanceUnits="false" compartment="UNK_COMP" name="IDP" id="C00104">
<notes><html:p>COMPOUND_ID: C00104</html:p></notes>
      </species>
      <species boundaryCondition="false" constant="false" metaid="_e10cc5e9_79fc_403e_bb3d_25ab2a92a0ef" hasOnlySubstanceUnits="false" compartment="UNK_COMP" name="5-Phosphoribosylamine" id="C03090">
<notes><html:p>COMPOUND_ID: C03090</html:p></notes>
      </species>
      <species boundaryCondition="false" constant="false" metaid="_c428d402_f948_4a38_a367_bb20de8a5d78" hasOnlySubstanceUnits="false" compartment="UNK_COMP" name="(S)-1-Pyrroline-5-carboxylate" id="C03912">
<notes><html:p>COMPOUND_ID: C03912</html:p></notes>
      </species>
      <species boundaryCondition="false" constant="false" metaid="_3b4cff0f_abde_4500_a02f_e6934346f8cc" hasOnlySubstanceUnits="false" compartment="UNK_COMP" name="N-Acetyl-D-glucosamine 6-sulfate" id="C04132">
<notes><html:p>COMPOUND_ID: C04132</html:p></notes>
      </species>
      <species boundaryCondition="false" constant="false" metaid="_ef72dc67_2b01_4317_b87c_237ff99e7c5a" hasOnlySubstanceUnits="false" compartment="UNK_COMP" name="D-erythro-3-Methylmalate" id="C06032">
<notes><html:p>COMPOUND_ID: C06032</html:p></notes>
      </species>
      <species boundaryCondition="false" constant="false" metaid="_e6a7e6cb_c9f9_4262_9a65_a6933c8fa215" hasOnlySubstanceUnits="false" compartment="UNK_COMP" name="tRNA(Pro)" id="C01649">
<notes><html:p>COMPOUND_ID: C01649</html:p></notes>
      </species>
    </listOfSpecies>
    <listOfReactions>
      <reaction fast="false" id="R04109" metaid="_ae67fc55_4c54_46c3_bf63_2bb0270fec0a" reversible="true">
<notes><html:p>CLASSIFICATION: 1.2.1.70</html:p><html:p>PREDICTION_TYPE: PRIAM_EC</html:p><html:p>GENE ASSOCIATION: (AAF41004)</html:p><html:p>PROP PRIAM_probability=1.0</html:p></notes>
              <listOfReactants>
          <speciesReference stoichiometry="1" constant="false" species="C00080"/>
          <speciesReference stoichiometry="1" constant="false" species="C00005"/>
          <speciesReference stoichiometry="1" constant="false" species="C02987"/>
        </listOfReactants>
        <listOfProducts>
          <speciesReference stoichiometry="1" constant="false" species="C01641"/>
          <speciesReference stoichiometry="1" constant="false" species="C03741"/>
          <speciesReference stoichiometry="1" constant="false" species="C00006"/>
        </listOfProducts>
        <kineticLaw>
          <math xmlns="http://www.w3.org/1998/Math/MathML">          
            <ci> FLUX_VALUE </ci>
          </math>
                  <listOfLocalParameters>
            <localParameter value="0" id="FLUX_VALUE"/>
            <localParameter value="-99999" id="LOWER_BOUND"/>
            <localParameter value="99999" id="UPPER_BOUND"/>
          </listOfLocalParameters>
        </kineticLaw>
      </reaction>
      <reaction fast="false" id="R09409" metaid="_9b35c673_627b_479d_b0be_f5735501d2fd" reversible="true">
<notes><html:p>CLASSIFICATION: 2.5.1.18</html:p><html:p>PREDICTION_TYPE: PRIAM_EC</html:p><html:p>GENE ASSOCIATION: (AAF42282)</html:p><html:p>PROP PRIAM_probability=0.550000011920929</html:p></notes>
              <listOfReactants>
          <speciesReference stoichiometry="1" constant="false" species="C19586"/>
          <speciesReference stoichiometry="1" constant="false" species="C00051"/>
        </listOfReactants>
        <listOfProducts>
          <speciesReference stoichiometry="1" constant="false" species="C11278"/>
        </listOfProducts>
        <kineticLaw>
          <math xmlns="http://www.w3.org/1998/Math/MathML">          
            <ci> FLUX_VALUE </ci>
          </math>
                  <listOfLocalParameters>
            <localParameter value="0" id="FLUX_VALUE"/>
            <localParameter value="-99999" id="LOWER_BOUND"/>
            <localParameter value="99999" id="UPPER_BOUND"/>
          </listOfLocalParameters>
        </kineticLaw>
      </reaction>
      <reaction fast="false" id="R02735" metaid="_de8df6e9_0aaf_47cc_82a9_3a17b0513fcc" reversible="true">
<notes><html:p>CLASSIFICATION: 5.1.1.7</html:p><html:p>PREDICTION_TYPE: PRIAM_EC</html:p><html:p>GENE ASSOCIATION: (AAF41173)</html:p><html:p>PROP PRIAM_probability=1.0</html:p></notes>
              <listOfReactants>
          <speciesReference stoichiometry="1" constant="false" species="C00666"/>
        </listOfReactants>
        <listOfProducts>
          <speciesReference stoichiometry="1" constant="false" species="C00680"/>
        </listOfProducts>
        <kineticLaw>
          <math xmlns="http://www.w3.org/1998/Math/MathML">          
            <ci> FLUX_VALUE </ci>
          </math>
                  <listOfLocalParameters>
            <localParameter value="0" id="FLUX_VALUE"/>
            <localParameter value="-99999" id="LOWER_BOUND"/>
            <localParameter value="99999" id="UPPER_BOUND"/>
          </listOfLocalParameters>
        </kineticLaw>
      </reaction>
      <reaction fast="false" id="R02323" metaid="_fc730714_8552_4043_b1c0_9dabaef619da" reversible="true">
<notes><html:p>CLASSIFICATION: 3.1.3.-;3.1.3.5</html:p><html:p>PREDICTION_TYPE: PRIAM_EC</html:p><html:p>GENE ASSOCIATION: (AAF41840) or (AAF41840)</html:p><html:p>PROP PRIAM_probability=1.0</html:p></notes>
              <listOfReactants>
          <speciesReference stoichiometry="1" constant="false" species="C00001"/>
          <speciesReference stoichiometry="1" constant="false" species="C00455"/>
        </listOfReactants>
        <listOfProducts>
          <speciesReference stoichiometry="1" constant="false" species="C00009"/>
          <speciesReference stoichiometry="1" constant="false" species="C03150"/>
        </listOfProducts>
        <kineticLaw>
          <math xmlns="http://www.w3.org/1998/Math/MathML">          
            <ci> FLUX_VALUE </ci>
          </math>
                  <listOfLocalParameters>
            <localParameter value="0" id="FLUX_VALUE"/>
            <localParameter value="-99999" id="LOWER_BOUND"/>
            <localParameter value="99999" id="UPPER_BOUND"/>
          </listOfLocalParameters>
        </kineticLaw>
      </reaction>
      <reaction fast="false" id="R03662" metaid="_b326ac7e_d03e_40ba_a59a_055de83b3fac" reversible="true">
<notes><html:p>CLASSIFICATION: 6.1.1.11</html:p><html:p>PREDICTION_TYPE: PRIAM_EC</html:p><html:p>GENE ASSOCIATION: (AAF42032)</html:p><html:p>PROP PRIAM_probability=1.0</html:p></notes>
              <listOfReactants>
          <speciesReference stoichiometry="1" constant="false" species="C01650"/>
          <speciesReference stoichiometry="1" constant="false" species="C00065"/>
          <speciesReference stoichiometry="1" constant="false" species="C00002"/>
        </listOfReactants>
        <listOfProducts>
          <speciesReference stoichiometry="1" constant="false" species="C02553"/>
          <speciesReference stoichiometry="1" constant="false" species="C00020"/>
          <speciesReference stoichiometry="1" constant="false" species="C00013"/>
        </listOfProducts>
        <kineticLaw>
          <math xmlns="http://www.w3.org/1998/Math/MathML">          
            <ci> FLUX_VALUE </ci>
          </math>
                  <listOfLocalParameters>
            <localParameter value="0" id="FLUX_VALUE"/>
            <localParameter value="-99999" id="LOWER_BOUND"/>
            <localParameter value="99999" id="UPPER_BOUND"/>
          </listOfLocalParameters>
        </kineticLaw>
      </reaction>
      <reaction fast="false" id="R03254" metaid="_e5b51ecf_f4cf_42d9_847c_83fa3f5071bf" reversible="true">
<notes><html:p>CLASSIFICATION: 2.5.1.55</html:p><html:p>PREDICTION_TYPE: PRIAM_EC</html:p><html:p>GENE ASSOCIATION: (AAF41659)</html:p><html:p>PROP PRIAM_probability=1.0</html:p></notes>
              <listOfReactants>
          <speciesReference stoichiometry="1" constant="false" species="C00009"/>
          <speciesReference stoichiometry="1" constant="false" species="C04478"/>
        </listOfReactants>
        <listOfProducts>
          <speciesReference stoichiometry="1" constant="false" species="C01112"/>
          <speciesReference stoichiometry="1" constant="false" species="C00001"/>
          <speciesReference stoichiometry="1" constant="false" species="C00074"/>
        </listOfProducts>
        <kineticLaw>
          <math xmlns="http://www.w3.org/1998/Math/MathML">          
            <ci> FLUX_VALUE </ci>
          </math>
                  <listOfLocalParameters>
            <localParameter value="0" id="FLUX_VALUE"/>
            <localParameter value="-99999" id="LOWER_BOUND"/>
            <localParameter value="99999" id="UPPER_BOUND"/>
          </listOfLocalParameters>
        </kineticLaw>
      </reaction>
      <reaction fast="false" id="R00414" metaid="_97fa898b_43ac_4c74_8bf0_f14bbd234f26" reversible="true">
<notes><html:p>CLASSIFICATION: 3.2.1.183;5.1.3.14</html:p><html:p>PREDICTION_TYPE: PRIAM_EC</html:p><html:p>GENE ASSOCIATION: (AAF40537) or (AAF40537)</html:p><html:p>PROP PRIAM_probability=0.9399999976158142</html:p></notes>
              <listOfReactants>
          <speciesReference stoichiometry="1" constant="false" species="C00043"/>
          <speciesReference stoichiometry="1" constant="false" species="C00001"/>
        </listOfReactants>
        <listOfProducts>
          <speciesReference stoichiometry="1" constant="false" species="C00015"/>
          <speciesReference stoichiometry="1" constant="false" species="C00645"/>
        </listOfProducts>
        <kineticLaw>
          <math xmlns="http://www.w3.org/1998/Math/MathML">          
            <ci> FLUX_VALUE </ci>
          </math>
                  <listOfLocalParameters>
            <localParameter value="0" id="FLUX_VALUE"/>
            <localParameter value="-99999" id="LOWER_BOUND"/>
            <localParameter value="99999" id="UPPER_BOUND"/>
          </listOfLocalParameters>
        </kineticLaw>
      </reaction>
      <reaction fast="false" id="R09597" metaid="_721f565c_a33d_4dc7_8be5_34fd5bfbd79c" reversible="true">
<notes><html:p>CLASSIFICATION: 6.3.4.19</html:p><html:p>PREDICTION_TYPE: PRIAM_EC</html:p><html:p>GENE ASSOCIATION: (AAY52164) or (AAY52148) or (AAY52164) or (AAY52148)</html:p><html:p>PROP PRIAM_probability=1.0</html:p></notes>
              <listOfReactants>
          <speciesReference stoichiometry="1" constant="false" species="C19722"/>
          <speciesReference stoichiometry="1" constant="false" species="C00002"/>
          <speciesReference stoichiometry="1" constant="false" species="C00047"/>
        </listOfReactants>
        <listOfProducts>
          <speciesReference stoichiometry="1" constant="false" species="C00020"/>
          <speciesReference stoichiometry="1" constant="false" species="C19723"/>
          <speciesReference stoichiometry="1" constant="false" species="C00001"/>
          <speciesReference stoichiometry="1" constant="false" species="C00013"/>
        </listOfProducts>
        <kineticLaw>
          <math xmlns="http://www.w3.org/1998/Math/MathML">          
            <ci> FLUX_VALUE </ci>
          </math>
                  <listOfLocalParameters>
            <localParameter value="0" id="FLUX_VALUE"/>
            <localParameter value="-99999" id="LOWER_BOUND"/>
            <localParameter value="99999" id="UPPER_BOUND"/>
          </listOfLocalParameters>
        </kineticLaw>
      </reaction>
      <reaction fast="false" id="R11529" metaid="_8372450b_e825_4bef_9ea6_07ebefdad313" reversible="true">
<notes><html:p>CLASSIFICATION: 2.8.1.7</html:p><html:p>PREDICTION_TYPE: PRIAM_EC</html:p><html:p>GENE ASSOCIATION: (AAF62329)</html:p><html:p>PROP PRIAM_probability=1.0</html:p></notes>
              <listOfReactants>
          <speciesReference stoichiometry="1" constant="false" species="C15812"/>
          <speciesReference stoichiometry="1" constant="false" species="C02743"/>
        </listOfReactants>
        <listOfProducts>
          <speciesReference stoichiometry="1" constant="false" species="C15811"/>
          <speciesReference stoichiometry="1" constant="false" species="C21440"/>
        </listOfProducts>
        <kineticLaw>
          <math xmlns="http://www.w3.org/1998/Math/MathML">          
            <ci> FLUX_VALUE </ci>
          </math>
                  <listOfLocalParameters>
            <localParameter value="0" id="FLUX_VALUE"/>
            <localParameter value="-99999" id="LOWER_BOUND"/>
            <localParameter value="99999" id="UPPER_BOUND"/>
          </listOfLocalParameters>
        </kineticLaw>
      </reaction>
      <reaction fast="false" id="R06131" metaid="_4b259627_b548_4338_a488_b0dda0bf9f4c" reversible="true">
<notes><html:p>CLASSIFICATION: 4.3.1.17;4.3.1.18;4.3.1.19;4.3.1.20</html:p><html:p>PREDICTION_TYPE: PRIAM_EC</html:p><html:p>GENE ASSOCIATION: (AAF41289) or (AAF40667) or (AAF41289 )</html:p><html:p>PROP PRIAM_probability=1.0</html:p></notes>
              <listOfReactants>
          <speciesReference stoichiometry="1" constant="false" species="C05167"/>
        </listOfReactants>
        <listOfProducts>
          <speciesReference stoichiometry="1" constant="false" species="C00161"/>
          <speciesReference stoichiometry="1" constant="false" species="C00014"/>
        </listOfProducts>
        <kineticLaw>
          <math xmlns="http://www.w3.org/1998/Math/MathML">          
            <ci> FLUX_VALUE </ci>
          </math>
                  <listOfLocalParameters>
            <localParameter value="0" id="FLUX_VALUE"/>
            <localParameter value="-99999" id="LOWER_BOUND"/>
            <localParameter value="99999" id="UPPER_BOUND"/>
          </listOfLocalParameters>
        </kineticLaw>
      </reaction>
      <reaction fast="false" id="R02569" metaid="_27531312_a816_43c9_8765_692ee3cf40c3" reversible="true">
<notes><html:p>CLASSIFICATION: 2.3.1.12</html:p><html:p>PREDICTION_TYPE: PRIAM_EC</html:p><html:p>GENE ASSOCIATION: (AAF41717)</html:p><html:p>PROP PRIAM_probability=1.0</html:p></notes>
              <listOfReactants>
          <speciesReference stoichiometry="1" constant="false" species="C15973"/>
          <speciesReference stoichiometry="1" constant="false" species="C00024"/>
        </listOfReactants>
        <listOfProducts>
          <speciesReference stoichiometry="1" constant="false" species="C00010"/>
          <speciesReference stoichiometry="1" constant="false" species="C16255"/>
        </listOfProducts>
        <kineticLaw>
          <math xmlns="http://www.w3.org/1998/Math/MathML">          
            <ci> FLUX_VALUE </ci>
          </math>
                  <listOfLocalParameters>
            <localParameter value="0" id="FLUX_VALUE"/>
            <localParameter value="-99999" id="LOWER_BOUND"/>
            <localParameter value="99999" id="UPPER_BOUND"/>
          </listOfLocalParameters>
        </kineticLaw>
      </reaction>
      <reaction fast="false" id="R06178" metaid="_372d7b20_f0bd_439e_b6b9_3ae637a048b8" reversible="true">
<notes><html:p>CLASSIFICATION: 2.4.1.129</html:p><html:p>PREDICTION_TYPE: PRIAM_EC</html:p><html:p>GENE ASSOCIATION: (AAF40859) or (AAF42144) or (AAF40800)</html:p><html:p>PROP PRIAM_probability=1.0</html:p></notes>
              <listOfReactants>
          <speciesReference stoichiometry="1" constant="false" species="C11826"/>
          <speciesReference stoichiometry="1" constant="false" species="C05893"/>
        </listOfReactants>
        <listOfProducts>
          <speciesReference stoichiometry="1" constant="false" species="C11826"/>
          <speciesReference stoichiometry="1" constant="false" species="C04574"/>
        </listOfProducts>
        <kineticLaw>
          <math xmlns="http://www.w3.org/1998/Math/MathML">          
            <ci> FLUX_VALUE </ci>
          </math>
                  <listOfLocalParameters>
            <localParameter value="0" id="FLUX_VALUE"/>
            <localParameter value="-99999" id="LOWER_BOUND"/>
            <localParameter value="99999" id="UPPER_BOUND"/>
          </listOfLocalParameters>
        </kineticLaw>
      </reaction>
      <reaction fast="false" id="R08769" metaid="_2004aa3f_70e1_423b_9de0_d6937096d2fb" reversible="true">
<notes><html:p>CLASSIFICATION: 2.1.1.222</html:p><html:p>PREDICTION_TYPE: PRIAM_EC</html:p><html:p>GENE ASSOCIATION: (AAF42352)</html:p><html:p>PROP PRIAM_probability=1.0</html:p></notes>
              <listOfReactants>
          <speciesReference stoichiometry="1" constant="false" species="C00019"/>
          <speciesReference stoichiometry="1" constant="false" species="C17551"/>
        </listOfReactants>
        <listOfProducts>
          <speciesReference stoichiometry="1" constant="false" species="C00021"/>
          <speciesReference stoichiometry="1" constant="false" species="C17552"/>
        </listOfProducts>
        <kineticLaw>
          <math xmlns="http://www.w3.org/1998/Math/MathML">          
            <ci> FLUX_VALUE </ci>
          </math>
                  <listOfLocalParameters>
            <localParameter value="0" id="FLUX_VALUE"/>
            <localParameter value="-99999" id="LOWER_BOUND"/>
            <localParameter value="99999" id="UPPER_BOUND"/>
          </listOfLocalParameters>
        </kineticLaw>
      </reaction>
      <reaction fast="false" id="R00659" metaid="_a52f1df6_c4ff_4efd_9e9f_092286eb95eb" reversible="true">
<notes><html:p>CLASSIFICATION: 2.7.1.40</html:p><html:p>PREDICTION_TYPE: PRIAM_EC</html:p><html:p>GENE ASSOCIATION: (AAF40552)</html:p><html:p>PROP PRIAM_probability=1.0</html:p></notes>
              <listOfReactants>
          <speciesReference stoichiometry="1" constant="false" species="C00022"/>
          <speciesReference stoichiometry="1" constant="false" species="C00075"/>
        </listOfReactants>
        <listOfProducts>
          <speciesReference stoichiometry="1" constant="false" species="C00015"/>
          <speciesReference stoichiometry="1" constant="false" species="C00074"/>
        </listOfProducts>
        <kineticLaw>
          <math xmlns="http://www.w3.org/1998/Math/MathML">          
            <ci> FLUX_VALUE </ci>
          </math>
                  <listOfLocalParameters>
            <localParameter value="0" id="FLUX_VALUE"/>
            <localParameter value="-99999" id="LOWER_BOUND"/>
            <localParameter value="99999" id="UPPER_BOUND"/>
          </listOfLocalParameters>
        </kineticLaw>
      </reaction>
      <reaction fast="false" id="R07140" metaid="_14fe05ca_fd17_4589_98f3_d03c22e33e9a" reversible="true">
<notes><html:p>CLASSIFICATION: 1.1.1.284</html:p><html:p>PREDICTION_TYPE: PRIAM_EC</html:p><html:p>GENE ASSOCIATION: (AAF41679)</html:p><html:p>PROP PRIAM_probability=1.0</html:p></notes>
              <listOfReactants>
          <speciesReference stoichiometry="1" constant="false" species="C00006"/>
          <speciesReference stoichiometry="1" constant="false" species="C14180"/>
        </listOfReactants>
        <listOfProducts>
          <speciesReference stoichiometry="1" constant="false" species="C01031"/>
          <speciesReference stoichiometry="1" constant="false" species="C00080"/>
          <speciesReference stoichiometry="1" constant="false" species="C00005"/>
        </listOfProducts>
        <kineticLaw>
          <math xmlns="http://www.w3.org/1998/Math/MathML">          
            <ci> FLUX_VALUE </ci>
          </math>
                  <listOfLocalParameters>
            <localParameter value="0" id="FLUX_VALUE"/>
            <localParameter value="-99999" id="LOWER_BOUND"/>
            <localParameter value="99999" id="UPPER_BOUND"/>
          </listOfLocalParameters>
        </kineticLaw>
      </reaction>
      <reaction fast="false" id="R07810" metaid="_781168e1_24c0_4594_9cd2_3a3b3067b8ae" reversible="true">
<notes><html:p>CLASSIFICATION: 3.2.1.52</html:p><html:p>PREDICTION_TYPE: PRIAM_EC</html:p><html:p>GENE ASSOCIATION: (AAF40960)</html:p><html:p>PROP PRIAM_probability=1.0</html:p></notes>
              <listOfReactants>
          <speciesReference stoichiometry="1" constant="false" species="G13073"/>
          <speciesReference stoichiometry="1" constant="false" species="C00001"/>
        </listOfReactants>
        <listOfProducts>
          <speciesReference stoichiometry="1" constant="false" species="G01391"/>
          <speciesReference stoichiometry="1" constant="false" species="C04132"/>
        </listOfProducts>
        <kineticLaw>
          <math xmlns="http://www.w3.org/1998/Math/MathML">          
            <ci> FLUX_VALUE </ci>
          </math>
                  <listOfLocalParameters>
            <localParameter value="0" id="FLUX_VALUE"/>
            <localParameter value="-99999" id="LOWER_BOUND"/>
            <localParameter value="99999" id="UPPER_BOUND"/>
          </listOfLocalParameters>
        </kineticLaw>
      </reaction>
      <reaction fast="false" id="R01857" metaid="_1119a06f_c265_4350_ae73_943bcc122d2d" reversible="true">
<notes><html:p>CLASSIFICATION: 2.7.4.6</html:p><html:p>PREDICTION_TYPE: PRIAM_EC</html:p><html:p>GENE ASSOCIATION: (AAF41682)</html:p><html:p>PROP PRIAM_probability=1.0</html:p></notes>
              <listOfReactants>
          <speciesReference stoichiometry="1" constant="false" species="C00002"/>
          <speciesReference stoichiometry="1" constant="false" species="C00361"/>
        </listOfReactants>
        <listOfProducts>
          <speciesReference stoichiometry="1" constant="false" species="C00286"/>
          <speciesReference stoichiometry="1" constant="false" species="C00008"/>
        </listOfProducts>
        <kineticLaw>
          <math xmlns="http://www.w3.org/1998/Math/MathML">          
            <ci> FLUX_VALUE </ci>
          </math>
                  <listOfLocalParameters>
            <localParameter value="0" id="FLUX_VALUE"/>
            <localParameter value="-99999" id="LOWER_BOUND"/>
            <localParameter value="99999" id="UPPER_BOUND"/>
          </listOfLocalParameters>
        </kineticLaw>
      </reaction>
      <reaction fast="false" id="R11319" metaid="_ed3ac8be_d634_42f7_ae88_f6f98782dc14" reversible="true">
<notes><html:p>CLASSIFICATION: 2.7.4.3</html:p><html:p>PREDICTION_TYPE: PRIAM_EC</html:p><html:p>GENE ASSOCIATION: (AAF41236)</html:p><html:p>PROP PRIAM_probability=1.0</html:p></notes>
              <listOfReactants>
          <speciesReference stoichiometry="1" constant="false" species="C00008"/>
          <speciesReference stoichiometry="1" constant="false" species="C00068"/>
        </listOfReactants>
        <listOfProducts>
          <speciesReference stoichiometry="1" constant="false" species="C00020"/>
          <speciesReference stoichiometry="1" constant="false" species="C03028"/>
        </listOfProducts>
        <kineticLaw>
          <math xmlns="http://www.w3.org/1998/Math/MathML">          
            <ci> FLUX_VALUE </ci>
          </math>
                  <listOfLocalParameters>
            <localParameter value="0" id="FLUX_VALUE"/>
            <localParameter value="-99999" id="LOWER_BOUND"/>
            <localParameter value="99999" id="UPPER_BOUND"/>
          </listOfLocalParameters>
        </kineticLaw>
      </reaction>
      <reaction fast="false" id="R03314" metaid="_4e7cf823_1728_4813_aa38_f5698737d46e" reversible="true">
<notes><html:p>PREDICTION_TYPE: GF_ORPHAN</html:p></notes>
              <listOfReactants>
          <speciesReference stoichiometry="1" constant="false" species="C01165"/>
        </listOfReactants>
        <listOfProducts>
          <speciesReference stoichiometry="1" constant="false" species="C00001"/>
          <speciesReference stoichiometry="1" constant="false" species="C03912"/>
        </listOfProducts>
        <kineticLaw>
          <math xmlns="http://www.w3.org/1998/Math/MathML">          
            <ci> FLUX_VALUE </ci>
          </math>
                  <listOfLocalParameters>
            <localParameter value="0" id="FLUX_VALUE"/>
            <localParameter value="-99999" id="LOWER_BOUND"/>
            <localParameter value="99999" id="UPPER_BOUND"/>
          </listOfLocalParameters>
        </kineticLaw>
      </reaction>
      <reaction fast="false" id="R01158" metaid="_f169f52f_35d8_4fdd_b6a8_d3ab304603be" reversible="true">
<notes><html:p>CLASSIFICATION: 1.1.1.23</html:p><html:p>PREDICTION_TYPE: PRIAM_EC</html:p><html:p>GENE ASSOCIATION: (AAF41934)</html:p><html:p>PROP PRIAM_probability=1.0</html:p></notes>
              <listOfReactants>
          <speciesReference stoichiometry="1" constant="false" species="C00860"/>
          <speciesReference stoichiometry="2" constant="false" species="C00003"/>
          <speciesReference stoichiometry="1" constant="false" species="C00001"/>
        </listOfReactants>
        <listOfProducts>
          <speciesReference stoichiometry="2" constant="false" species="C00080"/>
          <speciesReference stoichiometry="2" constant="false" species="C00004"/>
          <speciesReference stoichiometry="1" constant="false" species="C00135"/>
        </listOfProducts>
        <kineticLaw>
          <math xmlns="http://www.w3.org/1998/Math/MathML">          
            <ci> FLUX_VALUE </ci>
          </math>
                  <listOfLocalParameters>
            <localParameter value="0" id="FLUX_VALUE"/>
            <localParameter value="-99999" id="LOWER_BOUND"/>
            <localParameter value="99999" id="UPPER_BOUND"/>
          </listOfLocalParameters>
        </kineticLaw>
      </reaction>
      <reaction fast="false" id="R02272" metaid="_4250ca96_1822_498e_9386_6cd1f253188c" reversible="true">
<notes><html:p>CLASSIFICATION: 5.4.3.8</html:p><html:p>PREDICTION_TYPE: PRIAM_EC</html:p><html:p>GENE ASSOCIATION: (AAF42198) or (AAF42198)</html:p><html:p>PROP PRIAM_probability=1.0</html:p></notes>
              <listOfReactants>
          <speciesReference stoichiometry="1" constant="false" species="C00430"/>
        </listOfReactants>
        <listOfProducts>
          <speciesReference stoichiometry="1" constant="false" species="C03741"/>
        </listOfProducts>
        <kineticLaw>
          <math xmlns="http://www.w3.org/1998/Math/MathML">          
            <ci> FLUX_VALUE </ci>
          </math>
                  <listOfLocalParameters>
            <localParameter value="0" id="FLUX_VALUE"/>
            <localParameter value="-99999" id="LOWER_BOUND"/>
            <localParameter value="99999" id="UPPER_BOUND"/>
          </listOfLocalParameters>
        </kineticLaw>
      </reaction>
      <reaction fast="false" id="R01262" metaid="_a901fe6a_0638_4e3f_a7db_cce249b5b7f4" reversible="true">
<notes><html:p>CLASSIFICATION: 2.3.2.2</html:p><html:p>PREDICTION_TYPE: PRIAM_EC</html:p><html:p>GENE ASSOCIATION: (AAF41454)</html:p><html:p>PROP PRIAM_probability=0.9700000286102295</html:p></notes>
              <listOfReactants>
          <speciesReference stoichiometry="1" constant="false" species="C00151"/>
          <speciesReference stoichiometry="1" constant="false" species="C00051"/>
        </listOfReactants>
        <listOfProducts>
          <speciesReference stoichiometry="1" constant="false" species="C03740"/>
          <speciesReference stoichiometry="1" constant="false" species="C01419"/>
        </listOfProducts>
        <kineticLaw>
          <math xmlns="http://www.w3.org/1998/Math/MathML">          
            <ci> FLUX_VALUE </ci>
          </math>
                  <listOfLocalParameters>
            <localParameter value="0" id="FLUX_VALUE"/>
            <localParameter value="-99999" id="LOWER_BOUND"/>
            <localParameter value="99999" id="UPPER_BOUND"/>
          </listOfLocalParameters>
        </kineticLaw>
      </reaction>
      <reaction fast="false" id="R10994" metaid="_9ab38c3e_100e_4b44_80e6_f23a23bc91b5" reversible="true">
<notes><html:p>CLASSIFICATION: 6.3.2.3</html:p><html:p>PREDICTION_TYPE: PRIAM_EC</html:p><html:p>GENE ASSOCIATION: (AAF41913)</html:p><html:p>PROP PRIAM_probability=1.0</html:p></notes>
              <listOfReactants>
          <speciesReference stoichiometry="1" constant="false" species="C21015"/>
          <speciesReference stoichiometry="1" constant="false" species="C00002"/>
          <speciesReference stoichiometry="1" constant="false" species="C00037"/>
        </listOfReactants>
        <listOfProducts>
          <speciesReference stoichiometry="1" constant="false" species="C00009"/>
          <speciesReference stoichiometry="1" constant="false" species="C00008"/>
          <speciesReference stoichiometry="1" constant="false" species="C21016"/>
        </listOfProducts>
        <kineticLaw>
          <math xmlns="http://www.w3.org/1998/Math/MathML">          
            <ci> FLUX_VALUE </ci>
          </math>
                  <listOfLocalParameters>
            <localParameter value="0" id="FLUX_VALUE"/>
            <localParameter value="-99999" id="LOWER_BOUND"/>
            <localParameter value="99999" id="UPPER_BOUND"/>
          </listOfLocalParameters>
        </kineticLaw>
      </reaction>
      <reaction fast="false" id="R00125" metaid="_e4ab6d13_f497_495b_b0c0_f36436c5f441" reversible="true">
<notes><html:p>CLASSIFICATION: 3.6.1.41</html:p><html:p>PREDICTION_TYPE: PRIAM_EC</html:p><html:p>GENE ASSOCIATION: (AAY52137)</html:p><html:p>PROP PRIAM_probability=1.0</html:p></notes>
              <listOfReactants>
          <speciesReference stoichiometry="1" constant="false" species="C00001"/>
          <speciesReference stoichiometry="1" constant="false" species="C01260"/>
        </listOfReactants>
        <listOfProducts>
          <speciesReference stoichiometry="2" constant="false" species="C00008"/>
        </listOfProducts>
        <kineticLaw>
          <math xmlns="http://www.w3.org/1998/Math/MathML">          
            <ci> FLUX_VALUE </ci>
          </math>
                  <listOfLocalParameters>
            <localParameter value="0" id="FLUX_VALUE"/>
            <localParameter value="-99999" id="LOWER_BOUND"/>
            <localParameter value="99999" id="UPPER_BOUND"/>
          </listOfLocalParameters>
        </kineticLaw>
      </reaction>
      <reaction fast="false" id="R04586" metaid="_303644c5_5515_4798_862e_103583401e30" reversible="true">
<notes><html:p>CLASSIFICATION: 3.2.1.52</html:p><html:p>PREDICTION_TYPE: PRIAM_EC</html:p><html:p>GENE ASSOCIATION: (AAF40960)</html:p><html:p>PROP PRIAM_probability=1.0</html:p></notes>
              <listOfReactants>
          <speciesReference stoichiometry="1" constant="false" species="C00001"/>
          <speciesReference stoichiometry="1" constant="false" species="C04884"/>
        </listOfReactants>
        <listOfProducts>
          <speciesReference stoichiometry="1" constant="false" species="C01132"/>
          <speciesReference stoichiometry="1" constant="false" species="C04730"/>
        </listOfProducts>
        <kineticLaw>
          <math xmlns="http://www.w3.org/1998/Math/MathML">          
            <ci> FLUX_VALUE </ci>
          </math>
                  <listOfLocalParameters>
            <localParameter value="0" id="FLUX_VALUE"/>
            <localParameter value="-99999" id="LOWER_BOUND"/>
            <localParameter value="99999" id="UPPER_BOUND"/>
          </listOfLocalParameters>
        </kineticLaw>
      </reaction>
      <reaction fast="false" id="R04365" metaid="_51df0754_5d83_46c3_937d_fbac95db0d16" reversible="true">
<notes><html:p>CLASSIFICATION: 2.3.1.117</html:p><html:p>PREDICTION_TYPE: PRIAM_EC</html:p><html:p>GENE ASSOCIATION: (AAF40778)</html:p><html:p>PROP PRIAM_probability=1.0</html:p></notes>
              <listOfReactants>
          <speciesReference stoichiometry="1" constant="false" species="C00091"/>
          <speciesReference stoichiometry="1" constant="false" species="C00001"/>
          <speciesReference stoichiometry="1" constant="false" species="C03972"/>
        </listOfReactants>
        <listOfProducts>
          <speciesReference stoichiometry="1" constant="false" species="C00010"/>
          <speciesReference stoichiometry="1" constant="false" species="C04462"/>
        </listOfProducts>
        <kineticLaw>
          <math xmlns="http://www.w3.org/1998/Math/MathML">          
            <ci> FLUX_VALUE </ci>
          </math>
                  <listOfLocalParameters>
            <localParameter value="0" id="FLUX_VALUE"/>
            <localParameter value="-99999" id="LOWER_BOUND"/>
            <localParameter value="99999" id="UPPER_BOUND"/>
          </listOfLocalParameters>
        </kineticLaw>
      </reaction>
      <reaction fast="false" id="R00104" metaid="_946b2500_aa25_4271_b682_67b7e9e2080a" reversible="true">
<notes><html:p>CLASSIFICATION: 2.7.1.23</html:p><html:p>PREDICTION_TYPE: PRIAM_EC</html:p><html:p>GENE ASSOCIATION: (AAF41220)</html:p><html:p>PROP PRIAM_probability=1.0</html:p></notes>
              <listOfReactants>
          <speciesReference stoichiometry="1" constant="false" species="C00003"/>
          <speciesReference stoichiometry="1" constant="false" species="C00002"/>
        </listOfReactants>
        <listOfProducts>
          <speciesReference stoichiometry="1" constant="false" species="C00008"/>
          <speciesReference stoichiometry="1" constant="false" species="C00006"/>
        </listOfProducts>
        <kineticLaw>
          <math xmlns="http://www.w3.org/1998/Math/MathML">          
            <ci> FLUX_VALUE </ci>
          </math>
                  <listOfLocalParameters>
            <localParameter value="0" id="FLUX_VALUE"/>
            <localParameter value="-99999" id="LOWER_BOUND"/>
            <localParameter value="99999" id="UPPER_BOUND"/>
          </listOfLocalParameters>
        </kineticLaw>
      </reaction>
      <reaction fast="false" id="R03319" metaid="_9b98521a_2b5e_41e1_9e6b_89a6f47d37b0" reversible="true">
<notes><html:p>CLASSIFICATION: 5.4.2.2</html:p><html:p>PREDICTION_TYPE: PRIAM_EC</html:p><html:p>GENE ASSOCIATION: (AAF41203)</html:p><html:p>PROP PRIAM_probability=1.0</html:p></notes>
              <listOfReactants>
          <speciesReference stoichiometry="1" constant="false" species="C01171"/>
        </listOfReactants>
        <listOfProducts>
          <speciesReference stoichiometry="1" constant="false" species="C03735"/>
        </listOfProducts>
        <kineticLaw>
          <math xmlns="http://www.w3.org/1998/Math/MathML">          
            <ci> FLUX_VALUE </ci>
          </math>
                  <listOfLocalParameters>
            <localParameter value="0" id="FLUX_VALUE"/>
            <localParameter value="-99999" id="LOWER_BOUND"/>
            <localParameter value="99999" id="UPPER_BOUND"/>
          </listOfLocalParameters>
        </kineticLaw>
      </reaction>
      <reaction fast="false" id="R04120" metaid="_55d8b912_e591_4577_ae40_dd5775dc97f1" reversible="true">
<notes><html:p>CLASSIFICATION: 1.8.4.11</html:p><html:p>PREDICTION_TYPE: PRIAM_EC</html:p><html:p>GENE ASSOCIATION: (AAF40515)</html:p><html:p>PROP PRIAM_probability=1.0</html:p></notes>
              <listOfReactants>
          <speciesReference stoichiometry="1" constant="false" species="C03023"/>
          <speciesReference stoichiometry="1" constant="false" species="C00343"/>
          <speciesReference stoichiometry="1" constant="false" species="C00001"/>
        </listOfReactants>
        <listOfProducts>
          <speciesReference stoichiometry="1" constant="false" species="C00342"/>
          <speciesReference stoichiometry="1" constant="false" species="C03895"/>
        </listOfProducts>
        <kineticLaw>
          <math xmlns="http://www.w3.org/1998/Math/MathML">          
            <ci> FLUX_VALUE </ci>
          </math>
                  <listOfLocalParameters>
            <localParameter value="0" id="FLUX_VALUE"/>
            <localParameter value="-99999" id="LOWER_BOUND"/>
            <localParameter value="99999" id="UPPER_BOUND"/>
          </listOfLocalParameters>
        </kineticLaw>
      </reaction>
      <reaction fast="false" id="R07026" metaid="_1f438ed9_e725_4822_8738_b5974bdd3c68" reversible="true">
<notes><html:p>CLASSIFICATION: 2.5.1.18</html:p><html:p>PREDICTION_TYPE: PRIAM_EC</html:p><html:p>GENE ASSOCIATION: (AAF42282)</html:p><html:p>PROP PRIAM_probability=0.550000011920929</html:p></notes>
              <listOfReactants>
          <speciesReference stoichiometry="1" constant="false" species="C14800"/>
          <speciesReference stoichiometry="1" constant="false" species="C00051"/>
        </listOfReactants>
        <listOfProducts>
          <speciesReference stoichiometry="1" constant="false" species="C14806"/>
        </listOfProducts>
        <kineticLaw>
          <math xmlns="http://www.w3.org/1998/Math/MathML">          
            <ci> FLUX_VALUE </ci>
          </math>
                  <listOfLocalParameters>
            <localParameter value="0" id="FLUX_VALUE"/>
            <localParameter value="-99999" id="LOWER_BOUND"/>
            <localParameter value="99999" id="UPPER_BOUND"/>
          </listOfLocalParameters>
        </kineticLaw>
      </reaction>
      <reaction fast="false" id="R05645" metaid="_6890e721_3b66_43a5_a91e_e47fc6a223fb" reversible="true">
<notes><html:p>CLASSIFICATION: 5.3.1.28</html:p><html:p>PREDICTION_TYPE: PRIAM_EC</html:p><html:p>GENE ASSOCIATION: (AAF42407)</html:p><html:p>PROP PRIAM_probability=1.0</html:p></notes>
              <listOfReactants>
          <speciesReference stoichiometry="1" constant="false" species="C05382"/>
        </listOfReactants>
        <listOfProducts>
          <speciesReference stoichiometry="1" constant="false" species="C07836"/>
        </listOfProducts>
        <kineticLaw>
          <math xmlns="http://www.w3.org/1998/Math/MathML">          
            <ci> FLUX_VALUE </ci>
          </math>
                  <listOfLocalParameters>
            <localParameter value="0" id="FLUX_VALUE"/>
            <localParameter value="-99999" id="LOWER_BOUND"/>
            <localParameter value="99999" id="UPPER_BOUND"/>
          </listOfLocalParameters>
        </kineticLaw>
      </reaction>
      <reaction fast="false" id="R05071" metaid="_0be15d6f_0633_4d71_b7ec_2168e834f00e" reversible="true">
<notes><html:p>CLASSIFICATION: 1.1.1.86;5.4.99.3</html:p><html:p>PREDICTION_TYPE: PRIAM_EC</html:p><html:p>GENE ASSOCIATION: (AAF41927)</html:p><html:p>PROP PRIAM_probability=1.0</html:p></notes>
              <listOfReactants>
          <speciesReference stoichiometry="1" constant="false" species="C06010"/>
        </listOfReactants>
        <listOfProducts>
          <speciesReference stoichiometry="1" constant="false" species="C04181"/>
        </listOfProducts>
        <kineticLaw>
          <math xmlns="http://www.w3.org/1998/Math/MathML">          
            <ci> FLUX_VALUE </ci>
          </math>
                  <listOfLocalParameters>
            <localParameter value="0" id="FLUX_VALUE"/>
            <localParameter value="-99999" id="LOWER_BOUND"/>
            <localParameter value="99999" id="UPPER_BOUND"/>
          </listOfLocalParameters>
        </kineticLaw>
      </reaction>
      <reaction fast="false" id="R01580" metaid="_fd806bd3_1b5d_439b_a59b_78adf4deef11" reversible="true">
<notes><html:p>CLASSIFICATION: 2.6.1.54</html:p><html:p>PREDICTION_TYPE: GF_ORPHAN</html:p></notes>
              <listOfReactants>
          <speciesReference stoichiometry="1" constant="false" species="C00026"/>
          <speciesReference stoichiometry="1" constant="false" species="C00647"/>
        </listOfReactants>
        <listOfProducts>
          <speciesReference stoichiometry="1" constant="false" species="C00018"/>
          <speciesReference stoichiometry="1" constant="false" species="C00217"/>
        </listOfProducts>
        <kineticLaw>
          <math xmlns="http://www.w3.org/1998/Math/MathML">          
            <ci> FLUX_VALUE </ci>
          </math>
                  <listOfLocalParameters>
            <localParameter value="0" id="FLUX_VALUE"/>
            <localParameter value="-99999" id="LOWER_BOUND"/>
            <localParameter value="99999" id="UPPER_BOUND"/>
          </listOfLocalParameters>
        </kineticLaw>
      </reaction>
      <reaction fast="false" id="R04656" metaid="_3b93ea45_6d91_4ede_bc0e_a19e31d6eedc" reversible="true">
<notes><html:p>CLASSIFICATION: 2.4.99.6</html:p><html:p>PREDICTION_TYPE: PRIAM_EC</html:p><html:p>GENE ASSOCIATION: (AAF41330)</html:p><html:p>PROP PRIAM_probability=1.0</html:p></notes>
              <listOfReactants>
          <speciesReference stoichiometry="1" constant="false" species="C00128"/>
          <speciesReference stoichiometry="1" constant="false" species="C04922"/>
        </listOfReactants>
        <listOfProducts>
          <speciesReference stoichiometry="1" constant="false" species="C00055"/>
          <speciesReference stoichiometry="1" constant="false" species="C04936"/>
        </listOfProducts>
        <kineticLaw>
          <math xmlns="http://www.w3.org/1998/Math/MathML">          
            <ci> FLUX_VALUE </ci>
          </math>
                  <listOfLocalParameters>
            <localParameter value="0" id="FLUX_VALUE"/>
            <localParameter value="-99999" id="LOWER_BOUND"/>
            <localParameter value="99999" id="UPPER_BOUND"/>
          </listOfLocalParameters>
        </kineticLaw>
      </reaction>
      <reaction fast="false" id="R05233" metaid="_41450ad6_22ba_4767_8186_db1870ed4406" reversible="true">
<notes><html:p>CLASSIFICATION: 1.1.1.1</html:p><html:p>PREDICTION_TYPE: PRIAM_EC</html:p><html:p>GENE ASSOCIATION: (AAF41679) or (AAF40975)</html:p><html:p>PROP PRIAM_probability=1.0</html:p></notes>
              <listOfReactants>
          <speciesReference stoichiometry="1" constant="false" species="C06611"/>
          <speciesReference stoichiometry="1" constant="false" species="C00003"/>
        </listOfReactants>
        <listOfProducts>
          <speciesReference stoichiometry="1" constant="false" species="C00080"/>
          <speciesReference stoichiometry="1" constant="false" species="C00004"/>
          <speciesReference stoichiometry="1" constant="false" species="C06613"/>
        </listOfProducts>
        <kineticLaw>
          <math xmlns="http://www.w3.org/1998/Math/MathML">          
            <ci> FLUX_VALUE </ci>
          </math>
                  <listOfLocalParameters>
            <localParameter value="0" id="FLUX_VALUE"/>
            <localParameter value="-99999" id="LOWER_BOUND"/>
            <localParameter value="99999" id="UPPER_BOUND"/>
          </listOfLocalParameters>
        </kineticLaw>
      </reaction>
      <reaction fast="false" id="R02024" metaid="_8aac885a_9b66_4e6c_a567_8f5940b3cdfb" reversible="true">
<notes><html:p>CLASSIFICATION: 1.17.4.1</html:p><html:p>PREDICTION_TYPE: PRIAM_EC</html:p><html:p>GENE ASSOCIATION: (AAF41667) or (AAF41664)</html:p><html:p>PROP PRIAM_probability=1.0</html:p></notes>
              <listOfReactants>
          <speciesReference stoichiometry="1" constant="false" species="C00343"/>
          <speciesReference stoichiometry="1" constant="false" species="C00001"/>
          <speciesReference stoichiometry="1" constant="false" species="C00705"/>
        </listOfReactants>
        <listOfProducts>
          <speciesReference stoichiometry="1" constant="false" species="C00342"/>
          <speciesReference stoichiometry="1" constant="false" species="C00112"/>
        </listOfProducts>
        <kineticLaw>
          <math xmlns="http://www.w3.org/1998/Math/MathML">          
            <ci> FLUX_VALUE </ci>
          </math>
                  <listOfLocalParameters>
            <localParameter value="0" id="FLUX_VALUE"/>
            <localParameter value="-99999" id="LOWER_BOUND"/>
            <localParameter value="99999" id="UPPER_BOUND"/>
          </listOfLocalParameters>
        </kineticLaw>
      </reaction>
      <reaction fast="false" id="R04640" metaid="_7b547bd3_5213_448c_9739_4c0bf7ab40bc" reversible="true">
<notes><html:p>CLASSIFICATION: 5.3.1.16</html:p><html:p>PREDICTION_TYPE: PRIAM_EC</html:p><html:p>GENE ASSOCIATION: (AAF41054) or (AAF41053)</html:p><html:p>PROP PRIAM_probability=1.0</html:p></notes>
              <listOfReactants>
          <speciesReference stoichiometry="1" constant="false" species="C04896"/>
        </listOfReactants>
        <listOfProducts>
          <speciesReference stoichiometry="1" constant="false" species="C04916"/>
        </listOfProducts>
        <kineticLaw>
          <math xmlns="http://www.w3.org/1998/Math/MathML">          
            <ci> FLUX_VALUE </ci>
          </math>
                  <listOfLocalParameters>
            <localParameter value="0" id="FLUX_VALUE"/>
            <localParameter value="-99999" id="LOWER_BOUND"/>
            <localParameter value="99999" id="UPPER_BOUND"/>
          </listOfLocalParameters>
        </kineticLaw>
      </reaction>
      <reaction fast="false" id="R01137" metaid="_6d7335ef_f5af_428a_b697_388916e96634" reversible="true">
<notes><html:p>CLASSIFICATION: 2.7.4.6</html:p><html:p>PREDICTION_TYPE: PRIAM_EC</html:p><html:p>GENE ASSOCIATION: (AAF41682)</html:p><html:p>PROP PRIAM_probability=1.0</html:p></notes>
              <listOfReactants>
          <speciesReference stoichiometry="1" constant="false" species="C00206"/>
          <speciesReference stoichiometry="1" constant="false" species="C00002"/>
        </listOfReactants>
        <listOfProducts>
          <speciesReference stoichiometry="1" constant="false" species="C00008"/>
          <speciesReference stoichiometry="1" constant="false" species="C00131"/>
        </listOfProducts>
        <kineticLaw>
          <math xmlns="http://www.w3.org/1998/Math/MathML">          
            <ci> FLUX_VALUE </ci>
          </math>
                  <listOfLocalParameters>
            <localParameter value="0" id="FLUX_VALUE"/>
            <localParameter value="-99999" id="LOWER_BOUND"/>
            <localParameter value="99999" id="UPPER_BOUND"/>
          </listOfLocalParameters>
        </kineticLaw>
      </reaction>
      <reaction fast="false" id="R04596" metaid="_0477fa18_352a_4357_9c88_1e444d7c6ec7" reversible="true">
<notes><html:p>CLASSIFICATION: 2.4.99.6</html:p><html:p>PREDICTION_TYPE: PRIAM_EC</html:p><html:p>GENE ASSOCIATION: (AAF41330)</html:p><html:p>PROP PRIAM_probability=1.0</html:p></notes>
              <listOfReactants>
          <speciesReference stoichiometry="1" constant="false" species="C00128"/>
          <speciesReference stoichiometry="1" constant="false" species="C04791"/>
        </listOfReactants>
        <listOfProducts>
          <speciesReference stoichiometry="1" constant="false" species="C00055"/>
          <speciesReference stoichiometry="1" constant="false" species="C04907"/>
        </listOfProducts>
        <kineticLaw>
          <math xmlns="http://www.w3.org/1998/Math/MathML">          
            <ci> FLUX_VALUE </ci>
          </math>
                  <listOfLocalParameters>
            <localParameter value="0" id="FLUX_VALUE"/>
            <localParameter value="-99999" id="LOWER_BOUND"/>
            <localParameter value="99999" id="UPPER_BOUND"/>
          </listOfLocalParameters>
        </kineticLaw>
      </reaction>
      <reaction fast="false" id="R07024" metaid="_509db3bb_90f9_4ab2_934d_a4733b18f560" reversible="true">
<notes><html:p>CLASSIFICATION: 2.5.1.18</html:p><html:p>PREDICTION_TYPE: PRIAM_EC</html:p><html:p>GENE ASSOCIATION: (AAF42282)</html:p><html:p>PROP PRIAM_probability=0.550000011920929</html:p></notes>
              <listOfReactants>
          <speciesReference stoichiometry="1" constant="false" species="C14802"/>
          <speciesReference stoichiometry="1" constant="false" species="C00051"/>
        </listOfReactants>
        <listOfProducts>
          <speciesReference stoichiometry="1" constant="false" species="C14804"/>
        </listOfProducts>
        <kineticLaw>
          <math xmlns="http://www.w3.org/1998/Math/MathML">          
            <ci> FLUX_VALUE </ci>
          </math>
                  <listOfLocalParameters>
            <localParameter value="0" id="FLUX_VALUE"/>
            <localParameter value="-99999" id="LOWER_BOUND"/>
            <localParameter value="99999" id="UPPER_BOUND"/>
          </listOfLocalParameters>
        </kineticLaw>
      </reaction>
      <reaction fast="false" id="R10268" metaid="_27a018a0_2ded_48d6_b795_9001f401e15d" reversible="true">
<notes><html:p>CLASSIFICATION: 4.2.1.136</html:p><html:p>PREDICTION_TYPE: PRIAM_EC</html:p><html:p>GENE ASSOCIATION: (AAF41545) or (AAF41580)</html:p><html:p>PROP PRIAM_probability=1.0</html:p></notes>
              <listOfReactants>
          <speciesReference stoichiometry="1" constant="false" species="C00008"/>
          <speciesReference stoichiometry="1" constant="false" species="C04899"/>
        </listOfReactants>
        <listOfProducts>
          <speciesReference stoichiometry="1" constant="false" species="C00009"/>
          <speciesReference stoichiometry="1" constant="false" species="C00020"/>
          <speciesReference stoichiometry="1" constant="false" species="C00005"/>
        </listOfProducts>
        <kineticLaw>
          <math xmlns="http://www.w3.org/1998/Math/MathML">          
            <ci> FLUX_VALUE </ci>
          </math>
                  <listOfLocalParameters>
            <localParameter value="0" id="FLUX_VALUE"/>
            <localParameter value="-99999" id="LOWER_BOUND"/>
            <localParameter value="99999" id="UPPER_BOUND"/>
          </listOfLocalParameters>
        </kineticLaw>
      </reaction>
      <reaction fast="false" id="R05747" metaid="_da4d6d33_6a7e_4720_8450_8cb0ac2dcd11" reversible="true">
<notes><html:p>CLASSIFICATION: 1.20.4.1</html:p><html:p>PREDICTION_TYPE: PRIAM_EC</html:p><html:p>GENE ASSOCIATION: (AAF40484)</html:p><html:p>PROP PRIAM_probability=1.0</html:p></notes>
              <listOfReactants>
          <speciesReference stoichiometry="1" constant="false" species="C11215"/>
          <speciesReference stoichiometry="1" constant="false" species="C07292"/>
        </listOfReactants>
        <listOfProducts>
          <speciesReference stoichiometry="1" constant="false" species="C06697"/>
          <speciesReference stoichiometry="1" constant="false" species="C07293"/>
        </listOfProducts>
        <kineticLaw>
          <math xmlns="http://www.w3.org/1998/Math/MathML">          
            <ci> FLUX_VALUE </ci>
          </math>
                  <listOfLocalParameters>
            <localParameter value="0" id="FLUX_VALUE"/>
            <localParameter value="-99999" id="LOWER_BOUND"/>
            <localParameter value="99999" id="UPPER_BOUND"/>
          </listOfLocalParameters>
        </kineticLaw>
      </reaction>
      <reaction fast="false" id="R00896" metaid="_b4b8588a_8131_4751_85a1_82667d5581fe" reversible="true">
<notes><html:p>CLASSIFICATION: 2.6.1.1</html:p><html:p>PREDICTION_TYPE: PRIAM_EC</html:p><html:p>GENE ASSOCIATION: (AAF40969)</html:p><html:p>PROP PRIAM_probability=0.5</html:p></notes>
              <listOfReactants>
          <speciesReference stoichiometry="1" constant="false" species="C00026"/>
          <speciesReference stoichiometry="1" constant="false" species="C00097"/>
        </listOfReactants>
        <listOfProducts>
          <speciesReference stoichiometry="1" constant="false" species="C00302"/>
          <speciesReference stoichiometry="1" constant="false" species="C00957"/>
        </listOfProducts>
        <kineticLaw>
          <math xmlns="http://www.w3.org/1998/Math/MathML">          
            <ci> FLUX_VALUE </ci>
          </math>
                  <listOfLocalParameters>
            <localParameter value="0" id="FLUX_VALUE"/>
            <localParameter value="-99999" id="LOWER_BOUND"/>
            <localParameter value="99999" id="UPPER_BOUND"/>
          </listOfLocalParameters>
        </kineticLaw>
      </reaction>
      <reaction fast="false" id="R01074" metaid="_695f46e5_a2b9_4f60_af1b_6686e8695ac5" reversible="true">
<notes><html:p>CLASSIFICATION: 6.2.1.11;6.3.4.10;6.3.4.11;6.3.4.15;6.3.4.9</html:p><html:p>PREDICTION_TYPE: PRIAM_EC</html:p><html:p>GENE ASSOCIATION: (AAF42394) or (AAF42394)</html:p><html:p>PROP PRIAM_probability=1.0</html:p></notes>
              <listOfReactants>
          <speciesReference stoichiometry="1" constant="false" species="C00002"/>
          <speciesReference stoichiometry="1" constant="false" species="C00120"/>
        </listOfReactants>
        <listOfProducts>
          <speciesReference stoichiometry="1" constant="false" species="C05921"/>
          <speciesReference stoichiometry="1" constant="false" species="C00013"/>
        </listOfProducts>
        <kineticLaw>
          <math xmlns="http://www.w3.org/1998/Math/MathML">          
            <ci> FLUX_VALUE </ci>
          </math>
                  <listOfLocalParameters>
            <localParameter value="0" id="FLUX_VALUE"/>
            <localParameter value="-99999" id="LOWER_BOUND"/>
            <localParameter value="99999" id="UPPER_BOUND"/>
          </listOfLocalParameters>
        </kineticLaw>
      </reaction>
      <reaction fast="false" id="R03457" metaid="_2a523719_483c_47d5_9a03_c45ce87974aa" reversible="true">
<notes><html:p>CLASSIFICATION: 4.2.1.19</html:p><html:p>PREDICTION_TYPE: PRIAM_EC</html:p><html:p>GENE ASSOCIATION: (AAF41936)</html:p><html:p>PROP PRIAM_probability=1.0</html:p></notes>
              <listOfReactants>
          <speciesReference stoichiometry="1" constant="false" species="C04666"/>
        </listOfReactants>
        <listOfProducts>
          <speciesReference stoichiometry="1" constant="false" species="C01267"/>
          <speciesReference stoichiometry="1" constant="false" species="C00001"/>
        </listOfProducts>
        <kineticLaw>
          <math xmlns="http://www.w3.org/1998/Math/MathML">          
            <ci> FLUX_VALUE </ci>
          </math>
                  <listOfLocalParameters>
            <localParameter value="0" id="FLUX_VALUE"/>
            <localParameter value="-99999" id="LOWER_BOUND"/>
            <localParameter value="99999" id="UPPER_BOUND"/>
          </listOfLocalParameters>
        </kineticLaw>
      </reaction>
      <reaction fast="false" id="R06895" metaid="_50f892ee_2e33_4a55_9c57_7d00436004fc" reversible="true">
<notes><html:p>CLASSIFICATION: 1.3.98.3</html:p><html:p>PREDICTION_TYPE: PRIAM_EC</html:p><html:p>GENE ASSOCIATION: (AAF40819)</html:p><html:p>PROP PRIAM_probability=0.9399999976158142</html:p></notes>
              <listOfReactants>
          <speciesReference stoichiometry="1" constant="false" species="C03263"/>
          <speciesReference stoichiometry="2" constant="false" species="C00019"/>
        </listOfReactants>
        <listOfProducts>
          <speciesReference stoichiometry="2" constant="false" species="C05198"/>
          <speciesReference stoichiometry="1" constant="false" species="C01079"/>
          <speciesReference stoichiometry="2" constant="false" species="C00073"/>
          <speciesReference stoichiometry="2" constant="false" species="C00011"/>
        </listOfProducts>
        <kineticLaw>
          <math xmlns="http://www.w3.org/1998/Math/MathML">          
            <ci> FLUX_VALUE </ci>
          </math>
                  <listOfLocalParameters>
            <localParameter value="0" id="FLUX_VALUE"/>
            <localParameter value="-99999" id="LOWER_BOUND"/>
            <localParameter value="99999" id="UPPER_BOUND"/>
          </listOfLocalParameters>
        </kineticLaw>
      </reaction>
      <reaction fast="false" id="R01325" metaid="_5d521c04_fdc5_49d1_9dee_c6f76329f20f" reversible="true">
<notes><html:p>CLASSIFICATION: 4.2.1.3</html:p><html:p>PREDICTION_TYPE: PRIAM_EC</html:p><html:p>GENE ASSOCIATION: (AAF40871)</html:p><html:p>PROP PRIAM_probability=1.0</html:p></notes>
              <listOfReactants>
          <speciesReference stoichiometry="1" constant="false" species="C00158"/>
        </listOfReactants>
        <listOfProducts>
          <speciesReference stoichiometry="1" constant="false" species="C00001"/>
          <speciesReference stoichiometry="1" constant="false" species="C00417"/>
        </listOfProducts>
        <kineticLaw>
          <math xmlns="http://www.w3.org/1998/Math/MathML">          
            <ci> FLUX_VALUE </ci>
          </math>
                  <listOfLocalParameters>
            <localParameter value="0" id="FLUX_VALUE"/>
            <localParameter value="-99999" id="LOWER_BOUND"/>
            <localParameter value="99999" id="UPPER_BOUND"/>
          </listOfLocalParameters>
        </kineticLaw>
      </reaction>
      <reaction fast="false" id="R00842" metaid="_9e146fc2_b69d_4c6d_b333_0308216a2908" reversible="true">
<notes><html:p>CLASSIFICATION: 1.1.1.8;1.1.1.94</html:p><html:p>PREDICTION_TYPE: PRIAM_EC</html:p><html:p>GENE ASSOCIATION: (AAF62339) or (AAF62339)</html:p><html:p>PROP PRIAM_probability=1.0</html:p></notes>
              <listOfReactants>
          <speciesReference stoichiometry="1" constant="false" species="C00093"/>
          <speciesReference stoichiometry="1" constant="false" species="C00003"/>
        </listOfReactants>
        <listOfProducts>
          <speciesReference stoichiometry="1" constant="false" species="C00080"/>
          <speciesReference stoichiometry="1" constant="false" species="C00004"/>
          <speciesReference stoichiometry="1" constant="false" species="C00111"/>
        </listOfProducts>
        <kineticLaw>
          <math xmlns="http://www.w3.org/1998/Math/MathML">          
            <ci> FLUX_VALUE </ci>
          </math>
                  <listOfLocalParameters>
            <localParameter value="0" id="FLUX_VALUE"/>
            <localParameter value="-99999" id="LOWER_BOUND"/>
            <localParameter value="99999" id="UPPER_BOUND"/>
          </listOfLocalParameters>
        </kineticLaw>
      </reaction>
      <reaction fast="false" id="R03231" metaid="_5cb40689_888a_482a_9a6b_8307cc87b843" reversible="true">
<notes><html:p>CLASSIFICATION: 2.6.1.62</html:p><html:p>PREDICTION_TYPE: PRIAM_EC</html:p><html:p>GENE ASSOCIATION: (AAF41145)</html:p><html:p>PROP PRIAM_probability=1.0</html:p></notes>
              <listOfReactants>
          <speciesReference stoichiometry="1" constant="false" species="C01092"/>
          <speciesReference stoichiometry="1" constant="false" species="C00019"/>
        </listOfReactants>
        <listOfProducts>
          <speciesReference stoichiometry="1" constant="false" species="C04425"/>
          <speciesReference stoichiometry="1" constant="false" species="C01037"/>
        </listOfProducts>
        <kineticLaw>
          <math xmlns="http://www.w3.org/1998/Math/MathML">          
            <ci> FLUX_VALUE </ci>
          </math>
                  <listOfLocalParameters>
            <localParameter value="0" id="FLUX_VALUE"/>
            <localParameter value="-99999" id="LOWER_BOUND"/>
            <localParameter value="99999" id="UPPER_BOUND"/>
          </listOfLocalParameters>
        </kineticLaw>
      </reaction>
      <reaction fast="false" id="R07297" metaid="_e4312366_dd66_42e1_966e_20a9e107d5cd" reversible="true">
<notes><html:p>CLASSIFICATION: 3.1.3.5</html:p><html:p>PREDICTION_TYPE: PRIAM_EC</html:p><html:p>GENE ASSOCIATION: (AAF41840) or (AAF41840)</html:p><html:p>PROP PRIAM_probability=1.0</html:p></notes>
              <listOfReactants>
          <speciesReference stoichiometry="1" constant="false" species="C00001"/>
          <speciesReference stoichiometry="1" constant="false" species="C02520"/>
        </listOfReactants>
        <listOfProducts>
          <speciesReference stoichiometry="1" constant="false" species="C00009"/>
          <speciesReference stoichiometry="1" constant="false" species="C00911"/>
        </listOfProducts>
        <kineticLaw>
          <math xmlns="http://www.w3.org/1998/Math/MathML">          
            <ci> FLUX_VALUE </ci>
          </math>
                  <listOfLocalParameters>
            <localParameter value="0" id="FLUX_VALUE"/>
            <localParameter value="-99999" id="LOWER_BOUND"/>
            <localParameter value="99999" id="UPPER_BOUND"/>
          </listOfLocalParameters>
        </kineticLaw>
      </reaction>
      <reaction fast="false" id="R03291" metaid="_eb7e04d9_3860_4bcf_980b_d80f1301a688" reversible="true">
<notes><html:p>CLASSIFICATION: 1.5.1.2</html:p><html:p>PREDICTION_TYPE: PRIAM_EC</html:p><html:p>GENE ASSOCIATION: (AAF40524)</html:p><html:p>PROP PRIAM_probability=1.0</html:p></notes>
              <listOfReactants>
          <speciesReference stoichiometry="1" constant="false" species="C01157"/>
          <speciesReference stoichiometry="1" constant="false" species="C00003"/>
        </listOfReactants>
        <listOfProducts>
          <speciesReference stoichiometry="1" constant="false" species="C00080"/>
          <speciesReference stoichiometry="1" constant="false" species="C04281"/>
          <speciesReference stoichiometry="1" constant="false" species="C00004"/>
        </listOfProducts>
        <kineticLaw>
          <math xmlns="http://www.w3.org/1998/Math/MathML">          
            <ci> FLUX_VALUE </ci>
          </math>
                  <listOfLocalParameters>
            <localParameter value="0" id="FLUX_VALUE"/>
            <localParameter value="-99999" id="LOWER_BOUND"/>
            <localParameter value="99999" id="UPPER_BOUND"/>
          </listOfLocalParameters>
        </kineticLaw>
      </reaction>
      <reaction fast="false" id="R00784" metaid="_6656be8c_708b_45a7_b62a_9b02b0c9e0cd" reversible="true">
<notes><html:p>CLASSIFICATION: 1.7.2.1</html:p><html:p>PREDICTION_TYPE: PRIAM_EC</html:p><html:p>GENE ASSOCIATION: (AAF41975)</html:p><html:p>PROP PRIAM_probability=0.9900000095367432</html:p></notes>
              <listOfReactants>
          <speciesReference stoichiometry="1" constant="false" species="C00533"/>
          <speciesReference stoichiometry="1" constant="false" species="C00997"/>
          <speciesReference stoichiometry="1" constant="false" species="C00001"/>
        </listOfReactants>
        <listOfProducts>
          <speciesReference stoichiometry="1" constant="false" species="C00080"/>
          <speciesReference stoichiometry="1" constant="false" species="C01000"/>
          <speciesReference stoichiometry="1" constant="false" species="C00088"/>
        </listOfProducts>
        <kineticLaw>
          <math xmlns="http://www.w3.org/1998/Math/MathML">          
            <ci> FLUX_VALUE </ci>
          </math>
                  <listOfLocalParameters>
            <localParameter value="0" id="FLUX_VALUE"/>
            <localParameter value="-99999" id="LOWER_BOUND"/>
            <localParameter value="99999" id="UPPER_BOUND"/>
          </listOfLocalParameters>
        </kineticLaw>
      </reaction>
      <reaction fast="false" id="R04549" metaid="_8ecd4b90_e150_4ca9_b5c5_a4516c3ca6a9" reversible="true">
<notes><html:p>CLASSIFICATION: 3.6.1.54</html:p><html:p>PREDICTION_TYPE: PRIAM_EC</html:p><html:p>GENE ASSOCIATION: (AAF40973)</html:p><html:p>PROP PRIAM_probability=1.0</html:p></notes>
              <listOfReactants>
          <speciesReference stoichiometry="1" constant="false" species="C04652"/>
          <speciesReference stoichiometry="1" constant="false" species="C00001"/>
        </listOfReactants>
        <listOfProducts>
          <speciesReference stoichiometry="1" constant="false" species="C00105"/>
          <speciesReference stoichiometry="1" constant="false" species="C04824"/>
        </listOfProducts>
        <kineticLaw>
          <math xmlns="http://www.w3.org/1998/Math/MathML">          
            <ci> FLUX_VALUE </ci>
          </math>
                  <listOfLocalParameters>
            <localParameter value="0" id="FLUX_VALUE"/>
            <localParameter value="-99999" id="LOWER_BOUND"/>
            <localParameter value="99999" id="UPPER_BOUND"/>
          </listOfLocalParameters>
        </kineticLaw>
      </reaction>
      <reaction fast="false" id="R10806" metaid="_2d459534_6515_494c_8ba8_7f03a4f51eb5" reversible="true">
<notes><html:p>CLASSIFICATION: 2.1.1.297;2.1.1.298</html:p><html:p>PREDICTION_TYPE: PRIAM_EC</html:p><html:p>GENE ASSOCIATION: (AAF42384) or (AAF42004)</html:p><html:p>PROP PRIAM_probability=1.0</html:p></notes>
              <listOfReactants>
          <speciesReference stoichiometry="1" constant="false" species="C00019"/>
          <speciesReference stoichiometry="1" constant="false" species="C02583"/>
        </listOfReactants>
        <listOfProducts>
          <speciesReference stoichiometry="1" constant="false" species="C00021"/>
          <speciesReference stoichiometry="1" constant="false" species="C20858"/>
        </listOfProducts>
        <kineticLaw>
          <math xmlns="http://www.w3.org/1998/Math/MathML">          
            <ci> FLUX_VALUE </ci>
          </math>
                  <listOfLocalParameters>
            <localParameter value="0" id="FLUX_VALUE"/>
            <localParameter value="-99999" id="LOWER_BOUND"/>
            <localParameter value="99999" id="UPPER_BOUND"/>
          </listOfLocalParameters>
        </kineticLaw>
      </reaction>
      <reaction fast="false" id="R00267" metaid="_b9bb3a56_00ce_487d_ae93_5ec7cbf8bbf9" reversible="true">
<notes><html:p>CLASSIFICATION: 1.1.1.42</html:p><html:p>PREDICTION_TYPE: PRIAM_EC</html:p><html:p>GENE ASSOCIATION: (AAF41328)</html:p><html:p>PROP PRIAM_probability=0.6899999976158142</html:p></notes>
              <listOfReactants>
          <speciesReference stoichiometry="1" constant="false" species="C00006"/>
          <speciesReference stoichiometry="1" constant="false" species="C00311"/>
        </listOfReactants>
        <listOfProducts>
          <speciesReference stoichiometry="1" constant="false" species="C00080"/>
          <speciesReference stoichiometry="1" constant="false" species="C00005"/>
          <speciesReference stoichiometry="1" constant="false" species="C00026"/>
          <speciesReference stoichiometry="1" constant="false" species="C00011"/>
        </listOfProducts>
        <kineticLaw>
          <math xmlns="http://www.w3.org/1998/Math/MathML">          
            <ci> FLUX_VALUE </ci>
          </math>
                  <listOfLocalParameters>
            <localParameter value="0" id="FLUX_VALUE"/>
            <localParameter value="-99999" id="LOWER_BOUND"/>
            <localParameter value="99999" id="UPPER_BOUND"/>
          </listOfLocalParameters>
        </kineticLaw>
      </reaction>
      <reaction fast="false" id="R11072" metaid="_4f9420ad_420c_4e75_a56e_024313b9821a" reversible="true">
<notes><html:p>CLASSIFICATION: 4.2.1.160</html:p><html:p>PREDICTION_TYPE: GF_ORPHAN</html:p></notes>
              <listOfReactants>
          <speciesReference stoichiometry="1" constant="false" species="C01304"/>
        </listOfReactants>
        <listOfProducts>
          <speciesReference stoichiometry="1" constant="false" species="C05925"/>
          <speciesReference stoichiometry="1" constant="false" species="C00001"/>
        </listOfProducts>
        <kineticLaw>
          <math xmlns="http://www.w3.org/1998/Math/MathML">          
            <ci> FLUX_VALUE </ci>
          </math>
                  <listOfLocalParameters>
            <localParameter value="0" id="FLUX_VALUE"/>
            <localParameter value="-99999" id="LOWER_BOUND"/>
            <localParameter value="99999" id="UPPER_BOUND"/>
          </listOfLocalParameters>
        </kineticLaw>
      </reaction>
      <reaction fast="false" id="R03914" metaid="_84ca1d2c_0ed1_46aa_9ebb_dda27654b4d7" reversible="true">
<notes><html:p>CLASSIFICATION: 1.8.1.8</html:p><html:p>PREDICTION_TYPE: PRIAM_EC</html:p><html:p>GENE ASSOCIATION: (AAF41875) or (AAF41875)</html:p><html:p>PROP PRIAM_probability=1.0</html:p></notes>
              <listOfReactants>
          <speciesReference stoichiometry="1" constant="false" species="C00006"/>
          <speciesReference stoichiometry="1" constant="false" species="C02315"/>
        </listOfReactants>
        <listOfProducts>
          <speciesReference stoichiometry="1" constant="false" species="C00080"/>
          <speciesReference stoichiometry="1" constant="false" species="C00005"/>
          <speciesReference stoichiometry="1" constant="false" species="C02582"/>
        </listOfProducts>
        <kineticLaw>
          <math xmlns="http://www.w3.org/1998/Math/MathML">          
            <ci> FLUX_VALUE </ci>
          </math>
                  <listOfLocalParameters>
            <localParameter value="0" id="FLUX_VALUE"/>
            <localParameter value="-99999" id="LOWER_BOUND"/>
            <localParameter value="99999" id="UPPER_BOUND"/>
          </listOfLocalParameters>
        </kineticLaw>
      </reaction>
      <reaction fast="false" id="R01231" metaid="_0e5a16d0_7dff_4326_8177_be35f7882f3c" reversible="true">
<notes><html:p>CLASSIFICATION: 6.3.5.2</html:p><html:p>PREDICTION_TYPE: PRIAM_EC</html:p><html:p>GENE ASSOCIATION: (AAF42250) or (AAF42250)</html:p><html:p>PROP PRIAM_probability=1.0</html:p></notes>
              <listOfReactants>
          <speciesReference stoichiometry="1" constant="false" species="C00655"/>
          <speciesReference stoichiometry="1" constant="false" species="C00064"/>
          <speciesReference stoichiometry="1" constant="false" species="C00002"/>
          <speciesReference stoichiometry="1" constant="false" species="C00001"/>
        </listOfReactants>
        <listOfProducts>
          <speciesReference stoichiometry="1" constant="false" species="C00020"/>
          <speciesReference stoichiometry="1" constant="false" species="C00025"/>
          <speciesReference stoichiometry="1" constant="false" species="C00013"/>
          <speciesReference stoichiometry="1" constant="false" species="C00144"/>
        </listOfProducts>
        <kineticLaw>
          <math xmlns="http://www.w3.org/1998/Math/MathML">          
            <ci> FLUX_VALUE </ci>
          </math>
                  <listOfLocalParameters>
            <localParameter value="0" id="FLUX_VALUE"/>
            <localParameter value="-99999" id="LOWER_BOUND"/>
            <localParameter value="99999" id="UPPER_BOUND"/>
          </listOfLocalParameters>
        </kineticLaw>
      </reaction>
      <reaction fast="false" id="R08512" metaid="_8e23ef9f_5270_4487_bbee_f836f3b2340c" reversible="true">
<notes><html:p>CLASSIFICATION: 2.5.1.18</html:p><html:p>PREDICTION_TYPE: PRIAM_EC</html:p><html:p>GENE ASSOCIATION: (AAF42282)</html:p><html:p>PROP PRIAM_probability=0.550000011920929</html:p></notes>
              <listOfReactants>
          <speciesReference stoichiometry="1" constant="false" species="C16738"/>
          <speciesReference stoichiometry="1" constant="false" species="C00051"/>
        </listOfReactants>
        <listOfProducts>
          <speciesReference stoichiometry="1" constant="false" species="C02320"/>
          <speciesReference stoichiometry="1" constant="false" species="C00059"/>
        </listOfProducts>
        <kineticLaw>
          <math xmlns="http://www.w3.org/1998/Math/MathML">          
            <ci> FLUX_VALUE </ci>
          </math>
                  <listOfLocalParameters>
            <localParameter value="0" id="FLUX_VALUE"/>
            <localParameter value="-99999" id="LOWER_BOUND"/>
            <localParameter value="99999" id="UPPER_BOUND"/>
          </listOfLocalParameters>
        </kineticLaw>
      </reaction>
      <reaction fast="false" id="R04562" metaid="_a64721f7_4cb7_4e4f_a7e3_64e72c8e356c" reversible="true">
<notes><html:p>CLASSIFICATION: 6.3.4.15</html:p><html:p>PREDICTION_TYPE: PRIAM_EC</html:p><html:p>GENE ASSOCIATION: (AAF42394)</html:p><html:p>PROP PRIAM_probability=1.0</html:p></notes>
              <listOfReactants>
          <speciesReference stoichiometry="1" constant="false" species="C04735"/>
          <speciesReference stoichiometry="1" constant="false" species="C00002"/>
          <speciesReference stoichiometry="1" constant="false" species="C00120"/>
        </listOfReactants>
        <listOfProducts>
          <speciesReference stoichiometry="1" constant="false" species="C00020"/>
          <speciesReference stoichiometry="1" constant="false" species="C00013"/>
          <speciesReference stoichiometry="1" constant="false" species="C04681"/>
        </listOfProducts>
        <kineticLaw>
          <math xmlns="http://www.w3.org/1998/Math/MathML">          
            <ci> FLUX_VALUE </ci>
          </math>
                  <listOfLocalParameters>
            <localParameter value="0" id="FLUX_VALUE"/>
            <localParameter value="-99999" id="LOWER_BOUND"/>
            <localParameter value="99999" id="UPPER_BOUND"/>
          </listOfLocalParameters>
        </kineticLaw>
      </reaction>
      <reaction fast="false" id="R01138" metaid="_4643d2a8_70d9_4dfd_83f6_cbf6a9e48316" reversible="true">
<notes><html:p>CLASSIFICATION: 2.7.1.40</html:p><html:p>PREDICTION_TYPE: PRIAM_EC</html:p><html:p>GENE ASSOCIATION: (AAF40552)</html:p><html:p>PROP PRIAM_probability=1.0</html:p></notes>
              <listOfReactants>
          <speciesReference stoichiometry="1" constant="false" species="C00022"/>
          <speciesReference stoichiometry="1" constant="false" species="C00131"/>
        </listOfReactants>
        <listOfProducts>
          <speciesReference stoichiometry="1" constant="false" species="C00206"/>
          <speciesReference stoichiometry="1" constant="false" species="C00074"/>
        </listOfProducts>
        <kineticLaw>
          <math xmlns="http://www.w3.org/1998/Math/MathML">          
            <ci> FLUX_VALUE </ci>
          </math>
                  <listOfLocalParameters>
            <localParameter value="0" id="FLUX_VALUE"/>
            <localParameter value="-99999" id="LOWER_BOUND"/>
            <localParameter value="99999" id="UPPER_BOUND"/>
          </listOfLocalParameters>
        </kineticLaw>
      </reaction>
      <reaction fast="false" id="R05635" metaid="_3476d6af_b269_4655_b2f2_95ad7a4017fa" reversible="true">
<notes><html:p>CLASSIFICATION: 3.5.1.88</html:p><html:p>PREDICTION_TYPE: PRIAM_EC</html:p><html:p>GENE ASSOCIATION: (AAF40569)</html:p><html:p>PROP PRIAM_probability=1.0</html:p></notes>
              <listOfReactants>
          <speciesReference stoichiometry="1" constant="false" species="C11439"/>
          <speciesReference stoichiometry="1" constant="false" species="C00001"/>
        </listOfReactants>
        <listOfProducts>
          <speciesReference stoichiometry="1" constant="false" species="C00058"/>
          <speciesReference stoichiometry="1" constant="false" species="C11440"/>
        </listOfProducts>
        <kineticLaw>
          <math xmlns="http://www.w3.org/1998/Math/MathML">          
            <ci> FLUX_VALUE </ci>
          </math>
                  <listOfLocalParameters>
            <localParameter value="0" id="FLUX_VALUE"/>
            <localParameter value="-99999" id="LOWER_BOUND"/>
            <localParameter value="99999" id="UPPER_BOUND"/>
          </listOfLocalParameters>
        </kineticLaw>
      </reaction>
      <reaction fast="false" id="R03651" metaid="_70aad8d0_7c9b_4599_b571_d853455c2c74" reversible="true">
<notes><html:p>CLASSIFICATION: 6.1.1.24</html:p><html:p>PREDICTION_TYPE: GF_ORPHAN</html:p></notes>
              <listOfReactants>
          <speciesReference stoichiometry="1" constant="false" species="C01640"/>
          <speciesReference stoichiometry="1" constant="false" species="C00002"/>
          <speciesReference stoichiometry="1" constant="false" species="C00025"/>
        </listOfReactants>
        <listOfProducts>
          <speciesReference stoichiometry="1" constant="false" species="C00020"/>
          <speciesReference stoichiometry="1" constant="false" species="C00013"/>
          <speciesReference stoichiometry="1" constant="false" species="C06112"/>
        </listOfProducts>
        <kineticLaw>
          <math xmlns="http://www.w3.org/1998/Math/MathML">          
            <ci> FLUX_VALUE </ci>
          </math>
                  <listOfLocalParameters>
            <localParameter value="0" id="FLUX_VALUE"/>
            <localParameter value="-99999" id="LOWER_BOUND"/>
            <localParameter value="99999" id="UPPER_BOUND"/>
          </listOfLocalParameters>
        </kineticLaw>
      </reaction>
      <reaction fast="false" id="R04355" metaid="_b7accd08_14c3_4a18_ba71_c33bafbe3515" reversible="true">
<notes><html:p>CLASSIFICATION: 2.3.1.-;2.3.1.179;2.3.1.41;2.3.1.85;2.3.1.86</html:p><html:p>PREDICTION_TYPE: PRIAM_EC</html:p><html:p>GENE ASSOCIATION: (AAF40675) or (AAF40729 ) or (AAF40729 ) or (AAF40675 and AAF41068 )</html:p><html:p>PROP PRIAM_probability=0.7300000190734863</html:p></notes>
              <listOfReactants>
          <speciesReference stoichiometry="1" constant="false" species="C01209"/>
          <speciesReference stoichiometry="1" constant="false" species="C03939"/>
        </listOfReactants>
        <listOfProducts>
          <speciesReference stoichiometry="1" constant="false" species="C05744"/>
          <speciesReference stoichiometry="1" constant="false" species="C00229"/>
          <speciesReference stoichiometry="1" constant="false" species="C00011"/>
        </listOfProducts>
        <kineticLaw>
          <math xmlns="http://www.w3.org/1998/Math/MathML">          
            <ci> FLUX_VALUE </ci>
          </math>
                  <listOfLocalParameters>
            <localParameter value="0" id="FLUX_VALUE"/>
            <localParameter value="-99999" id="LOWER_BOUND"/>
            <localParameter value="99999" id="UPPER_BOUND"/>
          </listOfLocalParameters>
        </kineticLaw>
      </reaction>
      <reaction fast="false" id="R04550" metaid="_44ab508f_8ebb_47cb_a250_2f0ee8468e67" reversible="true">
<notes><html:p>CLASSIFICATION: 2.3.1.191</html:p><html:p>PREDICTION_TYPE: GF_FN1</html:p><html:p>GENE ASSOCIATION: (AAF40637)</html:p><html:p>PROP PRIAM_probability=0.0</html:p></notes>
              <listOfReactants>
          <speciesReference stoichiometry="1" constant="false" species="C04688"/>
          <speciesReference stoichiometry="1" constant="false" species="C06022"/>
        </listOfReactants>
        <listOfProducts>
          <speciesReference stoichiometry="1" constant="false" species="C04652"/>
          <speciesReference stoichiometry="1" constant="false" species="C00229"/>
        </listOfProducts>
        <kineticLaw>
          <math xmlns="http://www.w3.org/1998/Math/MathML">          
            <ci> FLUX_VALUE </ci>
          </math>
                  <listOfLocalParameters>
            <localParameter value="0" id="FLUX_VALUE"/>
            <localParameter value="-99999" id="LOWER_BOUND"/>
            <localParameter value="99999" id="UPPER_BOUND"/>
          </listOfLocalParameters>
        </kineticLaw>
      </reaction>
      <reaction fast="false" id="R01826" metaid="_4c1222b2_cbe6_417c_a486_91d979395715" reversible="true">
<notes><html:p>CLASSIFICATION: 2.5.1.54</html:p><html:p>PREDICTION_TYPE: PRIAM_EC</html:p><html:p>GENE ASSOCIATION: (AAF40753)</html:p><html:p>PROP PRIAM_probability=0.9599999785423279</html:p></notes>
              <listOfReactants>
          <speciesReference stoichiometry="1" constant="false" species="C00279"/>
          <speciesReference stoichiometry="1" constant="false" species="C00001"/>
          <speciesReference stoichiometry="1" constant="false" species="C00074"/>
        </listOfReactants>
        <listOfProducts>
          <speciesReference stoichiometry="1" constant="false" species="C00009"/>
          <speciesReference stoichiometry="1" constant="false" species="C04691"/>
        </listOfProducts>
        <kineticLaw>
          <math xmlns="http://www.w3.org/1998/Math/MathML">          
            <ci> FLUX_VALUE </ci>
          </math>
                  <listOfLocalParameters>
            <localParameter value="0" id="FLUX_VALUE"/>
            <localParameter value="-99999" id="LOWER_BOUND"/>
            <localParameter value="99999" id="UPPER_BOUND"/>
          </listOfLocalParameters>
        </kineticLaw>
      </reaction>
      <reaction fast="false" id="R03940" metaid="_8de84210_68c2_45f6_bfe7_b6d4704bac1d" reversible="true">
<notes><html:p>CLASSIFICATION: 2.1.2.9</html:p><html:p>PREDICTION_TYPE: PRIAM_EC</html:p><html:p>GENE ASSOCIATION: (AAF40570)</html:p><html:p>PROP PRIAM_probability=1.0</html:p></notes>
              <listOfReactants>
          <speciesReference stoichiometry="1" constant="false" species="C00234"/>
          <speciesReference stoichiometry="1" constant="false" species="C02430"/>
        </listOfReactants>
        <listOfProducts>
          <speciesReference stoichiometry="1" constant="false" species="C00101"/>
          <speciesReference stoichiometry="1" constant="false" species="C03294"/>
        </listOfProducts>
        <kineticLaw>
          <math xmlns="http://www.w3.org/1998/Math/MathML">          
            <ci> FLUX_VALUE </ci>
          </math>
                  <listOfLocalParameters>
            <localParameter value="0" id="FLUX_VALUE"/>
            <localParameter value="-99999" id="LOWER_BOUND"/>
            <localParameter value="99999" id="UPPER_BOUND"/>
          </listOfLocalParameters>
        </kineticLaw>
      </reaction>
      <reaction fast="false" id="R00332" metaid="_84339b88_ef7f_44c7_9ca5_3e5c7ccaab27" reversible="true">
<notes><html:p>CLASSIFICATION: 2.7.4.8</html:p><html:p>PREDICTION_TYPE: PRIAM_EC</html:p><html:p>GENE ASSOCIATION: (AAF42010)</html:p><html:p>PROP PRIAM_probability=1.0</html:p></notes>
              <listOfReactants>
          <speciesReference stoichiometry="1" constant="false" species="C00002"/>
          <speciesReference stoichiometry="1" constant="false" species="C00144"/>
        </listOfReactants>
        <listOfProducts>
          <speciesReference stoichiometry="1" constant="false" species="C00008"/>
          <speciesReference stoichiometry="1" constant="false" species="C00035"/>
        </listOfProducts>
        <kineticLaw>
          <math xmlns="http://www.w3.org/1998/Math/MathML">          
            <ci> FLUX_VALUE </ci>
          </math>
                  <listOfLocalParameters>
            <localParameter value="0" id="FLUX_VALUE"/>
            <localParameter value="-99999" id="LOWER_BOUND"/>
            <localParameter value="99999" id="UPPER_BOUND"/>
          </listOfLocalParameters>
        </kineticLaw>
      </reaction>
      <reaction fast="false" id="R01253" metaid="_6c600f6b_d7d0_4f9f_811c_32841018e8f6" reversible="true">
<notes><html:p>CLASSIFICATION: 1.5.5.2</html:p><html:p>PREDICTION_TYPE: PRIAM_EC</html:p><html:p>GENE ASSOCIATION: (AAF40840)</html:p><html:p>PROP PRIAM_probability=1.0</html:p></notes>
              <listOfReactants>
          <speciesReference stoichiometry="1" constant="false" species="C00148"/>
          <speciesReference stoichiometry="1" constant="false" species="C15602"/>
        </listOfReactants>
        <listOfProducts>
          <speciesReference stoichiometry="1" constant="false" species="C15603"/>
          <speciesReference stoichiometry="1" constant="false" species="C03912"/>
        </listOfProducts>
        <kineticLaw>
          <math xmlns="http://www.w3.org/1998/Math/MathML">          
            <ci> FLUX_VALUE </ci>
          </math>
                  <listOfLocalParameters>
            <localParameter value="0" id="FLUX_VALUE"/>
            <localParameter value="-99999" id="LOWER_BOUND"/>
            <localParameter value="99999" id="UPPER_BOUND"/>
          </listOfLocalParameters>
        </kineticLaw>
      </reaction>
      <reaction fast="false" id="R10283" metaid="_be77ad51_e00b_41f3_9669_bdeb6e768eb4" reversible="true">
<notes><html:p>CLASSIFICATION: 4.1.3.16;4.1.3.42</html:p><html:p>PREDICTION_TYPE: PRIAM_EC</html:p><html:p>GENE ASSOCIATION: (AAF41758)</html:p><html:p>PROP PRIAM_probability=0.8100000023841858</html:p></notes>
              <listOfReactants>
          <speciesReference stoichiometry="1" constant="false" species="C20485"/>
        </listOfReactants>
        <listOfProducts>
          <speciesReference stoichiometry="1" constant="false" species="C00022"/>
          <speciesReference stoichiometry="1" constant="false" species="C00048"/>
        </listOfProducts>
        <kineticLaw>
          <math xmlns="http://www.w3.org/1998/Math/MathML">          
            <ci> FLUX_VALUE </ci>
          </math>
                  <listOfLocalParameters>
            <localParameter value="0" id="FLUX_VALUE"/>
            <localParameter value="-99999" id="LOWER_BOUND"/>
            <localParameter value="99999" id="UPPER_BOUND"/>
          </listOfLocalParameters>
        </kineticLaw>
      </reaction>
      <reaction fast="false" id="R08310" metaid="_11f60faa_869c_4c16_9504_495cb5b8a43f" reversible="true">
<notes><html:p>CLASSIFICATION: 1.1.1.1</html:p><html:p>PREDICTION_TYPE: PRIAM_EC</html:p><html:p>GENE ASSOCIATION: (AAF41679) or (AAF40975)</html:p><html:p>PROP PRIAM_probability=1.0</html:p></notes>
              <listOfReactants>
          <speciesReference stoichiometry="1" constant="false" species="C16595"/>
          <speciesReference stoichiometry="1" constant="false" species="C00003"/>
        </listOfReactants>
        <listOfProducts>
          <speciesReference stoichiometry="1" constant="false" species="C16596"/>
          <speciesReference stoichiometry="1" constant="false" species="C00080"/>
          <speciesReference stoichiometry="1" constant="false" species="C00004"/>
        </listOfProducts>
        <kineticLaw>
          <math xmlns="http://www.w3.org/1998/Math/MathML">          
            <ci> FLUX_VALUE </ci>
          </math>
                  <listOfLocalParameters>
            <localParameter value="0" id="FLUX_VALUE"/>
            <localParameter value="-99999" id="LOWER_BOUND"/>
            <localParameter value="99999" id="UPPER_BOUND"/>
          </listOfLocalParameters>
        </kineticLaw>
      </reaction>
      <reaction fast="false" id="R04780" metaid="_e395602e_f0f0_445d_bd5d_a33c3c981e16" reversible="true">
<notes><html:p>CLASSIFICATION: 3.1.3.11</html:p><html:p>PREDICTION_TYPE: PRIAM_EC</html:p><html:p>GENE ASSOCIATION: (AAF41456)</html:p><html:p>PROP PRIAM_probability=1.0</html:p></notes>
              <listOfReactants>
          <speciesReference stoichiometry="1" constant="false" species="C00001"/>
          <speciesReference stoichiometry="1" constant="false" species="C05378"/>
        </listOfReactants>
        <listOfProducts>
          <speciesReference stoichiometry="1" constant="false" species="C00009"/>
          <speciesReference stoichiometry="1" constant="false" species="C05345"/>
        </listOfProducts>
        <kineticLaw>
          <math xmlns="http://www.w3.org/1998/Math/MathML">          
            <ci> FLUX_VALUE </ci>
          </math>
                  <listOfLocalParameters>
            <localParameter value="0" id="FLUX_VALUE"/>
            <localParameter value="-99999" id="LOWER_BOUND"/>
            <localParameter value="99999" id="UPPER_BOUND"/>
          </listOfLocalParameters>
        </kineticLaw>
      </reaction>
      <reaction fast="false" id="R00572" metaid="_bdd12cba_50c0_4b33_8619_22153df405c9" reversible="true">
<notes><html:p>CLASSIFICATION: 2.7.1.40</html:p><html:p>PREDICTION_TYPE: PRIAM_EC</html:p><html:p>GENE ASSOCIATION: (AAF40552)</html:p><html:p>PROP PRIAM_probability=1.0</html:p></notes>
              <listOfReactants>
          <speciesReference stoichiometry="1" constant="false" species="C00022"/>
          <speciesReference stoichiometry="1" constant="false" species="C00063"/>
        </listOfReactants>
        <listOfProducts>
          <speciesReference stoichiometry="1" constant="false" species="C00112"/>
          <speciesReference stoichiometry="1" constant="false" species="C00074"/>
        </listOfProducts>
        <kineticLaw>
          <math xmlns="http://www.w3.org/1998/Math/MathML">          
            <ci> FLUX_VALUE </ci>
          </math>
                  <listOfLocalParameters>
            <localParameter value="0" id="FLUX_VALUE"/>
            <localParameter value="-99999" id="LOWER_BOUND"/>
            <localParameter value="99999" id="UPPER_BOUND"/>
          </listOfLocalParameters>
        </kineticLaw>
      </reaction>
      <reaction fast="false" id="R03815" metaid="_fbcda437_41c8_4b47_ab28_c8e7215c980e" reversible="true">
<notes><html:p>CLASSIFICATION: 1.8.1.4</html:p><html:p>PREDICTION_TYPE: PRIAM_EC</html:p><html:p>GENE ASSOCIATION: (AAF41719) or (AAF41363)</html:p><html:p>PROP PRIAM_probability=0.949999988079071</html:p></notes>
              <listOfReactants>
          <speciesReference stoichiometry="1" constant="false" species="C02972"/>
          <speciesReference stoichiometry="1" constant="false" species="C00003"/>
        </listOfReactants>
        <listOfProducts>
          <speciesReference stoichiometry="1" constant="false" species="C02051"/>
          <speciesReference stoichiometry="1" constant="false" species="C00080"/>
          <speciesReference stoichiometry="1" constant="false" species="C00004"/>
        </listOfProducts>
        <kineticLaw>
          <math xmlns="http://www.w3.org/1998/Math/MathML">          
            <ci> FLUX_VALUE </ci>
          </math>
                  <listOfLocalParameters>
            <localParameter value="0" id="FLUX_VALUE"/>
            <localParameter value="-99999" id="LOWER_BOUND"/>
            <localParameter value="99999" id="UPPER_BOUND"/>
          </listOfLocalParameters>
        </kineticLaw>
      </reaction>
      <reaction fast="false" id="R04880" metaid="_bdfa0451_7080_4374_8b9f_677df77861af" reversible="true">
<notes><html:p>CLASSIFICATION: 1.1.1.1</html:p><html:p>PREDICTION_TYPE: PRIAM_EC</html:p><html:p>GENE ASSOCIATION: (AAF41679) or (AAF40975)</html:p><html:p>PROP PRIAM_probability=1.0</html:p></notes>
              <listOfReactants>
          <speciesReference stoichiometry="1" constant="false" species="C05576"/>
          <speciesReference stoichiometry="1" constant="false" species="C00003"/>
        </listOfReactants>
        <listOfProducts>
          <speciesReference stoichiometry="1" constant="false" species="C00080"/>
          <speciesReference stoichiometry="1" constant="false" species="C05577"/>
          <speciesReference stoichiometry="1" constant="false" species="C00004"/>
        </listOfProducts>
        <kineticLaw>
          <math xmlns="http://www.w3.org/1998/Math/MathML">          
            <ci> FLUX_VALUE </ci>
          </math>
                  <listOfLocalParameters>
            <localParameter value="0" id="FLUX_VALUE"/>
            <localParameter value="-99999" id="LOWER_BOUND"/>
            <localParameter value="99999" id="UPPER_BOUND"/>
          </listOfLocalParameters>
        </kineticLaw>
      </reaction>
      <reaction fast="false" id="R02036" metaid="_63873f8a_7a8c_42c1_99fc_ec335bee8041" reversible="true">
<notes><html:p>CLASSIFICATION: 4.2.1.12</html:p><html:p>PREDICTION_TYPE: GF_FN1</html:p><html:p>GENE ASSOCIATION: (AAF41757)</html:p><html:p>PROP PRIAM_probability=0.4399999976158142</html:p></notes>
              <listOfReactants>
          <speciesReference stoichiometry="1" constant="false" species="C00345"/>
        </listOfReactants>
        <listOfProducts>
          <speciesReference stoichiometry="1" constant="false" species="C00001"/>
          <speciesReference stoichiometry="1" constant="false" species="C04442"/>
        </listOfProducts>
        <kineticLaw>
          <math xmlns="http://www.w3.org/1998/Math/MathML">          
            <ci> FLUX_VALUE </ci>
          </math>
                  <listOfLocalParameters>
            <localParameter value="0" id="FLUX_VALUE"/>
            <localParameter value="-99999" id="LOWER_BOUND"/>
            <localParameter value="99999" id="UPPER_BOUND"/>
          </listOfLocalParameters>
        </kineticLaw>
      </reaction>
      <reaction fast="false" id="R02055" metaid="_4a9347b0_009b_41f7_96f4_c70ab6d8d609" reversible="true">
<notes><html:p>CLASSIFICATION: 4.1.1.65</html:p><html:p>PREDICTION_TYPE: PRIAM_EC</html:p><html:p>GENE ASSOCIATION: (AAF41369)</html:p><html:p>PROP PRIAM_probability=1.0</html:p></notes>
              <listOfReactants>
          <speciesReference stoichiometry="1" constant="false" species="C02737"/>
        </listOfReactants>
        <listOfProducts>
          <speciesReference stoichiometry="1" constant="false" species="C00350"/>
          <speciesReference stoichiometry="1" constant="false" species="C00011"/>
        </listOfProducts>
        <kineticLaw>
          <math xmlns="http://www.w3.org/1998/Math/MathML">          
            <ci> FLUX_VALUE </ci>
          </math>
                  <listOfLocalParameters>
            <localParameter value="0" id="FLUX_VALUE"/>
            <localParameter value="-99999" id="LOWER_BOUND"/>
            <localParameter value="99999" id="UPPER_BOUND"/>
          </listOfLocalParameters>
        </kineticLaw>
      </reaction>
      <reaction fast="false" id="R01858" metaid="_4778c2f0_92f0_4fad_92f2_aafb834bde2b" reversible="true">
<notes><html:p>CLASSIFICATION: 2.7.1.40</html:p><html:p>PREDICTION_TYPE: PRIAM_EC</html:p><html:p>GENE ASSOCIATION: (AAF40552)</html:p><html:p>PROP PRIAM_probability=1.0</html:p></notes>
              <listOfReactants>
          <speciesReference stoichiometry="1" constant="false" species="C00022"/>
          <speciesReference stoichiometry="1" constant="false" species="C00286"/>
        </listOfReactants>
        <listOfProducts>
          <speciesReference stoichiometry="1" constant="false" species="C00074"/>
          <speciesReference stoichiometry="1" constant="false" species="C00361"/>
        </listOfProducts>
        <kineticLaw>
          <math xmlns="http://www.w3.org/1998/Math/MathML">          
            <ci> FLUX_VALUE </ci>
          </math>
                  <listOfLocalParameters>
            <localParameter value="0" id="FLUX_VALUE"/>
            <localParameter value="-99999" id="LOWER_BOUND"/>
            <localParameter value="99999" id="UPPER_BOUND"/>
          </listOfLocalParameters>
        </kineticLaw>
      </reaction>
      <reaction fast="false" id="R03035" metaid="_65b36911_91ad_468a_b67b_a3d86f5066fc" reversible="true">
<notes><html:p>CLASSIFICATION: 2.7.7.3</html:p><html:p>PREDICTION_TYPE: PRIAM_EC</html:p><html:p>GENE ASSOCIATION: (AAF42342)</html:p><html:p>PROP PRIAM_probability=1.0</html:p></notes>
              <listOfReactants>
          <speciesReference stoichiometry="1" constant="false" species="C01134"/>
          <speciesReference stoichiometry="1" constant="false" species="C00002"/>
        </listOfReactants>
        <listOfProducts>
          <speciesReference stoichiometry="1" constant="false" species="C00882"/>
          <speciesReference stoichiometry="1" constant="false" species="C00013"/>
        </listOfProducts>
        <kineticLaw>
          <math xmlns="http://www.w3.org/1998/Math/MathML">          
            <ci> FLUX_VALUE </ci>
          </math>
                  <listOfLocalParameters>
            <localParameter value="0" id="FLUX_VALUE"/>
            <localParameter value="-99999" id="LOWER_BOUND"/>
            <localParameter value="99999" id="UPPER_BOUND"/>
          </listOfLocalParameters>
        </kineticLaw>
      </reaction>
      <reaction fast="false" id="R01713" metaid="_79c4dbdc_cf7c_4bea_b636_fff2c374cc45" reversible="true">
<notes><html:p>CLASSIFICATION: 2.6.1.31</html:p><html:p>PREDICTION_TYPE: GF_ORPHAN</html:p></notes>
              <listOfReactants>
          <speciesReference stoichiometry="1" constant="false" species="C00534"/>
          <speciesReference stoichiometry="1" constant="false" species="C00036"/>
        </listOfReactants>
        <listOfProducts>
          <speciesReference stoichiometry="1" constant="false" species="C00250"/>
          <speciesReference stoichiometry="1" constant="false" species="C00049"/>
        </listOfProducts>
        <kineticLaw>
          <math xmlns="http://www.w3.org/1998/Math/MathML">          
            <ci> FLUX_VALUE </ci>
          </math>
                  <listOfLocalParameters>
            <localParameter value="0" id="FLUX_VALUE"/>
            <localParameter value="-99999" id="LOWER_BOUND"/>
            <localParameter value="99999" id="UPPER_BOUND"/>
          </listOfLocalParameters>
        </kineticLaw>
      </reaction>
      <reaction fast="false" id="R00443" metaid="_112f1c2d_d66a_416d_be9c_9afb27fc5533" reversible="true">
<notes><html:p>CLASSIFICATION: 2.7.7.48;2.7.7.52;2.7.7.6</html:p><html:p>PREDICTION_TYPE: PRIAM_EC</html:p><html:p>GENE ASSOCIATION: (AAF42098) or (AAF41955) or (AAF42009) or (AAF40591) or (AAF40592) or (AAF40625)</html:p><html:p>PROP PRIAM_probability=1.0</html:p></notes>
              <listOfReactants>
          <speciesReference stoichiometry="1" constant="false" species="C00046"/>
          <speciesReference stoichiometry="1" constant="false" species="C00075"/>
        </listOfReactants>
        <listOfProducts>
          <speciesReference stoichiometry="1" constant="false" species="C00046"/>
          <speciesReference stoichiometry="1" constant="false" species="C00013"/>
        </listOfProducts>
        <kineticLaw>
          <math xmlns="http://www.w3.org/1998/Math/MathML">          
            <ci> FLUX_VALUE </ci>
          </math>
                  <listOfLocalParameters>
            <localParameter value="0" id="FLUX_VALUE"/>
            <localParameter value="-99999" id="LOWER_BOUND"/>
            <localParameter value="99999" id="UPPER_BOUND"/>
          </listOfLocalParameters>
        </kineticLaw>
      </reaction>
      <reaction fast="false" id="R07460" metaid="_50e191f2_ed25_4ed5_8a72_91bd52e6d5d6" reversible="true">
<notes><html:p>CLASSIFICATION: 2.8.1.7</html:p><html:p>PREDICTION_TYPE: PRIAM_EC</html:p><html:p>GENE ASSOCIATION: (AAF62329)</html:p><html:p>PROP PRIAM_probability=1.0</html:p></notes>
              <listOfReactants>
          <speciesReference stoichiometry="1" constant="false" species="C15811"/>
          <speciesReference stoichiometry="1" constant="false" species="C00097"/>
        </listOfReactants>
        <listOfProducts>
          <speciesReference stoichiometry="1" constant="false" species="C15812"/>
          <speciesReference stoichiometry="1" constant="false" species="C00041"/>
        </listOfProducts>
        <kineticLaw>
          <math xmlns="http://www.w3.org/1998/Math/MathML">          
            <ci> FLUX_VALUE </ci>
          </math>
                  <listOfLocalParameters>
            <localParameter value="0" id="FLUX_VALUE"/>
            <localParameter value="-99999" id="LOWER_BOUND"/>
            <localParameter value="99999" id="UPPER_BOUND"/>
          </listOfLocalParameters>
        </kineticLaw>
      </reaction>
      <reaction fast="false" id="R11528" metaid="_a40962a5_1870_4042_aaab_3af3eae34b95" reversible="true">
<notes><html:p>CLASSIFICATION: 2.8.1.7</html:p><html:p>PREDICTION_TYPE: PRIAM_EC</html:p><html:p>GENE ASSOCIATION: (AAF62329)</html:p><html:p>PROP PRIAM_probability=1.0</html:p></notes>
              <listOfReactants>
          <speciesReference stoichiometry="1" constant="false" species="C02743"/>
          <speciesReference stoichiometry="1" constant="false" species="C00097"/>
        </listOfReactants>
        <listOfProducts>
          <speciesReference stoichiometry="1" constant="false" species="C00041"/>
          <speciesReference stoichiometry="1" constant="false" species="C21440"/>
        </listOfProducts>
        <kineticLaw>
          <math xmlns="http://www.w3.org/1998/Math/MathML">          
            <ci> FLUX_VALUE </ci>
          </math>
                  <listOfLocalParameters>
            <localParameter value="0" id="FLUX_VALUE"/>
            <localParameter value="-99999" id="LOWER_BOUND"/>
            <localParameter value="99999" id="UPPER_BOUND"/>
          </listOfLocalParameters>
        </kineticLaw>
      </reaction>
      <reaction fast="false" id="R04535" metaid="_cd4aef7f_2ffd_4f0c_9add_3c7b00f661ef" reversible="true">
<notes><html:p>CLASSIFICATION: 2.3.1.-;2.3.1.85;2.3.1.86;4.2.1.-;4.2.1.59</html:p><html:p>PREDICTION_TYPE: PRIAM_EC</html:p><html:p>GENE ASSOCIATION: (AAF40636) or (AAF40729 ) or (AAF40675 and AAF41068 )</html:p><html:p>PROP PRIAM_probability=1.0</html:p></notes>
              <listOfReactants>
          <speciesReference stoichiometry="1" constant="false" species="C04619"/>
        </listOfReactants>
        <listOfProducts>
          <speciesReference stoichiometry="1" constant="false" species="C05754"/>
          <speciesReference stoichiometry="1" constant="false" species="C00001"/>
        </listOfProducts>
        <kineticLaw>
          <math xmlns="http://www.w3.org/1998/Math/MathML">          
            <ci> FLUX_VALUE </ci>
          </math>
                  <listOfLocalParameters>
            <localParameter value="0" id="FLUX_VALUE"/>
            <localParameter value="-99999" id="LOWER_BOUND"/>
            <localParameter value="99999" id="UPPER_BOUND"/>
          </listOfLocalParameters>
        </kineticLaw>
      </reaction>
      <reaction fast="false" id="R02760" metaid="_aec70f5d_0dca_486c_b275_ca29e389a8a7" reversible="true">
<notes><html:p>CLASSIFICATION: 2.3.1.51</html:p><html:p>PREDICTION_TYPE: PRIAM_EC</html:p><html:p>GENE ASSOCIATION: (AAF41670)</html:p><html:p>PROP PRIAM_probability=0.9800000190734863</html:p></notes>
              <listOfReactants>
          <speciesReference stoichiometry="1" constant="false" species="C00681"/>
          <speciesReference stoichiometry="1" constant="false" species="C00605"/>
        </listOfReactants>
        <listOfProducts>
          <speciesReference stoichiometry="1" constant="false" species="C00416"/>
          <speciesReference stoichiometry="1" constant="false" species="C00010"/>
        </listOfProducts>
        <kineticLaw>
          <math xmlns="http://www.w3.org/1998/Math/MathML">          
            <ci> FLUX_VALUE </ci>
          </math>
                  <listOfLocalParameters>
            <localParameter value="0" id="FLUX_VALUE"/>
            <localParameter value="-99999" id="LOWER_BOUND"/>
            <localParameter value="99999" id="UPPER_BOUND"/>
          </listOfLocalParameters>
        </kineticLaw>
      </reaction>
      <reaction fast="false" id="R04533" metaid="_c9ebeb10_208a_4b3e_a176_e985ebcbe812" reversible="true">
<notes><html:p>CLASSIFICATION: 1.1.1.-;1.1.1.100;2.3.1.-;2.3.1.85;2.3.1.86</html:p><html:p>PREDICTION_TYPE: PRIAM_EC</html:p><html:p>GENE ASSOCIATION: (AAF42050) or (AAF42251) or (AAF40729 ) or (AAF40675 and AAF41068 )</html:p><html:p>PROP PRIAM_probability=1.0</html:p></notes>
              <listOfReactants>
          <speciesReference stoichiometry="1" constant="false" species="C04618"/>
          <speciesReference stoichiometry="1" constant="false" species="C00006"/>
        </listOfReactants>
        <listOfProducts>
          <speciesReference stoichiometry="1" constant="false" species="C00080"/>
          <speciesReference stoichiometry="1" constant="false" species="C05744"/>
          <speciesReference stoichiometry="1" constant="false" species="C00005"/>
        </listOfProducts>
        <kineticLaw>
          <math xmlns="http://www.w3.org/1998/Math/MathML">          
            <ci> FLUX_VALUE </ci>
          </math>
                  <listOfLocalParameters>
            <localParameter value="0" id="FLUX_VALUE"/>
            <localParameter value="-99999" id="LOWER_BOUND"/>
            <localParameter value="99999" id="UPPER_BOUND"/>
          </listOfLocalParameters>
        </kineticLaw>
      </reaction>
      <reaction fast="false" id="R00375" metaid="_5613e189_4d2d_4366_9432_bbbd6870f6d7" reversible="true">
<notes><html:p>CLASSIFICATION: 2.7.7.7</html:p><html:p>PREDICTION_TYPE: PRIAM_EC</html:p><html:p>GENE ASSOCIATION: (AAF42162) or (AAF41870) or (AAF42310) or (AAF41808) or (AAF42162)</html:p><html:p>PROP PRIAM_probability=1.0</html:p></notes>
              <listOfReactants>
          <speciesReference stoichiometry="1" constant="false" species="C00039"/>
          <speciesReference stoichiometry="1" constant="false" species="C00131"/>
        </listOfReactants>
        <listOfProducts>
          <speciesReference stoichiometry="1" constant="false" species="C00039"/>
          <speciesReference stoichiometry="1" constant="false" species="C00013"/>
        </listOfProducts>
        <kineticLaw>
          <math xmlns="http://www.w3.org/1998/Math/MathML">          
            <ci> FLUX_VALUE </ci>
          </math>
                  <listOfLocalParameters>
            <localParameter value="0" id="FLUX_VALUE"/>
            <localParameter value="-99999" id="LOWER_BOUND"/>
            <localParameter value="99999" id="UPPER_BOUND"/>
          </listOfLocalParameters>
        </kineticLaw>
      </reaction>
      <reaction fast="false" id="R06141" metaid="_1d6c96a5_ee3d_447d_9d69_5ca87deae84d" reversible="true">
<notes><html:p>CLASSIFICATION: 3.2.1.52</html:p><html:p>PREDICTION_TYPE: PRIAM_EC</html:p><html:p>GENE ASSOCIATION: (AAF40960)</html:p><html:p>PROP PRIAM_probability=1.0</html:p></notes>
              <listOfReactants>
          <speciesReference stoichiometry="1" constant="false" species="C01674"/>
          <speciesReference stoichiometry="1" constant="false" species="C00001"/>
        </listOfReactants>
        <listOfProducts>
          <speciesReference stoichiometry="2" constant="false" species="C00140"/>
        </listOfProducts>
        <kineticLaw>
          <math xmlns="http://www.w3.org/1998/Math/MathML">          
            <ci> FLUX_VALUE </ci>
          </math>
                  <listOfLocalParameters>
            <localParameter value="0" id="FLUX_VALUE"/>
            <localParameter value="-99999" id="LOWER_BOUND"/>
            <localParameter value="99999" id="UPPER_BOUND"/>
          </listOfLocalParameters>
        </kineticLaw>
      </reaction>
      <reaction fast="false" id="R04771" metaid="_46a852af_9688_485f_a31c_bf46c492f6d0" reversible="true">
<notes><html:p>CLASSIFICATION: 2.5.1.6</html:p><html:p>PREDICTION_TYPE: PRIAM_EC</html:p><html:p>GENE ASSOCIATION: (AAF42136)</html:p><html:p>PROP PRIAM_probability=1.0</html:p></notes>
              <listOfReactants>
          <speciesReference stoichiometry="1" constant="false" species="C05335"/>
          <speciesReference stoichiometry="1" constant="false" species="C00002"/>
          <speciesReference stoichiometry="1" constant="false" species="C00001"/>
        </listOfReactants>
        <listOfProducts>
          <speciesReference stoichiometry="1" constant="false" species="C00009"/>
          <speciesReference stoichiometry="1" constant="false" species="C00013"/>
          <speciesReference stoichiometry="1" constant="false" species="C05691"/>
        </listOfProducts>
        <kineticLaw>
          <math xmlns="http://www.w3.org/1998/Math/MathML">          
            <ci> FLUX_VALUE </ci>
          </math>
                  <listOfLocalParameters>
            <localParameter value="0" id="FLUX_VALUE"/>
            <localParameter value="-99999" id="LOWER_BOUND"/>
            <localParameter value="99999" id="UPPER_BOUND"/>
          </listOfLocalParameters>
        </kineticLaw>
      </reaction>
      <reaction fast="false" id="R05032" metaid="_9805e500_bbb4_4f33_bf98_f8bbcbb51453" reversible="true">
<notes><html:p>CLASSIFICATION: 2.4.1.227</html:p><html:p>PREDICTION_TYPE: PRIAM_EC</html:p><html:p>GENE ASSOCIATION: (AAF40860)</html:p><html:p>PROP PRIAM_probability=1.0</html:p></notes>
              <listOfReactants>
          <speciesReference stoichiometry="1" constant="false" species="C00043"/>
          <speciesReference stoichiometry="1" constant="false" species="C05897"/>
        </listOfReactants>
        <listOfProducts>
          <speciesReference stoichiometry="1" constant="false" species="C05898"/>
          <speciesReference stoichiometry="1" constant="false" species="C00015"/>
        </listOfProducts>
        <kineticLaw>
          <math xmlns="http://www.w3.org/1998/Math/MathML">          
            <ci> FLUX_VALUE </ci>
          </math>
                  <listOfLocalParameters>
            <localParameter value="0" id="FLUX_VALUE"/>
            <localParameter value="-99999" id="LOWER_BOUND"/>
            <localParameter value="99999" id="UPPER_BOUND"/>
          </listOfLocalParameters>
        </kineticLaw>
      </reaction>
      <reaction fast="false" id="R00897" metaid="_adc6a0b0_f550_456e_9e60_4e95887f1719" reversible="true">
<notes><html:p>CLASSIFICATION: 2.5.1.47;2.5.1.65</html:p><html:p>PREDICTION_TYPE: PRIAM_EC</html:p><html:p>GENE ASSOCIATION: (AAF41176) or (AAF41176)</html:p><html:p>PROP PRIAM_probability=0.949999988079071</html:p></notes>
              <listOfReactants>
          <speciesReference stoichiometry="1" constant="false" species="C00979"/>
          <speciesReference stoichiometry="1" constant="false" species="C00283"/>
        </listOfReactants>
        <listOfProducts>
          <speciesReference stoichiometry="1" constant="false" species="C00033"/>
          <speciesReference stoichiometry="1" constant="false" species="C00097"/>
        </listOfProducts>
        <kineticLaw>
          <math xmlns="http://www.w3.org/1998/Math/MathML">          
            <ci> FLUX_VALUE </ci>
          </math>
                  <listOfLocalParameters>
            <localParameter value="0" id="FLUX_VALUE"/>
            <localParameter value="-99999" id="LOWER_BOUND"/>
            <localParameter value="99999" id="UPPER_BOUND"/>
          </listOfLocalParameters>
        </kineticLaw>
      </reaction>
      <reaction fast="false" id="R01529" metaid="_42f502d7_77ca_4855_be2d_8c342aed34ff" reversible="true">
<notes><html:p>CLASSIFICATION: 5.1.3.1</html:p><html:p>PREDICTION_TYPE: PRIAM_EC</html:p><html:p>GENE ASSOCIATION: (AAF41625)</html:p><html:p>PROP PRIAM_probability=1.0</html:p></notes>
              <listOfReactants>
          <speciesReference stoichiometry="1" constant="false" species="C00199"/>
        </listOfReactants>
        <listOfProducts>
          <speciesReference stoichiometry="1" constant="false" species="C00231"/>
        </listOfProducts>
        <kineticLaw>
          <math xmlns="http://www.w3.org/1998/Math/MathML">          
            <ci> FLUX_VALUE </ci>
          </math>
                  <listOfLocalParameters>
            <localParameter value="0" id="FLUX_VALUE"/>
            <localParameter value="-99999" id="LOWER_BOUND"/>
            <localParameter value="99999" id="UPPER_BOUND"/>
          </listOfLocalParameters>
        </kineticLaw>
      </reaction>
      <reaction fast="false" id="R10859" metaid="_48a1a8a7_4d35_465e_852d_055748745b15" reversible="true">
<notes><html:p>CLASSIFICATION: 1.17.7.3</html:p><html:p>PREDICTION_TYPE: PRIAM_EC</html:p><html:p>GENE ASSOCIATION: (AAF41685)</html:p><html:p>PROP PRIAM_probability=1.0</html:p></notes>
              <listOfReactants>
          <speciesReference stoichiometry="1" constant="false" species="C11811"/>
          <speciesReference stoichiometry="1" constant="false" species="C02869"/>
          <speciesReference stoichiometry="1" constant="false" species="C00001"/>
        </listOfReactants>
        <listOfProducts>
          <speciesReference stoichiometry="1" constant="false" species="C02745"/>
          <speciesReference stoichiometry="1" constant="false" species="C11453"/>
        </listOfProducts>
        <kineticLaw>
          <math xmlns="http://www.w3.org/1998/Math/MathML">          
            <ci> FLUX_VALUE </ci>
          </math>
                  <listOfLocalParameters>
            <localParameter value="0" id="FLUX_VALUE"/>
            <localParameter value="-99999" id="LOWER_BOUND"/>
            <localParameter value="99999" id="UPPER_BOUND"/>
          </listOfLocalParameters>
        </kineticLaw>
      </reaction>
      <reaction fast="false" id="R02984" metaid="_817c0054_7a87_46d9_bb48_64edfc82a126" reversible="true">
<notes><html:p>CLASSIFICATION: 5.1.3.2</html:p><html:p>PREDICTION_TYPE: PRIAM_EC</html:p><html:p>GENE ASSOCIATION: (AAY52155) or (AAF40532) or (AAF40532)</html:p><html:p>PROP PRIAM_probability=1.0</html:p></notes>
              <listOfReactants>
          <speciesReference stoichiometry="1" constant="false" species="C00842"/>
        </listOfReactants>
        <listOfProducts>
          <speciesReference stoichiometry="1" constant="false" species="C02097"/>
        </listOfProducts>
        <kineticLaw>
          <math xmlns="http://www.w3.org/1998/Math/MathML">          
            <ci> FLUX_VALUE </ci>
          </math>
                  <listOfLocalParameters>
            <localParameter value="0" id="FLUX_VALUE"/>
            <localParameter value="-99999" id="LOWER_BOUND"/>
            <localParameter value="99999" id="UPPER_BOUND"/>
          </listOfLocalParameters>
        </kineticLaw>
      </reaction>
      <reaction fast="false" id="R00124" metaid="_d5122470_ad2e_47f4_a8e5_1304f2157804" reversible="true">
<notes><html:p>CLASSIFICATION: 2.7.4.6</html:p><html:p>PREDICTION_TYPE: PRIAM_EC</html:p><html:p>GENE ASSOCIATION: (AAF41682)</html:p><html:p>PROP PRIAM_probability=1.0</html:p></notes>
              <listOfReactants>
          <speciesReference stoichiometry="1" constant="false" species="C00008"/>
          <speciesReference stoichiometry="1" constant="false" species="C00002"/>
        </listOfReactants>
        <listOfProducts>
          <speciesReference stoichiometry="1" constant="false" species="C00008"/>
          <speciesReference stoichiometry="1" constant="false" species="C00002"/>
        </listOfProducts>
        <kineticLaw>
          <math xmlns="http://www.w3.org/1998/Math/MathML">          
            <ci> FLUX_VALUE </ci>
          </math>
                  <listOfLocalParameters>
            <localParameter value="0" id="FLUX_VALUE"/>
            <localParameter value="-99999" id="LOWER_BOUND"/>
            <localParameter value="99999" id="UPPER_BOUND"/>
          </listOfLocalParameters>
        </kineticLaw>
      </reaction>
      <reaction fast="false" id="R00243" metaid="_f004c92e_1b6b_4433_abbe_8fa83acabd67" reversible="true">
<notes><html:p>CLASSIFICATION: 1.4.1.14;1.4.1.2;1.4.1.3</html:p><html:p>PREDICTION_TYPE: PRIAM_EC</html:p><html:p>GENE ASSOCIATION: (AAF41833) or (AAF41833)</html:p><html:p>PROP PRIAM_probability=0.9800000190734863</html:p></notes>
              <listOfReactants>
          <speciesReference stoichiometry="1" constant="false" species="C00003"/>
          <speciesReference stoichiometry="1" constant="false" species="C00001"/>
          <speciesReference stoichiometry="1" constant="false" species="C00025"/>
        </listOfReactants>
        <listOfProducts>
          <speciesReference stoichiometry="1" constant="false" species="C00080"/>
          <speciesReference stoichiometry="1" constant="false" species="C00004"/>
          <speciesReference stoichiometry="1" constant="false" species="C00014"/>
          <speciesReference stoichiometry="1" constant="false" species="C00026"/>
        </listOfProducts>
        <kineticLaw>
          <math xmlns="http://www.w3.org/1998/Math/MathML">          
            <ci> FLUX_VALUE </ci>
          </math>
                  <listOfLocalParameters>
            <localParameter value="0" id="FLUX_VALUE"/>
            <localParameter value="-99999" id="LOWER_BOUND"/>
            <localParameter value="99999" id="UPPER_BOUND"/>
          </listOfLocalParameters>
        </kineticLaw>
      </reaction>
      <reaction fast="false" id="R00762" metaid="_88534a22_8186_44c9_b197_02e4e7ba635a" reversible="true">
<notes><html:p>CLASSIFICATION: 3.1.3.11</html:p><html:p>PREDICTION_TYPE: PRIAM_EC</html:p><html:p>GENE ASSOCIATION: (AAF41456)</html:p><html:p>PROP PRIAM_probability=1.0</html:p></notes>
              <listOfReactants>
          <speciesReference stoichiometry="1" constant="false" species="C00354"/>
          <speciesReference stoichiometry="1" constant="false" species="C00001"/>
        </listOfReactants>
        <listOfProducts>
          <speciesReference stoichiometry="1" constant="false" species="C00009"/>
          <speciesReference stoichiometry="1" constant="false" species="C00085"/>
        </listOfProducts>
        <kineticLaw>
          <math xmlns="http://www.w3.org/1998/Math/MathML">          
            <ci> FLUX_VALUE </ci>
          </math>
                  <listOfLocalParameters>
            <localParameter value="0" id="FLUX_VALUE"/>
            <localParameter value="-99999" id="LOWER_BOUND"/>
            <localParameter value="99999" id="UPPER_BOUND"/>
          </listOfLocalParameters>
        </kineticLaw>
      </reaction>
      <reaction fast="false" id="R03195" metaid="_fcfad4e2_25f9_41f5_b8eb_cb4f79565d87" reversible="true">
<notes><html:p>PREDICTION_TYPE: GF_ORPHAN</html:p></notes>
              <listOfReactants>
          <speciesReference stoichiometry="1" constant="false" species="C01051"/>
          <speciesReference stoichiometry="1" constant="false" species="C00028"/>
        </listOfReactants>
        <listOfProducts>
          <speciesReference stoichiometry="1" constant="false" species="C02469"/>
          <speciesReference stoichiometry="6" constant="false" species="C00080"/>
          <speciesReference stoichiometry="1" constant="false" species="C00030"/>
        </listOfProducts>
        <kineticLaw>
          <math xmlns="http://www.w3.org/1998/Math/MathML">          
            <ci> FLUX_VALUE </ci>
          </math>
                  <listOfLocalParameters>
            <localParameter value="0" id="FLUX_VALUE"/>
            <localParameter value="-99999" id="LOWER_BOUND"/>
            <localParameter value="99999" id="UPPER_BOUND"/>
          </listOfLocalParameters>
        </kineticLaw>
      </reaction>
      <reaction fast="false" id="R05688" metaid="_07170723_6435_4b58_91ce_fb61530901bf" reversible="true">
<notes><html:p>CLASSIFICATION: 1.1.1.267</html:p><html:p>PREDICTION_TYPE: PRIAM_EC</html:p><html:p>GENE ASSOCIATION: (AAF40641)</html:p><html:p>PROP PRIAM_probability=1.0</html:p></notes>
              <listOfReactants>
          <speciesReference stoichiometry="1" constant="false" species="C00006"/>
          <speciesReference stoichiometry="1" constant="false" species="C11434"/>
        </listOfReactants>
        <listOfProducts>
          <speciesReference stoichiometry="1" constant="false" species="C00080"/>
          <speciesReference stoichiometry="1" constant="false" species="C00005"/>
          <speciesReference stoichiometry="1" constant="false" species="C11437"/>
        </listOfProducts>
        <kineticLaw>
          <math xmlns="http://www.w3.org/1998/Math/MathML">          
            <ci> FLUX_VALUE </ci>
          </math>
                  <listOfLocalParameters>
            <localParameter value="0" id="FLUX_VALUE"/>
            <localParameter value="-99999" id="LOWER_BOUND"/>
            <localParameter value="99999" id="UPPER_BOUND"/>
          </listOfLocalParameters>
        </kineticLaw>
      </reaction>
      <reaction fast="false" id="R12657" metaid="_78bb1478_9de9_4db3_b072_b2ba561e4ded" reversible="true">
<notes><html:p>CLASSIFICATION: 2.1.1.64</html:p><html:p>PREDICTION_TYPE: PRIAM_EC</html:p><html:p>GENE ASSOCIATION: (AAF42352)</html:p><html:p>PROP PRIAM_probability=1.0</html:p></notes>
              <listOfReactants>
          <speciesReference stoichiometry="1" constant="false" species="C00019"/>
          <speciesReference stoichiometry="1" constant="false" species="C21860"/>
        </listOfReactants>
        <listOfProducts>
          <speciesReference stoichiometry="1" constant="false" species="C00021"/>
          <speciesReference stoichiometry="1" constant="false" species="C00390"/>
        </listOfProducts>
        <kineticLaw>
          <math xmlns="http://www.w3.org/1998/Math/MathML">          
            <ci> FLUX_VALUE </ci>
          </math>
                  <listOfLocalParameters>
            <localParameter value="0" id="FLUX_VALUE"/>
            <localParameter value="-99999" id="LOWER_BOUND"/>
            <localParameter value="99999" id="UPPER_BOUND"/>
          </listOfLocalParameters>
        </kineticLaw>
      </reaction>
      <reaction fast="false" id="R06179" metaid="_5e9e25bc_fb2b_4987_9266_da4eddc3c6b9" reversible="true">
<notes><html:p>CLASSIFICATION: 2.4.1.129</html:p><html:p>PREDICTION_TYPE: PRIAM_EC</html:p><html:p>GENE ASSOCIATION: (AAF40859) or (AAF42144) or (AAF40800)</html:p><html:p>PROP PRIAM_probability=1.0</html:p></notes>
              <listOfReactants>
          <speciesReference stoichiometry="210" constant="false" species="C11826"/>
          <speciesReference stoichiometry="1" constant="false" species="C05893"/>
        </listOfReactants>
        <listOfProducts>
          <speciesReference stoichiometry="211" constant="false" species="C11826"/>
          <speciesReference stoichiometry="1" constant="false" species="C04574"/>
        </listOfProducts>
        <kineticLaw>
          <math xmlns="http://www.w3.org/1998/Math/MathML">          
            <ci> FLUX_VALUE </ci>
          </math>
                  <listOfLocalParameters>
            <localParameter value="0" id="FLUX_VALUE"/>
            <localParameter value="-99999" id="LOWER_BOUND"/>
            <localParameter value="99999" id="UPPER_BOUND"/>
          </listOfLocalParameters>
        </kineticLaw>
      </reaction>
      <reaction fast="false" id="R00939" metaid="_1e3224fb_7b0c_4b8f_9366_775b3582c611" reversible="true">
<notes><html:p>CLASSIFICATION: 1.5.1.3</html:p><html:p>PREDICTION_TYPE: PRIAM_EC</html:p><html:p>GENE ASSOCIATION: (AAF40754)</html:p><html:p>PROP PRIAM_probability=1.0</html:p></notes>
              <listOfReactants>
          <speciesReference stoichiometry="1" constant="false" species="C00006"/>
          <speciesReference stoichiometry="1" constant="false" species="C00101"/>
        </listOfReactants>
        <listOfProducts>
          <speciesReference stoichiometry="1" constant="false" species="C00415"/>
          <speciesReference stoichiometry="1" constant="false" species="C00080"/>
          <speciesReference stoichiometry="1" constant="false" species="C00005"/>
        </listOfProducts>
        <kineticLaw>
          <math xmlns="http://www.w3.org/1998/Math/MathML">          
            <ci> FLUX_VALUE </ci>
          </math>
                  <listOfLocalParameters>
            <localParameter value="0" id="FLUX_VALUE"/>
            <localParameter value="-99999" id="LOWER_BOUND"/>
            <localParameter value="99999" id="UPPER_BOUND"/>
          </listOfLocalParameters>
        </kineticLaw>
      </reaction>
      <reaction fast="false" id="R02768" metaid="_c88594d4_82d4_4723_96cd_aec82c4c76a9" reversible="true">
<notes><html:p>CLASSIFICATION: 2.3.1.179;2.3.1.41</html:p><html:p>PREDICTION_TYPE: PRIAM_EC</html:p><html:p>GENE ASSOCIATION: (AAF40675) or (AAF40729 )</html:p><html:p>PROP PRIAM_probability=0.7300000190734863</html:p></notes>
              <listOfReactants>
          <speciesReference stoichiometry="1" constant="false" species="C01209"/>
          <speciesReference stoichiometry="1" constant="false" species="C00173"/>
        </listOfReactants>
        <listOfProducts>
          <speciesReference stoichiometry="1" constant="false" species="C00229"/>
          <speciesReference stoichiometry="1" constant="false" species="C00685"/>
          <speciesReference stoichiometry="1" constant="false" species="C00011"/>
        </listOfProducts>
        <kineticLaw>
          <math xmlns="http://www.w3.org/1998/Math/MathML">          
            <ci> FLUX_VALUE </ci>
          </math>
                  <listOfLocalParameters>
            <localParameter value="0" id="FLUX_VALUE"/>
            <localParameter value="-99999" id="LOWER_BOUND"/>
            <localParameter value="99999" id="UPPER_BOUND"/>
          </listOfLocalParameters>
        </kineticLaw>
      </reaction>
      <reaction fast="false" id="R01731" metaid="_a855f35c_2e19_41dd_b856_cacbab4f1ec5" reversible="true">
<notes><html:p>CLASSIFICATION: 2.6.1.57;2.6.1.78</html:p><html:p>PREDICTION_TYPE: GF_FN2</html:p><html:p>GENE ASSOCIATION: (AAF41830) or (AAF42026 )</html:p><html:p>PROP PRIAM_probability=0.0</html:p></notes>
              <listOfReactants>
          <speciesReference stoichiometry="1" constant="false" species="C00826"/>
          <speciesReference stoichiometry="1" constant="false" species="C00036"/>
        </listOfReactants>
        <listOfProducts>
          <speciesReference stoichiometry="1" constant="false" species="C00254"/>
          <speciesReference stoichiometry="1" constant="false" species="C00049"/>
        </listOfProducts>
        <kineticLaw>
          <math xmlns="http://www.w3.org/1998/Math/MathML">          
            <ci> FLUX_VALUE </ci>
          </math>
                  <listOfLocalParameters>
            <localParameter value="0" id="FLUX_VALUE"/>
            <localParameter value="-99999" id="LOWER_BOUND"/>
            <localParameter value="99999" id="UPPER_BOUND"/>
          </listOfLocalParameters>
        </kineticLaw>
      </reaction>
      <reaction fast="false" id="R04208" metaid="_6b644e97_032e_4583_99bd_ed7510504908" reversible="true">
<notes><html:p>CLASSIFICATION: 6.3.3.1</html:p><html:p>PREDICTION_TYPE: PRIAM_EC</html:p><html:p>GENE ASSOCIATION: (AAF41632)</html:p><html:p>PROP PRIAM_probability=1.0</html:p></notes>
              <listOfReactants>
          <speciesReference stoichiometry="1" constant="false" species="C04640"/>
          <speciesReference stoichiometry="1" constant="false" species="C00002"/>
        </listOfReactants>
        <listOfProducts>
          <speciesReference stoichiometry="1" constant="false" species="C00009"/>
          <speciesReference stoichiometry="1" constant="false" species="C00008"/>
          <speciesReference stoichiometry="1" constant="false" species="C03373"/>
        </listOfProducts>
        <kineticLaw>
          <math xmlns="http://www.w3.org/1998/Math/MathML">          
            <ci> FLUX_VALUE </ci>
          </math>
                  <listOfLocalParameters>
            <localParameter value="0" id="FLUX_VALUE"/>
            <localParameter value="-99999" id="LOWER_BOUND"/>
            <localParameter value="99999" id="UPPER_BOUND"/>
          </listOfLocalParameters>
        </kineticLaw>
      </reaction>
      <reaction fast="false" id="R09978" metaid="_05d8ecd0_dcd6_4f5b_9f86_5d402c4c2433" reversible="true">
<notes><html:p>CLASSIFICATION: 6.3.4.20</html:p><html:p>PREDICTION_TYPE: PRIAM_EC</html:p><html:p>GENE ASSOCIATION: (AAF40955)</html:p><html:p>PROP PRIAM_probability=1.0</html:p></notes>
              <listOfReactants>
          <speciesReference stoichiometry="1" constant="false" species="C20248"/>
          <speciesReference stoichiometry="1" constant="false" species="C00002"/>
          <speciesReference stoichiometry="1" constant="false" species="C00014"/>
        </listOfReactants>
        <listOfProducts>
          <speciesReference stoichiometry="1" constant="false" species="C00009"/>
          <speciesReference stoichiometry="1" constant="false" species="C00008"/>
          <speciesReference stoichiometry="1" constant="false" species="C00001"/>
          <speciesReference stoichiometry="1" constant="false" species="C15996"/>
        </listOfProducts>
        <kineticLaw>
          <math xmlns="http://www.w3.org/1998/Math/MathML">          
            <ci> FLUX_VALUE </ci>
          </math>
                  <listOfLocalParameters>
            <localParameter value="0" id="FLUX_VALUE"/>
            <localParameter value="-99999" id="LOWER_BOUND"/>
            <localParameter value="99999" id="UPPER_BOUND"/>
          </listOfLocalParameters>
        </kineticLaw>
      </reaction>
      <reaction fast="false" id="R01127" metaid="_bcfb07d8_671e_4bf4_9b28_05ed587b8a2b" reversible="true">
<notes><html:p>CLASSIFICATION: 3.5.4.10</html:p><html:p>PREDICTION_TYPE: PRIAM_EC</html:p><html:p>GENE ASSOCIATION: (AAF41387)</html:p><html:p>PROP PRIAM_probability=1.0</html:p></notes>
              <listOfReactants>
          <speciesReference stoichiometry="1" constant="false" species="C00130"/>
          <speciesReference stoichiometry="1" constant="false" species="C00001"/>
        </listOfReactants>
        <listOfProducts>
          <speciesReference stoichiometry="1" constant="false" species="C04734"/>
        </listOfProducts>
        <kineticLaw>
          <math xmlns="http://www.w3.org/1998/Math/MathML">          
            <ci> FLUX_VALUE </ci>
          </math>
                  <listOfLocalParameters>
            <localParameter value="0" id="FLUX_VALUE"/>
            <localParameter value="-99999" id="LOWER_BOUND"/>
            <localParameter value="99999" id="UPPER_BOUND"/>
          </listOfLocalParameters>
        </kineticLaw>
      </reaction>
      <reaction fast="false" id="R03597" metaid="_6155e50a_d88d_44e7_882d_8775ec0a83fc" reversible="true">
<notes><html:p>CLASSIFICATION: 1.8.99.-</html:p><html:p>PREDICTION_TYPE: GF_ORPHAN</html:p></notes>
              <listOfReactants>
          <speciesReference stoichiometry="1" constant="false" species="C01528"/>
          <speciesReference stoichiometry="3" constant="false" species="C00028"/>
          <speciesReference stoichiometry="3" constant="false" species="C00001"/>
        </listOfReactants>
        <listOfProducts>
          <speciesReference stoichiometry="2" constant="false" species="C00080"/>
          <speciesReference stoichiometry="3" constant="false" species="C00030"/>
          <speciesReference stoichiometry="1" constant="false" species="C05684"/>
        </listOfProducts>
        <kineticLaw>
          <math xmlns="http://www.w3.org/1998/Math/MathML">          
            <ci> FLUX_VALUE </ci>
          </math>
                  <listOfLocalParameters>
            <localParameter value="0" id="FLUX_VALUE"/>
            <localParameter value="-99999" id="LOWER_BOUND"/>
            <localParameter value="99999" id="UPPER_BOUND"/>
          </listOfLocalParameters>
        </kineticLaw>
      </reaction>
      <reaction fast="false" id="R09875" metaid="_2587c6db_cd5f_4e0f_9cbe_d8b21fc8a47c" reversible="true">
<notes><html:p>CLASSIFICATION: 3.4.19.14</html:p><html:p>PREDICTION_TYPE: GF_FN2</html:p><html:p>GENE ASSOCIATION: (AAF41454)</html:p><html:p>PROP PRIAM_probability=0.0</html:p></notes>
              <listOfReactants>
          <speciesReference stoichiometry="1" constant="false" species="C02166"/>
          <speciesReference stoichiometry="1" constant="false" species="C00001"/>
        </listOfReactants>
        <listOfProducts>
          <speciesReference stoichiometry="1" constant="false" species="C05951"/>
          <speciesReference stoichiometry="1" constant="false" species="C00025"/>
        </listOfProducts>
        <kineticLaw>
          <math xmlns="http://www.w3.org/1998/Math/MathML">          
            <ci> FLUX_VALUE </ci>
          </math>
                  <listOfLocalParameters>
            <localParameter value="0" id="FLUX_VALUE"/>
            <localParameter value="-99999" id="LOWER_BOUND"/>
            <localParameter value="99999" id="UPPER_BOUND"/>
          </listOfLocalParameters>
        </kineticLaw>
      </reaction>
      <reaction fast="false" id="R00158" metaid="_e8bf4105_2b6b_4fba_ad87_7eb2c1474c87" reversible="true">
<notes><html:p>CLASSIFICATION: 2.7.4.14;2.7.4.22;2.7.4.4</html:p><html:p>PREDICTION_TYPE: PRIAM_EC</html:p><html:p>GENE ASSOCIATION: (AAF41236) or (AAF42420)</html:p><html:p>PROP PRIAM_probability=1.0</html:p></notes>
              <listOfReactants>
          <speciesReference stoichiometry="1" constant="false" species="C00105"/>
          <speciesReference stoichiometry="1" constant="false" species="C00002"/>
        </listOfReactants>
        <listOfProducts>
          <speciesReference stoichiometry="1" constant="false" species="C00008"/>
          <speciesReference stoichiometry="1" constant="false" species="C00015"/>
        </listOfProducts>
        <kineticLaw>
          <math xmlns="http://www.w3.org/1998/Math/MathML">          
            <ci> FLUX_VALUE </ci>
          </math>
                  <listOfLocalParameters>
            <localParameter value="0" id="FLUX_VALUE"/>
            <localParameter value="-99999" id="LOWER_BOUND"/>
            <localParameter value="99999" id="UPPER_BOUND"/>
          </listOfLocalParameters>
        </kineticLaw>
      </reaction>
      <reaction fast="false" id="R00621" metaid="_62b67286_73e5_4df4_aa83_602491a950d6" reversible="true">
<notes><html:p>CLASSIFICATION: 1.2.4.2</html:p><html:p>PREDICTION_TYPE: PRIAM_EC</html:p><html:p>GENE ASSOCIATION: (AAF41361)</html:p><html:p>PROP PRIAM_probability=1.0</html:p></notes>
              <listOfReactants>
          <speciesReference stoichiometry="1" constant="false" species="C00068"/>
          <speciesReference stoichiometry="1" constant="false" species="C00026"/>
        </listOfReactants>
        <listOfProducts>
          <speciesReference stoichiometry="1" constant="false" species="C05381"/>
          <speciesReference stoichiometry="1" constant="false" species="C00011"/>
        </listOfProducts>
        <kineticLaw>
          <math xmlns="http://www.w3.org/1998/Math/MathML">          
            <ci> FLUX_VALUE </ci>
          </math>
                  <listOfLocalParameters>
            <localParameter value="0" id="FLUX_VALUE"/>
            <localParameter value="-99999" id="LOWER_BOUND"/>
            <localParameter value="99999" id="UPPER_BOUND"/>
          </listOfLocalParameters>
        </kineticLaw>
      </reaction>
      <reaction fast="false" id="R03316" metaid="_adc363fa_40e1_4980_8261_d1ad7ecd724b" reversible="true">
<notes><html:p>CLASSIFICATION: 1.2.4.2</html:p><html:p>PREDICTION_TYPE: PRIAM_EC</html:p><html:p>GENE ASSOCIATION: (AAF41361)</html:p><html:p>PROP PRIAM_probability=1.0</html:p></notes>
              <listOfReactants>
          <speciesReference stoichiometry="1" constant="false" species="C05381"/>
          <speciesReference stoichiometry="1" constant="false" species="C15972"/>
        </listOfReactants>
        <listOfProducts>
          <speciesReference stoichiometry="1" constant="false" species="C00068"/>
          <speciesReference stoichiometry="1" constant="false" species="C16254"/>
        </listOfProducts>
        <kineticLaw>
          <math xmlns="http://www.w3.org/1998/Math/MathML">          
            <ci> FLUX_VALUE </ci>
          </math>
                  <listOfLocalParameters>
            <localParameter value="0" id="FLUX_VALUE"/>
            <localParameter value="-99999" id="LOWER_BOUND"/>
            <localParameter value="99999" id="UPPER_BOUND"/>
          </listOfLocalParameters>
        </kineticLaw>
      </reaction>
      <reaction fast="false" id="R01135" metaid="_a359b11b_860d_4fc4_a142_893da10937ad" reversible="true">
<notes><html:p>CLASSIFICATION: 6.3.4.4</html:p><html:p>PREDICTION_TYPE: PRIAM_EC</html:p><html:p>GENE ASSOCIATION: (AAF41228) or (AAF41228)</html:p><html:p>PROP PRIAM_probability=1.0</html:p></notes>
              <listOfReactants>
          <speciesReference stoichiometry="1" constant="false" species="C00130"/>
          <speciesReference stoichiometry="1" constant="false" species="C00044"/>
          <speciesReference stoichiometry="1" constant="false" species="C00049"/>
        </listOfReactants>
        <listOfProducts>
          <speciesReference stoichiometry="1" constant="false" species="C00009"/>
          <speciesReference stoichiometry="1" constant="false" species="C03794"/>
          <speciesReference stoichiometry="1" constant="false" species="C00035"/>
        </listOfProducts>
        <kineticLaw>
          <math xmlns="http://www.w3.org/1998/Math/MathML">          
            <ci> FLUX_VALUE </ci>
          </math>
                  <listOfLocalParameters>
            <localParameter value="0" id="FLUX_VALUE"/>
            <localParameter value="-99999" id="LOWER_BOUND"/>
            <localParameter value="99999" id="UPPER_BOUND"/>
          </listOfLocalParameters>
        </kineticLaw>
      </reaction>
      <reaction fast="false" id="R04953" metaid="_6d09193e_dea7_4078_b96a_0a8d1381566d" reversible="true">
<notes><html:p>CLASSIFICATION: 1.1.1.-;1.1.1.100;2.3.1.-;2.3.1.85;2.3.1.86</html:p><html:p>PREDICTION_TYPE: PRIAM_EC</html:p><html:p>GENE ASSOCIATION: (AAF42050) or (AAF42251) or (AAF40729 ) or (AAF40675 and AAF41068 )</html:p><html:p>PROP PRIAM_probability=1.0</html:p></notes>
              <listOfReactants>
          <speciesReference stoichiometry="1" constant="false" species="C05747"/>
          <speciesReference stoichiometry="1" constant="false" species="C00006"/>
        </listOfReactants>
        <listOfProducts>
          <speciesReference stoichiometry="1" constant="false" species="C05746"/>
          <speciesReference stoichiometry="1" constant="false" species="C00080"/>
          <speciesReference stoichiometry="1" constant="false" species="C00005"/>
        </listOfProducts>
        <kineticLaw>
          <math xmlns="http://www.w3.org/1998/Math/MathML">          
            <ci> FLUX_VALUE </ci>
          </math>
                  <listOfLocalParameters>
            <localParameter value="0" id="FLUX_VALUE"/>
            <localParameter value="-99999" id="LOWER_BOUND"/>
            <localParameter value="99999" id="UPPER_BOUND"/>
          </listOfLocalParameters>
        </kineticLaw>
      </reaction>
      <reaction fast="false" id="R01187" metaid="_c5bad889_260f_487d_a290_a8b550195398" reversible="true">
<notes><html:p>CLASSIFICATION: 3.1.3.25</html:p><html:p>PREDICTION_TYPE: PRIAM_EC</html:p><html:p>GENE ASSOCIATION: (AAF41721) or (AAF42253)</html:p><html:p>PROP PRIAM_probability=1.0</html:p></notes>
              <listOfReactants>
          <speciesReference stoichiometry="1" constant="false" species="C04006"/>
          <speciesReference stoichiometry="1" constant="false" species="C00001"/>
        </listOfReactants>
        <listOfProducts>
          <speciesReference stoichiometry="1" constant="false" species="C00009"/>
          <speciesReference stoichiometry="1" constant="false" species="C00137"/>
        </listOfProducts>
        <kineticLaw>
          <math xmlns="http://www.w3.org/1998/Math/MathML">          
            <ci> FLUX_VALUE </ci>
          </math>
                  <listOfLocalParameters>
            <localParameter value="0" id="FLUX_VALUE"/>
            <localParameter value="-99999" id="LOWER_BOUND"/>
            <localParameter value="99999" id="UPPER_BOUND"/>
          </listOfLocalParameters>
        </kineticLaw>
      </reaction>
      <reaction fast="false" id="R00568" metaid="_65f4057c_2cb4_4cb6_82c0_a1d4f4bceb8d" reversible="true">
<notes><html:p>CLASSIFICATION: 3.5.4.13</html:p><html:p>PREDICTION_TYPE: PRIAM_EC</html:p><html:p>GENE ASSOCIATION: (AAF41260)</html:p><html:p>PROP PRIAM_probability=1.0</html:p></notes>
              <listOfReactants>
          <speciesReference stoichiometry="1" constant="false" species="C00063"/>
          <speciesReference stoichiometry="1" constant="false" species="C00001"/>
        </listOfReactants>
        <listOfProducts>
          <speciesReference stoichiometry="1" constant="false" species="C00014"/>
          <speciesReference stoichiometry="1" constant="false" species="C00075"/>
        </listOfProducts>
        <kineticLaw>
          <math xmlns="http://www.w3.org/1998/Math/MathML">          
            <ci> FLUX_VALUE </ci>
          </math>
                  <listOfLocalParameters>
            <localParameter value="0" id="FLUX_VALUE"/>
            <localParameter value="-99999" id="LOWER_BOUND"/>
            <localParameter value="99999" id="UPPER_BOUND"/>
          </listOfLocalParameters>
        </kineticLaw>
      </reaction>
      <reaction fast="false" id="R03813" metaid="_bc63f3c4_d302_4465_9462_ec68c4fff690" reversible="true">
<notes><html:p>CLASSIFICATION: 2.3.2.6</html:p><html:p>PREDICTION_TYPE: PRIAM_EC</html:p><html:p>GENE ASSOCIATION: (AAF40663)</html:p><html:p>PROP PRIAM_probability=1.0</html:p></notes>
              <listOfReactants>
          <speciesReference stoichiometry="1" constant="false" species="C00017"/>
          <speciesReference stoichiometry="1" constant="false" species="C02047"/>
        </listOfReactants>
        <listOfProducts>
          <speciesReference stoichiometry="1" constant="false" species="C02429"/>
          <speciesReference stoichiometry="1" constant="false" species="C01645"/>
        </listOfProducts>
        <kineticLaw>
          <math xmlns="http://www.w3.org/1998/Math/MathML">          
            <ci> FLUX_VALUE </ci>
          </math>
                  <listOfLocalParameters>
            <localParameter value="0" id="FLUX_VALUE"/>
            <localParameter value="-99999" id="LOWER_BOUND"/>
            <localParameter value="99999" id="UPPER_BOUND"/>
          </listOfLocalParameters>
        </kineticLaw>
      </reaction>
      <reaction fast="false" id="R00199" metaid="_8e15e9c0_5a80_4524_8ade_060fa6e34844" reversible="true">
<notes><html:p>CLASSIFICATION: 2.7.9.2</html:p><html:p>PREDICTION_TYPE: PRIAM_EC</html:p><html:p>GENE ASSOCIATION: (AAF41044)</html:p><html:p>PROP PRIAM_probability=1.0</html:p></notes>
              <listOfReactants>
          <speciesReference stoichiometry="1" constant="false" species="C00022"/>
          <speciesReference stoichiometry="1" constant="false" species="C00002"/>
          <speciesReference stoichiometry="1" constant="false" species="C00001"/>
        </listOfReactants>
        <listOfProducts>
          <speciesReference stoichiometry="1" constant="false" species="C00009"/>
          <speciesReference stoichiometry="1" constant="false" species="C00020"/>
          <speciesReference stoichiometry="1" constant="false" species="C00074"/>
        </listOfProducts>
        <kineticLaw>
          <math xmlns="http://www.w3.org/1998/Math/MathML">          
            <ci> FLUX_VALUE </ci>
          </math>
                  <listOfLocalParameters>
            <localParameter value="0" id="FLUX_VALUE"/>
            <localParameter value="-99999" id="LOWER_BOUND"/>
            <localParameter value="99999" id="UPPER_BOUND"/>
          </listOfLocalParameters>
        </kineticLaw>
      </reaction>
      <reaction fast="false" id="R00994" metaid="_b4fbae60_3c2a_4364_882e_4852b8de6f0d" reversible="true">
<notes><html:p>CLASSIFICATION: 1.1.1.85</html:p><html:p>PREDICTION_TYPE: PRIAM_EC</html:p><html:p>GENE ASSOCIATION: (AAF41430)</html:p><html:p>PROP PRIAM_probability=1.0</html:p></notes>
              <listOfReactants>
          <speciesReference stoichiometry="1" constant="false" species="C00080"/>
          <speciesReference stoichiometry="1" constant="false" species="C00004"/>
          <speciesReference stoichiometry="1" constant="false" species="C00109"/>
          <speciesReference stoichiometry="1" constant="false" species="C00011"/>
        </listOfReactants>
        <listOfProducts>
          <speciesReference stoichiometry="1" constant="false" species="C00003"/>
          <speciesReference stoichiometry="1" constant="false" species="C06032"/>
        </listOfProducts>
        <kineticLaw>
          <math xmlns="http://www.w3.org/1998/Math/MathML">          
            <ci> FLUX_VALUE </ci>
          </math>
                  <listOfLocalParameters>
            <localParameter value="0" id="FLUX_VALUE"/>
            <localParameter value="-99999" id="LOWER_BOUND"/>
            <localParameter value="99999" id="UPPER_BOUND"/>
          </listOfLocalParameters>
        </kineticLaw>
      </reaction>
      <reaction fast="false" id="R00512" metaid="_f1b421fd_518b_4e4f_a30e_b05192979945" reversible="true">
<notes><html:p>CLASSIFICATION: 2.7.4.14;2.7.4.25</html:p><html:p>PREDICTION_TYPE: PRIAM_EC</html:p><html:p>GENE ASSOCIATION: (AAF41236) or (AAF41675)</html:p><html:p>PROP PRIAM_probability=1.0</html:p></notes>
              <listOfReactants>
          <speciesReference stoichiometry="1" constant="false" species="C00055"/>
          <speciesReference stoichiometry="1" constant="false" species="C00002"/>
        </listOfReactants>
        <listOfProducts>
          <speciesReference stoichiometry="1" constant="false" species="C00008"/>
          <speciesReference stoichiometry="1" constant="false" species="C00112"/>
        </listOfProducts>
        <kineticLaw>
          <math xmlns="http://www.w3.org/1998/Math/MathML">          
            <ci> FLUX_VALUE </ci>
          </math>
                  <listOfLocalParameters>
            <localParameter value="0" id="FLUX_VALUE"/>
            <localParameter value="-99999" id="LOWER_BOUND"/>
            <localParameter value="99999" id="UPPER_BOUND"/>
          </listOfLocalParameters>
        </kineticLaw>
      </reaction>
      <reaction fast="false" id="R01714" metaid="_6b196f75_ed49_4684_81d8_2ac6533a9e70" reversible="true">
<notes><html:p>CLASSIFICATION: 4.2.3.5</html:p><html:p>PREDICTION_TYPE: PRIAM_EC</html:p><html:p>GENE ASSOCIATION: (AAF42028)</html:p><html:p>PROP PRIAM_probability=1.0</html:p></notes>
              <listOfReactants>
          <speciesReference stoichiometry="1" constant="false" species="C01269"/>
        </listOfReactants>
        <listOfProducts>
          <speciesReference stoichiometry="1" constant="false" species="C00009"/>
          <speciesReference stoichiometry="1" constant="false" species="C00251"/>
        </listOfProducts>
        <kineticLaw>
          <math xmlns="http://www.w3.org/1998/Math/MathML">          
            <ci> FLUX_VALUE </ci>
          </math>
                  <listOfLocalParameters>
            <localParameter value="0" id="FLUX_VALUE"/>
            <localParameter value="-99999" id="LOWER_BOUND"/>
            <localParameter value="99999" id="UPPER_BOUND"/>
          </listOfLocalParameters>
        </kineticLaw>
      </reaction>
      <reaction fast="false" id="R05046" metaid="_a211e722_4ae0_4418_b00a_3f1dcb9f6159" reversible="true">
<notes><html:p>CLASSIFICATION: 3.5.4.16</html:p><html:p>PREDICTION_TYPE: PRIAM_EC</html:p><html:p>GENE ASSOCIATION: (AAF41216)</html:p><html:p>PROP PRIAM_probability=1.0</html:p></notes>
              <listOfReactants>
          <speciesReference stoichiometry="1" constant="false" species="C05922"/>
          <speciesReference stoichiometry="1" constant="false" species="C00001"/>
        </listOfReactants>
        <listOfProducts>
[truncated: 895,305 more chars]
