# Supplementary material for: Architect: A tool for aiding the reconstruction of high-quality metabolic models through improved enzyme annotation
Source: PLoS Comput Biol. 2022 Sep 8;18(9):e1010452. doi: 10.1371/journal.pcbi.1010452 (PMC9488769; doi:10.1371/journal.pcbi.1010452)
Supplement: S2 Data — The reports of the manually curated models are found in the folder named Benchmarks, and those reports detailing statistics of the automatically generated models are located in the folders named according to the tool utilized. MEMOTE v0.13.0 was used to generate the reports. (ZIP) [file pcbi.1010452.s028.zip]

Archive with 18 entries (18 files):
- Architect_BiGG/Celegans.html
- Architect_BiGG/Ecoli.html
- Architect_BiGG/Nmeningitidis.html
- Architect_KEGG/Celegans.html
- Architect_KEGG/Ecoli.html
- Architect_KEGG/Nmeningitidis.html
- Benchmarks/Celegans.html
- Benchmarks/Ecoli.html
- Benchmarks/Nmeningitidis.html
- CarveMe/Celegans.html
- CarveMe/Ecoli.html
- CarveMe/Nmeningitidis.html
- ModelSEED/Celegans.html
- ModelSEED/Ecoli.html
- ModelSEED/Nmeningitidis.html
- PRIAM/Celegans.html
- PRIAM/Ecoli.html
- PRIAM/Nmeningitidis.html
